# Supplementary material for: Region-Level Design and Analysis of CRISPR Perturbation Screens with FRACTEL
Source: bioRxiv. 2026 Jul 7:2026.07.06.736794. Preprint. [Version 1] doi: 10.64898/2026.07.06.736794 (PMC13371058; doi:10.64898/2026.07.06.736794)
Supplement: Supplement 2 [file media-2.gz › results_run_discovery_analysis.tsv]

response_id	grna_id	grna_target	n_nonzero_trt	n_nonzero_cntrl	pass_qc	p_value	log_2_fold_change	significant
ENSG00000137404	CGGCCGAGAAGCTACAGGGG	chr6:30690559-30691273	131	216848	TRUE	1e-250	-1.07653582486906	TRUE
ENSG00000213719	GTAGGGAGTGAGTCCGGAAG	chr6:31736254-31736691	222	324176	TRUE	1e-250	-1.36451258382954	TRUE
ENSG00000213719	TGTAGGGAGTGAGTCCGGAA	chr6:31736254-31736691	235	324163	TRUE	1e-250	-1.1365389528241	TRUE
ENSG00000213719	AGGACCGAGCTGGAGGAGCT	chr6:31736414-31736521	265	324133	TRUE	1e-250	-1.10572806064126	TRUE
ENSG00000213719	CTCCAGCTCGGTCCTCTCCC	chr6:31736414-31736521	293	324105	TRUE	1e-250	-0.966763204984156	TRUE
ENSG00000213719	GGAGCGGCCGCTGCAATCAG	chr6:31734684-31735403	400	323998	TRUE	7.22738609233665e-102	-1.14078473524164	TRUE
ENSG00000213719	CCTGGTCCCCGACGCAACCA	chr6:31736254-31736691	467	323931	TRUE	4.90909346529773e-91	-0.996337627245574	TRUE
ENSG00000213719	GGGCGGGACTCGACGATGTA	chr6:31736254-31736691	249	324149	TRUE	1.60036446968706e-88	-1.39301675481987	TRUE
ENSG00000204308	TGAAGCCTGCCCAACGATCG	chr6:32177110-32178719	391	306399	TRUE	1.88916187142691e-78	-0.935605163082295	TRUE
ENSG00000213719	GGGGCGGGACTCGACGATGT	chr6:31736254-31736691	213	324185	TRUE	9.22547306155471e-71	-1.31801608842405	TRUE
ENSG00000213719	TGGGGAGACGTGCGTGCCAA	chr6:31734684-31735403	272	324126	TRUE	3.98449879468375e-70	-1.08418173090707	TRUE
ENSG00000204435	GTCCGCGGCCTGCGCTGTAG	chr6:31664701-31666410	408	320607	TRUE	1.26055052777268e-68	-0.813309710794181	TRUE
ENSG00000213719	CCGGGAGAGGACCGAGCTGG	chr6:31736414-31736521	232	324166	TRUE	1.71550784469293e-67	-1.22419077042994	TRUE
ENSG00000213719	CCCATCCTGTGGGAGATCCG	chr6:31736254-31736691	261	324137	TRUE	2.64280938236479e-66	-1.13929082603941	TRUE
ENSG00000204308	GAAGCCTGCCCAACGATCGT	chr6:32177110-32178719	361	306429	TRUE	1.37685732313517e-63	-0.88703397425509	TRUE
ENSG00000213719	TGAGCTTGTGTTGTGCTGAA	chr6:31736414-31736521	275	324123	TRUE	3.0005994076601e-63	-1.08068190732461	TRUE
ENSG00000241370	CAAGACGAGCCGCTTCGCAA	chr6:30344242-30345731	391	276885	TRUE	3.03858167864314e-63	-0.929367789766447	TRUE
ENSG00000213719	AGCCCGGGAGAGGACCGAGC	chr6:31736414-31736521	293	324105	TRUE	4.86173068582902e-62	-1.1761490509744	TRUE
ENSG00000213719	GGAATCCTCGGATCTCCCAC	chr6:31736254-31736691	288	324110	TRUE	3.39154332643432e-59	-1.04737346227226	TRUE
ENSG00000213722	ACCTCAGAACAGCGCAACGG	chr6:31728778-31730584	354	313514	TRUE	4.48057100006002e-59	-0.898604638050862	TRUE
ENSG00000213719	AGAGCCGCTGACTCACCGAC	chr6:31736254-31736691	430	323968	TRUE	3.26583841782153e-57	-0.75064644307581	TRUE
ENSG00000196230	GTGCAAACGCGACGGCAGGA	chr6:30719778-30720487	152	328582	TRUE	3.53666404271404e-56	-1.05596575081099	TRUE
ENSG00000213722	TAAACCAGACCGAGTCCCGA	chr6:31728778-31730584	254	313614	TRUE	6.72922023262348e-54	-0.945021580113958	TRUE
ENSG00000213719	TTACAGGATGTTACAGTTCA	chr6:31737959-31738266	620	323778	TRUE	7.41966626690828e-54	-0.533170356148611	TRUE
ENSG00000213719	GAGCGGCCGCTGCAATCAGA	chr6:31734684-31735403	385	324013	TRUE	9.86952300784777e-54	-0.749896043354927	TRUE
ENSG00000206503	TGACGGCCATCCTCGGCGTC	chr6:29941886-29943609	350	240487	TRUE	1.7781454675296e-53	-0.942469936887264	TRUE
ENSG00000213719	TTGAACTGTAACATCCTGTA	chr6:31737959-31738266	675	323723	TRUE	3.65417050207917e-53	-0.532646980212285	TRUE
ENSG00000213719	TGGGCCTCGCGCTAGAGATG	chr6:31734684-31735403	898	323500	TRUE	3.84734882722309e-53	-0.432840871960184	TRUE
ENSG00000204308	ACCTCCTGCCCACGATCGTT	chr6:32177110-32178719	302	306488	TRUE	5.08797881974854e-53	-0.840726624605473	TRUE
ENSG00000213719	GGCCTAGTTTGGGTGCAAGT	chr6:31736254-31736691	207	324191	TRUE	1.38336454721569e-52	-1.05980717113488	TRUE
ENSG00000213719	TCTCTGATCCAGCCCGGGAG	chr6:31736254-31736691	237	324161	TRUE	1.82708525103959e-52	-1.02577854417323	TRUE
ENSG00000213719	CATCTCTAGCGCGAGGCCCA	chr6:31734684-31735403	761	323637	TRUE	6.26429228927858e-52	-0.465534817479149	TRUE
ENSG00000241370	TTGCGAAGCGGCTCGTCTTG	chr6:30344242-30345731	427	276849	TRUE	4.48119244513866e-50	-0.823456115279335	TRUE
ENSG00000213722	CGAGCTCATATACTACGATG	chr6:31728778-31730584	202	313666	TRUE	1.16933456066534e-49	-1.04664456757966	TRUE
ENSG00000213719	GACCTACTTGCACCCAAACT	chr6:31736254-31736691	322	324076	TRUE	1.32569129620573e-48	-0.724101483663751	TRUE
ENSG00000206503	GACGCCGAGGATGGCCGTCA	chr6:29941886-29943609	424	240413	TRUE	9.23707483807863e-48	-0.795530721296532	TRUE
ENSG00000213719	AGATCCGAGGATTCCCCTTC	chr6:31736254-31736691	323	324075	TRUE	1.75333364982048e-47	-0.81355726085169	TRUE
ENSG00000213719	CCTCGGATCTCCCACAGGAT	chr6:31736254-31736691	322	324076	TRUE	5.40539934969046e-47	-0.752221608160953	TRUE
ENSG00000213722	GCGAGCTCATATACTACGAT	chr6:31728778-31730584	169	313699	TRUE	9.51076594439207e-47	-1.10615822290428	TRUE
ENSG00000213719	TACAGGATGTTACAGTTCAA	chr6:31737959-31738266	671	323727	TRUE	1.31371731030452e-46	-0.491084860573094	TRUE
ENSG00000213719	TTGTTAGCTGGTCCTGTCAT	chr6:31737471-31737868	315	324083	TRUE	1.40129846432482e-45	-0.735620447743937	TRUE
ENSG00000213719	GTTGTTAGCTGGTCCTGTCA	chr6:31737471-31737868	304	324094	TRUE	1.6859372148908e-45	-0.754571657820565	TRUE
ENSG00000213719	ACCAGGAAGTGGCCGTCCCT	chr6:31736254-31736691	307	324091	TRUE	1.31371731030452e-44	-0.756454566829349	TRUE
ENSG00000204435	GCAGGCCGCGGACCCGACCG	chr6:31666094-31666177	274	320741	TRUE	2.46628529721168e-43	-0.683925036973455	TRUE
ENSG00000213719	TGAACTGTAACATCCTGTAA	chr6:31737959-31738266	702	323696	TRUE	2.74654499007664e-43	-0.470812593099726	TRUE
ENSG00000213719	GACCAGGAAGTGGCCGTCCC	chr6:31736254-31736691	317	324081	TRUE	3.58732406867153e-43	-0.731486081487895	TRUE
ENSG00000196230	GCAGCGAGGTGCAAACGCGA	chr6:30719778-30720487	75	328659	TRUE	4.82046671727737e-43	-1.53730197125552	TRUE
ENSG00000213719	CTATACACATACTTCAGGAT	chr6:31737471-31737868	738	323660	TRUE	9.64093343455474e-43	-0.433435634157756	TRUE
ENSG00000213719	ATCCTGAAGTATGTGTATAG	chr6:31737471-31737868	733	323665	TRUE	1.04032397991474e-41	-0.43412024999644	TRUE
ENSG00000206503	GCGACCGCGACGACACTGAT	chr6:29941886-29943609	145	240692	TRUE	1.50667610884204e-41	-1.23191232562486	TRUE
ENSG00000213719	GGAAACATAAAGCCGAGGCA	chr6:31737471-31737868	282	324116	TRUE	2.43938036669664e-41	-0.771642872358633	TRUE
ENSG00000213719	CTTCAGCCATGGTTGCGTCG	chr6:31736254-31736691	283	324115	TRUE	2.26718881140041e-40	-0.71584528583258	TRUE
ENSG00000241370	AGACGTGAGTGCTCCAACGG	chr6:30344242-30345731	208	277068	TRUE	5.13704806633763e-40	-0.93850676176202	TRUE
ENSG00000213719	AGCTGGAGGAGCTGGGTGTG	chr6:31736414-31736521	539	323859	TRUE	8.55630039719805e-40	-0.49919313341526	TRUE
ENSG00000204308	GGTGGGTCTCGCTTATATAC	chr6:32177110-32178719	245	306545	TRUE	2.67834099122102e-39	-0.814043790563016	TRUE
ENSG00000204308	TTATAGTGGGCGAGGTCTAT	chr6:32177110-32178719	268	306522	TRUE	9.45905610427309e-39	-0.794536655777315	TRUE
ENSG00000213719	GCACAGGAAGGGGCCCCAAT	chr6:31737471-31737868	300	324098	TRUE	1.28569694621188e-38	-0.682986306084317	TRUE
ENSG00000213719	CTCCGTTTGTGTCTCTCCGT	chr6:31734684-31735403	355	324043	TRUE	2.057115113939e-38	-0.600717311163902	TRUE
ENSG00000213719	GCCCCAATAGGAAACATAAG	chr6:31737471-31737868	334	324064	TRUE	2.38772290010777e-38	-0.636979478245693	TRUE
ENSG00000213719	GATCCTGAAGTATGTGTATA	chr6:31737471-31737868	293	324105	TRUE	1.93956567885677e-37	-0.724526994270036	TRUE
ENSG00000206503	GATGCTGGAGGAGAAACCCT	chr11:5254487-5254795	172	240665	TRUE	3.17383474722018e-37	-1.05636502763946	TRUE
ENSG00000204463	GACCCGAAACGGCACTCACG	chr6:31651695-31653469	251	261999	TRUE	3.76158192263132e-37	-0.80844693561639	TRUE
ENSG00000196230	CGAGGTGCAAACGCGACGGC	chr6:30719778-30720487	129	328605	TRUE	8.60580389989143e-37	-0.767213461269766	TRUE
ENSG00000213719	CCTACAGTTCCAGAAAACCA	chr6:31737959-31738266	321	324077	TRUE	1.51023832164223e-36	-0.638424111106472	TRUE
ENSG00000213719	ATAGTGGGAGTAGAGTCCTT	chr6:31737471-31737868	147	324251	TRUE	1.59867231711831e-36	-0.945556018237684	TRUE
ENSG00000132688	GACCGACGGGGACAATGACG	chr1:156677207-156677419	280	323509	TRUE	5.07813559555228e-36	-0.733051167106499	TRUE
ENSG00000213719	TCCTGAAGTATGTGTATAGG	chr6:31737471-31737868	275	324123	TRUE	5.64237288394698e-36	-0.660635618065876	TRUE
ENSG00000213719	CGATCCTGAAGTATGTGTAT	chr6:31737471-31737868	492	323906	TRUE	9.02779661431517e-36	-0.497989352354662	TRUE
ENSG00000213722	GGCGAGCTCATATACTACGA	chr6:31728778-31730584	134	313734	TRUE	1.35416949214728e-35	-1.01445476760858	TRUE
ENSG00000137404	AAGCGGCCGAGAAGCTACAG	chr6:30690559-30691273	100	216879	TRUE	2.63310734584192e-35	-1.58957295442266	TRUE
ENSG00000213719	CACACCCAGCTCCTCCAGCT	chr6:31736414-31736521	599	323799	TRUE	2.90287914616472e-35	-0.455807386602172	TRUE
ENSG00000213722	AGAACAGCGCAACGGCGGAC	chr6:31728778-31730584	190	313678	TRUE	4.81482486096809e-35	-0.826239539033943	TRUE
ENSG00000213719	CCCGACAGAAAGGCTATCTT	chr6:31737959-31738266	536	323862	TRUE	5.23337288332812e-35	-0.462170006419656	TRUE
ENSG00000206503	GACGGCCATCCTCGGCGTCT	chr6:29941886-29943609	119	240718	TRUE	1.56481807981463e-34	-1.19445165776395	TRUE
ENSG00000204387	CGCGCGCGGGAAGAGTCCCA	chr6:31834234-31835425	115	272713	TRUE	4.14902486066235e-34	-1.15735745257372	TRUE
ENSG00000206503	GACCCTACGTAGGTTGGGAG	chr6:29941886-29943609	100	240737	TRUE	1.15555796663234e-33	-1.3716690561181	TRUE
ENSG00000241370	TCTGCGACAAGGGCCCCACG	chr6:30344242-30345731	252	277024	TRUE	1.49259570690011e-33	-0.737739965128121	TRUE
ENSG00000213719	GCGAAGGAAACATAAAGCCG	chr6:31737471-31737868	100	324298	TRUE	1.68518870133883e-33	-1.28217986642905	TRUE
ENSG00000204308	TGACTGCTCTACAATTGGCG	chr6:32177110-32178719	316	306474	TRUE	2.81975344089144e-33	-0.614317355214484	TRUE
ENSG00000132688	GAAGAGAAAAGAGACCGACG	chr1:156677207-156677419	281	323508	TRUE	4.48982418285274e-33	-0.601429749473406	TRUE
ENSG00000213719	CCAAAGATAGCCTTTCTGTC	chr6:31737959-31738266	233	324165	TRUE	5.58519683872298e-33	-0.746526130535728	TRUE
ENSG00000213719	ACAGTTCCAGAAAACCATGG	chr6:31737959-31738266	229	324169	TRUE	2.61926472436664e-32	-0.726518905317943	TRUE
ENSG00000204435	CCGACCGCGGCAGGCGAAGT	chr6:31664701-31666410	221	320794	TRUE	3.38482187726057e-32	-0.637069365213196	TRUE
ENSG00000213719	GGGACTAGTTTACCAAGCCC	chr6:31738650-31738862	255	324143	TRUE	8.32001735975286e-32	-0.640025806457261	TRUE
ENSG00000213719	GCCTCGCGCTAGAGATGTGG	chr6:31734684-31735403	469	323929	TRUE	8.70580872822098e-32	-0.472188088978598	TRUE
ENSG00000132688	CGCCCCGTCATTGTCCCCGT	chr1:156677207-156677419	342	323447	TRUE	3.47199277673563e-31	-0.574871704355139	TRUE
ENSG00000241370	CGTGAGTGCTCCAACGGAGG	chr6:30344242-30345731	222	277054	TRUE	3.60948235758972e-31	-0.808985412224636	TRUE
ENSG00000213719	TCCAGCCTAGAGATCCGACA	chr6:31739907-31743157	375	324023	TRUE	4.43734259186819e-31	-0.483963831776154	TRUE
ENSG00000213719	AAGATAGCCTTTCTGTCGGG	chr6:31737959-31738266	593	323805	TRUE	8.70027832117395e-31	-0.398737584797691	TRUE
ENSG00000204304	GGACTTCCGCGGCCTAGGAG	chr6:32189659-32190569	100	171676	TRUE	3.85802286459651e-30	-1.32868828919037	TRUE
ENSG00000206503	GAAGCCAATCAGTGTCGTCG	chr6:29941886-29943609	198	240639	TRUE	1.00364061261908e-29	-0.895819108473614	TRUE
ENSG00000137404	AAAGCGCACGAACTCCACTC	chr6:30690559-30691273	132	216847	TRUE	1.00718552742296e-29	-1.12213297405419	TRUE
ENSG00000132688	CGGAAGAGAAAAGAGACCGA	chr1:156677207-156677419	292	323497	TRUE	3.40196265376561e-29	-0.578677841730964	TRUE
ENSG00000204387	GTTCGATCCCGCAGACTGTC	chr6:31834234-31835425	744	272084	TRUE	4.91254534264008e-29	-0.414821879527997	TRUE
ENSG00000204387	GACAGTCTGCGGGATCGAAC	chr6:31834234-31835425	731	272097	TRUE	1.908126850519e-28	-0.42710276305096	TRUE
ENSG00000206503	ATCTCGGACCCGGAGACTGT	chr6:29941886-29943609	109	240728	TRUE	2.69395999132976e-28	-1.04617793963185	TRUE
ENSG00000137343	ACAGCGCGTCCACATCGAAC	chr6:30625977-30627634	100	183452	TRUE	6.89498327530186e-28	-1.27251122716885	TRUE
ENSG00000206503	CAGGATGAAGGACCCTACGT	chr6:29941886-29943609	143	240694	TRUE	8.82295398320641e-28	-1.05338300067709	TRUE
ENSG00000213719	GCATGGAATCATACCCTTAC	chr6:31737959-31738266	226	324172	TRUE	8.88257379278859e-28	-0.587075499587002	TRUE
ENSG00000137404	TCGTGCGCTTTACCTCCCTT	chr6:30690559-30691273	143	216836	TRUE	1.04537768033878e-27	-1.10661525710823	TRUE
ENSG00000206503	ACAGCGACGCCGCGAGCCAG	chr6:29941886-29943609	168	240669	TRUE	1.3395197134323e-27	-0.930630248000544	TRUE
ENSG00000213719	TATGATTCCATGCCTCTGTG	chr6:31737959-31738266	264	324134	TRUE	5.55358077275592e-27	-0.522254489520735	TRUE
ENSG00000204463	AGACCCGAAACGGCACTCAC	chr6:31651695-31653469	197	262053	TRUE	7.82170378668606e-27	-0.772678408023111	TRUE
ENSG00000213719	GACAGCTCTGGGGAGTGTCA	chr6:31738650-31738862	258	324140	TRUE	8.0205090607534e-27	-0.587212028634183	TRUE
ENSG00000204435	CGACCGCGGCAGGCGAAGTG	chr6:31666094-31666177	273	320742	TRUE	1.25537391222406e-26	-0.501916401443612	TRUE
ENSG00000137404	AAAGCGGCCGAGAAGCTACA	chr6:30690559-30691273	121	216858	TRUE	2.26043162010423e-26	-1.04366990420556	TRUE
ENSG00000204308	TAGCCCGACGTTTGGATAGT	chr6:32177110-32178719	218	306572	TRUE	4.37369877314916e-26	-0.654069233546129	TRUE
ENSG00000213719	GGGACCCACCTTCCAATCTG	chr6:31738650-31738862	468	323930	TRUE	6.03579986205632e-26	-0.394311735191499	TRUE
ENSG00000137404	CTCGATCCCTCCCGCTCACC	chr6:30690559-30691273	166	216813	TRUE	6.31913083822765e-26	-0.923878165254588	TRUE
ENSG00000213719	CCCGCGAGAAGGTCGGACCA	chr6:31739606-31740673	391	324007	TRUE	9.512242567336e-26	-0.413260277551081	TRUE
ENSG00000213719	AAGAGGAAACCACCAACTGC	chr6:31737959-31738266	339	324059	TRUE	1.08345312166675e-25	-0.44316414116889	TRUE
ENSG00000204469	CGCGGCTGAGCCCCGACTAA	chr6:31619900-31621361	151	223284	TRUE	1.19688316641311e-25	-0.959021918322324	TRUE
ENSG00000204387	GGCGCCGCCATAAATGGCCC	chr6:31834234-31835425	184	272644	TRUE	1.41091113231674e-25	-0.81241510561243	TRUE
ENSG00000206503	CATCCTGGATACTCACGACG	chr6:29941886-29943609	225	240612	TRUE	1.47371943560165e-25	-0.834834977225172	TRUE
ENSG00000213722	TTGAACTGTAACATCCTGTA	chr6:31737959-31738266	657	313211	TRUE	1.7029057322129e-25	-0.383132592710766	TRUE
ENSG00000213722	TTACAGGATGTTACAGTTCA	chr6:31737959-31738266	590	313278	TRUE	2.06197365207014e-25	-0.38893125985809	TRUE
ENSG00000241370	CCGCAGTCTTCCACCTCCGT	chr6:30344242-30345731	237	277039	TRUE	2.85051458507883e-25	-0.698258700025282	TRUE
ENSG00000213719	CCATGGTTGCGTCGGGGACC	chr6:31736254-31736691	281	324117	TRUE	1.01781989435236e-24	-0.469666166459841	TRUE
ENSG00000213722	TGAGCTTGTGTTGTGCTGAA	chr6:31736414-31736521	326	313542	TRUE	1.53720824542676e-24	0.473797356183169	TRUE
ENSG00000213719	GAAACATAAAGCCGAGGCAA	chr6:31737471-31737868	196	324202	TRUE	1.96468071490015e-24	-0.633391914756699	TRUE
ENSG00000213719	TGCTGCTGGAAACCAGCAGT	chr6:31737959-31738266	256	324142	TRUE	2.34181988805455e-24	-0.557905263518877	TRUE
ENSG00000137404	GAACTCCACTCCGGTGCCAA	chr6:30690559-30691273	137	216842	TRUE	2.91091725064907e-24	-1.0220710321711	TRUE
ENSG00000204435	CCACCCCACTTCGCCTGCCG	chr6:31666094-31666177	426	320589	TRUE	4.4562614964141e-24	-0.383935298602687	TRUE
ENSG00000204304	ACGGGCCATCTGAAAGATAT	chr6:32189659-32190569	100	171676	TRUE	5.24061239281269e-24	-1.20638628697732	TRUE
ENSG00000204463	GCGGTACTGGTACTATCATT	chr6:31651695-31653469	218	262032	TRUE	6.32605230381006e-24	-0.723561662627857	TRUE
ENSG00000204463	TAGACCCGAAACGGCACTCA	chr6:31650807-31653131	248	262002	TRUE	8.94064803164964e-24	-0.623116857923356	TRUE
ENSG00000204387	CAGGGTCATTAACGGACCAT	chr6:31834234-31835425	99	272729	TRUE	9.52170455946368e-24	-1.04464066593271	TRUE
ENSG00000132688	GGAGGAGTCGTTTCAGATGT	chr1:156677207-156677419	298	323491	TRUE	1.25660367274169e-23	-0.50112944172796	TRUE
ENSG00000204580	GCCTCTAGGCCCCCGCAGAG	chr6:30880617-30881325	138	241230	TRUE	5.14989414182792e-23	-0.965993231966725	TRUE
ENSG00000241370	ACGCCGAGCACCGTCCCCGT	chr6:30344242-30345731	189	277087	TRUE	6.28166341621764e-23	-0.671882653263441	TRUE
ENSG00000137343	AACAGCGCGTCCACATCGAA	chr6:30625977-30627634	82	183470	TRUE	7.38659956226437e-23	-1.31920087962454	TRUE
ENSG00000204310	CGGGGCTCGCAAGAGGACAC	chr6:32175777-32176333	175	237984	TRUE	8.31472416967748e-23	-0.798347260373859	TRUE
ENSG00000204619	TGGCCCGGCAATACCCATCT	chr6:30066546-30067702	83	180516	TRUE	9.16013671110114e-23	-1.19173508315209	TRUE
ENSG00000213719	TGGGGTGCGTTGGGCTGGTG	chr6:31736414-31736521	460	323938	TRUE	1.57038844113795e-22	-0.371665286711111	TRUE
ENSG00000213722	TCCTGAATACCCGAACGAGA	chr6:31728778-31730584	155	313713	TRUE	1.81271769964554e-22	-0.694949453070564	TRUE
ENSG00000204304	CCCACCGGGGTCTCCGCCAC	chr6:32189659-32190569	131	171645	TRUE	2.35399085478503e-22	-1.02232833567488	TRUE
ENSG00000137404	GAAAGCGGCCGAGAAGCTAC	chr6:30690559-30691273	126	216853	TRUE	2.60412072491084e-22	-0.964429198502773	TRUE
ENSG00000137343	CGGGTCCGACCGCGCACAAT	chr6:30625977-30627634	164	183388	TRUE	3.7530487229744e-22	-0.935696584243108	TRUE
ENSG00000132688	GGAAGAGAAAAGAGACCGAC	chr1:156677207-156677419	258	323531	TRUE	6.76054628811523e-22	-0.509112177545926	TRUE
ENSG00000213719	GGCAACCTGTCAGTGAGACG	chr6:31737471-31737868	253	324145	TRUE	8.54745760231504e-22	-0.475636430690483	TRUE
ENSG00000213719	CTGGTGGGGAGGCCTAGTTT	chr6:31736254-31736691	273	324125	TRUE	8.7478022398313e-22	-0.470076871036929	TRUE
ENSG00000137312	TTCGCCGCGGGGCAACTACC	chr6:30742057-30744943	180	238871	TRUE	1.77697758640626e-21	-0.754658656195805	TRUE
ENSG00000213719	GCCCGCGAGAAGGTCGGACC	chr6:31739606-31740673	256	324142	TRUE	2.7200546013067e-21	-0.482371911216677	TRUE
ENSG00000204435	TGTGCCGCTCCCAGCGACAA	chr6:31664701-31666410	361	320654	TRUE	3.60990171201443e-21	-0.377043505705864	TRUE
ENSG00000206503	GAAACTCGGGCGCCTTTACC	chr6:30259125-30260790	166	240671	TRUE	3.95376903943219e-21	-0.815196850704804	TRUE
ENSG00000204469	CCCGGATGGGCCGTTAGTCG	chr6:31619900-31621361	72	223363	TRUE	4.04001438550709e-21	-1.19301573688398	TRUE
ENSG00000132688	GGAGCTCAATCGGCGCCTGG	chr1:156677207-156677419	299	323490	TRUE	4.96243650041358e-21	-0.48993670061996	TRUE
ENSG00000137343	CCGGCGTTGTGGTTCCGGGT	chr6:30625977-30627634	104	183448	TRUE	8.36168446896299e-21	-1.08944424359385	TRUE
ENSG00000213719	AAATGAATGCAGCAGCGGTA	chr6:31734684-31735403	188	324210	TRUE	9.23389687181354e-21	-0.59150763284883	TRUE
ENSG00000241370	TCGCCAGCGCCTGGTTCTCG	chr6:30344242-30345731	229	277047	TRUE	1.00012242977027e-20	-0.612594200609563	TRUE
ENSG00000137343	TCAGTTGCCAGGACGCTAGG	chr6:30625977-30627634	105	183447	TRUE	1.9443799040179e-20	-1.10574410223529	TRUE
ENSG00000213722	TGAACTGTAACATCCTGTAA	chr6:31737959-31738266	674	313194	TRUE	3.86847083192342e-20	-0.312848684923968	TRUE
ENSG00000137404	TAGCTTCTCGGCCGCTTTCA	chr6:30690559-30691273	131	216848	TRUE	4.1565122520759e-20	-0.89970868455111	TRUE
ENSG00000137404	ATCCAGCTGTGGATCCGTCC	chr6:30690559-30691273	60	216919	TRUE	1.4032700331777e-19	-1.23086738101692	TRUE
ENSG00000137312	GGTGCTTAGTCCGTTGCGGG	chr6:30742057-30744943	315	238736	TRUE	1.44715305519495e-19	-0.552318933478652	TRUE
ENSG00000196230	TGACCGGCATCGACTAATCA	chr6:30719778-30720487	328	328406	TRUE	2.01535555606571e-19	-0.317294100029106	TRUE
ENSG00000196230	ATGGACGCCTGGTACATGAC	chr6:30719778-30720487	695	328039	TRUE	3.19098692180839e-19	-0.235560361985649	TRUE
ENSG00000137312	TCGCCGCGGGGCAACTACCT	chr6:30742057-30744943	195	238856	TRUE	3.74479596818345e-19	-0.68989044300937	TRUE
ENSG00000213719	ATCCAGCCTAGAGATCCGAC	chr6:31739606-31740673	404	323994	TRUE	6.75987919805126e-19	-0.364957784071704	TRUE
ENSG00000213722	TACAGGATGTTACAGTTCAA	chr6:31737959-31738266	659	313209	TRUE	8.08223647679976e-19	-0.347217817154857	TRUE
ENSG00000206503	CTAAAAACCCGGCACCCAAT	chr6:30259125-30260790	231	240606	TRUE	9.67975176122521e-19	-0.685786381618974	TRUE
ENSG00000213722	CCTCAGCTGCTCGCTACCGC	chr6:31728778-31730584	230	313638	TRUE	1.12092733732163e-18	-0.478137770360821	TRUE
ENSG00000204427	ACGGCTCCCCAGTCCGCGCA	chr6:31702534-31703582	170	185982	TRUE	1.31698671200678e-18	-0.818438400696491	TRUE
ENSG00000137331	CGTCTGCAGGGGCCCCTAGA	chr6:31111005-31111190	118	28996	TRUE	1.51901048206142e-18	1.80527291299429	TRUE
ENSG00000204435	AAGTTGCTACTTCCAGGGAA	chr6:31666094-31666177	229	320786	TRUE	2.53364592182558e-18	-0.451087336023419	TRUE
ENSG00000241370	CGTTGGAGCACTCACGTCTC	chr6:30344242-30345731	60	277216	TRUE	3.26965934984748e-18	-1.12164311067153	TRUE
ENSG00000206503	GGGCGACCTGGCCCGTCCGT	chr6:29941886-29943609	129	240708	TRUE	3.77695144968337e-18	-0.822359351649055	TRUE
ENSG00000204308	CACCTCCTGCCCACGATCGT	chr6:32177110-32178719	431	306359	TRUE	5.8341981960364e-18	-0.349018232295597	TRUE
ENSG00000204498	GTGTTTAAGAAGCTCGGAGA	chr6:31547323-31547789	106	146205	TRUE	1.16756245676839e-17	-1.01392039462207	TRUE
ENSG00000204304	GACTTCCGCGGCCTAGGAGT	chr6:32189659-32190569	97	171679	TRUE	1.37307115535355e-17	-0.939976727683103	TRUE
ENSG00000213722	TTGTTAGCTGGTCCTGTCAT	chr6:31737471-31737868	307	313561	TRUE	1.50580755827766e-17	-0.488678783760135	TRUE
ENSG00000213719	GCAGGTCGAATTGTTCGTGA	chr6:31736254-31736691	267	324131	TRUE	2.50009109866631e-17	-0.452108299288428	TRUE
ENSG00000206503	CGTCCTGCCGGTACCCGCGG	chr6:29941886-29943609	211	240626	TRUE	2.79537800586661e-17	-0.649933769078327	TRUE
ENSG00000196230	GTCATGTACCAGGCGTCCAT	chr6:30719778-30720487	589	328145	TRUE	3.17024840790431e-17	-0.243530199543814	TRUE
ENSG00000204580	AGCCCCAGACCCGACCCCAA	chr6:30880617-30881325	225	241143	TRUE	4.73995810539198e-17	-0.634762839129904	TRUE
ENSG00000213719	ACGAGTAAAAATAGCCCCGG	chr6:31734684-31735403	258	324140	TRUE	5.01361580806679e-17	-0.376300859090885	TRUE
ENSG00000213719	ACCAAAGATAGCCTTTCTGT	chr6:31737959-31738266	316	324082	TRUE	5.07912904450043e-17	-0.397780949985746	TRUE
ENSG00000137404	TCACCCGGACCACCAGACTC	chr6:30690559-30691273	90	216889	TRUE	5.11341740303848e-17	-1.01237154494202	TRUE
ENSG00000137312	CTACACCCATGGGTCCGCTA	chr6:30742057-30744943	276	238775	TRUE	5.64316367958558e-17	-0.557880147706621	TRUE
ENSG00000213719	ACCCCCTATACACATACTTC	chr6:31737471-31737868	262	324136	TRUE	6.92632081255703e-17	-0.434228849372646	TRUE
ENSG00000204580	GTCCTTTAGAGACTCCTTCT	chr6:30880617-30881325	225	241143	TRUE	7.95538259582029e-17	-0.648871933803294	TRUE
ENSG00000206503	CTGCGACGGGTCCTTCTTCC	chr6:30006203-30006475	124	240713	TRUE	7.98693016836875e-17	-0.769499488828119	TRUE
ENSG00000204463	ACTAGTGTCATCACCGGTCA	chr6:31651695-31653469	246	262004	TRUE	1.0225249630996e-16	-0.576276643392484	TRUE
ENSG00000137404	TCCAGCTGTGGATCCGTCCT	chr6:30690559-30691273	85	216894	TRUE	1.19537813325241e-16	-1.1153164948177	TRUE
ENSG00000204392	CTCGGGGACCTCGCATGGTT	chr6:31806092-31807536	124	325025	TRUE	1.80058163024336e-16	-0.539474913754312	TRUE
ENSG00000137312	GCCACATCTCGGATTCGCCG	chr6:30742057-30744943	163	238888	TRUE	3.94332339102464e-16	-0.682239886037711	TRUE
ENSG00000204498	TCTCCGAGCTTCTTAAACAC	chr6:31547323-31547789	99	146212	TRUE	4.68008676722702e-16	-1.07065924621839	TRUE
ENSG00000204498	GTTAGCCATCCCAGTCGGAA	chr6:31546358-31547231	90	146221	TRUE	4.72687826646105e-16	-1.07414480026503	TRUE
ENSG00000204392	GTGGGGAGGCCGACGTATGC	chr6:31806092-31807536	281	324868	TRUE	5.2523744525732e-16	-0.323732366175176	TRUE
ENSG00000204388	GAGTGACTCCCGCGGTCCCA	chr6:31826877-31828644	68	94774	TRUE	5.99071403926888e-16	-1.21826704635253	TRUE
ENSG00000213719	CGTCTGCAGGGGCCCCTAGA	chr6:31111005-31111190	560	323838	TRUE	7.04823469431889e-16	0.290907655737016	TRUE
ENSG00000213719	CACAAAGCTGACCAAGCTAC	chr6:31737471-31737868	279	324119	TRUE	8.07528468794883e-16	-0.403778391723233	TRUE
ENSG00000137404	GGCTCTGCAGCCGCTCACGT	chr6:30690559-30691273	81	216898	TRUE	1.02391001450741e-15	-0.96351095938722	TRUE
ENSG00000204498	CCAAGTACCCCCAGAGCCGT	chr6:31547323-31547789	58	146253	TRUE	1.75729225857481e-15	-1.30453704772577	TRUE
ENSG00000213719	ATGATTCCATGCCTCTGTGT	chr6:31737959-31738266	200	324198	TRUE	2.71175914626841e-15	-0.506377027257086	TRUE
ENSG00000137337	GCTGCCGGCAACGGATAGAG	chr6:30716974-30717822	93	140670	TRUE	3.08797440788386e-15	-0.994484455180133	TRUE
ENSG00000204388	GGAGGCGCTGGTCGGGTAAT	chr6:31826877-31828644	76	94766	TRUE	4.33975408819742e-15	-1.13593010655244	TRUE
ENSG00000213719	TCTGTCGGGAGGAGAGAAAA	chr6:31737959-31738266	326	324072	TRUE	6.03457355747894e-15	-0.355583269632406	TRUE
ENSG00000204388	GGGGCGCGCGGTCCGGAAAA	chr6:31826877-31828644	43	94799	TRUE	6.17943569306955e-15	-1.35162652534048	TRUE
ENSG00000204463	CAGGCGTAGTACGGTCCCCC	chr6:31651695-31653469	167	262083	TRUE	6.82099773083228e-15	-0.655020563682703	TRUE
ENSG00000204304	GACGGGCCATCTGAAAGATA	chr6:32189659-32190569	57	171719	TRUE	8.29640670194073e-15	-1.17273542686593	TRUE
ENSG00000213722	CGATCCTGAAGTATGTGTAT	chr6:31737471-31737868	476	313392	TRUE	8.56818183914868e-15	-0.324845159216925	TRUE
ENSG00000137404	GATCCCGGAGTCTGGTGGTC	chr6:30690559-30691273	90	216889	TRUE	9.90715731740921e-15	-0.897433774076436	TRUE
ENSG00000213719	AGGGGTCTGTTCCTGTAGCT	chr6:31737471-31737868	321	324077	TRUE	1.18778044120005e-14	-0.349242502754208	TRUE
ENSG00000137404	TCCAAGAAGTGGCCGAAGGG	chr6:30690559-30691273	83	216896	TRUE	1.22339028539222e-14	-0.970846278623346	TRUE
ENSG00000137404	TGAGATTCAACCCACGTGAG	chr6:30690559-30691273	154	216825	TRUE	1.4841810781839e-14	-0.682016924252081	TRUE
ENSG00000204387	AGGGTAGCTGGACGCTAAAC	chr6:31834234-31835425	159	272669	TRUE	1.96134550592678e-14	-0.621905057451322	TRUE
ENSG00000206503	TACCGGCAGGACGCCTACGA	chr6:29941886-29943609	130	240707	TRUE	1.99215005877767e-14	-0.761519000604862	TRUE
ENSG00000204580	GGGCCTAGAGGCTCGGTGAG	chr6:30880617-30881325	178	241190	TRUE	2.8084032495743e-14	-0.660152806931678	TRUE
ENSG00000204463	TCGCCCCGTGAGTGCCGTTT	chr6:31651695-31653469	198	262052	TRUE	5.79178866031002e-14	-0.53562731297093	TRUE
ENSG00000213719	GAGCTTGAAACTTAAAGAAA	chr6:31737959-31738266	288	324110	TRUE	6.30722268702195e-14	-0.367997040962579	TRUE
ENSG00000204388	CGCTCTGGGCGGTGCGAGAT	chr6:31826877-31828644	37	94805	TRUE	6.66523062413258e-14	-1.56194063397705	TRUE
ENSG00000132688	CGTCTGCAGGGGCCCCTAGA	chr6:31111005-31111190	562	323227	TRUE	7.18058358151177e-14	0.275931679049172	TRUE
ENSG00000137343	GCTGTTCCCGGAGCGGATCA	chr6:30625977-30627634	84	183468	TRUE	1.02895420790709e-13	-0.996221916688156	TRUE
ENSG00000213722	CTATACACATACTTCAGGAT	chr6:31737471-31737868	697	313171	TRUE	1.11059289623266e-13	-0.249458118735856	TRUE
ENSG00000234127	CGAATAGCCGGGAGATTACG	chr6:30212915-30213890	71	78489	TRUE	1.21611454928529e-13	-1.11904114537194	TRUE
ENSG00000204580	TGGCTTTGTCCGAGCGTCCG	chr6:30880617-30881325	223	241145	TRUE	1.59137109002231e-13	-0.544911054551058	TRUE
ENSG00000196230	AATCGGCCCCGCGCGCGGTA	chr6:30719778-30720487	437	328297	TRUE	2.27815954573039e-13	-0.223173185017389	TRUE
ENSG00000213719	TAGTTTACCAAGCCCAGGAA	chr6:31738650-31738862	376	324022	TRUE	2.79912650405523e-13	-0.319585867096606	TRUE
ENSG00000204304	ACTGAGCTGCCGGTGAACCC	chr6:32189659-32190569	129	171647	TRUE	3.51444705984058e-13	-0.729177377930696	TRUE
ENSG00000137337	GGCGTACCTTGGGTGCGACT	chr6:30716974-30717822	63	140700	TRUE	3.9718653132999e-13	-1.07568194832873	TRUE
ENSG00000204536	CGTTCGGGAAGAGTCGGTTG	chr6:31157682-31159681	55	93547	TRUE	4.37926036819003e-13	-1.25629115918486	TRUE
ENSG00000204304	GATCTAAGCGATGTGGACTC	chr6:32189659-32190569	70	171706	TRUE	6.35171265668539e-13	-1.03451789807105	TRUE
ENSG00000213722	ATCCTGAAGTATGTGTATAG	chr6:31737471-31737868	697	313171	TRUE	6.35282438834321e-13	-0.245086827367839	TRUE
ENSG00000213722	CCCGCGAGAAGGTCGGACCA	chr6:31739606-31740673	373	313495	TRUE	7.58932922298302e-13	-0.323165729826149	TRUE
ENSG00000204392	AGAAAGCTCCAAGCGCTGAC	chr6:31806092-31807536	23	325126	TRUE	1.16428407747357e-12	-1.12344072909146	TRUE
ENSG00000213722	GTTTATACTAGGTCGCGCTA	chr6:31728778-31730584	234	313634	TRUE	1.25595080110044e-12	-0.402128310985412	TRUE
ENSG00000204536	GTGAAGCCTCGGGTATCTAG	chr6:31157682-31159681	70	93532	TRUE	1.38657582356198e-12	-1.13613237834872	TRUE
ENSG00000241370	GACGCCGAGCACCGTCCCCG	chr6:30344242-30345731	292	276984	TRUE	1.58590651157419e-12	-0.393531661651774	TRUE
ENSG00000204387	ACAGTCTGCGGGATCGAACT	chr6:31834234-31835425	173	272655	TRUE	1.9158416103135e-12	-0.578426550758994	TRUE
ENSG00000213722	GTTGTTAGCTGGTCCTGTCA	chr6:31737471-31737868	308	313560	TRUE	2.57532051678651e-12	-0.358213981011764	TRUE
ENSG00000213722	TTTGTCCTCGTCTCACTGAC	chr6:31737471-31737868	362	313506	TRUE	2.6477313153152e-12	-0.343149969302496	TRUE
ENSG00000204619	CTGGCCCGGCAATACCCATC	chr6:30066546-30067702	149	180450	TRUE	3.61731935661198e-12	-0.693353457603536	TRUE
ENSG00000204580	CAGGCCTTTGGGGTCGGGTC	chr6:30880617-30881325	159	241209	TRUE	3.79824850746238e-12	-0.612013964512293	TRUE
ENSG00000178403	ACGGTCCGTGGGGAAGTCGG	chr6:31650807-31653131	33	9970	TRUE	4.48987774922189e-12	2.3244515734592	TRUE
ENSG00000213722	AAGATAGCCTTTCTGTCGGG	chr6:31737959-31738266	564	313304	TRUE	4.5905049602957e-12	-0.264384908921028	TRUE
ENSG00000241370	CGAAGCGGCTCGTCTTGCGG	chr6:30344242-30345731	250	277026	TRUE	4.60043727626305e-12	-0.430805494000727	TRUE
ENSG00000234127	CGTAATCTCCCGGCTATTCG	chr6:30212915-30213890	75	78485	TRUE	5.74983032691271e-12	-1.01292122960207	TRUE
ENSG00000213722	GCATGGAATCATACCCTTAC	chr6:31737959-31738266	221	313647	TRUE	6.12822929647217e-12	-0.403134826070309	TRUE
ENSG00000213722	TCCTGAAGTATGTGTATAGG	chr6:31737471-31737868	261	313607	TRUE	6.56897401779994e-12	-0.368701743655787	TRUE
ENSG00000204580	GAGGAAACAGAAAGCGGCAT	chr6:30880617-30881325	159	241209	TRUE	9.0962536485104e-12	-0.629937880266942	TRUE
ENSG00000204536	GGTGAAGCCTCGGGTATCTA	chr6:31157682-31159681	31	93571	TRUE	9.9636917316099e-12	-1.63458532732422	TRUE
ENSG00000204498	CGCCCCGACCGGGTAGTTCT	chr6:31547323-31547789	98	146213	TRUE	1.01438287341246e-11	-0.863437226387647	TRUE
ENSG00000204498	TGTTTAAGAAGCTCGGAGAC	chr6:31547323-31547789	52	146259	TRUE	1.21153771740378e-11	-1.18008554013241	TRUE
ENSG00000204498	TTAAGAAGCTCGGAGACGGG	chr6:31547323-31547789	35	146276	TRUE	1.3171660309219e-11	-1.33610935172615	TRUE
ENSG00000204580	GGAAACAGAAAGCGGCATTG	chr6:30880617-30881325	181	241187	TRUE	1.38529187477678e-11	-0.535786595004633	TRUE
ENSG00000196230	GAATCGGCCCCGCGCGCGGT	chr6:30719778-30720487	253	328481	TRUE	1.69467564408235e-11	-0.267536887796827	TRUE
ENSG00000204580	CCTCTAGGCCCCCGCAGAGA	chr6:30880617-30881325	160	241208	TRUE	1.99234997121378e-11	-0.591858201505895	TRUE
ENSG00000213722	GATCCTGAAGTATGTGTATA	chr6:31737471-31737868	287	313581	TRUE	2.18227477296513e-11	-0.344844050920865	TRUE
ENSG00000213719	TTTGTCCTCGTCTCACTGAC	chr6:31737471-31737868	385	324013	TRUE	2.61595358226703e-11	-0.303850904556124	TRUE
ENSG00000213719	GGAGTGACGTGATGTGCTGC	chr6:31737959-31738266	375	324023	TRUE	2.65580023801267e-11	-0.307354463480084	TRUE
ENSG00000204498	ATCCCAGTCGGAAAGGTCTA	chr6:31546358-31547231	95	146216	TRUE	2.82180685325642e-11	-0.885374402909166	TRUE
ENSG00000213722	GCCCCAATAGGAAACATAAG	chr6:31737471-31737868	320	313548	TRUE	3.17166090030773e-11	-0.344497651026544	TRUE
ENSG00000204392	CCTCGGGGACCTCGCATGGT	chr6:31806092-31807536	314	324835	TRUE	4.53483806488871e-11	-0.253814326957053	TRUE
ENSG00000213722	CCTACAGTTCCAGAAAACCA	chr6:31737959-31738266	320	313548	TRUE	5.13275489807076e-11	-0.339240944898417	TRUE
ENSG00000213722	ACGGCCGTGTCGCCAAGCAG	chr6:31727307-31729306	462	313406	TRUE	5.8314288814717e-11	-0.257244456508315	TRUE
ENSG00000213722	AGGGGTCTGTTCCTGTAGCT	chr6:31737471-31737868	303	313565	TRUE	7.56101981509254e-11	-0.325441488619436	TRUE
ENSG00000204498	GCCTTGGGCCTACGGCTCTG	chr6:31547323-31547789	106	146205	TRUE	9.04183678185288e-11	-0.777653944575803	TRUE
ENSG00000146112	CCGGGTTCCGAAAGTCTCGG	chr6:30686482-30687998	97	120670	TRUE	9.18786645733477e-11	-0.857137435024398	TRUE
ENSG00000213722	CCAAAGATAGCCTTTCTGTC	chr6:31737959-31738266	229	313639	TRUE	9.25558920006273e-11	-0.423843302688047	TRUE
ENSG00000204304	TCTGTGTGGGGTCCCGGAGT	chr6:32189659-32190569	142	171634	TRUE	9.83366307601372e-11	-0.584817033874453	TRUE
ENSG00000213719	AGTTTACCAAGCCCAGGAAG	chr6:31738650-31738862	350	324048	TRUE	1.01419259497404e-10	-0.257026616436874	TRUE
ENSG00000204580	GGAGCGGGACTTGGTTGCCA	chr6:30880617-30881325	232	241136	TRUE	1.30909119196776e-10	-0.471104142161659	TRUE
ENSG00000213722	ACCAAAGATAGCCTTTCTGT	chr6:31737959-31738266	315	313553	TRUE	1.68720877372678e-10	-0.331691106517652	TRUE
ENSG00000137337	CGCGCGCGGGGACTTAAAGT	chr6:30716974-30717822	67	140696	TRUE	1.69085315650213e-10	-0.98793267521063	TRUE
ENSG00000132688	CTCCCGACTCTCAGTCGCTC	chr1:156677207-156677419	257	323532	TRUE	1.83571661615558e-10	-0.316191909788616	TRUE
ENSG00000132688	GAGACCGACGGGGACAATGA	chr1:156677207-156677419	297	323492	TRUE	2.19249592212363e-10	-0.278323673018251	TRUE
ENSG00000204536	CGCGGTTGGTAAGGGACGTT	chr6:31157866-31159144	27	93575	TRUE	2.25178033527338e-10	-1.48093510687137	TRUE
ENSG00000204371	GAGATGCGGGGTCTACCGAG	chr6:31896953-31898663	151	204036	TRUE	2.26563694874380e-10	-0.630387194827496	TRUE
ENSG00000204498	CTAGACCTTTCCGACTGGGA	chr6:31546358-31547231	109	146202	TRUE	2.63628149888841e-10	-0.735459814912131	TRUE
ENSG00000204580	GGCCCAGAAGGAGTCTCTAA	chr6:30880617-30881325	204	241164	TRUE	2.69933538274188e-10	-0.527313693955687	TRUE
ENSG00000204388	GTCACTCTCGAAAGACGAAG	chr6:31826877-31828644	33	94809	TRUE	2.89754975083595e-10	-1.41538186656958	TRUE
ENSG00000204536	GGCCCGGGAATTCCGAAGGA	chr6:31157682-31159681	51	93551	TRUE	3.11344617215424e-10	-1.08159375116427	TRUE
ENSG00000206344	CTGCTGGAACCGCATGAGGC	chr6:31663939-31664258	6	3534	TRUE	3.19377921970913e-10	2.83316078161656	TRUE
ENSG00000204388	CGAGATTGGTCGGATGACTT	chr6:31826877-31828644	50	94792	TRUE	3.27506189628081e-10	-1.13710723659743	TRUE
ENSG00000213722	GGAGTGACGTGATGTGCTGC	chr6:31737959-31738266	349	313519	TRUE	3.29678591357958e-10	-0.294506986867532	TRUE
ENSG00000213722	GCCCGCGAGAAGGTCGGACC	chr6:31739606-31740673	237	313631	TRUE	3.45976480128491e-10	-0.362576044079248	TRUE
ENSG00000213719	CCTCGCGCTAGAGATGTGGA	chr6:31734684-31735403	221	324177	TRUE	4.27051427389963e-10	-0.353023087843901	TRUE
ENSG00000213722	AAGAGGAAACCACCAACTGC	chr6:31737959-31738266	317	313551	TRUE	4.82202896268705e-10	-0.30842981549464	TRUE
ENSG00000204308	AGTCGTCCAGCCGAATGAGT	chr6:32177110-32178719	279	306511	TRUE	5.96182683926125e-10	-0.345365523671207	TRUE
ENSG00000137343	CCGACCCGGAACCACAACGC	chr6:30625977-30627634	135	183417	TRUE	6.39783267293467e-10	-0.619037384370428	TRUE
ENSG00000137337	TGGGTCGCGACCGTTACTGG	chr6:30716974-30717822	100	140663	TRUE	6.52572955709983e-10	-0.762284347051014	TRUE
ENSG00000146112	CGTCTCAGCGCGGGCCCCAA	chr6:30686482-30687998	70	120697	TRUE	6.52735598421171e-10	-0.892657557351047	TRUE
ENSG00000213722	GGCTCCAGGGCCGCGTGATT	chr6:31727307-31729306	262	313606	TRUE	7.60071574158909e-10	-0.324508459902542	TRUE
ENSG00000137343	CTTCTAGTCCCAGGCGTCAC	chr6:30625977-30627634	133	183419	TRUE	7.69054551974773e-10	-0.608364992578507	TRUE
ENSG00000137312	GGGTGCTTAGTCCGTTGCGG	chr6:30742057-30744943	189	238862	TRUE	8.47551956505042e-10	-0.452926559233326	TRUE
ENSG00000213722	GGAAACATAAAGCCGAGGCA	chr6:31737471-31737868	282	313586	TRUE	8.84686252969232e-10	-0.331335977118549	TRUE
ENSG00000204435	TTGCTACTTCCAGGGAACGG	chr6:31666094-31666177	272	320743	TRUE	1.14410502129584e-09	-0.28795251859993	TRUE
ENSG00000204356	GAGAGCGTGAACTATCGCTG	chr6:31958452-31959632	207	256121	TRUE	1.27299949567424e-09	-0.414206200864193	TRUE
ENSG00000241370	AACGTAGTCCCCGCGCCCTC	chr6:30344242-30345731	281	276995	TRUE	1.31206041709036e-09	-0.361288189495428	TRUE
ENSG00000204536	AGAGCCGGCTAGCGTACAGG	chr6:31157866-31159144	30	93572	TRUE	1.40525541005606e-09	-1.39380100586492	TRUE
ENSG00000137337	GAGTGAACTGCCACGCCTAC	chr6:30716974-30717822	113	140650	TRUE	1.4436784762781e-09	-0.726774780465697	TRUE
ENSG00000204310	CCTAGCCCCGGCCGATGGAG	chr6:32175777-32176333	90	238069	TRUE	1.50227747203453e-09	-0.671887722066286	TRUE
ENSG00000213722	CCCGACAGAAAGGCTATCTT	chr6:31737959-31738266	507	313361	TRUE	1.55808138807936e-09	-0.232268895299721	TRUE
ENSG00000204308	TTAGCCCGACGTTTGGATAG	chr6:32177110-32178719	298	306492	TRUE	1.55951935626416e-09	-0.324974559159273	TRUE
ENSG00000213722	ATCCAGCCTAGAGATCCGAC	chr6:31739606-31740673	382	313486	TRUE	1.81697770834715e-09	-0.295218521843138	TRUE
ENSG00000213722	CTTCAGCCATGGTTGCGTCG	chr6:31736254-31736691	308	313560	TRUE	1.8423279014878e-09	0.2949106747916	TRUE
ENSG00000213719	GGCTCGTGGCGGTCGGTCAG	chr6:31739606-31740673	402	323996	TRUE	2.21892848110011e-09	-0.222484593906138	TRUE
ENSG00000213719	AGCTGGGTGTGGGGTGCGTT	chr6:31736414-31736521	293	324105	TRUE	2.26678373054163e-09	-0.268106427967418	TRUE
ENSG00000204568	GTCCTGGGCGTACGTCAAGA	chr6:30616759-30618138	189	207878	TRUE	3.0875154336586e-09	-0.487840350133789	TRUE
ENSG00000213722	ACAGTTCCAGAAAACCATGG	chr6:31737959-31738266	234	313634	TRUE	3.50427607636522e-09	-0.369256263041637	TRUE
ENSG00000204525	ATTGGGGAGGCGCCGCGTTG	chr6:31270985-31272710	42	53872	TRUE	3.92633519831964e-09	-1.14621945894854	TRUE
ENSG00000204498	AGATCTGGCCAAGAACTACC	chr6:31547323-31547789	91	146220	TRUE	3.9784732886426e-09	-0.790948017317078	TRUE
ENSG00000204439	AGACAGCGCGGGGTATACGG	chr6:31660259-31661159	52	76891	TRUE	4.04976876583848e-09	-1.08287225257817	TRUE
ENSG00000204536	GATGCTCCGACGCATTTAGT	chr6:31157866-31159144	34	93568	TRUE	4.3759809666247e-09	-1.25353778562542	TRUE
ENSG00000206503	TGCCGTCGTAGGCGTCCTGC	chr6:29941886-29943609	181	240656	TRUE	4.6126038603373e-09	-0.475321653111935	TRUE
ENSG00000213722	CGCGGAGGTTACCCTTTGGA	chr6:31739907-31743157	391	313477	TRUE	5.1203640229236e-09	-0.265418477859947	TRUE
ENSG00000204356	CGTGAACTATCGCTGCGGAG	chr6:31958452-31959632	108	256220	TRUE	6.01098483214344e-09	-0.510564532947165	TRUE
ENSG00000204463	AGGCTCCTCCACAGCGGTAC	chr6:31650807-31653131	190	262060	TRUE	6.04981827894627e-09	-0.440720196193124	TRUE
ENSG00000204536	CCGTTTCGGATCTACCCGCG	chr6:31157866-31159144	28	93574	TRUE	6.86271788268716e-09	-1.40422400254938	TRUE
ENSG00000213722	TCCAGCCTAGAGATCCGACA	chr6:31739907-31743157	360	313508	TRUE	9.23698368600929e-09	-0.273129745791691	TRUE
ENSG00000204388	GGAGAGCCGGTCCGTTTCTC	chr6:31826877-31828644	25	94817	TRUE	9.51939714946874e-09	-1.39565541958974	TRUE
ENSG00000206503	TCCCTCTCCCAACCTACGTA	chr6:29941886-29943609	137	240700	TRUE	9.98082692748204e-09	-0.478834412705882	TRUE
ENSG00000204427	AGGGGAGGACCGACGGATAC	chr6:31702534-31703582	120	186032	TRUE	1.00174804200638e-08	-0.597312783008384	TRUE
ENSG00000204427	CCGGTACGGGCTGACGTCAA	chr6:31702534-31703582	120	186032	TRUE	1.04497236337145e-08	-0.623179464312744	TRUE
ENSG00000204498	GGCCTTGGGCCTACGGCTCT	chr6:31547323-31547789	109	146202	TRUE	1.08076809098056e-08	-0.687434482670976	TRUE
ENSG00000204469	GCCCGACGGTTCTCTCGGAA	chr6:31619900-31621361	162	223273	TRUE	1.19549434292185e-08	-0.476603902541425	TRUE
ENSG00000204439	CGCACAGCGCCCGGACGCGT	chr6:31660259-31661159	29	76914	TRUE	1.29983463408175e-08	-1.3611014166472	TRUE
ENSG00000132688	AGACCGACGGGGACAATGAC	chr1:156677207-156677419	367	323422	TRUE	1.51975967667169e-08	-0.239723448678684	TRUE
ENSG00000146112	CGGAGAGCGAACAGGTCTAG	chr6:30686482-30687998	53	120714	TRUE	1.52663806322458e-08	-0.975988055729028	TRUE
ENSG00000137404	GAGCCGAAAAGGGCGGTGAC	chr6:30690559-30691273	138	216841	TRUE	1.59518919562312e-08	-0.550084738067961	TRUE
ENSG00000213719	CGCGGAGGTTACCCTTTGGA	chr6:31739907-31743157	415	323983	TRUE	1.62250814230072e-08	-0.223969166843335	TRUE
ENSG00000204525	GACACAGAAGTACAAGCGCC	chr6:31270985-31272710	14	53900	TRUE	1.73424899800985e-08	-1.93288605249755	TRUE
ENSG00000204536	GACGTTCGGGAAGAGTCGGT	chr6:31157682-31159681	29	93573	TRUE	1.91437777023371e-08	-1.3331406620553	TRUE
ENSG00000213722	GGGACACGGCCCTAATCACG	chr6:31728778-31730584	314	313554	TRUE	2.01992585367799e-08	-0.272277828528302	TRUE
ENSG00000213676	TGTCGGTGAAGAAACGCGTC	chr6:32127536-32128582	30	109294	TRUE	2.02785218530858e-08	-1.20614735068467	TRUE
ENSG00000213722	CACACCCAGCTCCTCCAGCT	chr6:31736414-31736521	629	313239	TRUE	2.15271656854365e-08	0.202041998717359	TRUE
ENSG00000213719	GAGGAGGTTGGTGACAGCTC	chr6:31738650-31738862	216	324182	TRUE	2.68284632372242e-08	-0.261466088310769	TRUE
ENSG00000204619	TGGACCGGCGAGGAAGCTTA	chr6:30066546-30067702	162	180437	TRUE	3.0329089203389e-08	-0.5145521235167	TRUE
ENSG00000204469	TGCCCGGATGGGCCGTTAGT	chr6:31619900-31621361	94	223341	TRUE	3.55970585783815e-08	-0.600508621949272	TRUE
ENSG00000213722	ATAGTGGGAGTAGAGTCCTT	chr6:31737471-31737868	161	313707	TRUE	4.15154675733242e-08	-0.38923101357326	TRUE
ENSG00000204387	CCCGGATGGGCCGTTAGTCG	chr6:31619900-31621361	150	272678	TRUE	4.25577476415397e-08	-0.451668883536867	TRUE
ENSG00000204498	GGTCGGGGCGGAACGACATC	chr6:31547323-31547789	294	146017	TRUE	4.83687829146709e-08	-0.402219399423411	TRUE
ENSG00000213719	AAGGGTAACCTCCGCGTGAC	chr6:31739606-31740673	601	323797	TRUE	4.86173489342448e-08	-0.181671452479188	TRUE
ENSG00000204536	GTAGAGCCGGCTAGCGTACA	chr6:31157866-31159144	35	93567	TRUE	5.36987850125684e-08	-1.20366552971026	TRUE
ENSG00000213719	AATAGTGGGAGTAGAGTCCT	chr6:31737471-31737868	199	324199	TRUE	5.59171934204957e-08	-0.324551300972676	TRUE
ENSG00000213722	GACAGCTCTGGGGAGTGTCA	chr6:31738650-31738862	248	313620	TRUE	6.00207365136849e-08	-0.308670154121774	TRUE
ENSG00000204387	TTTATGGCGGCGCCGGGTTG	chr6:31834234-31835425	595	272233	TRUE	6.7537617906754e-08	-0.224453126938228	TRUE
ENSG00000204580	TGTCCGAGCGTCCGGGGCCC	chr6:30880617-30881325	279	241089	TRUE	6.78288446829081e-08	-0.325152592853574	TRUE
ENSG00000213722	CTGGTGGGGAGGCCTAGTTT	chr6:31736254-31736691	296	313572	TRUE	6.94324282935815e-08	0.241388303302677	TRUE
ENSG00000204444	GACCCGAAACGGCACTCACG	chr6:31651695-31653469	55	72943	TRUE	7.11786901804704e-08	-0.90709261192192	TRUE
ENSG00000204438	GTCCGCGGCCTGCGCTGTAG	chr6:31664701-31666410	108	100014	TRUE	8.31752844670142e-08	-0.666967135497722	TRUE
ENSG00000204388	TCTTTCGAGAGTGACTCCCG	chr6:31826877-31828644	74	94768	TRUE	8.58390317227172e-08	-0.800019710471612	TRUE
ENSG00000204439	CAGACAGCGCGGGGTATACG	chr6:31660259-31661159	32	76911	TRUE	9.18135358364308e-08	-1.28874505306096	TRUE
ENSG00000196230	GGACGAGCGCAGTCCTCTTT	chr6:30719778-30720487	262	328472	TRUE	9.43138387128465e-08	-0.180457511631756	TRUE
ENSG00000234745	CCGTTGTCACTTGACTCCAC	chr6:30882549-30883059	28	20225	TRUE	9.47397233743596e-08	1.71619133080906	TRUE
ENSG00000078018	CGTCTGCAGGGGCCCCTAGA	chr6:31111005-31111190	507	285222	TRUE	9.70974721723266e-08	0.235944459057827	TRUE
ENSG00000204315	TAAGGTAGCCGCGCCAACTA	chr6:32129978-32130841	61	77674	TRUE	1.06673409124404e-07	-0.928205716418374	TRUE
ENSG00000213722	GACCAGGAAGTGGCCGTCCC	chr6:31736254-31736691	353	313515	TRUE	1.08212092926388e-07	0.229660920121215	TRUE
ENSG00000213722	GGGACTAGTTTACCAAGCCC	chr6:31738650-31738862	255	313613	TRUE	1.18688200977815e-07	-0.285543017068999	TRUE
ENSG00000137337	CGTTACTGGTGGCGCGCGCG	chr6:30716974-30717822	144	140619	TRUE	1.20094321371242e-07	-0.580428187758048	TRUE
ENSG00000213719	TTGCTCAACAGATTTGCCAG	chr6:31738650-31738862	908	323490	TRUE	1.30530464035633e-07	-0.144920677904415	TRUE
ENSG00000206503	ACAGGGTGGTGGGGACTAAG	chr6:29924848-29925041	238	240599	TRUE	1.39491903968129e-07	-0.375254096103136	TRUE
ENSG00000204439	AGCAAAGCGCGGGCCTACTT	chr6:31660259-31661159	39	76904	TRUE	1.44248356670831e-07	-1.11957490246638	TRUE
ENSG00000221988	CACCACGATGACCGGCTTGT	chr6:32152952-32155097	132	118223	TRUE	1.47301954374363e-07	-0.610473854389491	TRUE
ENSG00000204392	AGCGCGGCCGACTTGCGGCT	chr6:31806092-31807536	26	325123	TRUE	1.60348779559838e-07	-0.780238908415082	TRUE
ENSG00000204463	TACGGTCCCCCGGGCGACAG	chr6:31650807-31653131	175	262075	TRUE	1.77622916838212e-07	-0.400099415927895	TRUE
ENSG00000213722	TGGGGTGCGTTGGGCTGGTG	chr6:31736414-31736521	471	313397	TRUE	1.86444572770597e-07	0.201231398193052	TRUE
ENSG00000146112	CCCGCAGCGAGTCCCACGCG	chr6:30686482-30687998	115	120652	TRUE	1.92594813891651e-07	-0.598575370230186	TRUE
ENSG00000204580	AGGAAACAGAAAGCGGCATT	chr6:30880617-30881325	164	241204	TRUE	1.93690351302243e-07	-0.469094226689487	TRUE
ENSG00000213719	GCAATGGAGCTATAGAAACT	chr6:31738650-31738862	319	324079	TRUE	1.93772356495386e-07	-0.211449526537697	TRUE
ENSG00000234127	GGATTAGTCGCCTATCTACC	chr6:30212915-30213890	41	78519	TRUE	2.39181054371767e-07	-1.09945782474312	TRUE
ENSG00000198563	CGAGAGCAAAGAGCTCCTGG	chr6:31541761-31541994	274	326129	TRUE	2.50885316486492e-07	-0.203432715918613	TRUE
ENSG00000204387	CAACCCGGCGCCGCCATAAA	chr6:31834234-31835425	608	272220	TRUE	2.56102152898174e-07	-0.224081632050311	TRUE
ENSG00000204619	GGCGCCCAGATGGGTATTGC	chr6:30066546-30067702	125	180474	TRUE	2.85660581495945e-07	-0.55965299537797	TRUE
ENSG00000213722	TCTCTGATCCAGCCCGGGAG	chr6:31736254-31736691	284	313584	TRUE	3.1896351448814e-07	0.242485714316683	TRUE
ENSG00000204498	AGCGACGTTCTCGGCGTTGG	chr6:31548048-31548524	78	146233	TRUE	3.27395423326297e-07	-0.692310023771243	TRUE
ENSG00000204463	GCAGGCGTAGTACGGTCCCC	chr6:31651695-31653469	156	262094	TRUE	3.49310947302974e-07	-0.415429465055423	TRUE
ENSG00000213780	TAACGGCGCGTGTAACCGGC	chr6:30907744-30908674	21	94436	TRUE	3.7033356895845e-07	-1.42950551617156	TRUE
ENSG00000213719	GTCACGCGGAGGTTACCCTT	chr6:31739606-31740673	568	323830	TRUE	3.98211377731757e-07	-0.176967272570535	TRUE
ENSG00000204388	CCCTTCAGTAGGTAATTGAC	chr6:31826877-31828644	35	94807	TRUE	4.11430266294456e-07	-1.02130118378248	TRUE
ENSG00000213722	ACCAGGAAGTGGCCGTCCCT	chr6:31736254-31736691	350	313518	TRUE	4.28190407265429e-07	0.238838608806615	TRUE
ENSG00000204580	TCCCTTAGGGTCCAGCGCCG	chr6:30883795-30886796	232	241136	TRUE	4.28965618093314e-07	-0.363241875330768	TRUE
ENSG00000213722	GAGGTCTAAAACGAAATGCG	chr6:31728778-31730584	202	313666	TRUE	4.51633064272824e-07	-0.285157859783	TRUE
ENSG00000204444	TAGACCCGAAACGGCACTCA	chr6:31650807-31653131	61	72937	TRUE	5.26509961504707e-07	-0.836044128911588	TRUE
ENSG00000213722	TCTGTCGGGAGGAGAGAAAA	chr6:31737959-31738266	316	313552	TRUE	5.28023817552848e-07	-0.262877561384931	TRUE
ENSG00000204439	CCGCCAAACCGAGATTAGCA	chr6:31660259-31661159	53	76890	TRUE	5.50137957345837e-07	-0.869513319060197	TRUE
ENSG00000204308	TTCGCCGTCTTTCCCGATGT	chr6:32177110-32178719	360	306430	TRUE	5.60383961216427e-07	-0.229226032673929	TRUE
ENSG00000206503	GAAGCTTCACAAGACCGAGG	chr6:29924848-29925041	343	240494	TRUE	6.13422505829384e-07	-0.303374035533056	TRUE
ENSG00000213722	GGCAACCTGTCAGTGAGACG	chr6:31737471-31737868	251	313617	TRUE	6.56507762357119e-07	-0.293078681702349	TRUE
ENSG00000204344	AGGGGCGTCGGTGCGACCGC	chr6:31971319-31972880	102	130403	TRUE	6.89536117232564e-07	-0.616183255355299	TRUE
ENSG00000221988	TGTTGCGGGGAACGCTCGCG	chr6:32152952-32155097	68	118287	TRUE	6.98052461984558e-07	-0.753503098717255	TRUE
ENSG00000204439	TCCGGCGCGCACAGACAGCG	chr6:31660259-31661159	61	76882	TRUE	7.11215352985038e-07	-0.823451951467203	TRUE
ENSG00000226979	GTTCAAATCTTGGTCTAAGT	chr6:31389100-31389716	6	1483	TRUE	7.48607717051378e-07	3.12203176811887	TRUE
ENSG00000196230	GAGTGAACTGCCACGCCTAC	chr6:30716974-30717822	371	328363	TRUE	7.89883846686332e-07	-0.151069791358664	TRUE
ENSG00000213722	GTCACGCGGAGGTTACCCTT	chr6:31739606-31740673	540	313328	TRUE	7.91140431853889e-07	-0.189678948698631	TRUE
ENSG00000213676	GGGGCTCGTTGTGCATTAAG	chr6:32127536-32128582	70	109254	TRUE	8.40688603955756e-07	-0.787548824089539	TRUE
ENSG00000213722	AGCTGGAGGAGCTGGGTGTG	chr6:31736414-31736521	564	313304	TRUE	8.96627659096447e-07	0.187986658223521	TRUE
ENSG00000132688	GGTTCCTTGGAGCCTCCTGG	chr6:30728282-30728481	335	323454	TRUE	9.52491910396558e-07	-0.225259232234488	TRUE
ENSG00000204439	ACAGACAGCGCGGGGTATAC	chr6:31660259-31661159	28	76915	TRUE	9.60070291724201e-07	-1.18954111797731	TRUE
ENSG00000198563	TCGAGAGCAAAGAGCTCCTG	chr6:31541761-31541994	337	326066	TRUE	1.00577163447078e-06	-0.187650063198618	TRUE
ENSG00000137331	ATTCTTTCCAGGCGAGATAA	chr6:32108025-32109567	31	29083	TRUE	1.0552406576089e-06	1.6375614591458	TRUE
ENSG00000204310	CCATAGCGGTAGGAATGGTG	chr6:32175777-32176333	115	238044	TRUE	1.08191066849265e-06	-0.482072258709668	TRUE
ENSG00000204310	TAGCCCGACGTTTGGATAGT	chr6:32177110-32178719	192	237967	TRUE	1.0999799342291e-06	-0.391097070020741	TRUE
ENSG00000146112	CACAGAGCAGCAGTTCTGCA	chr6:30684704-30684912	74	120693	TRUE	1.11865098578181e-06	-0.676134703436417	TRUE
ENSG00000204308	CGGGGCTCGCAAGAGGACAC	chr6:32175777-32176333	321	306469	TRUE	1.12189089405832e-06	-0.254597649453071	TRUE
ENSG00000213722	TATGATTCCATGCCTCTGTG	chr6:31737959-31738266	261	313607	TRUE	1.18633895468065e-06	-0.26191289916145	TRUE
ENSG00000213722	GGTTTATACTAGGTCGCGCT	chr6:31728778-31730584	229	313639	TRUE	1.21899895097363e-06	-0.308910830790903	TRUE
ENSG00000206503	TGAAGGACCCTACGTAGGTT	chr6:29941886-29943609	200	240637	TRUE	1.22879471452627e-06	-0.377781269313609	TRUE
ENSG00000213722	CTGGCAAATCTGTTGAGCAA	chr6:31738650-31738862	896	312972	TRUE	1.26190953160346e-06	-0.144270203063016	TRUE
ENSG00000213722	AGGACCGAGCTGGAGGAGCT	chr6:31736414-31736521	306	313562	TRUE	1.36465955672769e-06	0.224380430612743	TRUE
ENSG00000213722	TAGTTTACCAAGCCCAGGAA	chr6:31738650-31738862	358	313510	TRUE	1.37437839756816e-06	-0.221405388123631	TRUE
ENSG00000204498	GATGTCGTTCCGCCCCGACC	chr6:31547323-31547789	324	145987	TRUE	1.3870231426469e-06	-0.344424793185126	TRUE
ENSG00000204574	GCTCCAGTCGCGTAAACACA	chr6:30570784-30571978	110	177743	TRUE	1.47175422191714e-06	-0.54340114527737	TRUE
ENSG00000204536	ACGTTCGGGAAGAGTCGGTT	chr6:31157866-31159144	39	93563	TRUE	1.51231833535987e-06	-1.01450825758337	TRUE
ENSG00000137343	CCGATGAATGCCATTAGCGG	chr6:30625977-30627634	102	183450	TRUE	1.52200776924543e-06	-0.579769143520635	TRUE
ENSG00000213780	ACACGCGCCGTTAGCAGCGT	chr6:30907744-30908674	24	94433	TRUE	1.55058118076531e-06	-1.31326759567477	TRUE
ENSG00000213760	ATCCCAGTCGGAAAGGTCTA	chr6:31546358-31547231	12	34434	TRUE	1.59026051952359e-06	-1.77201169275827	TRUE
ENSG00000204388	TATAAAAGCCGAGGGGCGCG	chr6:31826877-31828644	44	94798	TRUE	1.60224257638201e-06	-0.92186105455045	TRUE
ENSG00000213780	TCTGCCTTCGCGGAACCAAC	chr6:30907744-30908674	43	94414	TRUE	1.6763075611128e-06	-0.94913653254648	TRUE
ENSG00000204435	CCCGACCGCGGCAGGCGAAG	chr6:31666094-31666177	266	320749	TRUE	1.68153598075779e-06	-0.220452577224489	TRUE
ENSG00000213722	ACCCCCTATACACATACTTC	chr6:31737471-31737868	261	313607	TRUE	1.73143759356846e-06	-0.291949622999323	TRUE
ENSG00000213722	GCACAGGAAGGGGCCCCAAT	chr6:31737471-31737868	300	313568	TRUE	1.81494089474855e-06	-0.251271186761781	TRUE
ENSG00000213719	TGACAGCTCTGGGGAGTGTC	chr6:31738650-31738862	253	324145	TRUE	1.92257850523949e-06	-0.244504416439206	TRUE
ENSG00000228727	TCCAATCAACAGCGGTTAGG	chr6:31739606-31740673	74	44678	TRUE	1.99637025792723e-06	0.801953340346542	TRUE
ENSG00000198563	CGCACGGATCTGTATAACCG	chr6:31541111-31542661	337	326066	TRUE	2.16146840717189e-06	-0.175094888340683	TRUE
ENSG00000204568	TCCGTCCTGACGCAAACGTG	chr6:30616759-30618138	145	207922	TRUE	2.22532055904285e-06	-0.464219131039962	TRUE
ENSG00000204525	AATCAGCGTCTCCGCAGTCC	chr6:31270985-31272710	20	53894	TRUE	2.2456881807009e-06	-1.38671949460667	TRUE
ENSG00000213719	ATCTGGGGTGTGAAGAGATT	chr6:31738650-31738862	668	323730	TRUE	2.40264936500643e-06	-0.150853344949963	TRUE
ENSG00000213722	GCGAAGGAAACATAAAGCCG	chr6:31737471-31737868	105	313763	TRUE	2.44600915900078e-06	-0.419068690146274	TRUE
ENSG00000213722	AAGGGTAACCTCCGCGTGAC	chr6:31739606-31740673	568	313300	TRUE	2.53020342444227e-06	-0.17499694799471	TRUE
ENSG00000213722	TTGCTCAACAGATTTGCCAG	chr6:31738650-31738862	864	313004	TRUE	2.58815658248296e-06	-0.134002670374552	TRUE
ENSG00000213719	CTGGCAAATCTGTTGAGCAA	chr6:31738650-31738862	941	323457	TRUE	3.12674747048145e-06	-0.12868437632496	TRUE
ENSG00000204257	TCCTCCCTGTTACCCTGTTC	chr6:33197523-33197806	22	10717	TRUE	3.19728621954447e-06	1.45503975159003	TRUE
ENSG00000204439	CTAATCTCGGTTTGGCGGTC	chr6:31660259-31661159	18	76925	TRUE	3.46590097234211e-06	-1.33977602157645	TRUE
ENSG00000204344	GTGGAGTCGGATCCTCTTCG	chr6:31971319-31972880	126	130379	TRUE	3.53033704638154e-06	-0.490464323411496	TRUE
ENSG00000137343	ACCAGGTGACGTCAGCTATC	chr6:30781581-30782706	165	183387	TRUE	3.59726032220721e-06	0.420806262901635	TRUE
ENSG00000204435	GCCTGCCGCGGTCGGGTCCG	chr6:31666094-31666177	300	320715	TRUE	3.63922629158329e-06	-0.200638186371807	TRUE
ENSG00000204525	GGGACGCGTCATGAGTATTC	chr6:31270985-31272710	29	53885	TRUE	3.7012202497768e-06	-1.1415027301218	TRUE
ENSG00000240053	TATGACGTCATCGTTGCGGC	chr6:32971492-32972732	74	55419	TRUE	3.70379156458169e-06	0.800167929237817	TRUE
ENSG00000213760	CTAGACCTTTCCGACTGGGA	chr6:31546358-31547231	11	34435	TRUE	3.82260967246237e-06	-1.53971442652496	TRUE
ENSG00000206503	AGGGCTGGGGTCGCTACATA	chr6:29964667-29966468	355	240482	TRUE	3.90083471161118e-06	-0.267221389539349	TRUE
ENSG00000213722	GGGACCCACCTTCCAATCTG	chr6:31738650-31738862	462	313406	TRUE	3.97142415605265e-06	-0.196578870759759	TRUE
ENSG00000213722	GGAGCGGCCGCTGCAATCAG	chr6:31734684-31735403	488	313380	TRUE	4.11309227941263e-06	0.189564830274799	TRUE
ENSG00000221988	GCCTCCAACTCAGCGTTCGG	chr6:32152952-32155097	210	118145	TRUE	4.26364326679113e-06	-0.406167648725282	TRUE
ENSG00000213722	CTCGTGGCGGTCGGTCAGCG	chr6:31739907-31743157	360	313508	TRUE	4.31432384389967e-06	-0.201866338782335	TRUE
ENSG00000204525	TATGACCAGTCCGCCTACGA	chr6:31270985-31272710	32	53882	TRUE	4.58099466213707e-06	-1.07232629966877	TRUE
ENSG00000204387	TTGCGAAGCGGCTCGTCTTG	chr6:30344242-30345731	674	272154	TRUE	4.70940527932416e-06	0.170963823788112	TRUE
ENSG00000137337	CAGACTCTCTGGTCGCGGTT	chr6:30716974-30717822	65	140698	TRUE	5.02561405433741e-06	-0.721734184832403	TRUE
ENSG00000137404	CGTCAAAGCGCAGGCGTCGC	chr6:30066546-30067702	167	216812	TRUE	5.31323090474394e-06	0.371278061928563	TRUE
ENSG00000241404	GACCGGATGTGGCGATCTTA	chr6:30555370-30557804	50	43676	TRUE	5.32148457089162e-06	0.914899725092415	TRUE
ENSG00000234127	AGTCATAGCACTGGGCTAGC	chr6:30396705-30398221	30	78530	TRUE	5.51273624378647e-06	-1.121336917266	TRUE
ENSG00000213676	ATACGGAATCCGCCATCTGA	chr6:32127536-32128582	68	109256	TRUE	5.53541581311363e-06	-0.644467182998913	TRUE
ENSG00000213722	TGCTGCTGGAAACCAGCAGT	chr6:31737959-31738266	251	313617	TRUE	5.92726369050582e-06	-0.249035540012129	TRUE
ENSG00000204564	GCGTTGCGCCCGACTCTCCG	chr6:30646848-30648070	49	55355	TRUE	6.00612978876808e-06	-0.856676282805608	TRUE
ENSG00000204536	AGTAGAGCCGGCTAGCGTAC	chr6:31157866-31159144	43	93559	TRUE	6.16024359124858e-06	-0.834195786893499	TRUE
ENSG00000213719	CACACCCCAGATTGGAAGGT	chr6:31738650-31738862	165	324233	TRUE	6.26624346927642e-06	-0.280694931655498	TRUE
ENSG00000204444	CAGGCGTAGTACGGTCCCCC	chr6:31651695-31653469	34	72964	TRUE	6.26741182547033e-06	-1.04203615737829	TRUE
ENSG00000204435	CCCACTTCGCCTGCCGCGGT	chr6:31665807-31669106	334	320681	TRUE	6.35160586211816e-06	-0.196609127938622	TRUE
ENSG00000204256	GGCCCCTGAGAGGCGGATAC	chr6:32970678-32971108	224	210777	TRUE	6.3816688652084e-06	-0.352227380195615	TRUE
ENSG00000213722	CACAAAGCTGACCAAGCTAC	chr6:31737471-31737868	272	313596	TRUE	6.61345569416842e-06	-0.255346713359491	TRUE
ENSG00000137404	GGCGTACCTTGGGTGCGACT	chr6:30716974-30717822	159	216820	TRUE	6.62985081216635e-06	-0.395077888831151	TRUE
ENSG00000204308	TTCCCCTGATTGGCCGACAT	chr6:32177110-32178719	487	306303	TRUE	6.70777236054212e-06	-0.189373413706183	TRUE
ENSG00000213719	CTAGTTTACCAAGCCCAGGA	chr6:31738650-31738862	308	324090	TRUE	6.7705931860423e-06	-0.185299173308958	TRUE
ENSG00000137312	GGGGTGCTTAGTCCGTTGCG	chr6:30742057-30744943	271	238780	TRUE	6.99070681463609e-06	-0.307309760069357	TRUE
ENSG00000204439	AATCAAGGGACGAACGCTGC	chr6:31660259-31661159	33	76910	TRUE	7.40209629077277e-06	-1.00351334030786	TRUE
ENSG00000213722	TCACCTCTGGCCTACGAGCG	chr6:31728778-31730584	236	313632	TRUE	7.40704865591531e-06	-0.238326997229664	TRUE
ENSG00000204315	CCCGACCGGGTGTCCGTAGT	chr6:32129978-32130841	44	77691	TRUE	7.42471348139919e-06	-0.869898811678516	TRUE
ENSG00000204568	CGCCATCTTGACGTACGCCC	chr6:30616759-30618138	154	207913	TRUE	7.65881121187644e-06	-0.412557544384971	TRUE
ENSG00000204301	TTGGGACTGTAAGTGTCCAA	chr6:30872366-30873391	31	23105	TRUE	8.0710975159836e-06	1.08580758950788	TRUE
ENSG00000213722	CCATGGTTGCGTCGGGGACC	chr6:31736254-31736691	296	313572	TRUE	8.16904342731355e-06	0.217594132798905	TRUE
ENSG00000228727	TGTGGCTGAACAGTGCATGC	chr6:31176046-31176308	53	44699	TRUE	8.69775506092645e-06	0.858594271230777	TRUE
ENSG00000213722	CCTCCTTAGGAGCGAACCCA	chr6:31739907-31743157	340	313528	TRUE	9.08012998885872e-06	-0.198077472254226	TRUE
ENSG00000204344	ACGCACGCCCGGGGACTCGT	chr6:31971319-31972880	132	130373	TRUE	9.21743440166975e-06	-0.515309418530615	TRUE
ENSG00000204387	CCAGGGTCATTAACGGACCA	chr6:31834234-31835425	202	272626	TRUE	9.33821468491217e-06	-0.315302482710755	TRUE
ENSG00000204463	GGCAGGAGATCGACGGCTTA	chr6:31651695-31653469	262	261988	TRUE	9.721970537583e-06	-0.275710393385043	TRUE
ENSG00000204580	CTGGCTTTGTCCGAGCGTCC	chr6:30880617-30881325	164	241204	TRUE	9.96621509459885e-06	-0.401001903925361	TRUE
ENSG00000137312	CACATCTCGGATTCGCCGCG	chr6:30742057-30744943	243	238808	TRUE	1.04329379189164e-05	-0.30434411167495	TRUE
ENSG00000204580	GACGGTATGCCAGAGCATCG	chr6:30883795-30886796	247	241121	TRUE	1.05867221351379e-05	-0.319558934526661	TRUE
ENSG00000204525	AGGCGGACTGGTCATACCCG	chr6:31270985-31272710	60	53854	TRUE	1.08338658737219e-05	-0.74506151202623	TRUE
ENSG00000204310	TCCTAGCCCCGGCCGATGGA	chr6:32175777-32176333	256	237903	TRUE	1.12951418733266e-05	-0.280912233375339	TRUE
ENSG00000204536	GGCTCGCTCGGCGCGAAGTT	chr6:31157866-31159144	61	93541	TRUE	1.19201969521808e-05	-0.72167477251596	TRUE
ENSG00000204564	CCTCTAGGCACAGGTAACCG	chr6:30646848-30648070	24	55380	TRUE	1.21487932701579e-05	-1.1456341817075	TRUE
ENSG00000213722	GAAACATAAAGCCGAGGCAA	chr6:31737471-31737868	189	313679	TRUE	1.26237137069002e-05	-0.268575550844892	TRUE
ENSG00000198563	GGCCAAAGCTTACCTAAACA	chr6:31541761-31541994	211	326192	TRUE	1.34850458540397e-05	-0.204053967481331	TRUE
ENSG00000204348	TGCGGATCCCCGGAGACCTT	chr6:32666396-32666894	63	73923	TRUE	1.37607318146764e-05	-0.724177936197529	TRUE
ENSG00000213722	AGCCCGGGAGAGGACCGAGC	chr6:31736414-31736521	335	313533	TRUE	1.39564926532041e-05	0.207381548634814	TRUE
ENSG00000204315	GACTAGATTCGGAGTCTCGC	chr6:32129978-32130841	34	77701	TRUE	1.40499718766377e-05	-0.98839653948277	TRUE
ENSG00000204560	CCCTTCCGGGCTCCGCGGTA	chr6:30672186-30673296	29	62691	TRUE	1.41051530890904e-05	-0.941678014174571	TRUE
ENSG00000204576	CGGCATCGTGTCTGCGGCAA	chr6:30555370-30557804	70	75261	TRUE	1.41978813117884e-05	-0.688956944757868	TRUE
ENSG00000204438	GGACTCTTACACCATGGCAG	chr6:31525859-31526473	221	99901	TRUE	1.42167355281305e-05	0.394944527349591	TRUE
ENSG00000204310	AGTCGTCCAGCCGAATGAGT	chr6:32177110-32178719	201	237958	TRUE	1.49941783861378e-05	-0.322789250056999	TRUE
ENSG00000204301	GTGGTGAGTATCGCCGAAGT	chr6:30742057-30744943	23	23113	TRUE	1.54963128338294e-05	1.14945486608715	TRUE
ENSG00000204257	CGGATCCGAAATCTACCCCG	chr6:29723163-29724697	18	10721	TRUE	1.56502941855647e-05	1.43970494292481	TRUE
ENSG00000198563	GCAGCAACAGCGACGAAGGA	chr6:31541761-31541994	240	326163	TRUE	1.66253787820659e-05	-0.187078837682666	TRUE
ENSG00000241370	ACCAGGTGAGTCTGCGACAA	chr6:30344242-30345731	186	277090	TRUE	1.67584898727521e-05	-0.280168490852313	TRUE
ENSG00000213676	CTTGGCGGTATGGCACTGTC	chr6:32127536-32128582	47	109277	TRUE	1.72426752844484e-05	-0.788592895140096	TRUE
ENSG00000213676	AACAACTCGACGTTCCAGCA	chr6:32127536-32128582	75	109249	TRUE	1.74993594709025e-05	-0.622478167873664	TRUE
ENSG00000204428	AAGAGCGGTGTTGGGACTCT	chr6:32999970-33000394	11	6761	TRUE	1.85085873769273e-05	1.73739371469287	TRUE
ENSG00000204410	GCCTGCGCGCTGTCACGTTA	chr6:30066546-30067702	8	24378	TRUE	1.88126002114777e-05	-1.90216809215818	TRUE
ENSG00000204389	CGGCGGGGAGCAGAGATTTA	chr6:33009235-33009931	13	4091	TRUE	1.90630438551335e-05	1.86005548508461	TRUE
ENSG00000204344	CGTCATCACTGTAGACAATC	chr6:31952224-31952653	132	130373	TRUE	1.90786171766404e-05	0.483708361823667	TRUE
ENSG00000213722	CCGGGAGAGGACCGAGCTGG	chr6:31736414-31736521	288	313580	TRUE	1.91207528281501e-05	0.227195350992689	TRUE
ENSG00000213722	AATAGTGGGAGTAGAGTCCT	chr6:31737471-31737868	183	313685	TRUE	1.96457805038924e-05	-0.282247313711123	TRUE
ENSG00000137343	GCTGCCCGTGCTTCGTGCTT	chr6:31571859-31572562	169	183383	TRUE	1.96758919677993e-05	-0.389330776366126	TRUE
ENSG00000196230	GGCCCTAAGTACCCCGCAGG	chr6:30720841-30721102	356	328378	TRUE	1.97725164759505e-05	-0.120038423185463	TRUE
ENSG00000204536	GCTCGCTCGGCGCGAAGTTC	chr6:31157866-31159144	55	93547	TRUE	2.00795336647202e-05	-0.771056412922638	TRUE
ENSG00000204498	GGCCAAGAACTACCCGGTCG	chr6:31547323-31547789	121	146190	TRUE	2.01282991915824e-05	-0.470557034493832	TRUE
ENSG00000204444	AGACCCGAAACGGCACTCAC	chr6:31651695-31653469	48	72950	TRUE	2.01403285810149e-05	-0.857146589198232	TRUE
ENSG00000204305	ACGGGCCATCTGAAAGATAT	chr6:32189659-32190569	28	48738	TRUE	2.04957113330902e-05	-1.08248876361659	TRUE
ENSG00000227198	GAGGTGCTGGAGACCCTGGT	chr6:31321905-31322115	5	818	TRUE	2.06725942781568e-05	2.79838149201664	TRUE
ENSG00000204315	GAGCCTTGCCCCACGCGGAG	chr6:32129978-32130841	33	77702	TRUE	2.08498285475967e-05	-0.923334731372197	TRUE
ENSG00000213760	GGAGGACTGCAGCAACGAGC	chr6:31546358-31547231	20	34426	TRUE	2.08689102078365e-05	-1.25134136913208	TRUE
ENSG00000137337	TTGCGCGTTGCAGTCGTGGC	chr6:30716974-30717822	78	140685	TRUE	2.12497273333729e-05	-0.62777389764091	TRUE
ENSG00000204387	CAAGACGAGCCGCTTCGCAA	chr6:30344242-30345731	630	272198	TRUE	2.15095498696572e-05	0.166227863634503	TRUE
ENSG00000204574	CATGGCGTTTACGACTGTCT	chr6:30570784-30571978	189	177664	TRUE	2.18703633699884e-05	-0.361990313137781	TRUE
ENSG00000204520	ACGTCCTTGCGCGACAGGCC	chr6:30646848-30648070	52	11954	TRUE	2.21257670205691e-05	0.950281218431474	TRUE
ENSG00000178403	CAGCGTCCTCTGGTGGGAGG	chr6:30684704-30684912	25	9978	TRUE	2.3324688750231e-05	1.42957096199722	TRUE
ENSG00000213719	AATCTCTTCACACCCCAGAT	chr6:31738650-31738862	719	323679	TRUE	2.34070682873368e-05	-0.107460180343346	TRUE
ENSG00000204351	TGAATACAGGGAACCGAGAA	chr6:32288494-32288971	119	83381	TRUE	2.35483617085773e-05	0.519928281481023	TRUE
ENSG00000204435	AGTTGCTCCGGACAAAGTAT	chr6:31609362-31610490	458	320557	TRUE	2.3712166923624e-05	-0.141071573213326	TRUE
ENSG00000204310	GAAGCCTGCCCAACGATCGT	chr6:32177110-32178719	378	237781	TRUE	2.40462115054121e-05	-0.229151521760905	TRUE
ENSG00000204308	GGAACATCGATCTGCGGCGC	chr6:32177110-32178719	315	306475	TRUE	2.41095086228977e-05	-0.202276552625118	TRUE
ENSG00000139352	GCGCTAACATCAAGGAGGTT	chr6:30097990-30098183	18	10684	TRUE	2.44933006375447e-05	1.43143892132272	TRUE
ENSG00000204388	GGCGGAGAAGTACAAAGCGG	chr6:31817239-31817580	48	94794	TRUE	2.44993828439153e-05	-0.730723616470657	TRUE
ENSG00000204308	AGGGAAAACACTAGGGTCGC	chr6:32177110-32178719	251	306539	TRUE	2.45426490302579e-05	-0.246831676047226	TRUE
ENSG00000206344	GAAAGCGACGTTCTCGGCGT	chr6:31548048-31548524	4	3536	TRUE	2.46180442409065e-05	1.92528410824768	TRUE
ENSG00000137331	AAGCATCTTTGGAGGTCCCC	chr6:30844084-30844576	36	29078	TRUE	2.57904112685529e-05	1.36972272172727	TRUE
ENSG00000213676	TTGTCGGTGAAGAAACGCGT	chr6:32127536-32128582	47	109277	TRUE	2.59216677400941e-05	-0.714659892713422	TRUE
ENSG00000204366	AGAGCGTGAGGCGGGTACCA	chr6:32011727-32012212	8	31821	TRUE	2.61761472177616e-05	-1.82808717614206	TRUE
ENSG00000227507	AGCCCATCATTGCAATCAAG	chr6:31717532-31717882	6	924	TRUE	2.62876489819561e-05	2.76028776647815	TRUE
ENSG00000204560	CAAGTGGAGACAGAGTCGGT	chr6:31717532-31717882	62	62658	TRUE	2.64940167119583e-05	0.671440193898522	TRUE
ENSG00000204592	GTGTGACTCAGAACCAAGTT	chr6:30752235-30753014	10	28874	TRUE	2.75549276660819e-05	-1.66147083832399	TRUE
ENSG00000204310	AGGTGTCTTCATCAATGCCG	chr6:31613382-31615931	245	237914	TRUE	2.83805291894422e-05	0.289742033218613	TRUE
ENSG00000204410	GGCTCGTGGCGGTCGGTCAG	chr6:31739606-31740673	11	24375	TRUE	2.84907025671979e-05	-1.53902733918706	TRUE
ENSG00000204520	CTCCTAGCGGGTCATCTGGG	chr6:32002562-32003711	29	11977	TRUE	2.98987834701157e-05	1.23976219197877	TRUE
ENSG00000226979	CTTTGGTAGAGGTCAAGAAA	chr6:30793355-30794059	8	1481	TRUE	3.03550855817905e-05	2.68229594223445	TRUE
ENSG00000213719	TAACCTGAGTCGCTACAGGT	chr6:31739907-31743157	200	324198	TRUE	3.07144935233448e-05	-0.224553642005798	TRUE
ENSG00000213722	TAACCTGAGTCGCTACAGGT	chr6:31739907-31743157	196	313672	TRUE	3.0815049810656e-05	-0.268409750175437	TRUE
ENSG00000204568	TCCATTCGGCCTTCGGGGTC	chr6:33161357-33162470	172	207895	TRUE	3.11966451224335e-05	0.377066094484294	TRUE
ENSG00000213722	AGATCCGAGGATTCCCCTTC	chr6:31736254-31736691	348	313520	TRUE	3.16362525168662e-05	0.190258157512479	TRUE
ENSG00000204390	CCCGGGGTTTGCCCTACTCG	chr6:32968139-32970511	4	2073	TRUE	3.18763373317433e-05	2.09317289290455	TRUE
ENSG00000204568	CCTCTCGCTCTCTGGTTTAT	chr6:33009235-33009931	207	207860	TRUE	3.23075353645173e-05	0.30823954113801	TRUE
ENSG00000146112	CCCCGAGACTTTCGGAACCC	chr6:30686482-30687998	74	120693	TRUE	3.24765676075086e-05	-0.619255277128272	TRUE
ENSG00000241404	GTACTTAATAGACACGCGTT	chr6:32981697-32982715	26	43700	TRUE	3.26022085427035e-05	1.02020204877898	TRUE
ENSG00000213719	AGGGACCCACCTTCCAATCT	chr6:31738650-31738862	303	324095	TRUE	3.26289461536748e-05	-0.158572497215957	TRUE
ENSG00000198563	CTATAGATAGCGACGAACTG	chr6:33192035-33193499	269	326134	TRUE	3.33416926723525e-05	-0.162193716990831	TRUE
ENSG00000204390	AACTAAGTGGTCTCATTCTT	chr6:31563051-31563662	4	2073	TRUE	3.42520569790181e-05	2.6326026431497	TRUE
ENSG00000204469	GCCCCGACTAACGGCCCATC	chr6:31619900-31621361	205	223230	TRUE	3.44411227771878e-05	-0.316817100985986	TRUE
ENSG00000204482	AATGCTGAGGCCTAGCATGC	chr6:32188316-32188540	6	1017	TRUE	3.45050073439138e-05	2.33937294112973	TRUE
ENSG00000137343	CTGGTCACGCGCACGCGACA	chr6:30616759-30618138	181	183371	TRUE	3.50968034368382e-05	-0.368014613955831	TRUE
ENSG00000231852	ACTGATAAGGGCGTCCAGAT	chr6:31307531-31309242	5	938	TRUE	3.55619859027462e-05	2.85046999429433	TRUE
ENSG00000137337	CAGCTGCCGGCAACGGATAG	chr6:30716974-30717822	96	140667	TRUE	3.59993237879826e-05	-0.530097170668104	TRUE
ENSG00000213722	CTCGAAGGCTCTGTATCGGT	chr6:32971492-32972732	119	313749	TRUE	3.61172369814687e-05	0.329170874932442	TRUE
ENSG00000204371	CCGCCATCGCCGCTTGCGCT	chr6:31896953-31898663	215	203972	TRUE	3.6232161459438e-05	-0.322702928139525	TRUE
ENSG00000204439	ACTTCGGGACCTACGCGTCC	chr6:31660259-31661159	98	76845	TRUE	3.62898653384859e-05	-0.567635284490625	TRUE
ENSG00000204231	GGACCAAGAGATCTTCAGCC	chr6:31940351-31941119	123	98826	TRUE	3.65235422834042e-05	0.483493114330417	TRUE
ENSG00000204580	TGGCCCCCGATGGGGACTTA	chr6:30288810-30289200	197	241171	TRUE	3.6799556430254e-05	-0.326179795983255	TRUE
ENSG00000213719	TCTGGGTCCTCTTGTCCCGG	chr6:31952224-31952653	289	324109	TRUE	3.68262006766552e-05	0.182392684214727	TRUE
ENSG00000213722	GACCTACTTGCACCCAAACT	chr6:31736254-31736691	364	313504	TRUE	3.6936565377627e-05	0.196185899087882	TRUE
ENSG00000204482	CACAGAGCAGCAGTTCTGCA	chr6:30684704-30684912	3	1020	TRUE	3.71328665767136e-05	2.93294847877994	TRUE
ENSG00000204536	AGCCAATCTTGACGTCATGG	chr6:30940241-30940981	96	93506	TRUE	3.82051914440335e-05	-0.548605488578798	TRUE
ENSG00000204267	GGATCTAGAGGTTTACCAAA	chr6:31246063-31246842	7	1352	TRUE	3.85517115118127e-05	2.49191367248509	TRUE
ENSG00000231852	TGGGTCCCAGGGTATCGAAG	chr6:30396705-30398221	7	936	TRUE	3.86870105735987e-05	2.5938003609541	TRUE
ENSG00000204248	CTAGTCGTAGTTCTTCACAG	chr6:30515018-30515605	6	2428	TRUE	3.88089706779832e-05	2.27542294977954	TRUE
ENSG00000272273	TGAAGAAATGCGTGGTGCGT	chr6:31366709-31367557	16	40044	TRUE	3.88530698018918e-05	-1.39580142349969	TRUE
ENSG00000204438	TGCTCAGTGTTGCAGTCCCG	chr6:31589309-31589721	125	99997	TRUE	3.90344368101207e-05	0.504686503142532	TRUE
ENSG00000196230	TTTGGGAGTAAGAAAAGGTG	chr6:30724917-30725281	265	328469	TRUE	3.90980082691253e-05	-0.149354026972614	TRUE
ENSG00000204301	ACCGTCCGTGCGCGCGGGAA	chr6:32195422-32196819	12	23124	TRUE	3.93728859164576e-05	-1.43197184623645	TRUE
ENSG00000242574	GCTGCCGGGCCTGTCGCGCA	chr6:30646848-30648070	7	1147	TRUE	3.98141529418618e-05	2.54596356836035	TRUE
ENSG00000137310	CGTTGGAGCACTCACGTCTC	chr6:30344242-30345731	17	12483	TRUE	4.00612706411181e-05	1.78802878063868	TRUE
ENSG00000137337	AGCTGCCGGCAACGGATAGA	chr6:30716974-30717822	99	140664	TRUE	4.02116472115696e-05	-0.519434466537463	TRUE
ENSG00000204580	AGAAAGCTCCAAGCGCTGAC	chr6:31806092-31807536	27	241341	TRUE	4.03872558308661e-05	0.865834210935289	TRUE
ENSG00000204252	GAGCGTCGTCGTCCTTCCGC	chr6:32761119-32761904	9	1838	TRUE	4.05305602893365e-05	2.43537719310526	TRUE
ENSG00000204314	CCCCGTTAAGATCCTAGTCT	chr6:30495980-30497165	32	25100	TRUE	4.09974962767258e-05	1.05432808446367	TRUE
ENSG00000213760	GTGTTTAAGAAGCTCGGAGA	chr6:31547323-31547789	23	34423	TRUE	4.1349614989146e-05	-1.1667896225329	TRUE
ENSG00000213760	GAGGAGGACCAGTCATCAAT	chr6:31546358-31547231	22	34424	TRUE	4.15420137158048e-05	-1.165088857525	TRUE
ENSG00000226979	TCTGGATCCCACTACCACAT	chr6:30495980-30497165	8	1481	TRUE	4.17127555397452e-05	2.42844763519244	TRUE
ENSG00000213722	AATCTCTTCACACCCCAGAT	chr6:31738650-31738862	688	313180	TRUE	4.19841405601607e-05	-0.129104564508765	TRUE
ENSG00000234745	TCGGGATTAGAAAATGCGCG	chr6:30616759-30618138	21	20232	TRUE	4.21800471848623e-05	1.42971461375923	TRUE
ENSG00000213760	GAGGACCAGTCATCAATAGG	chr6:31546358-31547231	22	34424	TRUE	4.26868479897133e-05	-1.17314679894388	TRUE
ENSG00000204592	TGCATCATATTCTGAGCACA	chr6:32700385-32701020	5	28879	TRUE	4.26871114843491e-05	-2.07901140758946	TRUE
ENSG00000204305	TGGCCCTAACTCTGTGTGGC	chr6:32622509-32622789	70	48696	TRUE	4.27656637381925e-05	0.766794081016805	TRUE
ENSG00000204536	GTATGCCTTGCATGATCGCG	chr6:31157866-31159144	56	93546	TRUE	4.27659205493678e-05	-0.724856457519573	TRUE
ENSG00000198563	TAACGGCGCGTGTAACCGGC	chr6:30907744-30908674	154	326249	TRUE	4.29027604591729e-05	-0.233766907373171	TRUE
ENSG00000204536	TTTCCCGGGTTGCCGCAGTG	chr6:31157682-31159681	90	93512	TRUE	4.291534078937e-05	-0.572766213021316	TRUE
ENSG00000196230	GTCCGCGGCCTGCGCTGTAG	chr6:31664701-31666410	515	328219	TRUE	4.29548513690001e-05	0.105815687807948	TRUE
ENSG00000204392	CTCTCCACAGCATGTTCCTG	chr6:29769292-29769656	408	324741	TRUE	4.30521490304861e-05	-0.140469569862192	TRUE
ENSG00000204351	CCCACCTCCCGAGGTCCTAC	chr6:32829550-32829856	148	83352	TRUE	4.35335499389479e-05	0.46902265895662	TRUE
ENSG00000206337	GCCACAGCAGGATCACCCCT	chr6:32203405-32204039	5	855	TRUE	4.3562654531142e-05	2.79077514275405	TRUE
ENSG00000204308	TTCCCGATGTCGGCCAATCA	chr6:32177110-32178719	346	306444	TRUE	4.44408629211368e-05	-0.200246505675032	TRUE
ENSG00000146112	CCTCTCCCATCAGCTATATA	chr6:30682129-30682401	79	120688	TRUE	4.47956063810602e-05	-0.629534607153809	TRUE
ENSG00000213722	CCTCGGATCTCCCACAGGAT	chr6:31736254-31736691	347	313521	TRUE	4.48292340291111e-05	0.180710637340077	TRUE
ENSG00000204388	GGACGAGGTGCAGCGCGAGA	chr6:31817239-31817580	97	94745	TRUE	4.49463865638822e-05	-0.52536025621836	TRUE
ENSG00000137331	CTCGAAACTCTCGGTAACTG	chr6:31631181-31632983	39	29075	TRUE	4.52144123688906e-05	1.35564207825864	TRUE
ENSG00000204536	TTTGGGCCCACTAAATGCGT	chr6:31157682-31159681	49	93553	TRUE	4.55695885070101e-05	-0.749462791813507	TRUE
ENSG00000204439	GGACGCGTAGGTCCCGAAGT	chr6:31660259-31661159	87	76856	TRUE	4.76963231982987e-05	-0.594348099283161	TRUE
ENSG00000204427	GTCAAAGATTATTCACGATG	chr6:30614891-30615577	211	185941	TRUE	5.09158243972276e-05	0.338853860502567	TRUE
ENSG00000213722	GCTCCAGGGCCGCGTGATTA	chr6:31728778-31730584	263	313605	TRUE	5.11782506120249e-05	-0.212947984287574	TRUE
ENSG00000204438	GCAGGCCGCGGACCCGACCG	chr6:31666094-31666177	69	100053	TRUE	5.14920229104515e-05	-0.592060291731369	TRUE
ENSG00000204392	TTACTGTGCAAAACATGTCA	chr6:31216413-31216739	307	324842	TRUE	5.22193729576821e-05	0.161518622543499	TRUE
ENSG00000139352	GGACACCAGTGTGATCTTAT	chr6:30730066-30731526	13	10689	TRUE	5.22691948563342e-05	1.37860477716981	TRUE
ENSG00000213780	AAATCTGTAGAACACTGTCG	chr6:31745203-31745428	39	94418	TRUE	5.24694719837189e-05	-0.799307834062785	TRUE
ENSG00000204387	GGTTCCCCTGTACATGTGGG	chr6:32857713-32857900	249	272579	TRUE	5.31958217516379e-05	-0.255592895406096	TRUE
ENSG00000204308	GCTGGGGAACCTTCTAGGCA	chr6:30838353-30838890	257	306533	TRUE	5.32895328579028e-05	0.215725228633634	TRUE
ENSG00000213676	CTCTTTATGTAGCTACGTTG	chr6:30344242-30345731	83	109241	TRUE	5.41593520758904e-05	0.562660177434375	TRUE
ENSG00000137343	TCCGATGAATGCCATTAGCG	chr6:30625977-30627634	153	183399	TRUE	5.58698462284689e-05	-0.39647141083405	TRUE
ENSG00000204351	GCCCTCGCACTCACCCTTGG	chr6:33009235-33009931	106	83394	TRUE	5.60031861371242e-05	0.556239404010076	TRUE
ENSG00000226979	GAAGTTCCCGCATCCCAAGG	chr6:31114273-31115546	10	1479	TRUE	5.67527718799475e-05	2.26350162398091	TRUE
ENSG00000206503	GGGGCAGTTAGCTGTCAGTA	chr6:29964667-29966468	550	240287	TRUE	5.70078864041228e-05	-0.189885214136752	TRUE
ENSG00000213676	GAGAAGAATCTAGCCCATCT	chr6:31491962-31492232	136	109188	TRUE	5.88320709775896e-05	0.466202843237846	TRUE
ENSG00000204301	GCAACGCTTCCCGCCTTTGA	chr6:32195422-32196819	13	23123	TRUE	5.94786011798472e-05	-1.47751349664182	TRUE
ENSG00000198563	CTAAACAGGGAGAGCGCGTA	chr6:31541111-31542661	220	326183	TRUE	5.95428161844188e-05	-0.177943205484102	TRUE
ENSG00000213722	AGAGCCGCTGACTCACCGAC	chr6:31736254-31736691	457	313411	TRUE	6.01626025025206e-05	0.160666093793767	TRUE
ENSG00000204348	GGGGATTAAGAAGACGTTTC	chr6:30724917-30725281	62	73924	TRUE	6.02308202412522e-05	0.716460325953414	TRUE
ENSG00000213780	AACGTAGTCCCCGCGCCCTC	chr6:30344242-30345731	134	94323	TRUE	6.17428842170837e-05	0.454463723536351	TRUE
ENSG00000204580	AGGCGGAGACGTTTCACGTG	chr6:33080171-33081452	338	241030	TRUE	6.17715090635143e-05	0.240803532723668	TRUE
ENSG00000204427	CACGGGTGAAAGGTACGTGA	chr6:32109687-32111103	111	186041	TRUE	6.17968762869814e-05	0.429270483665299	TRUE
ENSG00000204472	GCCAGTATACTGCCCTCAGG	chr6:31214378-31214740	8	2023	TRUE	6.31570191092391e-05	2.46419505196268	TRUE
ENSG00000204536	GCGCGGGTAGATCCGAAACG	chr6:31157866-31159144	47	93555	TRUE	6.33549378777597e-05	-0.730933773302417	TRUE
ENSG00000241404	ACTTAAGGCCATGGCAGGTC	chr6:30842041-30842500	37	43689	TRUE	6.43208375447987e-05	0.883999067177878	TRUE
ENSG00000221988	TCGCGCAAATCCGTCACGTC	chr6:32152952-32155097	87	118268	TRUE	6.50854995536063e-05	-0.558246930491692	FALSE
ENSG00000204248	AGGATGCATTGGGATTCAAT	chr6:31560306-31560752	7	2427	TRUE	6.56472503339828e-05	2.46674933564917	FALSE
ENSG00000204574	AACCATAATGTTGAGTGAAA	chr6:31908818-31909158	164	177689	TRUE	6.5846785041939e-05	0.364496424476133	FALSE
ENSG00000146112	AAGGACGCGGGTGTTAAATG	chr6:30214044-30214752	188	120579	TRUE	6.63112681806918e-05	0.378593294873985	FALSE
ENSG00000204536	TTCGGGCCCGGGAATTCCGA	chr6:31157682-31159681	81	93521	TRUE	6.73886205354718e-05	-0.539223228555554	FALSE
ENSG00000204498	GGAGTTAGAAGGCCATCTGG	chr6:31551431-31551649	123	146188	TRUE	6.77956535219361e-05	-0.467252948197417	FALSE
ENSG00000204348	GTGGAGTCGGATCCTCTTCG	chr6:31971319-31972880	67	73919	TRUE	6.82446507132249e-05	-0.629007493668643	FALSE
ENSG00000204469	AGCCTGAGTTTAGTAGTTCC	chr6:30961427-30961676	352	223083	TRUE	6.89729481620628e-05	-0.239307925242062	FALSE
ENSG00000213722	GGCTCGTGGCGGTCGGTCAG	chr6:31739606-31740673	395	313473	TRUE	6.9513134893647e-05	-0.180726288708176	FALSE
ENSG00000204516	TAAGGCGGGTCAGGCCTCAT	chr6:31659583-31660191	24	6489	TRUE	6.9592164892381e-05	1.42100600802152	FALSE
ENSG00000213760	CGCGGCGAGCTAAGTGGTCC	chr6:32837657-32839102	39	34407	TRUE	7.13005695138484e-05	0.957517122446598	FALSE
ENSG00000204410	TCTACTGTCTCGTCGGCTAC	chr6:31580665-31581864	35	24351	TRUE	7.16248498833401e-05	1.02482024195691	FALSE
ENSG00000226979	TTTATGTCCACAAATGTGTA	chr6:31841008-31842456	7	1482	TRUE	7.27790089808177e-05	2.57532065671636	FALSE
ENSG00000234745	CCCGGAACATCCAAGCGGGA	chr6:31945771-31946245	26	20227	TRUE	7.30797303953012e-05	1.13444991728625	FALSE
ENSG00000204427	CATCTGGAGGAAGCGGTAGT	chr6:31573932-31575931	117	186035	TRUE	7.3218050092418e-05	-0.430485722539671	FALSE
ENSG00000204560	GCAGCACCCGCTGGCACTGC	chr6:31016738-31017365	50	62670	TRUE	7.33491516314785e-05	-0.719489894993547	FALSE
ENSG00000204574	ACGCCATGTGTTTACGCGAC	chr6:30570784-30571978	123	177730	TRUE	7.40352217680172e-05	-0.404046569827445	FALSE
ENSG00000204574	TTAACTTAAACAAAGCTACT	chr6:31227161-31227587	75	177778	TRUE	7.52428575847876e-05	0.527365548335956	FALSE
ENSG00000204569	TCCTTCCTGTTTGTAAGGGG	chr6:32984036-32984375	47	90191	TRUE	7.52814601479466e-05	-0.752059029832387	FALSE
ENSG00000213780	GTCATGAGTCTCGATTTCCT	chr6:31114273-31115546	89	94368	TRUE	7.61223319644713e-05	0.487304720397697	FALSE
ENSG00000204574	CGACTGGAGCAAGCGGACGC	chr6:30570784-30571978	162	177691	TRUE	7.66677847288096e-05	-0.369124780057083	FALSE
ENSG00000240053	CGACAGAATTACCGCCGCGG	chr6:30555370-30557804	69	55424	TRUE	7.69099595420073e-05	0.695622941296779	FALSE
ENSG00000204569	GACACAAAGTTGTGACCACT	chr6:30597208-30598002	64	90174	TRUE	7.70685171305749e-05	-0.651491192218484	FALSE
ENSG00000241404	CATCAGAAGGGACGCCTCTG	chr6:33143151-33143611	62	43664	TRUE	7.72723647806491e-05	0.792279228428665	FALSE
ENSG00000204592	ACGCGGGTGCTGAGTAGTAG	chr6:31180225-31181002	21	28863	TRUE	7.81946478430329e-05	-1.07522417061877	FALSE
ENSG00000204310	ACCTCCTGCCCACGATCGTT	chr6:32177110-32178719	312	237847	TRUE	7.835232191129e-05	-0.238755823652789	FALSE
ENSG00000204472	GAGTCAAGTGACAACGGAAA	chr6:30882549-30883059	6	2025	TRUE	7.84846508263327e-05	2.49570774648951	FALSE
ENSG00000213654	AGCCTCCCTCCCACATGTAC	chr6:32857713-32857900	39	16104	TRUE	7.86208677748116e-05	0.918959723883035	FALSE
ENSG00000204560	AAATGCTTGGTATAGGCTGA	chr6:30758826-30759331	76	62644	TRUE	7.87601275824135e-05	0.570544676760228	FALSE
ENSG00000204439	TGGCTGGCTACCTCGCCCTT	chr6:31659583-31660191	64	76879	TRUE	8.10638711827971e-05	-0.677353180899792	FALSE
ENSG00000226979	AGCCTCCCGGTACGCTCAGC	chr6:31180432-31187807	6	1483	TRUE	8.21234326603672e-05	2.61277728234504	FALSE
ENSG00000137331	CCACATGGATGTGTAGTCAT	chr6:31204790-31205139	37	29077	TRUE	8.2329245522735e-05	1.36830916971518	FALSE
ENSG00000132688	CCGCGAAGGCAAACCCCACG	chr6:30913634-30915262	660	323129	TRUE	8.38050745523371e-05	-0.120717272426172	FALSE
ENSG00000204439	TGTCACCCTTAAGCCCGCCC	chr6:31862357-31865881	71	76872	TRUE	8.43366371973894e-05	-0.635662194448515	FALSE
ENSG00000204469	TGCGGACGAAACGCTTCCCG	chr6:31618257-31620457	365	223070	TRUE	8.46372530665825e-05	-0.223030129485139	FALSE
ENSG00000132688	AGCTCTATGATTTCTCTGAT	chr6:33073469-33073887	156	323633	TRUE	8.53790032264589e-05	0.244171130904724	FALSE
ENSG00000204536	ACTGCTCCCCTAGATACCCG	chr6:31157682-31159681	84	93518	TRUE	8.56912117013393e-05	-0.556837770559519	FALSE
ENSG00000204438	ATCTATAACCGCGAGGAGTA	chr6:32761119-32761904	67	100055	TRUE	8.58537621400098e-05	-0.665520192457373	FALSE
ENSG00000204386	GCACACTGTCAAATAGCCCG	chr6:31638882-31641381	9	6271	TRUE	8.61141860264295e-05	1.73797483217123	FALSE
ENSG00000241404	TGCGCCCCCACGAGCGGGCA	chr6:33192035-33193499	69	43657	TRUE	8.65181857546239e-05	0.637339531453065	FALSE
ENSG00000204498	GGATGTCGTTCCGCCCCGAC	chr6:31547323-31547789	169	146142	TRUE	8.84932584175047e-05	-0.370178384061557	FALSE
ENSG00000204351	TCATCTCTGAATGGTTACAC	chr6:29705703-29706028	85	83415	TRUE	8.85984329766277e-05	0.573185069448989	FALSE
ENSG00000204410	GGGGCGCCGCTCTCAGTCTG	chr2:209424033-209424313	16	24370	TRUE	8.8609305515526e-05	-1.24027009572962	FALSE
ENSG00000227198	AAAGGCAGGTCGGACGTAAT	chr6:31834234-31835425	5	818	TRUE	8.86556045671347e-05	2.73435547377665	FALSE
ENSG00000137331	GAGTGCGTGGCCAATGTGCA	chr6:30915349-30915863	34	29080	TRUE	8.92503902627559e-05	1.53416058435837	FALSE
ENSG00000241404	CAGGGAGTCCTGGATGGCGT	chr6:31791353-31791641	95	43631	TRUE	8.96329607778262e-05	0.621066350419874	FALSE
ENSG00000168477	TCCACCGTTGGTTAAGGTCT	chr6:31131382-31133381	5	1407	TRUE	9.00205322568945e-05	2.58659502552788	FALSE
ENSG00000204498	GGAGTCGTGGCGACGCTGAT	chr6:30489143-30490745	184	146127	TRUE	9.1354698761852e-05	0.3779724140619	FALSE
ENSG00000146112	GCCCGGGTTCCGAAAGTCTC	chr6:30686482-30687998	58	120709	TRUE	9.15353734659251e-05	-0.62966306737018	FALSE
ENSG00000204252	GGAGCAGCTTCAAGCTGTAG	chr6:29758782-29759248	6	1841	TRUE	9.20713305824074e-05	2.52858287615543	FALSE
ENSG00000234745	GGCCATCCCCGGCGACCTAT	chr6:31355791-31357656	7	20246	TRUE	9.22491839442652e-05	-2.06901545054569	FALSE
ENSG00000137337	ACACGAACCATCCGGTCACA	chr6:32583639-32584799	184	140579	TRUE	9.24272354702344e-05	-0.360511327537924	FALSE
ENSG00000204525	GGGACTGCGGAGACGCTGAT	chr6:31270985-31272710	32	53882	TRUE	9.33907974003459e-05	-0.903082668398244	FALSE
ENSG00000204387	AACCGGAAAGTCAGGACCAA	chr6:29705703-29706028	213	272615	TRUE	9.41334558589996e-05	-0.264676462000403	FALSE
ENSG00000213722	TTTATACTAGGTCGCGCTAG	chr6:31728778-31730584	345	313523	TRUE	9.42706192622564e-05	-0.189916135196154	FALSE
ENSG00000206344	AAGAGACAAAGACCACGAGA	chr6:31395558-31396207	3	3537	TRUE	9.43939715445335e-05	1.93793677092209	FALSE
ENSG00000206503	AGTTAAGCTGCTATACCTGA	chr6:29964667-29966468	214	240623	TRUE	9.48817364646156e-05	-0.302101863096648	FALSE
ENSG00000204536	GATGGAATAAATAGGATCGG	chr6:32184448-32184654	107	93495	TRUE	9.52542513636077e-05	0.494082264557439	FALSE
ENSG00000241404	GGAGTTATTTGCATCTAAGC	chr6:31690204-31691207	55	43671	TRUE	9.56029166203781e-05	0.740008612345497	FALSE
ENSG00000204619	GTGCCCTGTGACGTCAAGCC	chr6:31776485-31778192	218	180381	TRUE	9.59055246628325e-05	0.308572301230774	FALSE
ENSG00000206503	CAGCTACTCACGGCGGCAGA	chr6:31933313-31934377	227	240610	TRUE	9.59267750445681e-05	-0.269310721945841	FALSE
ENSG00000196230	GACAGGGAGGGCACGCCTCT	chr6:31559695-31560201	388	328346	TRUE	9.80094400470947e-05	-0.106807033707476	FALSE
ENSG00000204356	TCTTATCAGGGCTCCCCTGT	chr6:30940241-30940981	281	256047	TRUE	9.8148026412023e-05	0.225156376939895	FALSE
ENSG00000178403	ATGGCCCTGTCTTCGTTAAG	chr6:31574156-31574793	4	9999	TRUE	9.83605462923087e-05	-2.74486676867398	FALSE
ENSG00000213722	CTAGTTTACCAAGCCCAGGA	chr6:31738650-31738862	294	313574	TRUE	0.000101158310069379	-0.182143236001549	FALSE
ENSG00000132688	TGCCAGACCTTTATTCCCCT	chr6:31923019-31923477	351	323438	TRUE	0.000101253324576746	-0.15670498860396	FALSE
ENSG00000272273	TTCGCCGCGGGGCAACTACC	chr6:30742057-30744943	20	40040	TRUE	0.000101278681614234	-1.12105911605644	FALSE
ENSG00000204231	CTAATGGCAGGGCAATAGCT	chr6:30195391-30195892	72	98877	TRUE	0.000102371291323893	0.612201017786022	FALSE
ENSG00000139352	AGTCCCTATTTGACCACCAG	chr6:30464762-30464931	16	10686	TRUE	0.000103257244577143	1.48189451297317	FALSE
ENSG00000204439	GGGGCCGCCGGAAACCAATG	chr6:31659583-31660191	62	76881	TRUE	0.000104051667474486	-0.671919559564826	FALSE
ENSG00000204314	TGTTGCGGGGAACGCTCGCG	chr6:32152952-32155097	7	25125	TRUE	0.000104101361559417	-1.80597952623207	FALSE
ENSG00000206344	GAGGAGCGAGTCCGCCGCGA	chr6:30913634-30915262	6	3534	TRUE	0.000104103535500112	1.76444090780117	FALSE
ENSG00000204520	GGCCTGTCGCGCAAGGACGT	chr6:30646848-30648070	53	11953	TRUE	0.000104145859887067	0.882956938122919	FALSE
ENSG00000204568	GGCTCGGGCCCCTATGGCAA	chr6:30730066-30731526	211	207856	TRUE	0.00010470592820706	0.30497954890616	FALSE
ENSG00000204599	GGGGCCAGTATACTGCCCTC	chr6:31214378-31214740	33	26584	TRUE	0.000105514042983167	1.02700411175037	FALSE
ENSG00000204520	AGGGGAGGACCGACGGATAC	chr6:31702534-31703582	22	11984	TRUE	0.000105688580140353	1.29353266032143	FALSE
ENSG00000272273	TTTCACAAGTCACCTATGGG	chr6:32393740-32393996	125	39935	TRUE	0.000105689964037248	0.516788172939715	FALSE
ENSG00000204427	TGGTGCTAGATCGACACTCC	chr6:31144857-31146857	154	185998	TRUE	0.000106909130447294	-0.394690913012103	FALSE
ENSG00000213722	GGGCGGGACTCGACGATGTA	chr6:31736254-31736691	309	313559	TRUE	0.00010723867618211	-0.205711799744364	FALSE
ENSG00000234745	CAGGTTTCCTCAGATCATCG	chr6:32244547-32245969	44	20209	TRUE	0.000107336753357746	1.03807268510893	FALSE
ENSG00000206337	TGCAGCTCAAACCCATTAAA	chr6:31475434-31475678	6	854	TRUE	0.000107825231754025	2.78903880125685	FALSE
ENSG00000204248	TGTAGCAGTTAAGTCAAGTC	chr6:32819787-32820652	3	2431	TRUE	0.000108107988457058	2.3492493346892	FALSE
ENSG00000204435	GATTGGGGATGCCCCGCCTT	chr6:29887280-29888879	276	320739	TRUE	0.000109166593988935	-0.167261114314322	FALSE
ENSG00000204252	GTCCGCTGGGCTATGACCCA	chr6:31898032-31900031	9	1838	TRUE	0.000110265890832446	2.32522459002501	FALSE
ENSG00000196230	TATACACCACTCCAGAGTCA	chr6:30724917-30725281	408	328326	TRUE	0.000110445745534039	-0.13634829993512	FALSE
ENSG00000204231	TCCGGTCGGGATCCAGGCCG	chr6:32081168-32081577	61	98888	TRUE	0.000112303710609069	-0.64621700170755	FALSE
ENSG00000204348	GATAAATCGGCTCACGGACA	chr6:31971319-31972880	43	73943	TRUE	0.000112491935116279	-0.75342019192065	FALSE
ENSG00000213760	TCTCCGAGCTTCTTAAACAC	chr6:31547323-31547789	22	34424	TRUE	0.000115258309859582	-1.11777418205359	FALSE
ENSG00000204576	ATAGACTTACTGATTGTGTG	chr6:32324390-32324675	106	75225	TRUE	0.000115598466471983	0.495440243517864	FALSE
ENSG00000234745	TGCCCAGAACTGCATCGGGC	chr6:32002562-32003711	4	20249	TRUE	0.000116438514317058	-2.50689061581966	FALSE
ENSG00000204387	CAAAGGCAGCGCAAGCCGTT	chr6:31834234-31835425	224	272604	TRUE	0.000117389624898363	-0.228681568792464	FALSE
ENSG00000196230	CCTTACCCACAACTGCAGGC	chr6:31467054-31467436	293	328441	TRUE	0.00011859668087089	-0.138243038004862	FALSE
ENSG00000204314	TCAACTAGTGGATTCCGGCG	chr6:30453099-30454130	10	25122	TRUE	0.000118865742278026	-1.54293451081863	FALSE
ENSG00000204356	GCGGTCGCTTACATAACCCA	chr6:31400530-31400962	314	256014	TRUE	0.000119802036973255	0.22185207340765	FALSE
ENSG00000204427	CCTGAAGCTCCCTGGTGTAA	chr6:29758038-29758251	146	186006	TRUE	0.000120095986753826	0.372190572206487	FALSE
ENSG00000204482	GATTACCGTACATGGAGATG	chr6:31747177-31747395	3	1020	TRUE	0.00012016749434142	2.55583321820538	FALSE
ENSG00000146112	ACCCCGCGTGGGACTCGCTG	chr6:30686482-30687998	224	120543	TRUE	0.000120469011231965	-0.332080649742671	FALSE
ENSG00000204463	CTCGCCCCCTGTACGCTAGC	chr6:31157866-31159144	145	262105	TRUE	0.000122399061504139	0.307189658219954	FALSE
ENSG00000204592	CAGAGCGTGCATCGCCCAGA	chr6:31396975-31397224	54	28830	TRUE	0.000124821064605113	0.791970891726099	FALSE
ENSG00000204231	CGGCGAGGTGAGCATGGTGG	chr6:32521797-32522141	117	98832	TRUE	0.000125160839268998	0.463497960168604	FALSE
ENSG00000204564	CTTCTTACCAGTTGGTGGTG	chr6:32857713-32857900	31	55373	TRUE	0.000126244224890572	-0.92038490559956	FALSE
ENSG00000204619	AGGTCTAAGAGAAGCGGTAT	chr6:30066546-30067702	68	180531	TRUE	0.000126565420347365	-0.55600570949856	FALSE
ENSG00000204304	CTGTGTGGGGTCCCGGAGTG	chr6:32189659-32190569	192	171584	TRUE	0.000126567145519233	-0.326915626379741	FALSE
ENSG00000204390	GCTATAGATAGCGACGAACT	chr6:33192035-33193499	7	2070	TRUE	0.000127555703409045	2.34733047039794	FALSE
ENSG00000213722	TTTCTCTCCTCCCGACAGAA	chr6:31737959-31738266	208	313660	TRUE	0.000127949228952449	-0.240676689832913	FALSE
ENSG00000204427	GCCGGTACGGGCTGACGTCA	chr6:31702534-31703582	206	185946	TRUE	0.000129637010523658	-0.299293944743953	FALSE
ENSG00000196230	TAACGGCGCGTGTAACCGGC	chr6:30907744-30908674	156	328578	TRUE	0.000129651146063812	-0.172629127669441	FALSE
ENSG00000196230	CAGCGAGTCCCACGCGGGGT	chr6:30686482-30687998	772	327962	TRUE	0.000129909498963564	0.0807932190754137	FALSE
ENSG00000204310	AGTCCTAGGCTCGCTTCATC	chr6:32177110-32178719	229	237930	TRUE	0.000131559982175248	-0.270112554064647	FALSE
ENSG00000272273	TAGTGGGATTGATCAGCGCT	chr6:30625977-30627634	59	40001	TRUE	0.000132283292928386	0.795922826427738	FALSE
ENSG00000227507	GGCTGCCCAGAGATGAACTC	chr6:31558756-31559619	4	926	TRUE	0.000133187082559008	2.69578960898077	FALSE
ENSG00000137404	CTTGGAGGGATCCCGGAGTC	chr6:30690559-30691273	181	216798	TRUE	0.000133834382703223	-0.327991578848725	FALSE
ENSG00000213719	GGTGCTTGGCGTCTCCAGAG	chr6:33175635-33175999	483	323915	TRUE	0.000134518327459407	0.136293001027841	FALSE
ENSG00000231852	GGCAGTCAGGTGCCTGCACT	chr6:33029981-33030179	6	937	TRUE	0.000134862746334523	2.67067058437664	FALSE
ENSG00000204344	GATAAATCGGCTCACGGACA	chr6:31971319-31972880	94	130411	TRUE	0.000138632120288276	-0.492991528722447	FALSE
ENSG00000204438	ACCTTAGCCAGGTTAGTGTT	chr6:30598724-30599913	97	100025	TRUE	0.000138817432121307	0.547547119315883	FALSE
ENSG00000213722	CACACCCCAGATTGGAAGGT	chr6:31738650-31738862	162	313706	TRUE	0.000139587531550489	-0.253443691690218	FALSE
ENSG00000213722	CTCACCTCTGGCCTACGAGC	chr6:31727307-31729306	259	313609	TRUE	0.000140789645302398	-0.200193569464589	FALSE
ENSG00000204520	ATGTATACCTGGGCGTACAA	chr6:31981726-31982144	28	11978	TRUE	0.000141141819888979	1.18469781988463	FALSE
ENSG00000242574	CAGGCCACCCCCCATAGTAA	chr6:30827960-30829342	7	1147	TRUE	0.000141400903825469	2.38707471857869	FALSE
ENSG00000204344	CTCGTACGCTCACCGGGTTT	chr6:30212915-30213890	230	130275	TRUE	0.000141642743861605	0.356930798686748	FALSE
ENSG00000168477	CGGTCACCTTGACGGCTAAA	chr6:31127937-31128440	5	1407	TRUE	0.000141821041064609	2.38842211369759	FALSE
ENSG00000204560	CTACTCAAACACGCTAGGGA	chr6:32118702-32120068	64	62656	TRUE	0.000141945675434846	0.600011824981456	FALSE
ENSG00000213722	AGGGGTTTGGGACCGTTGCG	chr6:31739606-31740673	603	313265	TRUE	0.000142340633933748	-0.127525145234391	FALSE
ENSG00000198563	TAGAGGCAGGGCCTTCGACC	chr6:30922506-30923027	227	326176	TRUE	0.00014240373881816	-0.161545135216579	FALSE
ENSG00000213719	AGCAGTCCACCCTTCCAGAG	chr6:33197523-33197806	380	324018	TRUE	0.000142534491175207	0.147248260320314	FALSE
ENSG00000204580	ACCAGGTGAGTCTGCGACAA	chr6:30344242-30345731	183	241185	TRUE	0.000142662458855991	-0.327868190754954	FALSE
ENSG00000234745	TCCGGCCCTTTAACCGCGTG	chr6:31901422-31902703	17	20236	TRUE	0.000142701254164712	-1.21367277985121	FALSE
ENSG00000235663	TCCGTCGCAAAAACTTTCGG	chr6:31400530-31400962	7	1566	TRUE	0.000147375264752042	2.34860485397905	FALSE
ENSG00000234127	CTCCAACTGGGACCGTCTCT	chr6:32109687-32111103	97	78463	TRUE	0.000147810815062043	0.514417064586008	FALSE
ENSG00000204439	TACTTCGGGACCTACGCGTC	chr6:31660259-31661159	42	76901	TRUE	0.000148443680412752	-0.739493515784944	FALSE
ENSG00000227198	ACACCTGGACAGGCTGTCGG	chr6:33123471-33124880	5	818	TRUE	0.00014895068672473	2.7887269578853	FALSE
ENSG00000213722	GAGCGGCCGCTGCAATCAGA	chr6:31734684-31735403	418	313450	TRUE	0.000148997553664273	0.164416925303238	FALSE
ENSG00000204576	AGAATTTGGCGCGGTCGGGC	chr6:32129978-32130841	71	75260	TRUE	0.000149745013791186	0.658423410905502	FALSE
ENSG00000204308	GCGGTACTGGTACTATCATT	chr6:31651695-31653469	337	306453	TRUE	0.000150944817016456	0.170397915432158	FALSE
ENSG00000196230	GCAGACGTGGTCACGTGTGT	chr6:31196931-31198563	262	328472	TRUE	0.000151077795706238	-0.129041868358566	FALSE
ENSG00000204348	GGCAAGCCCAGACCGCGTCC	chr6:30913634-30915262	74	73912	TRUE	0.000154488722998975	0.654862354551199	FALSE
ENSG00000204531	CGATTTGGGTCGTAGCCTCG	chr6:30555370-30557804	10	3074	TRUE	0.000154511274330173	1.95519439457567	FALSE
ENSG00000204569	GACTTCCACAGGGTCCCGTT	chr6:30453099-30454130	110	90128	TRUE	0.000154580182637474	-0.481487936845797	FALSE
ENSG00000204525	GGACTCAGCGCGTTGTGGAC	chr6:33116430-33118817	55	53859	TRUE	0.000155591707751494	0.726471327485774	FALSE
ENSG00000204574	CCTCTCCCGGGTCGAGGATC	chr6:29926083-29927564	139	177714	TRUE	0.000156476593296651	0.382567405324714	FALSE
ENSG00000146112	TTCTCTCAGAGCACCTCTGT	chr6:32216313-32216731	81	120686	TRUE	0.000157139022753274	-0.541756349227648	FALSE
ENSG00000204392	CCGAGGAGCTGGGGCCATCA	chr6:33073469-33073887	383	324766	TRUE	0.000160110822964503	-0.135956111760255	FALSE
ENSG00000204310	GAGGTTGGGCCCATAGCGGT	chr6:32175777-32176333	162	237997	TRUE	0.00016030827063546	-0.315463311387916	FALSE
ENSG00000137331	CTTACCTTCAGGGACGGCCC	chr6:32952896-32953531	51	29063	TRUE	0.000161521026313436	0.986897740244313	FALSE
ENSG00000204315	GCGCGGCTACCTTAACCGCA	chr6:32129978-32130841	41	77694	TRUE	0.000161545638270599	-0.74257586834287	FALSE
ENSG00000270604	CGTGCACGACTCGCCCCACA	chr6:31739606-31740673	30	11955	TRUE	0.000161736355420031	1.03192690920797	FALSE
ENSG00000198563	GGAGCAGCTTCAAGCTGTAG	chr6:29758782-29759248	242	326161	TRUE	0.000162646606123363	-0.171079201982427	FALSE
ENSG00000204438	AGCTGGGTCCCTTGTAGTGC	chr6:32204175-32204654	130	99992	TRUE	0.000163243977822758	0.453077661631	FALSE
ENSG00000204256	GAAAAAACACTTGTAATTCT	chr6:31192567-31192812	146	210855	TRUE	0.000163511374195985	-0.34920923798174	FALSE
ENSG00000178403	GCGGTCGCTTACATAACCCA	chr6:31400530-31400962	16	9987	TRUE	0.000163976876582142	1.43987153715242	FALSE
ENSG00000204392	CCACGCGCGGGCTCGCGCTT	chr6:31806092-31807536	373	324776	TRUE	0.000164169980774648	-0.126091101199764	FALSE
ENSG00000204304	ACAGCCCCACTCCTAGGCCG	chr6:32189659-32190569	125	171651	TRUE	0.000164735827307943	-0.415566890550924	FALSE
ENSG00000204301	GACTGGGTCGTGCATTAGCA	chr6:31441481-31443034	10	23126	TRUE	0.000164766046529687	-1.62461975717175	FALSE
ENSG00000078018	AACTGATTGGTATAGCACTT	chr6:32947659-32948247	168	285561	TRUE	0.000165286815860854	-0.327841336792848	FALSE
ENSG00000204536	ACTGATAAGGGCGTCCAGAT	chr6:31307531-31309242	64	93538	TRUE	0.000165531088779385	-0.649183905992222	FALSE
ENSG00000204410	GAGCCAACAAATCTATGGCT	chr6:29982251-29982430	28	24358	TRUE	0.000165659972016817	1.00596983098086	FALSE
ENSG00000204576	CCTCCGTGGGCAGCCCCGTC	chr6:32829550-32829856	76	75255	TRUE	0.000165729529770351	0.60911489081101	FALSE
ENSG00000196230	TGGACGAGCGCAGTCCTCTT	chr6:30719778-30720487	288	328446	TRUE	0.000165765751936721	-0.139450985008456	FALSE
ENSG00000213722	CCCTCATTCCTGTCACGCGG	chr6:31739606-31740673	352	313516	TRUE	0.00016683644291822	-0.17868017877817	FALSE
ENSG00000204469	AGGACCACCCCGAGCAGAAC	chr6:32002562-32003711	185	223250	TRUE	0.000167492032880606	-0.297315286421913	FALSE
ENSG00000204592	CCGGATGGGGACTTTATAGT	chr6:30489143-30490745	9	28875	TRUE	0.000168505606626873	-1.53300949123587	FALSE
ENSG00000231852	GCTGAGATGGTCTTCGGCTC	chr6:31196931-31198563	4	939	TRUE	0.000170060897833115	2.67736108818323	FALSE
ENSG00000228727	CCACTGGCCTGTAATTATGG	chr6:32203405-32204039	81	44671	TRUE	0.00017009597760916	0.559234678402992	FALSE
ENSG00000204371	AGCCAGTCCGCTTCCCGTTC	chr6:31862357-31865881	278	203909	TRUE	0.000171876782337987	-0.265046556275407	FALSE
ENSG00000204482	GCATGCTAGGCCTCAGCATT	chr6:32188316-32188540	5	1018	TRUE	0.000172644691032834	2.26076495775588	FALSE
ENSG00000204435	GTGCAGATGGCACAGTTCTG	chr6:30837850-30838025	353	320662	TRUE	0.000173139713736919	-0.144873218627382	FALSE
ENSG00000204386	CCCTCAGTTCAGCCCTAAGA	chr6:31558756-31559619	18	6262	TRUE	0.00017325697752704	1.40691126330544	FALSE
ENSG00000204308	CCACGAGACATACGACGCTG	chr6:31638882-31641381	220	306570	TRUE	0.000174162389380282	0.210717754359409	FALSE
ENSG00000204256	ATCGCAACCGCTTTAAGCCG	chr6:30616759-30618138	174	210827	TRUE	0.000175908575617396	0.332500000877426	FALSE
ENSG00000240053	GGCTCTGTAATTACACGGGG	chr6:33192035-33193499	35	55458	TRUE	0.000177347383046214	-0.837439280714032	FALSE
ENSG00000204463	TCTTTCGCCCCCGTGGCGGA	chr6:32970678-32971108	242	262008	TRUE	0.000178310800952381	0.239211906629032	FALSE
ENSG00000204387	AAGATAAGGGCCGCCTAGTA	chr6:31723308-31723688	282	272546	TRUE	0.000179258697702625	-0.226999845211998	FALSE
ENSG00000204531	TGTGAACCATGGGCGAGTCT	chr6:31711205-31712020	11	3073	TRUE	0.000179290737523432	1.98543536620521	FALSE
ENSG00000204301	AGAAGCTCACCATCGAGTCA	chr6:31791353-31791641	14	23122	TRUE	0.000180628127970803	-1.36972130977354	FALSE
ENSG00000204252	AGGTGACAGTTGCTACCCGA	chr6:32666396-32666894	5	1842	TRUE	0.000181456492430202	2.24280974298721	FALSE
ENSG00000241370	GATTGCCTCCTTGGGATCGG	chr6:32893821-32895308	258	277018	TRUE	0.000181558643594017	-0.228417671530253	FALSE
ENSG00000204304	GCACTCTGAACTTGCTCTTC	chr6:32391587-32391799	121	171655	TRUE	0.000181904827546585	-0.431745975940734	FALSE
ENSG00000235663	TAATGATGACACACAAGGAA	chr6:30818556-30818778	8	1565	TRUE	0.000181978924495288	2.44359590958317	FALSE
ENSG00000204305	TGTTCATGAGTGATCCGCAT	chr6:32391587-32391799	36	48730	TRUE	0.000182119279534574	-0.835959664945598	FALSE
ENSG00000204421	CTGGTCACGCGCACGCGACA	chr6:30616759-30618138	9	2568	TRUE	0.000183911090517526	1.89402692694728	FALSE
ENSG00000272273	TAAGTAAAGGCAGCGGCCTG	chr6:31585583-31585819	56	40004	TRUE	0.000184838461025821	0.788624562280607	FALSE
ENSG00000204520	CATAGCTTCCACATACCATA	chr6:31969629-31970067	30	11976	TRUE	0.000185253755407618	1.10662296699904	FALSE
ENSG00000178403	ATAATCAAGCGGAATCGGTT	chr6:31044219-31044616	9	9994	TRUE	0.000185587900494769	1.72556658807099	FALSE
ENSG00000204632	AACAGCCTTTCGCACGGAAA	chr6:30515789-30516822	7	1322	TRUE	0.000186436224690534	2.23405322018034	FALSE
ENSG00000204386	CATCAATAGACTCTATGTCC	chr6:30590211-30591236	6	6274	TRUE	0.000187714997818843	1.88994860089199	FALSE
ENSG00000204592	GGCGGAGAAGTACAAAGCGG	chr6:31817239-31817580	35	28849	TRUE	0.000189731089757958	0.918478131059855	FALSE
ENSG00000204438	GCGCGAGCACTAGGATCTGT	chr6:31664701-31666410	98	100024	TRUE	0.000190651647935204	-0.509204028211384	FALSE
ENSG00000204439	GCCTAAGCATGTCTGTAGCA	chr6:31057464-31057857	90	76853	TRUE	0.000193829644492891	-0.541676065398704	FALSE
ENSG00000132688	GCAGCAACAGCGACGAAGGA	chr6:31541761-31541994	239	323550	TRUE	0.000194206212863141	-0.193511178973073	FALSE
ENSG00000204482	CAGCGTCCTCTGGTGGGAGG	chr6:30684704-30684912	6	1017	TRUE	0.000194544833532071	2.29445708330157	FALSE
ENSG00000204392	CATCTTGCTAACTTGGACCC	chr6:30855845-30856055	435	324714	TRUE	0.000196043015781899	-0.12289036003637	FALSE
ENSG00000204389	GTCCAATGACACATCTTCGC	chr6:31888461-31889457	11	4093	TRUE	0.000196258660852993	1.7064185796505	FALSE
ENSG00000227507	AAGTTCGTGCCATGTGCAGT	chr6:30843326-30843522	7	923	TRUE	0.000196690952914504	2.46988014352003	FALSE
ENSG00000204569	AAAGGGAGGAATACTCCCTC	chr6:31246063-31246842	36	90202	TRUE	0.00019755214607254	-0.82998000801772	FALSE
ENSG00000204498	GAGGAGGACCAGTCATCAAT	chr6:31546358-31547231	147	146164	TRUE	0.000198376462245681	-0.395518287533722	FALSE
ENSG00000204438	GGCAGCTGCGGGGCTATTTA	chr6:30877493-30878082	67	100055	TRUE	0.0001985373702044	-0.578841799181608	FALSE
ENSG00000227198	CTGCGACGGGTCCTTCTTCC	chr6:30006203-30006475	5	818	TRUE	0.000199016937381266	2.80160445515517	FALSE
ENSG00000204428	AAGGCGGCTTGTGCCCAACT	chr6:31533582-31537581	11	6761	TRUE	0.00020059554707527	1.29527057365581	FALSE
ENSG00000204469	GCACACTGTCAAATAGCCCG	chr6:31638882-31641381	201	223234	TRUE	0.000201029670928815	0.291843346744863	FALSE
ENSG00000204392	AGCTCCGTTACTTATATACA	chr6:31752860-31753761	372	324777	TRUE	0.000201790861869947	0.131595792084831	FALSE
ENSG00000272273	TATCTAATCCCCAAGTTGAA	chr6:31609362-31610490	55	40005	TRUE	0.000202124354207827	0.802360752474791	FALSE
ENSG00000213760	CTCAAGGATTCTAGCCTTGA	chr6:32954999-32955373	7	34439	TRUE	0.000202508684511118	-1.73810825542665	FALSE
ENSG00000228727	TAACCTGAGTCGCTACAGGT	chr6:31739907-31743157	13	44739	TRUE	0.000203041332781456	-1.31698624114008	FALSE
ENSG00000204568	GTCCGCTGGGCTATGACCCA	chr6:31898032-31900031	187	207880	TRUE	0.000203172159160575	-0.330595632516692	FALSE
ENSG00000206337	GGTTCCCTGATTAGTGCTCC	chr6:30508894-30509757	5	855	TRUE	0.000203837514499198	2.9494540783437	FALSE
ENSG00000204387	TGCAGGCAGGTGATTCTCCA	chr6:30840712-30841135	211	272617	TRUE	0.000204014432737288	0.257008945130687	FALSE
ENSG00000204351	TTGTTGGCATCGATTTCCTA	chr6:30781581-30782706	86	83414	TRUE	0.000204462267459286	-0.531113842895052	FALSE
ENSG00000198563	TGCAAATGAACTCTCTCGGA	chr6:30875359-30875732	285	326118	TRUE	0.000205402705232767	-0.144043006689807	FALSE
ENSG00000204267	GTGGCCGCCTCATCCCCATT	chr6:31659112-31659495	9	1350	TRUE	0.000205729095171469	2.1034769431885	FALSE
ENSG00000213722	ATGATTCCATGCCTCTGTGT	chr6:31737959-31738266	200	313668	TRUE	0.000206038787662986	-0.246581082682632	FALSE
ENSG00000204410	CTCGGGTGGCGCAGTTTGTT	chr6:31821242-31822577	48	24338	TRUE	0.000212648853917038	0.81346175172534	FALSE
ENSG00000206503	CGGGCACCCGCATGCGCAGT	chr6:32085866-32086089	542	240295	TRUE	0.00021355501044242	0.181745743987435	FALSE
ENSG00000204310	TACCAGGGCATTGATCTTGA	chr6:30821835-30822246	234	237925	TRUE	0.000213723877947616	0.255281000373594	FALSE
ENSG00000226979	CAAACTTCTCCGCGTCCGCC	chr6:31399621-31400348	5	1484	TRUE	0.000214468244124404	2.32896733241133	FALSE
ENSG00000240053	CCTGCACCGTGCCGCGGAAA	chr6:32087237-32088177	103	55390	TRUE	0.000215486061451481	0.509917463040617	FALSE
ENSG00000196230	TACCCCCTTGTCTTGCTAAG	chr6:32981697-32982715	387	328347	TRUE	0.000215505024875461	-0.102871943941602	FALSE
ENSG00000204444	GATCTTGAGAGCCCTCTCCT	chr6:33073469-33073887	64	72934	TRUE	0.000215505724113701	-0.642261906432906	FALSE
ENSG00000204308	TCCGCGGGTCTCCTTAAAAG	chr6:32177110-32178719	232	306558	TRUE	0.000216502706038933	-0.214897780462407	FALSE
ENSG00000204388	TTGAGTTTCCGGCGTTCCGA	chr6:31826877-31828644	61	94781	TRUE	0.000217301984221475	-0.552458248837812	FALSE
ENSG00000204569	GGAGAACTCATCCAGGCCTG	chr6:33029981-33030179	172	90066	TRUE	0.000220126269725913	0.375379401075223	FALSE
ENSG00000240053	TGAGCATGTTGAGGGTAGGC	chr6:32800117-32800295	92	55401	TRUE	0.000220919064787563	0.566233262686087	FALSE
ENSG00000204351	TCTAGTGCAATGAAACCTCC	chr6:30855845-30856055	38	83462	TRUE	0.000221491932144699	-0.868184213082073	FALSE
ENSG00000204576	TAGGTGTCGATCACCTGCGC	chr6:31862478-31864168	36	75295	TRUE	0.00022210953356356	-0.796781644115252	FALSE
ENSG00000206344	GAACGACAAAACCCGGGAAC	chr6:29964667-29966468	12	3528	TRUE	0.000222515145581784	1.80243124604049	FALSE
ENSG00000204308	CTGGTCACGCGCACGCGACA	chr6:30616759-30618138	333	306457	TRUE	0.000226002265560528	-0.161915206344529	FALSE
ENSG00000213722	TGACAGCTCTGGGGAGTGTC	chr6:31738650-31738862	253	313615	TRUE	0.000226041415362204	-0.211280610459895	FALSE
ENSG00000204305	GCCCTTTGTGTCCGCGGTAG	chr6:32968139-32970511	103	48663	TRUE	0.000226212662674552	0.517576506937326	FALSE
ENSG00000204304	CGTGACTGTTCTCTCCACAG	chr6:29924848-29925041	162	171614	TRUE	0.00022633544711719	0.35597187268919	FALSE
ENSG00000204344	GCATACACAAGGGTAGTTTA	chr6:30169716-30170337	130	130375	TRUE	0.000226626323750958	0.403399161234704	FALSE
ENSG00000206503	TACTGACAGCTAACTGCCCC	chr6:29964667-29966468	507	240330	TRUE	0.000227303859656554	-0.180537699903414	FALSE
ENSG00000204389	TTCTTGGGGATTTGTGCGGC	chr6:31474771-31475258	10	4094	TRUE	0.000227383435466065	1.93958899918313	FALSE
ENSG00000204619	TATGGGCAGATAAAGACTCT	chr6:32324390-32324675	96	180503	TRUE	0.000228327258029765	0.438954968045366	FALSE
ENSG00000213722	AAATGAATGCAGCAGCGGTA	chr6:31734684-31735403	197	313671	TRUE	0.000228858949346609	0.230012138161499	FALSE
ENSG00000139352	AGGGTGTGGGTTCCGATGCC	chr6:30453099-30454130	11	10691	TRUE	0.00023023570593727	1.4207048226285	FALSE
ENSG00000204410	GTTAGCCATCCCAGTCGGAA	chr6:31546358-31547231	47	24339	TRUE	0.000231260846892645	0.79598853081153	FALSE
ENSG00000213780	CTGCTAACGGCGCGTGTAAC	chr6:30907744-30908674	25	94432	TRUE	0.000232845820877042	-0.836905382298258	FALSE
ENSG00000204525	AAAGGGCTTGAGATATATCT	chr6:32324390-32324675	63	53851	TRUE	0.000232992115503188	0.674832606692417	FALSE
ENSG00000213722	GTAACCTGAGTCGCTACAGG	chr6:31739606-31740673	327	313541	TRUE	0.00023380693473545	-0.160105098352338	FALSE
ENSG00000204387	TTCGAGCCGCGTGTACGTAC	chr6:31794259-31796391	68	272760	TRUE	0.000233956215167054	0.439293270463994	FALSE
ENSG00000213722	GAGCTTGAAACTTAAAGAAA	chr6:31737959-31738266	278	313590	TRUE	0.000234420253248579	-0.190638202474056	FALSE
ENSG00000206503	GCAGTAAGGAGCCGACAAAA	chr6:30875359-30875732	281	240556	TRUE	0.000234707945422507	0.242373520830452	FALSE
ENSG00000204356	GTGGTTAGGGCACGTCCACA	chr6:31723308-31723688	225	256103	TRUE	0.000234756016195838	-0.253515548608723	FALSE
ENSG00000206503	TTCAACTTATTTGAGAGAGG	chr6:30319613-30319898	172	240665	TRUE	0.000237005506801263	0.314263668807484	FALSE
ENSG00000168394	AACGGGGCACGGCACGCGTT	chr6:31533582-31537581	9	3469	TRUE	0.000237173729875084	1.74706851808652	FALSE
ENSG00000204256	TTCCCTCATGAGCCAGGTAA	chr6:32614485-32614951	139	210862	TRUE	0.000237783712162555	0.346474791898852	FALSE
ENSG00000204308	CCCCCGAGGTGTACTCCCCG	chr6:30955076-30956481	310	306480	TRUE	0.000237941288395997	-0.172801907132339	FALSE
ENSG00000204564	TCTCCGAGTGCAAGACGGGC	chr6:30646848-30648070	13	55391	TRUE	0.000238487674662002	-1.35314246047888	FALSE
ENSG00000213780	GACCTCTGTCGACTTAAGTA	chr6:31171729-31173747	43	94414	TRUE	0.000238494139381703	-0.732906925546613	FALSE
ENSG00000234127	TAGACCCGAAACGGCACTCA	chr6:31650807-31653131	135	78425	TRUE	0.000239311718048205	0.449856041255074	FALSE
ENSG00000204463	TAGGCTTAGATGCAGGATCC	chr6:30725419-30726603	181	262069	TRUE	0.000239316891176172	-0.277913250590316	FALSE
ENSG00000204388	ATACAGCCCCCGATATGTTG	chr6:30915349-30915863	177	94665	TRUE	0.000239667211841099	0.367710573107492	FALSE
ENSG00000137343	CATAAGCAGGCTCCATCACT	chr6:29967104-29967966	127	183425	TRUE	0.000242664021691196	-0.415815888915665	FALSE
ENSG00000146112	AGGCCTGAGACAGCAGGAAG	chr6:30684704-30684912	110	120657	TRUE	0.000243713120466178	-0.44366554592341	FALSE
ENSG00000204438	CAGAGCCACGAAGACAGCTG	chr6:32228902-32229682	107	100015	TRUE	0.000244191514679122	-0.473156291500863	FALSE
ENSG00000204304	GAGGAACTGAGGCCGAGTGG	chr6:33073469-33073887	233	171543	TRUE	0.000244283167146921	-0.278814754288538	FALSE
ENSG00000204310	CTTCTAAGGCTTAATCCCAT	chr6:31042790-31043131	173	237986	TRUE	0.000245165458087303	-0.291041147881937	FALSE
ENSG00000196230	AGAAAGCTCCAAGCGCTGAC	chr6:31806092-31807536	32	328702	TRUE	0.00024585625719796	-0.452122995439505	FALSE
ENSG00000234006	CATCACGTGGCTGCGCAATG	chr6:33091862-33092619	3	501	TRUE	0.000246032541282052	2.86383447860134	FALSE
ENSG00000204580	GGCCTCATCTAAAGGTGCTT	chr6:31525859-31526473	177	241191	TRUE	0.000246285128544545	-0.318865476412001	FALSE
ENSG00000139352	GCCAGAAGTGAGAGAGTGCT	chr12:102957453-102957736	31	10671	TRUE	0.000247926264578891	1.44263634248581	FALSE
ENSG00000213722	GAGGAGGTTGGTGACAGCTC	chr6:31738650-31738862	210	313658	TRUE	0.000249024942766157	-0.21359435925808	FALSE
ENSG00000204592	CCCCTCTCTACTCCCGGTAG	chr6:30489143-30490745	7	28877	TRUE	0.000249603981812507	-1.81289053041603	FALSE
ENSG00000204427	CCACATGGATGTGTAGTCAT	chr6:31204790-31205139	144	186008	TRUE	0.000249633268838971	-0.358387462548659	FALSE
ENSG00000204389	GCATTAATCCCAAGGGAACA	chr6:31210029-31210432	14	4090	TRUE	0.000249796159879535	1.75284261935333	FALSE
ENSG00000137337	CCAAACATGTCACAACCTAG	chr6:30597208-30598002	199	140564	TRUE	0.000250835933008794	0.325543522351897	FALSE
ENSG00000204344	TGCGGTACCGATCAGAAACT	chr6:30672186-30673296	135	130370	TRUE	0.000251548803512475	0.418285967513361	FALSE
ENSG00000272273	CCCATAGGTGACTTGTGAAA	chr6:32393740-32393996	126	39934	TRUE	0.000251868543987568	0.493548845209486	FALSE
ENSG00000168477	ATCCTCTTCCCCTACATCCC	chr6:30563246-30563598	6	1406	TRUE	0.000253440547276565	2.56569379443842	FALSE
ENSG00000137411	TATAGGCGTTTGTCGGTATC	chr6:31102152-31102888	65	69501	TRUE	0.000253988373936807	0.629232197409078	FALSE
ENSG00000204301	GAAGAGCTAGTGGTTGCCAT	chr6:30966261-30966461	29	23107	TRUE	0.000254215480182262	0.888080229897678	FALSE
ENSG00000181449	TTGAAACACCACGACGGATT	chr6:31196931-31198563	273	304080	TRUE	0.000254474452964765	-0.189449326360687	FALSE
ENSG00000137337	AGGACAGTCAACTCAGGCGC	chr6:31441481-31443034	153	140610	TRUE	0.000254692306280484	-0.372203948304378	FALSE
ENSG00000204410	TTAAGCTAGGTAAGGCTGGG	chr6:32980541-32981208	4	24382	TRUE	0.000255108076996066	-2.1731336656817	FALSE
ENSG00000213760	CGGTGCTGTTTCAAGAGAGC	chr6:31399621-31400348	30	34416	TRUE	0.000257051475815536	1.09655654230629	FALSE
ENSG00000231852	TTAAGCCCGCCCCGGTCTGG	chr6:31862478-31864168	10	933	TRUE	0.000257244997355316	1.96802252153084	FALSE
ENSG00000204356	AACAGTTATACTCCTAACTT	chr6:30272132-30272381	116	256212	TRUE	0.000258290066105823	0.351989931738168	FALSE
ENSG00000213780	TGTAAGCGCGCCTGCGCCCG	chr6:30646848-30648070	121	94336	TRUE	0.000258357083789572	0.442633403604042	FALSE
ENSG00000139352	GCCACAGCAAGGCGGTGGGA	chr6:30532361-30533007	20	10682	TRUE	0.000258960509785212	1.48219611704193	FALSE
ENSG00000234745	GTGACTGGTATGGGCCACGC	chr6:31874908-31875284	7	20246	TRUE	0.000260053812980693	-1.89009349991862	FALSE
ENSG00000227507	CCCCTCACCCGTGGTGCCGT	chr6:32069521-32070330	4	926	TRUE	0.000260388377318332	2.67748547891168	FALSE
ENSG00000137331	GCCGAACTGCCATTCTTGGA	chr6:33075566-33076192	26	29088	TRUE	0.000262897839648779	-1.07576537565573	FALSE
ENSG00000204564	CACGAGAGCTCATCACCTGG	chr6:31133357-31133579	94	55310	TRUE	0.000263497016962563	0.535642265286766	FALSE
ENSG00000204592	AAGGATGGGACTGGGTCCGA	chr6:31578384-31578819	19	28865	TRUE	0.000263568738624716	-1.10653089020173	FALSE
ENSG00000204388	GTGCTCAAACTCGTCCTTCT	chr6:31817239-31817580	85	94757	TRUE	0.000264028992846371	-0.478028837294642	FALSE
ENSG00000204392	GAAGGAACCGGTAAAGCGTG	chr6:32558427-32558954	282	324867	TRUE	0.00026422892529146	-0.154584269703702	FALSE
ENSG00000204348	ATCAGGCGAAGAATAATTTG	chr3:181711915-181712221	86	73900	TRUE	0.000264425091628312	0.536928163359166	FALSE
ENSG00000206503	ACTGCCCTGCCCGGGGCTTG	chr6:31851673-31852487	390	240447	TRUE	0.000266110927332579	0.206666404857816	FALSE
ENSG00000204301	AGACAAAGCCTCATCGAGCC	chr6:30719778-30720487	34	23102	TRUE	0.000266338788329499	1.05794028811424	FALSE
ENSG00000204344	ATTACCGTACATGGAGATGG	chr6:31747177-31747395	137	130368	TRUE	0.000266613001847906	-0.389442118940065	FALSE
ENSG00000204516	AAGCCAAGGTCGCCCTCATC	chr6:31923019-31923477	10	6503	TRUE	0.000268068966545987	1.66354408374663	FALSE
ENSG00000204371	GGTGTACAGACACGGTGACT	chr6:31969629-31970067	128	204059	TRUE	0.000268520223429504	-0.364976840443346	FALSE
ENSG00000234127	TGGATGACCGTCCGGTTGCT	chr6:30212915-30213890	81	78479	TRUE	0.000269303059421744	-0.543881685059069	FALSE
ENSG00000139352	GGCAACAAACCCCAACCTTA	chr6:31609362-31610490	24	10678	TRUE	0.000269419096765884	1.30302941520086	FALSE
ENSG00000227198	GCGTCTCTGCTGCGTGTTCG	chr6:31660259-31661159	5	818	TRUE	0.000269731924032163	2.76150516976148	FALSE
ENSG00000204264	CAGCACAGCAAAATTCCCGA	chr6:32067157-32069156	18	8278	TRUE	0.000272300062903067	1.41020908596346	FALSE
ENSG00000204344	TCTGCCTAGATAACGCGACG	chr6:30357430-30358526	107	130398	TRUE	0.000272639612489339	0.445171180752081	FALSE
ENSG00000137331	GCCCCCTAGTGGCAATGACC	chr6:31068850-31069378	53	29061	TRUE	0.000273552656521472	0.967971413469651	FALSE
ENSG00000204315	GGAACTGAATGAGTCGGCCT	chr6:31765928-31766802	89	77646	TRUE	0.000273755615076345	0.540512331438543	FALSE
ENSG00000204463	ATGGTTCCCAGAAGCTCTAT	chr6:33082767-33083042	233	262017	TRUE	0.000273862239761016	-0.24584771704243	FALSE
ENSG00000270604	GAAATTGGCTGGATTACCAA	chr6:30615799-30616364	22	11963	TRUE	0.000274448478707017	1.21996828808455	FALSE
ENSG00000204421	ACACAACCTGCAACGCCGCT	chr6:30614891-30615577	10	2567	TRUE	0.000274664672400708	1.95348913230928	FALSE
ENSG00000178403	CACACTTTGCCGGCCTGTTC	chr6:30819960-30820556	16	9987	TRUE	0.000274763609395861	1.65808814117107	FALSE
ENSG00000204301	GGGAGTCCCATTGCAAGGGT	chr6:29705703-29706028	38	23098	TRUE	0.000275935382066398	0.827691775302799	FALSE
ENSG00000204580	TAGAGTCTATTGATGCTCTA	chr6:30590211-30591236	166	241202	TRUE	0.000276264888371222	0.305139339717318	FALSE
ENSG00000204392	TCTGGATATCACTCTGCATT	chr6:31525859-31526473	288	324861	TRUE	0.000276333550900082	0.139500722059235	FALSE
ENSG00000204305	AGAGAGGAGGCGCTCAAAAT	chr6:31687457-31687620	58	48708	TRUE	0.000276336019046949	0.664245064734349	FALSE
ENSG00000204410	CCTTGGGTTCGCTCCTAAGG	chr6:31739907-31743157	10	24376	TRUE	0.000276858694711578	-1.50300154071846	FALSE
ENSG00000213719	GGTGCCATTTACACTCCTTA	chr6:31164051-31164328	400	323998	TRUE	0.000277144948865962	0.151918971111868	FALSE
ENSG00000228727	AAGCCCTTTGTATCCCAATA	chr6:32324390-32324675	81	44671	TRUE	0.000277195660495489	0.611094156103153	FALSE
ENSG00000204257	GATGTCGTTCCGCCCCGACC	chr6:31547323-31547789	12	10727	TRUE	0.000279163454026857	-1.41121807497905	FALSE
ENSG00000137404	CGCCTCCAACTCAGCGTTCG	chr6:32152952-32155097	248	216731	TRUE	0.000279452463551114	0.264247288311514	FALSE
ENSG00000196230	TTGCTGGCGACGGTTCGTTC	chr6:31180225-31181002	238	328496	TRUE	0.000280413487588943	-0.132374873956353	FALSE
ENSG00000204536	CCGCGCGGGTAGATCCGAAA	chr6:31157866-31159144	49	93553	TRUE	0.000280743523362468	-0.690261856869867	FALSE
ENSG00000213654	AAGTTGGAACCAAGAATTGC	chr6:32195086-32195317	7	16136	TRUE	0.000281217600661632	-1.76006872347284	FALSE
ENSG00000204560	CTCCTCCTACAGACTACAGT	chr6:30790763-30791280	87	62633	TRUE	0.000282000178953022	0.497648649570483	FALSE
ENSG00000213722	GACGAGAACGCGACGCTGGA	chr6:31727307-31729306	317	313551	TRUE	0.000282324526094956	-0.166079758135458	FALSE
ENSG00000204590	GCCTCCGCTTACCCACAATC	chr6:30678987-30679540	5	12908	TRUE	0.000283219625459255	-2.01998248896126	FALSE
ENSG00000204469	GGACCAATCCCATCACCCTT	chr6:31628282-31630281	223	223212	TRUE	0.000283579351914632	-0.272766430443089	FALSE
ENSG00000137310	ACCCCAGAGGCCTCTTGGTT	chr6:30682129-30682401	21	12479	TRUE	0.000284140591255566	1.25797856271597	FALSE
ENSG00000204427	AGTAATGGCGACGGCCGAGA	chr6:32069521-32070330	122	186030	TRUE	0.000284323602954851	-0.410270656731354	FALSE
ENSG00000234127	TAGCCGGGAGATTACGGGGC	chr6:30212915-30213890	31	78529	TRUE	0.000284522865274719	-0.838504427498136	FALSE
ENSG00000204569	GGACTTCCGCGGCCTAGGAG	chr6:32189659-32190569	131	90107	TRUE	0.000285434855344977	0.403698426504593	FALSE
ENSG00000213722	AGGAGGGTTTAGACACGGGT	chr6:31764314-31764571	190	313678	TRUE	0.000285706521700346	-0.224193331012208	FALSE
ENSG00000204564	GGCGGACCGCTCGGGTACCT	chr6:30646848-30648070	40	55364	TRUE	0.000286199849636629	-0.757231316017068	FALSE
ENSG00000137331	CCCCTCAGTGTGACTAGGTG	chr6:31515513-31516701	29	29085	TRUE	0.000286570920996964	1.16469268050949	FALSE
ENSG00000204525	GCAGACAAGATGTACCTCAC	chr6:32984036-32984375	88	53826	TRUE	0.000288193898053561	0.568917373938064	FALSE
ENSG00000137337	GACTCCATCGACCTTAGGAT	chr6:31727307-31729306	200	140563	TRUE	0.000289109153696118	0.315521539588318	FALSE
ENSG00000213722	ATATTGTCTAAGTAATGGTA	chr6:32475226-32476196	264	313604	TRUE	0.000289128477611707	0.187359549110205	FALSE
ENSG00000213722	TCAGTAACCTGAGTCGCTAC	chr6:31739907-31743157	341	313527	TRUE	0.000289927716624221	-0.154472552845835	FALSE
ENSG00000132688	AACCAAGAGCCAAATTCTGC	chr6:31395558-31396207	287	323502	TRUE	0.00029055536188497	-0.179795060119474	FALSE
ENSG00000237080	GGCGCCTTCCTTCCCCATGG	chr6:31170587-31170657	5	442	TRUE	0.000290929997063151	2.78785627269562	FALSE
ENSG00000204310	CCTAGGCTCAGGCTTAGGTC	chr6:30041957-30042353	130	238029	TRUE	0.000291847559348439	0.317447034125493	FALSE
ENSG00000206503	TTTGTATTGAGGAGATGTCC	chr6:30005570-30005755	207	240630	TRUE	0.000293155907312631	-0.284419708464299	FALSE
ENSG00000204388	GTCCTTCTCGGCCAAGGTGT	chr6:31817239-31817580	80	94762	TRUE	0.000296048402129535	-0.546714616908895	FALSE
ENSG00000204619	ATATCACTGAGGCCATACAG	chr6:30308057-30310057	194	180405	TRUE	0.000296643156438611	-0.314224015648018	FALSE
ENSG00000204439	GTGGTGACTTGTGGTAGATG	chr6:30147145-30147402	153	76790	TRUE	0.000298222123623166	0.414260044311279	FALSE
ENSG00000204348	CCCACCGCGCGGCGCACAAA	chr6:30721303-30721829	132	73854	TRUE	0.000298347956887598	0.473542044583277	FALSE
ENSG00000137312	GGGATGAATACCCAGATGTG	chr6:31687457-31687620	179	238872	TRUE	0.000298480528509675	0.292887252029989	FALSE
ENSG00000204304	TAACGGTCCGAGAACCGGGC	chr6:30720841-30721102	86	171690	TRUE	0.000298619764127182	-0.470014303773024	FALSE
ENSG00000196230	GACTCCTCCAGAGTAGAGCT	chr6:30724917-30725281	315	328419	TRUE	0.000300667319526144	-0.110470972661183	FALSE
ENSG00000139352	TGAAAGGGCCCCAAGACAAA	chr6:31508898-31509553	18	10684	TRUE	0.00030076668499685	1.32700316237881	FALSE
ENSG00000204435	GCGCGAGCACTAGGATCTGT	chr6:31664701-31666410	402	320613	TRUE	0.000301825154244548	-0.134821495031798	FALSE
ENSG00000204371	GACGGCCTCCCGGCGGTTCT	chr6:30171513-30172632	170	204017	TRUE	0.000302110375112106	-0.304185480887796	FALSE
ENSG00000213722	TCTCCCACCTGTAGCGACTC	chr6:31739907-31743157	175	313693	TRUE	0.000303397975429253	-0.242789823765991	FALSE
ENSG00000204305	ACTGAGCTGCCGGTGAACCC	chr6:32189659-32190569	40	48726	TRUE	0.000305504483310667	-0.804561535476066	FALSE
ENSG00000078018	CCAATCAATACATCGCCTTC	chr6:29926083-29927564	255	285474	TRUE	0.000307398271066493	-0.237491483480461	FALSE
ENSG00000204574	AGGAACTATCCACCATCGCG	chr6:31794259-31796391	256	177597	TRUE	0.000308598360476376	0.265211554864612	FALSE
ENSG00000206337	GGGCCAGTATACTGCCCTCA	chr6:31214378-31214740	5	855	TRUE	0.000308802804110147	2.7787489537502	FALSE
ENSG00000204252	CAGGTACCACCAGGCGTCTC	chr6:32011727-32012212	13	1834	TRUE	0.000309182227394503	1.74489149403274	FALSE
ENSG00000137312	CCTCGAATCTTGTGCTCACG	chr6:31933313-31934377	218	238833	TRUE	0.000312225737182537	-0.261923175574261	FALSE
ENSG00000204305	CCCACCGGGGTCTCCGCCAC	chr6:32189659-32190569	41	48725	TRUE	0.00031263813370274	-0.762334270460761	FALSE
ENSG00000221988	CTAAGATCCTGATAGGGAGC	chr6:31086852-31087115	81	118274	TRUE	0.000313340644131344	0.516348794050705	FALSE
ENSG00000204592	AATCACTGTTCAGGAAGTCA	chr6:30765581-30765804	39	28845	TRUE	0.000314617819691294	0.908651214167849	FALSE
ENSG00000204560	TCTTATACGACGTGGAGTTG	chr6:31200382-31203181	72	62648	TRUE	0.000314929038016843	0.503110954965644	FALSE
ENSG00000204569	ATACTCGACTTCCATAGCCC	chr6:31574156-31574793	136	90102	TRUE	0.000315522474751933	-0.418958713571309	FALSE
ENSG00000204536	TCAATGCCATCTTCGGCAGC	chr6:30834361-30835150	66	93536	TRUE	0.000317072508764739	-0.62801787233334	FALSE
ENSG00000226979	TGAAACCTGCAGGATCATCA	chr6:33112210-33112672	8	1481	TRUE	0.00031723097330477	2.14205420431047	FALSE
ENSG00000213719	TGGCAATTACCAGCGTGGTT	chr6:31888461-31889457	232	324166	TRUE	0.000317276741821935	0.196158184406547	FALSE
ENSG00000204315	CCCTCAGTTCAGCCCTAAGA	chr6:31558756-31559619	131	77604	TRUE	0.000320841582135035	0.449810823776953	FALSE
ENSG00000204348	TGTCATCAACCCTGATTAGG	chr6:32113813-32114430	36	73950	TRUE	0.000321593724323804	-0.771528146928085	FALSE
ENSG00000213760	GTTAGCCATCCCAGTCGGAA	chr6:31546358-31547231	21	34425	TRUE	0.000324118266324946	-1.05920656759356	FALSE
ENSG00000204305	GGACTTCCGCGGCCTAGGAG	chr6:32189659-32190569	32	48734	TRUE	0.000324212396878545	-0.775669355939654	FALSE
ENSG00000204348	TTGACGGGAGCTGGTCAGCC	chr6:33125958-33126566	41	73945	TRUE	0.000324353070915485	-0.754427502379857	FALSE
ENSG00000204472	CCTGCCATGAAACAGTGGGT	chr6:31560306-31560752	5	2026	TRUE	0.000324766093878082	2.16759827872331	FALSE
ENSG00000270604	CAACAGGTGAAGGCGGGGAC	chr6:31152858-31153057	27	11958	TRUE	0.000324858522632103	1.11357297134934	FALSE
ENSG00000204592	CTCTGTGCTCGTGAGTGCAT	chr6:31400530-31400962	37	28847	TRUE	0.000325015651126319	0.890323997889105	FALSE
ENSG00000204231	TTTGATAATGAGACAGCAAG	chr6:32324390-32324675	89	98860	TRUE	0.000325343246972763	0.538581127091149	FALSE
ENSG00000204444	ACTAGTGTCATCACCGGTCA	chr6:31651695-31653469	58	72940	TRUE	0.000328077277162879	-0.62887129147248	FALSE
ENSG00000204463	ACCTGCAGAGATCCTCGACC	chr6:30006570-30007933	222	262028	TRUE	0.000328379937566239	0.229395347825802	FALSE
ENSG00000204438	CAGTCCCAGTGACGGCCACA	chr6:31102152-31102888	156	99966	TRUE	0.000329400707699331	0.40329310944052	FALSE
ENSG00000204427	CATTGTACACATCCGTCTTC	chr6:31689418-31689982	170	185982	TRUE	0.000329808864828504	0.315330758489895	FALSE
ENSG00000137312	GAGCCGAAAAGGGCGGTGAC	chr6:30690559-30691273	178	238873	TRUE	0.00033125635360145	-0.284573243455847	FALSE
ENSG00000137331	ACTGGTCCTGGGCTGACTAG	chr6:30810746-30811218	18	29096	TRUE	0.000331799370062058	-1.28136079868131	FALSE
ENSG00000139352	GGCCGAAAGCTGTCTGTCGT	chr6:32837657-32839102	15	10687	TRUE	0.000331927748128344	1.59422217390489	FALSE
ENSG00000204392	AAGCGCTGACGGGCAAAGCG	chr6:31806092-31807536	24	325125	TRUE	0.000333609102804659	-0.503809175327343	FALSE
ENSG00000272273	GACCCCCCAAATGAGTGATG	chr6:32940624-32941835	29	40031	TRUE	0.000335374759832585	-0.940469963407701	FALSE
ENSG00000272273	CTACACCCATGGGTCCGCTA	chr6:30742057-30744943	37	40023	TRUE	0.000336853774106957	-0.767300722394772	FALSE
ENSG00000204428	ACGCTCTTACTGATCAAAAT	chr6:30614891-30615577	16	6756	TRUE	0.000338792610884398	1.47132452554567	FALSE
ENSG00000226979	GATGCAAGCCCTTGCTGTAG	chr6:33069402-33069630	7	1482	TRUE	0.000339436204453591	2.43285478858359	FALSE
ENSG00000213722	CAACCCATACACCGCCTGTG	chr6:29827334-29828897	297	313571	TRUE	0.000340500339281253	-0.174861320789042	FALSE
ENSG00000137312	GAACCCAGCTTGAAGGTCAT	chr6:30728282-30728481	262	238789	TRUE	0.000341900608615008	-0.239316754809752	FALSE
ENSG00000204435	TCACGGGTGAAAGGTACGTG	chr6:32109687-32111103	223	320792	TRUE	0.000342326084426647	-0.167480180927132	FALSE
ENSG00000231852	CCAGACCGGGGCGGGCTTAA	chr6:31862357-31865881	9	934	TRUE	0.00034340542115669	2.0453024405587	FALSE
ENSG00000204304	ACCACCACCAGAGGCTGCAG	chr6:32188316-32188540	265	171511	TRUE	0.000343557179350333	-0.251628391416642	FALSE
ENSG00000204252	CAGGTGATGTTGACCACAGG	chr6:32745672-32745953	7	1840	TRUE	0.000343758944578476	2.34412918993607	FALSE
ENSG00000204388	AGACAAGCCCTATACTTGAC	chr6:31169199-31170261	97	94745	TRUE	0.000345671980383152	0.489202470127953	FALSE
ENSG00000204387	CAGCCTCCGAAGGTTCAGCA	chr6:32209987-32210755	366	272462	TRUE	0.0003457460460108	0.19133206991811	FALSE
ENSG00000168394	GACCTCTCTGGGCCAATGCC	chr6:31058176-31058760	9	3469	TRUE	0.000347047901047246	1.86881629653324	FALSE
ENSG00000204348	CAGGGTTCAGCCTGAGCACT	chr6:31225249-31225486	58	73928	TRUE	0.00034767338751554	-0.618384821177899	FALSE
ENSG00000226979	CCGGCGTTGTGGTTCCGGGT	chr6:30625977-30627634	5	1484	TRUE	0.00034976717943435	2.29040661450103	FALSE
ENSG00000204356	AGCGTGAACTATCGCTGCGG	chr6:31958452-31959632	154	256174	TRUE	0.000349939843682057	-0.270315109165086	FALSE
ENSG00000213719	GTGGTTTCTGGACCTCTGAA	chr6:30758826-30759331	385	324013	TRUE	0.000351892636379959	0.146096528061615	FALSE
ENSG00000204619	ACAGTCTGCGGGATCGAACT	chr6:31834234-31835425	163	180436	TRUE	0.000352017028965378	0.320689679359223	FALSE
ENSG00000204560	TAACAGAACCAAGCGTCAGC	chr6:32002562-32003711	24	62696	TRUE	0.000352169366138078	-0.903693819699892	FALSE
ENSG00000213719	TCAGTAACCTGAGTCGCTAC	chr6:31739907-31743157	349	324049	TRUE	0.000353030054755926	-0.137174282845336	FALSE
ENSG00000204390	ACCCGCTACTGTGAGATACC	chr6:30160564-30160874	5	2072	TRUE	0.000353243513037688	2.23625080515447	FALSE
ENSG00000139352	GGTGCGCCTTCCACGTTCCC	chr12:102957453-102957736	30	10672	TRUE	0.000354231793230044	1.25422971502258	FALSE
ENSG00000204389	ACTGCATGTAGGCCCAAAGT	chr6:30597208-30598002	9	4095	TRUE	0.000354358764499974	1.75730699300665	FALSE
ENSG00000234745	CACGCGGTTAAAGGGCCGGA	chr6:31901422-31902703	18	20235	TRUE	0.0003549282828543	-1.19353427466997	FALSE
ENSG00000204348	ACAAAGCTCTCTAGTGTCTT	chr6:30793355-30794059	76	73910	TRUE	0.000355856399585238	0.558239859717577	FALSE
ENSG00000234745	CCTCCCTCATCTTGCTAACT	chr6:30855845-30856055	36	20217	TRUE	0.000356047721061727	1.02545701325919	FALSE
ENSG00000204439	TTGGTTTCCGGCGGCCCCAA	chr6:31659583-31660191	40	76903	TRUE	0.000356202177314628	-0.692062010282351	FALSE
ENSG00000204498	CCTGGGGACTTCCGTATCAC	chr6:31676763-31677222	158	146153	TRUE	0.000356818770403014	0.369117195947031	FALSE
ENSG00000234745	TGCACTGTCACCCCCCTCTG	chr6:29982251-29982430	37	20216	TRUE	0.000356853909551625	1.12980363442912	FALSE
ENSG00000204574	TGCAATAGTCATGGGGTCTT	chr6:31851673-31852487	133	177720	TRUE	0.000357968205443945	-0.357587442826957	FALSE
ENSG00000204444	CCTATGCACTTGGGAGAAGG	chr6:30843326-30843522	95	72903	TRUE	0.00035823683542443	0.500982581714377	FALSE
ENSG00000204231	ACAGCGACGTCAAGCGCTTT	chr6:30913634-30915262	175	98774	TRUE	0.000360435404046304	0.367096934523335	FALSE
ENSG00000204248	TCATGTATGTGATCAGAAAT	chr6:30758826-30759331	6	2428	TRUE	0.000362611276590408	2.02858423655157	FALSE
ENSG00000204472	AAATGTCGCAACTCGCCCGG	chr6:31702534-31703582	9	2022	TRUE	0.000366449909666805	2.11038346200391	FALSE
ENSG00000204498	CTGGCCAAGAACTACCCGGT	chr6:31547323-31547789	73	146238	TRUE	0.000368405521848105	-0.473707814265324	FALSE
ENSG00000204389	GAGGCCCGAGCTACCAATGG	chr6:31598439-31599041	14	4090	TRUE	0.000369746915277019	1.56854274566974	FALSE
ENSG00000204252	GGCGCGCGTCCGGCGTTCCT	chr6:30127137-30128131	7	1840	TRUE	0.000369803063851257	2.26147768059316	FALSE
ENSG00000204469	CTGGACACCACGGGCAGCAT	chr6:31772888-31773174	223	223212	TRUE	0.000370914158092073	0.249583439513998	FALSE
ENSG00000196230	TCAGATCCCCTTCGCCAACT	chr6:31592513-31593395	464	328270	TRUE	0.000373484752735405	-0.0868889130706139	FALSE
ENSG00000204438	ACCCTGGATGTTTGTCGTTC	chr6:31982300-31983140	100	100022	TRUE	0.000374035105287546	0.476236508865851	FALSE
ENSG00000204256	GGTCTCTCAGCCCAACCAAG	chr6:30682129-30682401	225	210776	TRUE	0.000374304571845356	0.267200684168207	FALSE
ENSG00000234745	CCACTAGGTTGTGACATGTT	chr6:30597208-30598002	21	20232	TRUE	0.000374438679607867	1.21247231951061	FALSE
ENSG00000204410	AACTGCCCCTAGCTCAAGCA	chr6:30757410-30757958	6	24380	TRUE	0.000375243626363028	-1.82232309227552	FALSE
ENSG00000204421	CCTTCCCTCATCACTATGAT	chr6:31628282-31630281	8	2569	TRUE	0.000376380571089303	1.8653181755956	FALSE
ENSG00000213722	TGAAGGGTTATTTATGCAGC	chr6:31001216-31001927	220	313648	TRUE	0.000377058184321783	0.197246471583257	FALSE
ENSG00000270604	GACTCACCAGGCTTAGCGGT	chr6:30877493-30878082	19	11966	TRUE	0.000377171257074955	1.33522577592808	FALSE
ENSG00000204435	GAACCCAGCTTGAAGGTCAT	chr6:30728282-30728481	369	320646	TRUE	0.000377556921614638	-0.13642569450158	FALSE
ENSG00000204619	TTGAAGACTCTTCACCCCCT	chr6:30169716-30170337	209	180390	TRUE	0.000378127126399385	-0.301727376800048	FALSE
ENSG00000241370	GGCCAGTGTGCACCCGGTTC	chr6:30646848-30648070	242	277034	TRUE	0.000378696380029429	-0.22546121388728	FALSE
ENSG00000242574	ACACTGTCGAGGAGAAATGG	chr6:31745203-31745428	6	1148	TRUE	0.000379605647971343	2.29170197100429	FALSE
ENSG00000242574	GTCACCACCTGTTGTTCACC	chr6:30507742-30508763	7	1147	TRUE	0.000380459108895609	2.42833953105674	FALSE
ENSG00000226979	GCAGCAGACAGCCTACCTGG	chr6:29934071-29934293	7	1482	TRUE	0.00038141442260462	2.28342373026315	FALSE
ENSG00000206503	GAGGAGGTTGGTGACAGCTC	chr6:31738650-31738862	154	240683	TRUE	0.000382491676483191	-0.306950071354624	FALSE
ENSG00000204231	GAGGGATCAGCATTTCTTGA	chr6:32785828-32786407	110	98839	TRUE	0.000382499747478711	0.460076163047363	FALSE
ENSG00000235663	GACAGAGCGTGAACGCCTTC	chr6:30670839-30671068	4	1569	TRUE	0.00038264151971152	2.46289593472024	FALSE
ENSG00000204256	CCCCATCCTGGGGTTGCCCT	chr6:31142479-31142749	276	210725	TRUE	0.000384567895795505	0.243268627974211	FALSE
ENSG00000242574	CAGGGCTCACCATCGCCTCC	chr6:30444058-30444398	8	1146	TRUE	0.00038463669309197	2.31499703381933	FALSE
ENSG00000241370	TACCAGGTGAGTCTGCGACA	chr6:30344242-30345731	177	277099	TRUE	0.000386030995227007	-0.277063808897908	FALSE
ENSG00000204482	CGATTTGGGTCGTAGCCTCG	chr6:30555370-30557804	5	1018	TRUE	0.000386329289381819	2.56009131260196	FALSE
ENSG00000241370	AGAGACCCCTCCTAAGACGC	chr6:33199885-33200000	266	277010	TRUE	0.000388559967122616	-0.216858152364178	FALSE
ENSG00000213676	AGAGCGTGCATCGCCCAGAT	chr6:31396975-31397224	133	109191	TRUE	0.000388716264911028	0.417606465451894	FALSE
ENSG00000204310	TCCAGCGTCAAAGCGAATCA	chr6:32162807-32166231	295	237864	TRUE	0.000390087081810004	-0.213356904249385	FALSE
ENSG00000204386	GACCTGCTTGGCGAGAGCGC	chr6:31933313-31934377	17	6263	TRUE	0.000390875552636684	1.38348705057177	FALSE
ENSG00000204568	CACTCGGCACGAACTTCCCG	chr6:30840712-30841135	200	207867	TRUE	0.000392078997415574	-0.287262165651655	FALSE
ENSG00000204387	CCCTCAGTTGTTATGCAATC	chr6:30515789-30516822	314	272514	TRUE	0.000394303779506456	0.205291398081008	FALSE
ENSG00000178403	GGCGCTAAGTCCGTGAGCGG	chr2:209424033-209424313	16	9987	TRUE	0.000394676599024397	1.51270509274812	FALSE
ENSG00000213719	CCTTCGTCTCAGTTATGTCT	chr6:32666396-32666894	260	324138	TRUE	0.00039642303280317	0.194151170358008	FALSE
ENSG00000204387	GATGACTCACCGGATACTGA	chr6:31663939-31664258	275	272553	TRUE	0.000399689929032208	-0.209421788386625	FALSE
ENSG00000137331	CACATCTCGGATTCGCCGCG	chr6:30742057-30744943	11	29103	TRUE	4e-04	-1.47181404612238	FALSE
ENSG00000137331	CGGCGATACTCACCACTCGA	chr6:30742057-30744943	10	29104	TRUE	4e-04	-1.43354965484565	FALSE
ENSG00000137331	GCCACATCTCGGATTCGCCG	chr6:30742057-30744943	9	29105	TRUE	4e-04	-1.69922550614163	FALSE
ENSG00000137331	TCGCCGAAGTGGGCATTCGC	chr6:30742057-30744943	16	29098	TRUE	4e-04	-1.37978414656323	FALSE
ENSG00000137331	TCTGTCCAGAGTGTGTGCAA	chr6:30766589-30766750	15	29099	TRUE	4e-04	-1.45829510990826	FALSE
ENSG00000137331	TGAGAAGACATACAAAATAG	chr6:30829685-30830050	15	29099	TRUE	4e-04	-1.46759466411789	FALSE
ENSG00000137331	GGGGTCCGCCCTTACACAGC	chr6:31713909-31714678	13	29101	TRUE	4e-04	-1.43095861413084	FALSE
ENSG00000137331	CCATGGCCCAGCATATGCAC	chr6:32622509-32622789	9	29105	TRUE	4e-04	-1.5814363919081	FALSE
ENSG00000139352	ACACGCGATCCCCACTGGGT	chr6:30752235-30753014	3	10699	TRUE	4e-04	-2.30663890958618	FALSE
ENSG00000139352	ATATATGCAACTCTGGAAGT	chr6:32692104-32692347	9	10693	TRUE	4e-04	2.23439461069399	FALSE
ENSG00000196260	GATTAAGAAGACGTTTCTGG	chr6:30724917-30725281	3	172	TRUE	4e-04	4.23657005269053	FALSE
ENSG00000196565	ACTGTGGTGGTCAGCAAAGG	chr6:30972056-30972234	4	79	TRUE	4e-04	5.07267313171086	FALSE
ENSG00000196565	AGCCTCCCCCACGCCGCCAT	chr6:31016738-31017365	5	78	TRUE	4e-04	5.04630575455967	FALSE
ENSG00000204248	TATTACAACACTCTTAAGTT	chr6:33062023-33062329	4	2430	TRUE	4e-04	2.85783537097631	FALSE
ENSG00000204296	GTTAGGGGAGGTGATACGCG	chr6:31115782-31118256	3	136	TRUE	4e-04	5.29836168784915	FALSE
ENSG00000204385	CCCTCACCCTGCATCGTCTG	chr6:31639340-31639728	5	487	TRUE	4e-04	3.04284433730397	FALSE
ENSG00000204385	CTTCCTATGGACGCAATAAA	chr6:32982865-32983834	4	488	TRUE	4e-04	3.1474990840363	FALSE
ENSG00000204475	TGGCAATTACCAGCGTGGTT	chr6:31888461-31889457	3	79	TRUE	4e-04	5.68477630391009	FALSE
ENSG00000204482	GAAACATGCCTGTGACCGAT	chr6:32609751-32610407	3	1020	TRUE	4e-04	3.23200298143155	FALSE
ENSG00000204610	AGGGTCGCGCGCCTTCAGTG	chr6:29976370-29977471	3	76	TRUE	4e-04	5.26169133073874	FALSE
ENSG00000224328	CTCTGGCCATCGGTGTAGAG	chr6:29737737-29738687	5	335	TRUE	4e-04	4.34076996384713	FALSE
ENSG00000224328	GTTACAAGAGGCAGCCAACA	chr6:29769292-29769656	4	336	TRUE	4e-04	3.30012961879523	FALSE
ENSG00000224328	GACGCCGCTGCAAGTATTCA	chr6:32087237-32088177	5	335	TRUE	4e-04	3.38594739729131	FALSE
ENSG00000227507	TACAGAGCCTTCGAGTCGTC	chr6:32971492-32972732	6	924	TRUE	4e-04	3.3118251312629	FALSE
ENSG00000228022	GAAGGGAGTCAGATGGTGGT	chr6:30646087-30646314	5	535	TRUE	4e-04	3.93143978814916	FALSE
ENSG00000228022	ACTGTACCACGTTCTTCGGT	chr6:31702534-31703582	4	536	TRUE	4e-04	3.49804146324423	FALSE
ENSG00000228022	TTCTTCTTGGCAATACATCA	chr6:31718391-31718642	4	536	TRUE	4e-04	3.50182379562911	FALSE
ENSG00000231852	CCTGTGAGACTTGAAGGCGT	chr6:32397672-32397840	3	940	TRUE	4e-04	2.70937701801975	FALSE
ENSG00000234006	TGTCTGCTGCTCCGCCTCAT	chr6:29934071-29934293	4	500	TRUE	4e-04	2.77031995208686	FALSE
ENSG00000234006	GTGGTGTCCTACGTCAGTGC	chr6:32087832-32091781	3	501	TRUE	4e-04	3.29064351341396	FALSE
ENSG00000234745	TGAGAGGAGGGTTTAGACAC	chr6:31764314-31764571	18	20235	TRUE	4e-04	2.02081802331329	FALSE
ENSG00000237080	AACTTTATGAGTGAGTATCT	chr6:31510507-31513057	4	443	TRUE	4e-04	3.65551196104367	FALSE
ENSG00000240065	CCCGCCCCCTGGATGGGTGG	chr6:31170419-31170828	3	254	TRUE	4e-04	4.06647153662848	FALSE
ENSG00000244355	ATAATCTAAGGACCAGGCTA	chr6:30597208-30598002	6	872	TRUE	4e-04	3.30006252194962	FALSE
ENSG00000244355	AGCAGCTGTGACCGTGATGC	chr6:32763294-32763473	3	875	TRUE	4e-04	3.12509297889342	FALSE
ENSG00000204574	ATGTGGAACCAGGTCTTATT	chr6:31558756-31559619	196	177657	TRUE	0.00040198379388575	-0.276788852552644	FALSE
ENSG00000204435	AGACACTTTGCAGTGGATGC	chr6:30767368-30767935	291	320724	TRUE	0.000403220315395561	-0.157798424933533	FALSE
ENSG00000137343	GTTCCCAGGCAGGAGAGGAT	chr6:30842041-30842500	108	183444	TRUE	0.000403264373578483	-0.409395016793097	FALSE
ENSG00000146112	AAACCAATAGAATCGCTCGG	chr6:32185674-32186005	109	120658	TRUE	0.000403426102504697	0.449202454476154	FALSE
ENSG00000196230	CTCCTGCTTACAATTTCCGT	chr6:31898032-31900031	316	328418	TRUE	0.000403694969809671	0.115322878656788	FALSE
ENSG00000204498	TGGCCAAGAACTACCCGGTC	chr6:31547323-31547789	86	146225	TRUE	0.000404236648119635	-0.476431782154995	FALSE
ENSG00000132688	CTATAGATAGCGACGAACTG	chr6:33192035-33193499	270	323519	TRUE	0.000407358502267624	-0.182934875299251	FALSE
ENSG00000204256	GCAGGCCGCGGACCCGACCG	chr6:31666094-31666177	235	210766	TRUE	0.00040884809130839	0.265111808738864	FALSE
ENSG00000204348	AAGAGGCGTGTGAAGTCCAG	chr6:31152858-31153057	84	73902	TRUE	0.000409818597396062	0.560377457550448	FALSE
ENSG00000204435	AGGATGACCCGCGCACGACC	chr6:31664701-31666410	853	320162	TRUE	0.000411125274591547	-0.0930207876259561	FALSE
ENSG00000204257	AATGTCATTGCTCATCCTCC	chr6:31283611-31283788	26	10713	TRUE	0.000411796271848469	1.20429942829326	FALSE
ENSG00000204390	CCTGGCCCTGACCGATACTT	chr6:29723163-29724697	4	2073	TRUE	0.000411817361449887	1.884741736593	FALSE
ENSG00000196230	GTGAGACTTGCCTGCTCCTC	chr6:32530041-32530840	319	328415	TRUE	0.000412164930715884	0.110216293197806	FALSE
ENSG00000132688	AAGATGGGGAGCGACCCCGA	chr6:31631181-31632983	439	323350	TRUE	0.000413153966776041	-0.136870390262497	FALSE
ENSG00000204498	TGCATTCCCTCGCCGCGCCA	chr6:31533582-31537581	155	146156	TRUE	0.000413373614896122	0.35073248230061	FALSE
ENSG00000137312	AAACTAAGTGGTCTCATTCT	chr6:31563051-31563662	202	238849	TRUE	0.000414051336789623	-0.267829295560156	FALSE
ENSG00000204356	CGTTTGTCACAGGAGGAGCG	chr6:30006203-30006475	210	256118	TRUE	0.000414536043441063	-0.261004761301794	FALSE
ENSG00000213780	AGGCCAGAGGTTGCAGACCC	chr6:29758038-29758251	70	94387	TRUE	0.000414635163513729	0.582829957788408	FALSE
ENSG00000204301	CCAGCTTATTTCTCAACTAT	chr6:31548048-31548524	23	23113	TRUE	0.000418285744442104	0.966086278920644	FALSE
ENSG00000204256	ATAGACACGCGTTGGGCAAT	chr6:32981697-32982715	253	210748	TRUE	0.000418852507498329	0.243790353585948	FALSE
ENSG00000204310	TTATAGTGGGCGAGGTCTAT	chr6:32177110-32178719	265	237894	TRUE	0.0004203491187303	-0.244108425403745	FALSE
ENSG00000168477	CAAGACGAGCCGCTTCGCAA	chr6:30344242-30345731	11	1401	TRUE	0.000420486284536402	1.9024925300922	FALSE
ENSG00000204389	ATAGTGGGAGGACTCCTGGC	chr6:30666373-30666625	14	4090	TRUE	0.000421409012827592	1.64922641990785	FALSE
ENSG00000204569	CTTCCTCTTCCTGCTGTCTC	chr6:30684704-30684912	56	90182	TRUE	0.000424404618192185	-0.606029141963364	FALSE
ENSG00000204444	GACGGTTCGTTCCGGAAGTC	chr6:31180225-31181002	42	72956	TRUE	0.000425492099686724	-0.731388471714852	FALSE
ENSG00000213719	GGGCCCCCCAAGTACCGGGA	chr6:31659112-31659495	171	324227	TRUE	0.000426587394235656	0.204782945941446	FALSE
ENSG00000213780	ATCTACGGCCTCTCGCCTGA	chr6:32087237-32088177	135	94322	TRUE	0.000426673267983911	0.403416602997143	FALSE
ENSG00000204348	CCCGGGGCTGGTATCGATCC	chr6:31971319-31972880	42	73944	TRUE	0.000427733011549452	-0.7454011276224	FALSE
ENSG00000204348	TAATGATTGTAAAGTGTCCA	chr6:31840063-31840910	87	73899	TRUE	0.000428198191384016	0.535014113347235	FALSE
ENSG00000139352	TGCAAGAGATGACATAGGCT	chr6:32228902-32229682	9	10693	TRUE	0.00042898125343598	1.34661775143202	FALSE
ENSG00000204498	GGTATGCCAGAGCATCGGGG	chr6:30883795-30886796	91	146220	TRUE	0.000429911885219722	-0.461272832840494	FALSE
ENSG00000178403	AGGCAGCAGAACGTTTCCAG	chr6:32999970-33000394	15	9988	TRUE	0.000430354136172001	1.58292629460174	FALSE
ENSG00000204599	ATATAAGGTCACAATGGGGC	chr6:30682129-30682401	35	26582	TRUE	0.000432003491952288	0.877674876735063	FALSE
ENSG00000137343	TTGAGGACTCGACCTACATC	chr6:31083575-31084324	244	183308	TRUE	0.000432350284985203	0.26666980925745	FALSE
ENSG00000228727	CTTTAAGGTCAGGCAGCCAC	chr6:30766589-30766750	19	44733	TRUE	0.000432456038345526	-1.05239729343409	FALSE
ENSG00000204256	TCACCTCTCCAAGAAGCGAC	chr6:31613382-31615931	175	210826	TRUE	0.000433294907765013	-0.302645201823357	FALSE
ENSG00000241370	GAGTAAGAAAAGTGAGACAT	chr6:30340648-30340869	238	277038	TRUE	0.000438021021571682	-0.226003259106764	FALSE
ENSG00000137312	AGGGAGAGAGAACAACATGT	chr6:30711844-30712032	247	238804	TRUE	0.000439170048450133	0.226733468856726	FALSE
ENSG00000204438	GACAGGGATCCGGCCAGGGA	chr12:102957453-102957736	58	100064	TRUE	0.000439977855721752	-0.612396804350649	FALSE
ENSG00000204421	CCCCAAGTAAGGGCCTGCAG	chr6:30363554-30363784	12	2565	TRUE	0.000440056050969864	1.76153824746238	FALSE
ENSG00000204472	CCAGAGTGGTGTTGCATCAC	chr6:30562461-30563161	6	2025	TRUE	0.000440492009517473	2.4718242757088	FALSE
ENSG00000204301	GCCAGGACTGTGGAGCGGAT	chr6:31717532-31717882	28	23108	TRUE	0.000440933313288149	0.870213009486222	FALSE
ENSG00000204469	GCTGTCGAGGCCTGCTGGGG	chr6:31072588-31072809	312	223123	TRUE	0.00044220803976406	-0.21637771616611	FALSE
ENSG00000240053	GTCATCATGCTTGGAATGCC	chr6:31204790-31205139	97	55396	TRUE	0.000442660600844677	-0.489896433768173	FALSE
ENSG00000137411	ACTCCTTGGCTTTACTGTTG	chr6:30201759-30202174	194	69372	TRUE	0.00044372455615406	0.348419113950761	FALSE
ENSG00000204568	ATCTAGAGGTTTACAAAAGG	chr6:31321905-31322115	230	207837	TRUE	0.000444710148358804	0.258593437296771	FALSE
ENSG00000204310	AACACTGAGCTGTAATAAAT	chr6:33062023-33062329	255	237904	TRUE	0.000445174508361685	-0.237525427178226	FALSE
ENSG00000213722	CCTTGGGTTCGCTCCTAAGG	chr6:31739907-31743157	327	313541	TRUE	0.000446264305057687	-0.17497009930675	FALSE
ENSG00000204438	TATCTGTTGTCAGGATAAAC	chr6:30483757-30483993	124	99998	TRUE	0.000449857992635343	0.433456625242031	FALSE
ENSG00000204308	CCCCCACCACAGACGACAAG	chr6:31776485-31778192	358	306432	TRUE	0.000452479196260658	0.154081658837085	FALSE
ENSG00000213760	GTAGGGGTTGACTGTAGATG	chr6:30037221-30037673	84	34362	TRUE	0.000452925499132213	0.620940565477229	FALSE
ENSG00000204472	TGCAATTCCCCTTCTATGGT	chr6:30752235-30753014	7	2024	TRUE	0.000452976354774815	2.25934729590058	FALSE
ENSG00000137411	AGGAAGGCTTGGGCTTTCCC	chr6:30838353-30838890	104	69462	TRUE	0.000453357771037771	0.510994648578428	FALSE
ENSG00000204344	GGGTTTATCAGTCAGAGGAA	chr6:31176046-31176308	104	130401	TRUE	0.000453689491736017	-0.435365513961982	FALSE
ENSG00000204410	GACCAAGAACACATCCTAGA	chr6:30598724-30599913	45	24341	TRUE	0.000454069078047299	0.804425225576443	FALSE
ENSG00000204387	TCCCGACGCCGCGAGACTCA	chr6:30570784-30571978	341	272487	TRUE	0.000454301515574768	0.192202414121263	FALSE
ENSG00000204463	TCTTCCCCAAGTAAACCCCC	chr6:32952896-32953531	174	262076	TRUE	0.00045567287324953	0.25477771458814	FALSE
ENSG00000132688	GCACCCAGTCCCTGAAGAAC	chr6:30682482-30683008	372	323417	TRUE	0.000455797476786701	0.151173336957519	FALSE
ENSG00000204264	TGAGCATGTTGAGGGTAGGC	chr6:32800117-32800295	21	8275	TRUE	0.000456087980674627	1.24607366345767	FALSE
ENSG00000146112	GCTAGTGTTAGGGCCTGCGC	chr6:31533582-31537581	98	120669	TRUE	0.000456506607528802	-0.472813591923472	FALSE
ENSG00000137343	TAGTGGGATTGATCAGCGCT	chr6:30625977-30627634	141	183411	TRUE	0.000456570239757099	-0.354736530756048	FALSE
ENSG00000213780	AGGGCCAATCACGAGCGGAG	chr6:31403053-31404177	60	94397	TRUE	0.000458296676068816	-0.594614131339011	FALSE
ENSG00000204560	AGGAATGTCCACCACACATA	chr6:31578384-31578819	53	62667	TRUE	0.000458958037457685	-0.595304455268125	FALSE
ENSG00000132688	CCATCTTACACTGAGGCGAT	chr6:31972971-31973326	203	323586	TRUE	0.000459838539564687	-0.213841198123197	FALSE
ENSG00000234745	CAGGAACTTGTACTTGCGGG	chr6:32071855-32072285	25	20228	TRUE	0.000460157255656409	1.30819612515733	FALSE
ENSG00000204308	CCCACCCCACTTGTATGCTC	chr6:32185674-32186005	182	306608	TRUE	0.000460365234570628	0.226787674436014	FALSE
ENSG00000213654	GCAATTCTTGGTTCCAACTT	chr6:32195086-32195317	8	16135	TRUE	0.000461526638835891	-1.61159850711445	FALSE
ENSG00000204439	TTGCCCCCACCAGCAACCTC	chr6:31710646-31710912	31	76912	TRUE	0.000462982760568449	-0.846276983265799	FALSE
ENSG00000204304	GACATCTACTAACGAAAGGC	chr6:32113813-32114430	147	171629	TRUE	0.000463273661298309	0.345918607882681	FALSE
ENSG00000221988	TGGATGATTGGCTGCGACCT	chr6:29827334-29828897	142	118213	TRUE	0.000465275610968122	0.379900865831638	FALSE
ENSG00000204427	AGCACTTCCTCATGTGCCCC	chr6:32085866-32086089	132	186020	TRUE	0.000467048418619378	-0.37397228769579	FALSE
ENSG00000204366	GAGAATTAGGGACCGAAGCC	chr6:31628282-31630281	10	31819	TRUE	0.000468128481501143	-1.461754150743	FALSE
ENSG00000204569	AGCTAGATTGTCTAGAGTTA	chr6:31686527-31686872	112	90126	TRUE	0.000468164754309093	0.44674501638621	FALSE
ENSG00000204498	CTGGGCCCCTTGCGTCGTCG	chr6:32085866-32086089	199	146112	TRUE	0.00046825113324208	0.308754638204471	FALSE
ENSG00000204256	TATTGTGCCCTTCCTCTAGG	chr6:31044219-31044616	257	210744	TRUE	0.000469301470888074	0.237401001141402	FALSE
ENSG00000196230	CTAGAAGAAGTCAATGTCCT	chr6:32785828-32786407	312	328422	TRUE	0.000470365901728836	0.0912091282113527	FALSE
ENSG00000204536	CTTGCGGAATCCCAAATGTC	chr6:32108025-32109567	113	93489	TRUE	0.000471055886095214	0.447898882031393	FALSE
ENSG00000204592	TCACTGTCAGCGCTGCCATG	chr6:32473155-32474197	18	28866	TRUE	0.000472059187086302	-1.12281905724475	FALSE
ENSG00000137411	AAAAAGATGCTCCTGACATG	chr6:31441114-31441278	83	69483	TRUE	0.000472760393198772	0.524959933997984	FALSE
ENSG00000244355	GCCTATGCACTTGGGAGAAG	chr6:30843326-30843522	4	874	TRUE	0.000473861968340806	2.08670017246582	FALSE
ENSG00000178403	CAGGAGTGAGAGGATGTCTG	chr6:30932797-30933004	14	9989	TRUE	0.000474301695178322	1.48781554369609	FALSE
ENSG00000204252	TACTTAATCAGTAGGACGGG	chr6:30955076-30956481	3	1844	TRUE	0.000474339674818864	2.48319085322467	FALSE
ENSG00000204264	GCACTAGAATTACTGTGAGA	chr6:30855845-30856055	23	8273	TRUE	0.000474340410299899	1.10353671436507	FALSE
ENSG00000204231	TGCATCATCAGGTACTGGGT	chr6:32816993-32817234	108	98841	TRUE	0.000475092505947825	0.46198076284755	FALSE
ENSG00000204304	TATTACCACGTCAGAGGGTG	chr6:32397672-32397840	283	171493	TRUE	0.000475805049589721	-0.239830653442744	FALSE
ENSG00000213654	ACGGGCCATCTGAAAGATAT	chr6:32189659-32190569	5	16138	TRUE	0.000475962468110804	-1.84311053632408	FALSE
ENSG00000198563	CTCTGTGCTCGTGAGTGCAT	chr6:31400530-31400962	273	326130	TRUE	0.000476232730271559	-0.137211604650417	FALSE
ENSG00000204560	CAGGCTCTCGGGGCTCGTCA	chr6:31639340-31639728	61	62659	TRUE	0.000477272674671791	-0.571013040684608	FALSE
ENSG00000204632	CCAAGGTCCTAGAGGCGGAT	chr6:31139684-31140160	4	1325	TRUE	0.000477558805580286	2.67676299234007	FALSE
ENSG00000204438	ATCCTGCCCCCTACACTGGG	chr6:29760264-29760749	51	100071	TRUE	0.000479748733357236	-0.657444522682735	FALSE
ENSG00000137331	TTCTTGTCTCCACACGTTAA	chr6:32984455-32985094	30	29084	TRUE	0.000480604630691901	1.18074476923988	FALSE
ENSG00000204310	ACAGTTCCAGAAAACCATGG	chr6:31737959-31738266	198	237961	TRUE	0.00048206744308909	0.262807600734586	FALSE
ENSG00000204387	AATTCTTGGTTCCAACTTAG	chr6:32195086-32195317	316	272512	TRUE	0.000482322450344878	0.189631542895544	FALSE
ENSG00000234745	AAACCGGGTAAACGCGCCTG	chr6:31355791-31357656	4	20249	TRUE	0.000482426732618557	-2.26247217179648	FALSE
ENSG00000204252	CACTGGGCCCTCCCCGCACT	chr6:32829550-32829856	11	1836	TRUE	0.000483017146216707	1.80241719767101	FALSE
ENSG00000204301	TCTCGTTCCATCTGGTCACT	chr6:31008274-31008455	73	23063	TRUE	0.000485931095383446	0.637724184155942	FALSE
ENSG00000234127	CGGACGATGCTTCTTGACAC	chr6:29737737-29738687	122	78438	TRUE	0.00048678919034824	-0.404097199833033	FALSE
ENSG00000204304	CCAAGTGAGTGCCCCCACTC	chr6:32189659-32190569	138	171638	TRUE	0.000486789730444859	-0.356803245926388	FALSE
ENSG00000204308	GGCACACCTGACTCTTGATG	chr6:29702283-29703026	216	306574	TRUE	0.000488357091966436	-0.217988514046734	FALSE
ENSG00000204498	CCTGGACTCACAGAAACTCA	chr6:30005570-30005755	185	146126	TRUE	0.000489521878685605	0.327553201338264	FALSE
ENSG00000204574	GGACCGCGGATCAGTCTTCC	chr6:30006570-30007933	177	177676	TRUE	0.000491080008950907	0.306244674854416	FALSE
ENSG00000204435	TCGGCGCGAAGTTCGGGCCC	chr6:31157682-31159681	218	320797	TRUE	0.00049160113421601	0.17037382070403	FALSE
ENSG00000204256	AAGAGAGAACCTCACAGATC	chr6:30711844-30712032	186	210815	TRUE	0.000495347218159271	0.288452031348534	FALSE
ENSG00000204256	CTGCTATCTGAGTAGGAGCT	chr6:30779094-30779523	121	210880	TRUE	0.000495468714695656	-0.358837368546966	FALSE
ENSG00000204574	AAACGCTAGCTGTTAGAAAC	chr6:30844980-30845510	126	177727	TRUE	0.000497674806335127	-0.387186454389086	FALSE
ENSG00000204356	CCGCTCCATACAACATGGGC	chr6:31200382-31203181	205	256123	TRUE	0.000499190672468253	-0.250306206826329	FALSE
ENSG00000198563	CATACGCGCTCTCCCTGTTT	chr6:31541111-31542661	269	326134	TRUE	0.000500657750788407	-0.130790762127181	FALSE
ENSG00000204371	GCGACCGCGACGACACTGAT	chr6:29941886-29943609	246	203941	TRUE	0.000501830639609873	0.24817808479098	FALSE
ENSG00000242574	CGATGCATGGGTACCTCTTA	chr6:32796677-32797916	5	1149	TRUE	0.000502242216446471	2.6832213395646	FALSE
ENSG00000272273	GTATAAGAACAACAGGACAC	chr6:32475226-32476196	13	40047	TRUE	0.000502949166236513	-1.27368268818495	FALSE
ENSG00000137343	AGTACCATCATGTGATTATA	chr6:33136422-33136837	223	183329	TRUE	0.000504062113312774	-0.298207298602361	FALSE
ENSG00000204435	CCACTTCGCCTGCCGCGGTC	chr6:31665807-31669106	256	320759	TRUE	0.000504089188311814	-0.15504502841553	FALSE
ENSG00000137343	CTCAGCATTAACTAGCTCAC	chr6:31840063-31840910	95	183457	TRUE	0.000504690879388897	-0.421757363994973	FALSE
ENSG00000196230	TTGGGAGTGATTTAGCACTC	chr6:31131382-31133381	196	328538	TRUE	0.00050645004751599	0.12137528014969	FALSE
ENSG00000204344	GCTAAGAGAGAACTCACGAT	chr6:30847422-30848551	146	130359	TRUE	0.000507120072699129	0.375529962575194	FALSE
ENSG00000204560	AGGTATGGGATGCGGCAGCA	chr6:33183035-33183424	74	62646	TRUE	0.000507552904900155	0.498817550924393	FALSE
ENSG00000078018	CCTGCCTGCAGTTGTGGGTA	chr6:31467054-31467436	222	285507	TRUE	0.000509021157623017	-0.230510537398467	FALSE
ENSG00000181449	CCCACTTTGTTCGGACAGAT	chr6:30101688-30103715	276	304077	TRUE	0.000509561892026	-0.187518650851212	FALSE
ENSG00000204348	CGGCTTCACACCAGTCGTTC	chr6:32152952-32155097	68	73918	TRUE	0.000509645380076862	-0.542152046719561	FALSE
ENSG00000204304	TCGGCGATACTCACCACTCG	chr6:30742057-30744943	185	171591	TRUE	0.000511220663799786	0.299602689768088	FALSE
ENSG00000204256	GTCAAACCCTCCCCTACACC	chr6:30974571-30974809	260	210741	TRUE	0.000512081981105607	0.2440222005916	FALSE
ENSG00000204463	TATCAACTCTATGCATAGTG	chr6:30508894-30509757	249	262001	TRUE	0.000514145922770087	-0.226921570591777	FALSE
ENSG00000221988	AATCTAGGCCCAGGAGACGC	chr6:30882549-30883059	87	118268	TRUE	0.000516205498863054	-0.506996139090786	FALSE
ENSG00000146112	CCGCTGGCCAGGGTTGTAAA	chr6:31982300-31983140	80	120687	TRUE	0.000516506717880467	-0.503365015360438	FALSE
ENSG00000137343	TACACAGAGTTCACCCTACA	chr6:31997498-31998270	242	183310	TRUE	0.000516711242385776	0.280402540399011	FALSE
ENSG00000204314	CTCAGCGTCGTATGTCTCGT	chr6:31638882-31641381	39	25093	TRUE	0.000517546402325454	0.856373718430705	FALSE
ENSG00000213722	GGGACCGCTGCTTGGCGACA	chr6:31727307-31729306	322	313546	TRUE	0.000517725938407966	-0.16570891154936	FALSE
ENSG00000204308	TAGTTCTCTTTGACACTGAA	chr6:30319613-30319898	286	306504	TRUE	0.000518214604723715	-0.191831502034426	FALSE
ENSG00000204580	AATCGGCCCCGCGCGCGGTA	chr6:30719778-30720487	323	241045	TRUE	0.00051924826430471	-0.221507405566925	FALSE
ENSG00000204301	ACCACTTGGTCTCTGGACCG	chr6:32162807-32166231	10	23126	TRUE	0.000520903930306363	-1.40442208684727	FALSE
ENSG00000204516	AGGTAAGTAAGCCGTCCGGA	chr6:32185674-32186005	11	6502	TRUE	0.000522074148285588	1.82554852800942	FALSE
ENSG00000196230	GGCGCAGTGGCGTCTAAATT	chr6:31157682-31159681	280	328454	TRUE	0.000522598127456819	0.126887443021747	FALSE
ENSG00000231852	GGAAACACCTGTCGCGGGAC	chr6:30481175-30482541	6	937	TRUE	0.000522733797038921	2.50001205990776	FALSE
ENSG00000204310	TCCGCGGGTCTCCTTAAAAG	chr6:32177110-32178719	166	237993	TRUE	0.000525291812578457	-0.300806355430097	FALSE
ENSG00000234745	AATCAATGTAGCCGCGGTCC	chr6:29791892-29793373	28	20225	TRUE	0.000528121470703552	1.16220105787251	FALSE
ENSG00000204619	TGACCAGGCCCTGATGCACA	chr6:31874908-31875284	268	180331	TRUE	0.000528501581166635	0.262944700917846	FALSE
ENSG00000204388	GAGTACAAGGCATTTGACCC	chr6:32819787-32820652	160	94682	TRUE	0.000532983249057144	0.381097748641129	FALSE
ENSG00000213722	ATCTGGGGTGTGAAGAGATT	chr6:31738650-31738862	641	313227	TRUE	0.000533013614423646	-0.115361108880307	FALSE
ENSG00000204388	ATTATGCTACATATTATGGG	chr6:32413296-32413959	34	94808	TRUE	0.000534459582016575	-0.771885201249896	FALSE
ENSG00000213719	GCCTCAGGCTCAGCTGTGTA	chr6:32071855-32072285	281	324117	TRUE	0.000536076169160484	0.144502594879747	FALSE
ENSG00000204444	AACACTGAGCTGTAATAAAT	chr6:33062023-33062329	56	72942	TRUE	0.000536182676963738	-0.576059290227539	FALSE
ENSG00000231852	TTCAACCCAAGCTGTAGTTT	chr6:30842041-30842500	7	936	TRUE	0.000537363983168614	2.37968024375847	FALSE
ENSG00000204392	ACTACGAGGTGGCGTTCCGC	chr6:32664796-32665308	216	324933	TRUE	0.000537915796770091	-0.161085946020361	FALSE
ENSG00000204574	CTGTGGGCCCTCAAGTTGAA	chr6:31762763-31764032	184	177669	TRUE	0.000541896363607159	0.292748149465927	FALSE
ENSG00000132688	GAATTTAATTGGTGGAACTT	chr6:32866897-32867503	309	323480	TRUE	0.000543468405908762	0.163050827140648	FALSE
ENSG00000168477	CGGCATCGTGTCTGCGGCAA	chr6:30555370-30557804	5	1407	TRUE	0.000543486205198426	2.11774399730636	FALSE
ENSG00000137411	CACCGAACAATGGACAGAAG	chr6:31216413-31216739	93	69473	TRUE	0.000543886233884259	0.511473073416314	FALSE
ENSG00000204569	GCAGGCACCTGACTGCCACC	chr6:33029981-33030179	85	90153	TRUE	0.000546863574667636	-0.509821981387951	FALSE
ENSG00000204301	CTGGGAATTCCAATCCTTGC	chr6:31578384-31578819	21	23115	TRUE	0.000546872829176161	0.932321573498167	FALSE
ENSG00000241404	GCCCAGGATGAGCTTTAAGG	chr6:31283611-31283788	29	43697	TRUE	0.00054760686149688	-0.870354539173695	FALSE
ENSG00000168477	CAGTGAAGGAAAGAGGATCC	chr6:33183035-33183424	4	1408	TRUE	0.000548077990211311	2.47126828622092	FALSE
ENSG00000204439	TTGACGGGAGCTGGTCAGCC	chr6:33125958-33126566	78	76865	TRUE	0.000549082226179197	0.510147585499702	FALSE
ENSG00000146112	GTACTGTGTCTCAGAGTCGT	chr6:31008274-31008455	119	120648	TRUE	0.000549168818386661	0.435662466719281	FALSE
ENSG00000206503	GGACTGGTAGGGGCTTACAG	chr6:31070632-31071235	141	240696	TRUE	0.000551797919297794	-0.336744026964823	FALSE
ENSG00000204305	GAGATGGCAGAAGCACTGCC	chr6:30855845-30856055	60	48706	TRUE	0.000555339153288291	0.679073833331473	FALSE
ENSG00000204619	ACCCAACACTAACCTGGCTA	chr6:30598724-30599913	212	180387	TRUE	0.000555443404110221	0.278210029398546	FALSE
ENSG00000204472	CAGAGCCCATGCTTCTTAAC	chr6:32947659-32948247	7	2024	TRUE	0.000555871959883528	2.20896591492595	FALSE
ENSG00000204619	GTTTATACTAGGTCGCGCTA	chr6:31728778-31730584	169	180430	TRUE	0.000556624474355	0.315917711626086	FALSE
ENSG00000137337	AGGATGACCCGCGCACGACC	chr6:31664701-31666410	395	140368	TRUE	0.000557009020565131	0.216835086162247	FALSE
ENSG00000204348	GGAACTAGTTTGTCCAATAC	chr6:30162341-30162709	93	73893	TRUE	0.0005594872611242	-0.481719288512809	FALSE
ENSG00000213722	AGTTTACCAAGCCCAGGAAG	chr6:31738650-31738862	339	313529	TRUE	0.000559873115931357	-0.162093801043867	FALSE
ENSG00000204264	AAGCTCTGCGTATAACCCGG	chr6:31180432-31187807	20	8276	TRUE	0.000559974739013696	1.30945635292529	FALSE
ENSG00000234745	GGACCACAAAAGAGTCGAAC	chr6:32069521-32070330	10	20243	TRUE	0.000561346224869586	-1.53026483056112	FALSE
ENSG00000204366	CGCGGAAGCGCCGCCAAATG	chr6:29748405-29749554	70	31759	TRUE	0.000561739458962102	0.633039971821957	FALSE
ENSG00000204348	CTGTGGAGCTCACACTGGCG	chr6:32819787-32820652	133	73853	TRUE	0.000563223715226667	0.427889076554675	FALSE
ENSG00000204310	TAGTCCAAAGCACGAAGCAC	chr6:31571859-31572562	299	237860	TRUE	0.000563863270524929	-0.218550160115641	FALSE
ENSG00000234745	TCAGCCAATCAGTGTCGCCG	chr6:31462653-31463642	14	20239	TRUE	0.000564765924200322	-1.32972976119224	FALSE
ENSG00000204310	ATTACAAACAGCCACCATGC	chr6:31841008-31842456	157	238002	TRUE	0.000565158649331335	-0.314482972472055	FALSE
ENSG00000181449	TGGGGTTGACGAAAGTCCTA	chr6:31765928-31766802	214	304139	TRUE	0.000565218618714058	0.20226814798455	FALSE
ENSG00000181449	GCTCTTGGTTGGCTACCAGT	chr6:33014769-33015436	287	304066	TRUE	0.000565551295326683	0.192394732762569	FALSE
ENSG00000228727	TGCTCACTCACCAAGGGTCC	chr6:33178894-33179564	89	44663	TRUE	0.000567852246763188	0.551801349039919	FALSE
ENSG00000196230	CGCGCGCGGGGACTTAAAGT	chr6:30716974-30717822	262	328472	TRUE	0.000568275586258894	-0.135653588031834	FALSE
ENSG00000204264	TGTTCGAGAACTCGGCCAAG	chr6:30913634-30915262	22	8274	TRUE	0.000569573936930272	1.25917187531694	FALSE
ENSG00000213760	GCTGTCATGCAGGAGCCTCC	chr6:32589565-32590024	41	34405	TRUE	0.000570198488009028	0.823631905789088	FALSE
ENSG00000204580	TTGCCCCCACCAGCAACCTC	chr6:31710646-31710912	148	241220	TRUE	0.000571661947558101	-0.331796289940823	FALSE
ENSG00000204248	TAGTCGTAGTTCTTCACAGA	chr6:30515018-30515605	9	2425	TRUE	0.000571750090473152	1.6013824413106	FALSE
ENSG00000196230	GCTGCCGGCAACGGATAGAG	chr6:30716974-30717822	383	328351	TRUE	0.00057192114832373	-0.104545229626868	FALSE
ENSG00000204348	TCTCCTGAGAGACGCTTCCT	chr6:30981874-30982979	34	73952	TRUE	0.000572306696056138	-0.818942929996828	FALSE
ENSG00000204482	TTAAGACTGTTAGTCAATCA	chr6:32439511-32440091	4	1019	TRUE	0.000575283017706581	2.56220108895899	FALSE
ENSG00000213722	CTACCTAGATATTCCACCAG	chr6:33014769-33015436	330	313538	TRUE	0.000577399069210305	-0.162787840937312	FALSE
ENSG00000196230	CAACTCCATGATGATCCTGC	chr6:33112210-33112672	288	328446	TRUE	0.000577674612396363	-0.0925024989942127	FALSE
ENSG00000204392	GAGCCATTCCCTCATGAGCC	chr6:32614485-32614951	242	324907	TRUE	0.000581910700679806	-0.150093703658002	FALSE
ENSG00000204248	CTCGTCTTGTCATTTAGTCC	chr6:30013249-30013883	7	2427	TRUE	0.000582822841775952	2.25442889736357	FALSE
ENSG00000137331	CATTCTGATTGAGCGCTCTC	chr6:30396705-30398221	27	29087	TRUE	0.000584147374832662	1.36619984605232	FALSE
ENSG00000235663	GGCTCGTAGTCGCGCCCGCG	chr6:30463701-30464128	6	1567	TRUE	0.000584550925093111	2.46065176297684	FALSE
ENSG00000204569	CCAGTTCACTGAGGCTCAAC	chr6:32011727-32012212	65	90173	TRUE	0.000586923138822863	-0.542232844990513	FALSE
ENSG00000196230	GGAAAGTTCTCGAAGACCGC	chr6:31307531-31309242	240	328494	TRUE	0.000588286399168473	-0.128627658525639	FALSE
ENSG00000204392	ATAGGGATGGTCTAGTGGGA	chr6:31639340-31639728	260	324889	TRUE	0.000588883833238013	-0.150795817166969	FALSE
ENSG00000204388	TCTGAACCCTCAGGAGTACC	chr6:32861089-32861520	85	94757	TRUE	0.000589097700317406	0.532499856115499	FALSE
ENSG00000234127	CCTCGGATCTCCCACAGGAT	chr6:31736254-31736691	107	78453	TRUE	0.000591321239955128	0.453800614942714	FALSE
ENSG00000206503	GATCCCGGAGTCTGGTGGTC	chr6:30690559-30691273	150	240687	TRUE	0.000591377366229672	-0.298822471105378	FALSE
ENSG00000213719	CTCGTGGCGGTCGGTCAGCG	chr6:31739907-31743157	383	324015	TRUE	0.000591379480409583	-0.119142818349966	FALSE
ENSG00000198563	AAGTGTCTTCCAGCTACCAC	chr6:31152858-31153057	290	326113	TRUE	0.000593678478115669	-0.133713654175041	FALSE
ENSG00000204387	TCAAGGAGGTTGGGGCCTCA	chr6:30097990-30098183	298	272530	TRUE	0.000594488297264256	-0.203892086461162	FALSE
ENSG00000240053	CACACAACGATTACATCGTA	chr6:32796677-32797916	77	55416	TRUE	0.000597260345377104	0.54974709990412	FALSE
ENSG00000137404	TGGCAGCCCACCGGAGTCTC	chr6:31762532-31764531	170	216809	TRUE	0.000597721193152593	0.299078632809006	FALSE
ENSG00000204388	CAGCTGACTGTGAATGAGTG	chr6:32622509-32622789	129	94713	TRUE	0.000597859030570265	0.417195495216203	FALSE
ENSG00000226979	GTTCCAAGGAAGCGTCTCTC	chr6:30981874-30982979	5	1484	TRUE	0.000598076924781618	2.42609591244453	FALSE
ENSG00000196230	TAGCCACTAAGCTACACCGT	chr6:33136422-33136837	200	328534	TRUE	0.000598360989309812	-0.151352303742925	FALSE
ENSG00000132688	GCCCTCACCCTGCATCGTCT	chr6:31639340-31639728	397	323392	TRUE	0.000598980809653028	-0.146274997712255	FALSE
ENSG00000204387	TCCAACCGGCCCTGTCCCTT	chr6:32131560-32131874	278	272550	TRUE	0.000600323047424772	-0.199863535685872	FALSE
ENSG00000204576	AACTGTGAACTCAAGGGGTG	chr6:29967104-29967966	67	75264	TRUE	0.000603287201436879	-0.549507811317436	FALSE
ENSG00000242574	GTATTTCAACTGACTCACTT	chr6:32228902-32229682	6	1148	TRUE	0.000603643539336216	2.30197981860867	FALSE
ENSG00000204308	CAGTTTGCCATCCACCGCCT	chr6:31689418-31689982	342	306448	TRUE	0.00060523705558531	0.163424398518742	FALSE
ENSG00000204427	ATATTAATGAGCCCAACTCT	chr6:31467054-31467436	122	186030	TRUE	0.000605327793925119	-0.403117506859989	FALSE
ENSG00000213780	GGCGCGCTCTGGCGACTTGG	chr6:30907744-30908674	74	94383	TRUE	0.000607517908843953	-0.532768543360748	FALSE
ENSG00000204427	AAAGGAGGCGGCCAGTCCGT	chr6:31702534-31703582	218	185934	TRUE	0.00060761151224952	-0.270598216545907	FALSE
ENSG00000228727	ACAGTTCCAGAAAACCATGG	chr6:31737959-31738266	18	44734	TRUE	0.000607923337833653	-1.09488637473497	FALSE
ENSG00000241370	GACCCTCCCACTGAACTCCC	chr6:31092821-31093433	720	276556	TRUE	0.000607955855901122	-0.127446459000828	FALSE
ENSG00000206503	AGCATACGGTCGGCCATCAC	chr6:31978820-31980627	425	240412	TRUE	0.000609548157558673	0.176357998903608	FALSE
ENSG00000213780	CAAATCCCGAAAGGCACCGT	chr6:30907744-30908674	71	94386	TRUE	0.000609921482806725	-0.515892275111678	FALSE
ENSG00000204310	AGCCTTACTTAAGTCGACAG	chr6:31171729-31173747	268	237891	TRUE	0.000610189849636252	0.226721370439001	FALSE
ENSG00000204438	AGGCAGCAGAACGTTTCCAG	chr6:32999970-33000394	133	99989	TRUE	0.000612395964590297	0.407511202232386	FALSE
ENSG00000168477	CCTCCAGACTGGACCGACCC	chr6:30877493-30878082	5	1407	TRUE	0.000613249348495708	2.15963213102042	FALSE
ENSG00000234127	TCTGGCCCCGCCCCCTGGAT	chr6:31170419-31170828	74	78486	TRUE	0.000614881436096365	-0.511009484807997	FALSE
ENSG00000204305	CCCTCTCACCACTGGAACCC	chr6:30855845-30856055	90	48676	TRUE	0.000618725735874952	0.510441926705696	FALSE
ENSG00000240053	CCACCCCACTTCGCCTGCCG	chr6:31666094-31666177	55	55438	TRUE	0.000618835018938883	-0.595691036928561	FALSE
ENSG00000204444	AAACTAAGTGGTCTCATTCT	chr6:31563051-31563662	45	72953	TRUE	0.000619243096184108	-0.670533994476337	FALSE
ENSG00000213722	GAGCCAAGGTAGCGGCTCTC	chr6:31127937-31128440	282	313586	TRUE	0.000619485119182816	0.186012025917891	FALSE
ENSG00000204371	GGCTACGACCCAAATCGGTG	chr6:30555370-30557804	100	204087	TRUE	0.000619568421605148	-0.37735606656609	FALSE
ENSG00000204632	TGCAGGTAAGCGACAAGAAG	chr6:32825915-32826883	7	1322	TRUE	0.000622870943291528	2.29643715470663	FALSE
ENSG00000204231	CACCCGCCCAAGTATCGGTC	chr6:29723163-29724697	44	98905	TRUE	0.000624080179712255	-0.704260987172947	FALSE
ENSG00000206337	TTCCCGTAGATGGCGATCTG	chr6:31862357-31865881	6	854	TRUE	0.000625914687184071	2.45864688984104	FALSE
ENSG00000206503	ATGCCTCTCGTGGAATGTTC	chr6:33082767-33083042	201	240636	TRUE	0.000628152629741636	0.268687234797194	FALSE
ENSG00000234127	CTCCCTCCAGTGGTGAGATC	chr6:30447259-30447756	67	78493	TRUE	0.000628168156347387	0.56953945512601	FALSE
ENSG00000204371	GGCGCTAAGTCCGTGAGCGG	chr2:209424033-209424313	235	203952	TRUE	0.000628395385920451	0.263178657522429	FALSE
ENSG00000213722	GATACGGTGGATAAGGCTCA	chr6:32113813-32114430	300	313568	TRUE	0.000628545608087735	0.172112306873062	FALSE
ENSG00000204231	CCTCCGTGGGCAGCCCCGTC	chr6:32829550-32829856	51	98898	TRUE	0.000629828551886619	-0.60535345327963	FALSE
ENSG00000178403	ACGACCAAATACATAGGTTT	chr6:33148150-33148553	19	9984	TRUE	0.000630779094550925	1.59119231924496	FALSE
ENSG00000146112	GGCCGAAAGCTGTCTGTCGT	chr6:32837657-32839102	68	120699	TRUE	0.000632425674055723	-0.518221268123964	FALSE
ENSG00000204348	AGGCAACGACACACGGCCCG	chr6:31618257-31620457	96	73890	TRUE	0.000632735293558503	0.514006352979369	FALSE
ENSG00000168394	GCTCAGTGTTTGCCTTATAT	chr6:33062023-33062329	11	3467	TRUE	0.000632820246070277	1.74160967487841	FALSE
ENSG00000270604	ACAGCGACGCCACGAGTCCC	chr6:29791892-29793373	29	11956	TRUE	0.0006335867883597	0.999915475134655	FALSE
ENSG00000204348	CGTCGCAGCCGTACATGCTC	chr6:31355791-31357656	103	73883	TRUE	0.00063365194656442	-0.485544921772561	FALSE
ENSG00000241370	CCTGGGTGAAGGCTTCTTAG	chr6:31585583-31585819	347	276929	TRUE	0.000633956856948943	0.178854199403564	FALSE
ENSG00000204366	CGCGGAGCGAGTAGCGCCAT	chr6:31901422-31902703	24	31805	TRUE	0.000634039655631517	-0.812744615422254	FALSE
ENSG00000196230	AAATTACAGTGTCCGGATCA	chr6:32055182-32057181	320	328414	TRUE	0.000634842924049479	0.101341048551169	FALSE
ENSG00000204389	TAGGATGGAGGTGCCATTTC	chr6:33170110-33170273	10	4094	TRUE	0.000636249640681989	1.82877633602659	FALSE
ENSG00000139352	GAGGACCAGTCATCAATAGG	chr6:31546358-31547231	20	10682	TRUE	0.000636264007129738	1.29625723756409	FALSE
ENSG00000213722	ACCTCCGCGTGACAGGAATG	chr6:31739907-31743157	390	313478	TRUE	0.000637722359322261	-0.149484421727959	FALSE
ENSG00000204444	TATATGCAACTCTGGAAGTT	chr6:32692104-32692347	31	72967	TRUE	0.000640850811397774	-0.843794614637992	FALSE
ENSG00000206337	GCACAGGAGCACGGCCTTGG	chr6:29917733-29918203	5	855	TRUE	0.000641557183864519	2.46497414847091	FALSE
ENSG00000146112	CCAGGAGGCCCAGTCGAATG	chr6:31923019-31923477	141	120626	TRUE	0.00064165127773776	-0.383622260965827	FALSE
ENSG00000228727	CAGGTAGCCAGAGCGTGCAA	chr6:33199885-33200000	54	44698	TRUE	0.000641829329380761	0.730640513974744	FALSE
ENSG00000213676	TTTCCAGGGTTAAGCGGACC	chr6:31414179-31414776	62	109262	TRUE	0.000642540394884094	0.534793185281882	FALSE
ENSG00000196230	CGCCGCGAAGGCAAACCCCA	chr6:30913634-30915262	286	328448	TRUE	0.000645141943146841	-0.107409541974111	FALSE
ENSG00000204348	AGGTTATAACTGACATATCA	chr6:32288494-32288971	80	73906	TRUE	0.000646112150907836	-0.505625776775577	FALSE
ENSG00000204463	GGGCTTAGTAGCTCCTCTCG	chr6:31307531-31309242	200	262050	TRUE	0.000646510204184814	-0.236525003147866	FALSE
ENSG00000213760	CCAAGTACCCCCAGAGCCGT	chr6:31547323-31547789	13	34433	TRUE	0.000647313810153038	-1.20691996346542	FALSE
ENSG00000204438	TCGTCCGCACCACGCAGCGT	chr6:31619900-31621361	110	100012	TRUE	0.000647426343892079	0.424369918529532	FALSE
ENSG00000204469	GGAACTACTAAACTCAGGCT	chr6:30961427-30961676	365	223070	TRUE	0.00064755026390388	-0.200585459088687	FALSE
ENSG00000204389	CCCTCGGGGAGTACACCTCG	chr6:30955076-30956481	12	4092	TRUE	0.000648532794886723	1.54806848354767	FALSE
ENSG00000204310	TGAAGCCTGCCCAACGATCG	chr6:32177110-32178719	399	237760	TRUE	0.000648819809622939	-0.178122018694392	FALSE
ENSG00000204520	GATATGACTGGCTTTATTGA	chr6:31908818-31909158	17	11989	TRUE	0.000650985701503848	1.4763755223704	FALSE
ENSG00000240053	TCCTGTAAGTGTGGTTTGTC	chr6:32825915-32826883	39	55454	TRUE	0.000651078849913613	0.69514748908103	FALSE
ENSG00000204392	TCAGTCATTGGGAACTAGCA	chr6:31511215-31511680	287	324862	TRUE	0.000651301585080915	0.132883425480787	FALSE
ENSG00000204576	TGAGCCCTGTGGATAGATCA	chr6:31585583-31585819	83	75248	TRUE	0.000651510215890549	-0.464326342145208	FALSE
ENSG00000204520	GCCTAAGCCCTGGTCTACCA	chr6:31125080-31125417	25	11981	TRUE	0.000652778776265299	1.12232553379758	FALSE
ENSG00000204592	GGGGATCGTGCTTCTCGCTC	chr6:31180225-31181002	11	28873	TRUE	0.000652807394398616	-1.26963018860324	FALSE
ENSG00000213719	AAAAAGGCCCTCCCACAAGC	chr6:31737959-31738266	250	324148	TRUE	0.000653541019870064	-0.176934531330001	FALSE
ENSG00000204520	GGGTGATCACAGGGCCAAGG	chr6:31402804-31402980	10	11996	TRUE	0.000653679516143021	-1.52110305001754	FALSE
ENSG00000178403	GAAGACTGGGTGACCTCGAC	chr6:32069521-32070330	17	9986	TRUE	0.00065408057045526	1.43449878888435	FALSE
ENSG00000204536	TGGGAGCTTCTTACGGTGTA	chr6:29863832-29864500	50	93552	TRUE	0.000654105641632527	-0.629754774161448	FALSE
ENSG00000204389	GGTGGTTTGTTGTCCCACGA	chr6:32933624-32934051	11	4093	TRUE	0.000656685081956275	1.62888267319961	FALSE
ENSG00000204314	CCTCCCTATAACTTGGAATG	chr6:32589565-32590024	9	25123	TRUE	0.00065705853813823	-1.44099932086069	FALSE
ENSG00000078018	TCAGGTCTCGTGACTGTTTC	chr6:29758038-29758251	209	285520	TRUE	0.00065727245890964	-0.237015058567077	FALSE
ENSG00000204388	ACTGGGATTAGCCCGACGTT	chr6:32177110-32178719	110	94732	TRUE	0.000657345198276259	0.448475138667842	FALSE
ENSG00000226979	GAAGAATCCCATTCTTACCG	chr6:31952857-31954856	5	1484	TRUE	0.000658266488309251	2.58712346900027	FALSE
ENSG00000213780	TCGGAGCCAAAGTCTCGCAT	chr6:30907744-30908674	77	94380	TRUE	0.000658617756946062	-0.501164887280316	FALSE
ENSG00000204580	GTGCAAACGCGACGGCAGGA	chr6:30719778-30720487	134	241234	TRUE	0.000658710474878811	0.329338038520325	FALSE
ENSG00000137312	CGGGCTTCAGAACGGCGATG	chr6:32971492-32972732	230	238821	TRUE	0.000659435307848804	-0.253208399217774	FALSE
ENSG00000213780	AAGCGACGGCCCGAGACTCG	chr6:30907744-30908674	78	94379	TRUE	0.000665075034758249	-0.507096607962071	FALSE
ENSG00000204389	GAGATACGGCTTATCTCTGT	chr6:31874908-31875284	8	4096	TRUE	0.000665412537420714	1.9359555376655	FALSE
ENSG00000137331	GCGACACGGCCGTGATCCAA	chr6:31728778-31730584	40	29074	TRUE	0.000666944540388992	1.21208595656297	FALSE
ENSG00000204356	GGTGACCTCTCTCCCCCATA	chr6:33172538-33173310	241	256087	TRUE	0.000666977909253427	-0.237486402400957	FALSE
ENSG00000213722	TGGGTATTCATCCCCTTCCT	chr6:31687457-31687620	232	313636	TRUE	0.000667442612545865	-0.194552631503993	FALSE
ENSG00000204560	TACAGACTTTAGTCCAGCCG	chr6:32475226-32476196	38	62682	TRUE	0.000669558009951388	-0.714147288849427	FALSE
ENSG00000228727	AGAATCACTGACAGTAATTT	chr6:32816993-32817234	71	44681	TRUE	0.000669921546200372	0.60774358098231	FALSE
ENSG00000204435	AGCGCCCAACTCCCTTGCTA	chr6:31087560-31087877	457	320558	TRUE	0.000671581994412982	0.118422467883274	FALSE
ENSG00000204482	GGGACCGCGGCGGCACCGAT	chr6:29887280-29888879	3	1020	TRUE	0.00067162693762549	2.33338884287086	FALSE
ENSG00000204310	TGGAACCCTGGAGAGGTCCA	chr6:30855845-30856055	195	237964	TRUE	0.000672041080885535	-0.262597470200129	FALSE
ENSG00000206344	GCCCCCGAGTCCTTAGTCTT	chr6:31659583-31660191	3	3537	TRUE	0.000674319223360692	1.63712172080895	FALSE
ENSG00000204264	CGGCCGGTGATTCCCCGCAG	chr6:32664796-32665308	20	8276	TRUE	0.000677369899403166	1.35997768668312	FALSE
ENSG00000234745	GGAAGCCCTGGGTTATTGGG	chr6:30480607-30480869	17	20236	TRUE	0.00067770196314517	1.176183009206	FALSE
ENSG00000204351	ATACTTGTCAGTGCAGGGCG	chr6:31770470-31770715	101	83399	TRUE	0.000677714852364051	0.472980668066134	FALSE
ENSG00000227507	CTTGGGCTCAGCTCTCCCCA	chr6:30464762-30464931	5	925	TRUE	0.000677741843386624	2.31488166101487	FALSE
ENSG00000213719	GTGAGGGTGCGGTGGTACCA	chr6:32073209-32073641	428	323970	TRUE	0.000682564789069109	0.120266328399571	FALSE
ENSG00000196230	GGCAGGAGATCGACGGCTTA	chr6:31651695-31653469	362	328372	TRUE	0.000682767732960382	0.108502668929284	FALSE
ENSG00000204590	GAGCAGTGGGACGTTTCCGG	chr6:31403053-31404177	4	12909	TRUE	0.0006837092067635	-2.07544018743845	FALSE
ENSG00000204371	TCTCGGTCCTTAGAGATGCA	chr6:32583639-32584799	213	203974	TRUE	0.000686868064532626	-0.277289654528809	FALSE
ENSG00000204305	AAGGCCCACACTCGCTGGTC	chr6:31706742-31706917	77	48689	TRUE	0.000687591835506414	0.572367866797056	FALSE
ENSG00000204569	TTCAGGTGCGAGTACACTCT	chr6:30319613-30319898	39	90199	TRUE	0.000687721424820827	-0.696433835603454	FALSE
ENSG00000204472	GGAAGCCATTGCCCAACCAT	chr6:30781581-30782706	6	2025	TRUE	0.000687910280118477	1.85121977271561	FALSE
ENSG00000204388	GCCATCCCCACCCTCTGACG	chr6:32397672-32397840	111	94731	TRUE	0.000689626560218914	0.404560238512541	FALSE
ENSG00000137337	AAGTGGAAGGCAACGACACA	chr6:31618257-31620457	137	140626	TRUE	0.00068971346253989	-0.352960863161429	FALSE
ENSG00000204580	ACCTCCCTGAGATACCAAAT	chr6:30725419-30726603	356	241012	TRUE	0.00069171324005727	0.180611780475972	FALSE
ENSG00000204592	CAAGGAATCCTGCTCAGCGG	chr6:31210029-31210432	50	28834	TRUE	0.000694058263535062	0.758169637028882	FALSE
ENSG00000213719	CCCCCTTGCTCTTTGCTGAG	chr6:30840712-30841135	282	324116	TRUE	0.00069540182797601	0.161801345841055	FALSE
ENSG00000181449	ACACAGTCTGAGTGGGATAA	chr6:33197523-33197806	342	304011	TRUE	0.000696269821825101	0.163967522395609	FALSE
ENSG00000204427	AACATAAAGATAGTTAGCAT	chr6:32131560-32131874	204	185948	TRUE	0.000698347464907115	0.270987770592098	FALSE
ENSG00000198563	GCAGGCCGCGGACCCGACCG	chr6:31666094-31666177	339	326064	TRUE	0.000700788246397128	0.124555939538495	FALSE
ENSG00000196230	CAGAGGCAGCAGTTACCGGC	chr6:33184979-33185475	247	328487	TRUE	0.000700835921020495	0.100010404148858	FALSE
ENSG00000204580	GGTATGCCAGAGCATCGGGG	chr6:30883795-30886796	178	241190	TRUE	0.000701515421479858	-0.268476151976781	FALSE
ENSG00000204348	CTGCGACGGGTCCTTCTTCC	chr6:30006203-30006475	85	73901	TRUE	0.000703380139498248	0.53687250415133	FALSE
ENSG00000213722	CGTGCACGACTCGCCCCACA	chr6:31739606-31740673	413	313455	TRUE	0.000704758607839595	-0.138836592205388	FALSE
ENSG00000204387	CCACATGGACCTCCTTAACA	chr6:30507742-30508763	283	272545	TRUE	0.000706687765762842	0.206188739399449	FALSE
ENSG00000204387	GTAGGCACTCTTGTACAGGC	chr6:30185925-30186543	108	272720	TRUE	0.000707501756074987	-0.336961771767327	FALSE
ENSG00000137331	CTCGGTAACTGCGGAATTCC	chr6:31631181-31632983	23	29091	TRUE	0.000707505142856517	1.40007236924208	FALSE
ENSG00000213780	AGCCGCCCTCGGTCGGCTAG	chr6:30360164-30360578	91	94366	TRUE	0.000707899063028246	0.489728601866726	FALSE
ENSG00000146112	AGACGGAAGAAGACTATCGT	chr6:31546358-31547231	86	120681	TRUE	0.000708489863263918	-0.47179800839112	FALSE
ENSG00000272273	CCTCTGTAGCCCAACTGGAA	chr6:33069402-33069630	16	40044	TRUE	0.000708753517850325	-1.17145521921935	FALSE
ENSG00000204516	CGTGACTTATCCAGCCCACA	chr6:31717532-31717882	12	6501	TRUE	0.00070900059476489	1.40840638041429	FALSE
ENSG00000240053	CAGATTGAGGACCTATTCTT	chr6:31042790-31043131	74	55419	TRUE	0.000709538416584486	0.572754559609	FALSE
ENSG00000204592	GGAGTCGTGGCGACGCTGAT	chr6:30489143-30490745	16	28868	TRUE	0.000716067688524002	-1.16877320119937	FALSE
ENSG00000204439	GGCTGGCTACCTCGCCCTTG	chr6:31659583-31660191	85	76858	TRUE	0.000716186503119789	-0.489191708821454	FALSE
ENSG00000213722	GCTGGCTGCACCTATCGCTT	chr6:31159254-31159656	272	313596	TRUE	0.000721276002531076	-0.178157012223584	FALSE
ENSG00000204305	TCGCTGTTACCATAAACAAT	chr6:31058176-31058760	34	48732	TRUE	0.000721751465623796	-0.780747855896893	FALSE
ENSG00000204525	TCTAGAACCCGACACCCAAT	chr6:31270985-31272710	46	53868	TRUE	0.000724005252181366	-0.621669118442208	FALSE
ENSG00000204632	TAACGGTCCGAGAACCGGGC	chr6:30720841-30721102	5	1324	TRUE	0.000724924636053672	2.60209732284003	FALSE
ENSG00000204576	AGGGACGTGTGACTAGCCAT	chr6:30508894-30509757	59	75272	TRUE	0.000727262592216893	-0.576241628198255	FALSE
ENSG00000228727	TGACTCAGGAGCGGCGCTGC	chr6:31769615-31770257	140	44612	TRUE	0.000727696113281624	0.432395832165001	FALSE
ENSG00000226979	GGGTGATCACAGGGCCAAGG	chr6:31402804-31402980	10	1479	TRUE	0.000729350111975115	1.81435261024444	FALSE
ENSG00000204387	AGGCCTTGGGCCTACGGCTC	chr6:31547323-31547789	192	272636	TRUE	0.000729437213815939	0.232414679906897	FALSE
ENSG00000204463	GCGACTGAGGGTCCGGCGTT	chr6:32148386-32149177	245	262005	TRUE	0.000729567272152819	0.21739026621	FALSE
ENSG00000204632	ATCCCAAGACTAAGGACTCG	chr6:31659583-31660191	5	1324	TRUE	0.000731242349471709	2.4364120546515	FALSE
ENSG00000204619	ATTGGGCTGGACTAAGGTTA	chr6:30308057-30310057	215	180384	TRUE	0.000734612083083657	-0.282371590309984	FALSE
ENSG00000204531	GTCCAGAGTGTGTGCAAGGG	chr6:30766589-30766750	9	3075	TRUE	0.000734729554975851	1.87208714078602	FALSE
ENSG00000137312	GAGGACCAGTCATCAATAGG	chr6:31546358-31547231	315	238736	TRUE	0.000735370346416152	-0.201195596057962	FALSE
ENSG00000137404	GCGACCGCGACGACACTGAT	chr6:29941886-29943609	271	216708	TRUE	0.000735741460130318	0.22895917878083	FALSE
ENSG00000231852	CTCCATGGCACGTGGGGCTG	chr6:32394801-32394975	4	939	TRUE	0.000736298943895848	2.61799963716987	FALSE
ENSG00000234127	CCTGAGTTTGGCGCGTAATT	chr6:30212915-30213890	73	78487	TRUE	0.000737483536871752	-0.518619350784547	FALSE
ENSG00000204344	TGCGGATCCCCGGAGACCTT	chr6:32666396-32666894	137	130368	TRUE	0.000738085090056174	-0.354471801571094	FALSE
ENSG00000241370	GAAGCCTTTATCACTGAGCT	chr6:31510507-31513057	253	277023	TRUE	0.000738219147199268	0.200079617886805	FALSE
ENSG00000204435	ACAGTGAACCCAACTAGGGG	chr6:31762763-31764032	148	320867	TRUE	0.000740638461643526	-0.209150232412512	FALSE
ENSG00000234745	ATAGTTCTGGTAGATATTGC	chr6:30837850-30838025	25	20228	TRUE	0.00074076690180017	1.15557014356158	FALSE
ENSG00000204348	GCCCCTTGCTTTGCGGCACC	chr6:31016738-31017365	64	73922	TRUE	0.000741581168562044	-0.558759493035097	FALSE
ENSG00000178403	ACTGTCCTATTTACTCAGTT	chr6:30508894-30509757	13	9990	TRUE	0.000744396458274486	1.53862808917749	FALSE
ENSG00000272273	CTCCTGGGGTGGTTGTATGC	chr6:31686527-31686872	40	40020	TRUE	0.00074678491584926	0.767532489340222	FALSE
ENSG00000204525	CCTGCCTGAAAGTAGTGAGG	chr6:30500581-30501186	58	53856	TRUE	0.000747101163738347	0.685142151926511	FALSE
ENSG00000241370	AGCTCTATGATTTCTCTGAT	chr6:33073469-33073887	123	277153	TRUE	0.000747674493911072	-0.331463346526398	FALSE
ENSG00000204590	GTGAGGTGGGTCATCAGATA	chr6:30790763-30791280	27	12886	TRUE	0.000749472942383939	0.988506284915271	FALSE
ENSG00000204619	GTGACTAGCCATGGGCCCCT	chr6:30508894-30509757	171	180428	TRUE	0.000750903072312223	-0.303199537363878	FALSE
ENSG00000137312	TGGGCCCACATGGACACCAG	chr6:31192567-31192812	561	238490	TRUE	0.000751048881450296	0.158223961049289	FALSE
ENSG00000204428	CTGAGGGAATGAGACCCTAG	chr6:32184448-32184654	22	6750	TRUE	0.000751374227531727	1.24509950129422	FALSE
ENSG00000204568	CAGTCCAAGAGCGCAGTTCC	chr6:29956599-29956842	188	207879	TRUE	0.000751398154919454	-0.29655616400534	FALSE
ENSG00000204498	GAGGACCAGTCATCAATAGG	chr6:31546358-31547231	167	146144	TRUE	0.000753385987432246	-0.323868752757134	FALSE
ENSG00000132688	TTCAAGTAAAATTACCCTAG	chr6:30151632-30151995	260	323529	TRUE	0.000753824127302377	-0.179969089284163	FALSE
ENSG00000204560	CTCTCATGCTTGACTCATAA	chr6:30507742-30508763	77	62643	TRUE	0.000754171290314275	0.463070994863416	FALSE
ENSG00000196230	GAGGGGACAGATTCATAAGC	chr6:31225249-31225486	245	328489	TRUE	0.000755195100323128	0.128776862704805	FALSE
ENSG00000168477	GGGAATGAATCCGACCCTTT	chr6:31952857-31954856	3	1409	TRUE	0.000756362013867271	2.40952370304963	FALSE
ENSG00000204371	TAGTGAACAGGGTGTATTAC	chr6:32067157-32069156	154	204033	TRUE	0.000758385123361693	-0.315835116906153	FALSE
ENSG00000204392	CAACCATGCGAGGTCCCCGA	chr6:31806092-31807536	375	324774	TRUE	0.000758853708159426	-0.111639056645433	FALSE
ENSG00000204576	CACATGATTGGTGTAAGAAG	chr6:31609362-31610490	63	75268	TRUE	0.000759036204995248	-0.559187274732228	FALSE
ENSG00000213719	TCTGGCCCCGCCCCCTGGAT	chr6:31170419-31170828	406	323992	TRUE	0.00076120659154659	-0.124253969803551	FALSE
ENSG00000204469	CACGCAGCGTAGGCATTCTT	chr6:31618257-31620457	198	223237	TRUE	0.000761645966943957	-0.263364026911041	FALSE
ENSG00000204231	GTTCTTGATGGGGCCTCGAA	chr6:31877029-31879215	110	98839	TRUE	0.000762461406231185	0.475277979452011	FALSE
ENSG00000204592	GGTCTCTATTTAGAAAAGAA	chr6:30340648-30340869	45	28839	TRUE	0.000762789635478847	0.825348827226625	FALSE
ENSG00000204469	AATGTGACCAGGTCTAGGTC	chr6:31945771-31946245	150	223285	TRUE	0.000762839479856	-0.30514510608721	FALSE
ENSG00000241370	TCCTGAATACCCGAACGAGA	chr6:31728778-31730584	191	277085	TRUE	0.000764467246067996	0.242888853176618	FALSE
ENSG00000204314	TTTCTCTCAGAGCACCTCTG	chr6:32216313-32216731	7	25125	TRUE	0.000765415965612345	-1.69124746159895	FALSE
ENSG00000241370	CCTAGTGTCCCCCGGAACGC	chr6:31862357-31865881	200	277076	TRUE	0.000765509091644041	0.221231598504524	FALSE
ENSG00000132688	CCTCCTGACAAGCTCCGGTT	chr6:33116430-33118817	339	323450	TRUE	0.000766007829033268	-0.14629708148313	FALSE
ENSG00000178403	ACCTTAGTTTCAGGGTCACT	chr6:31164051-31164328	8	9995	TRUE	0.000767303125915528	1.72701324812369	FALSE
ENSG00000204389	TCCTCCCTGTTACCCTGTTC	chr6:33197523-33197806	11	4093	TRUE	0.000767884601459603	1.7250852045065	FALSE
ENSG00000204388	CAGCATCTACATCGAGGCCT	chr6:31548048-31548524	43	94799	TRUE	0.000767903798575754	-0.670984211015557	FALSE
ENSG00000204390	TAGGTGTCGATCACCTGCGC	chr6:31862478-31864168	8	2069	TRUE	0.000769289659015003	2.26672938634798	FALSE
ENSG00000204351	TGCGGGTGCTGAGCTACTAT	chr6:32589565-32590024	120	83380	TRUE	0.000771385941751153	0.435000676172551	FALSE
ENSG00000204310	CTGAGGATAAGATGACTCAC	chr6:31663939-31664258	183	237976	TRUE	0.000773153099706238	-0.243603287721694	FALSE
ENSG00000204427	CTCTCTCTGCTTTCACCTAG	chr6:31491962-31492232	175	185977	TRUE	0.000774660860350874	-0.292420780434006	FALSE
ENSG00000204256	AGGTGACAGGGCGTGCGCTC	chr6:31592513-31593395	230	210771	TRUE	0.000774981816376032	0.244736469450061	FALSE
ENSG00000204574	GTTGAAGGCGTAGGACTCCA	chr6:31817239-31817580	167	177686	TRUE	0.000775332944760637	0.284674282755144	FALSE
ENSG00000204469	CAGTGACCTGCAAAAGCCGG	chr6:29769292-29769656	197	223238	TRUE	0.000775759704518351	-0.264751177644872	FALSE
ENSG00000204314	ACGTCGCTCCAGTCTTTGAT	chr6:29752307-29753422	16	25116	TRUE	0.000775875432216508	-1.13329514650657	FALSE
ENSG00000196230	TTGTTAGCTGGTCCTGTCAT	chr6:31737471-31737868	337	328397	TRUE	0.000777349174681996	0.106028846031038	FALSE
ENSG00000204315	CTTCCTGCCCATATGGTATG	chr6:31969629-31970067	107	77628	TRUE	0.000778160983642785	-0.457545078467112	FALSE
ENSG00000204356	CTCTGACGTGGTAATAGGGA	chr6:32397672-32397840	162	256166	TRUE	0.000778519201222024	0.25891378255769	FALSE
ENSG00000204569	ACCGTCGCCAACGGACATCT	chr6:30127137-30128131	55	90183	TRUE	0.000780926509135485	-0.563526171391372	FALSE
ENSG00000204351	CTTTAAGGTCAGGCAGCCAC	chr6:30766589-30766750	90	83410	TRUE	0.000780994719111631	0.505396921878356	FALSE
ENSG00000204632	ATTTCCCCCGACCCGCCTCG	chr6:30686482-30687998	5	1324	TRUE	0.000781001761990306	2.24447992320709	FALSE
ENSG00000204366	GACGCCGAGCACCGTCCCCG	chr6:30344242-30345731	22	31807	TRUE	0.000781009519952761	-0.963530498549388	FALSE
ENSG00000137411	GCAGAATTGCTGTGGACTGG	chr6:31102152-31102888	134	69432	TRUE	0.000781049395101003	0.429404465736582	FALSE
ENSG00000204576	CACCCTCTCAGCAGATGGCA	chr6:31121455-31121665	96	75235	TRUE	0.000781501397627092	0.464250744490387	FALSE
ENSG00000204389	CCAGACCCTATTTGTCCATA	chr6:30500581-30501186	11	4093	TRUE	0.00078171922727393	1.62670111741656	FALSE
ENSG00000137404	ATGGTCTCAAAGGCTACAGT	chr6:30964039-30964778	126	216853	TRUE	0.000784360653949892	-0.311655085139794	FALSE
ENSG00000168477	TTTACAACCCTGCTGTGACT	chr6:32073209-32073641	7	1405	TRUE	0.000784593648088433	2.18104954206732	FALSE
ENSG00000132688	CAACCTGCACACTAGCTGGC	chr6:30447259-30447756	372	323417	TRUE	0.000784696773995441	0.158721497744171	FALSE
ENSG00000213760	GGCGTGACATCGAAGTGAGT	chr6:32212080-32212272	57	34389	TRUE	0.000785924356230571	0.687529984578146	FALSE
ENSG00000137343	ACTCACTGGCCTAGATCAAG	chr6:31114273-31115546	185	183367	TRUE	0.00078601126543407	-0.309282519369066	FALSE
ENSG00000270604	CTGGGAGAGCTGCAAGACGA	chr6:31001216-31001927	32	11953	TRUE	0.000786031000520214	0.982359967551093	FALSE
ENSG00000137337	ATTTCCCTTCCCTACACTAC	chr6:31475434-31475678	173	140590	TRUE	0.000787093317969072	0.340704551250898	FALSE
ENSG00000204308	GATAGATGCTCACGGAAAAT	chr6:30821835-30822246	263	306527	TRUE	0.000787494373353435	-0.195396359656022	FALSE
ENSG00000241370	CGGCTTGTAGGACGCGCGGT	chr6:32152952-32155097	168	277108	TRUE	0.000789580233628078	0.251722674241998	FALSE
ENSG00000204435	GTCCGCTGGGGCCCGACGCT	chr6:31680584-31681602	283	320732	TRUE	0.000789858081894764	-0.158606052676194	FALSE
ENSG00000137404	CACTGGGCCCTCCCCGCACT	chr6:32829550-32829856	405	216574	TRUE	0.000791354411666834	0.198302104203605	FALSE
ENSG00000241404	TTGCTCCGGACAAAGTATCG	chr6:31609362-31610490	67	43659	TRUE	0.000792348514395599	0.58150981509765	FALSE
ENSG00000168394	AGACAACCATCCATGTGACG	chr3:181711915-181712221	13	3465	TRUE	0.000792446740621684	1.58207127975429	FALSE
ENSG00000204351	GAGAGCGTGAACTATCGCTG	chr6:31958452-31959632	59	83441	TRUE	0.000792533279905687	-0.565684062295222	FALSE
ENSG00000196230	ACACAGTCTGAGTGGGATAA	chr6:33197523-33197806	361	328373	TRUE	0.000792627712742361	0.10586659270157	FALSE
ENSG00000137411	ATAAGGCCAGAGAGGACACC	chr6:31551431-31551649	78	69488	TRUE	0.000794339935699301	0.54760312457214	FALSE
ENSG00000235663	GCGTCCCTTCTGATGTATTC	chr6:33143151-33143611	7	1566	TRUE	0.000795881162077169	2.12350767462154	FALSE
ENSG00000137337	CACTCCAAGTTCTGTGACTC	chr6:30340648-30340869	152	140611	TRUE	0.000796194028943634	0.367816432876794	FALSE
ENSG00000204438	ACAGGAGGCCTTAAGCTAAT	chr6:29994672-29995484	113	100009	TRUE	0.000798368574844287	0.441940532988825	FALSE
ENSG00000204304	AGGTGACAGGGCGTGCGCTC	chr6:31592513-31593395	155	171621	TRUE	0.00079859083773098	-0.320907506842084	FALSE
ENSG00000137331	CGCCCCGTCATTGTCCCCGT	chr1:156677207-156677419	19	29095	TRUE	8e-04	-1.17919448810764	FALSE
ENSG00000137331	CGCCGAAGTGGGCATTCGCG	chr6:30742057-30744943	13	29101	TRUE	8e-04	-1.39865378345564	FALSE
ENSG00000137331	CAGATGGCCTTCTAACTCCT	chr6:31551431-31551649	14	29100	TRUE	8e-04	-1.19074723438221	FALSE
ENSG00000137331	AGGGAATGAATCCGACCCTT	chr6:31952857-31954856	18	29096	TRUE	8e-04	-1.3084030213181	FALSE
ENSG00000137331	AGTTAAGGCCTGATACCCAA	chr6:33082767-33083042	9	29105	TRUE	8e-04	-1.69800421076842	FALSE
ENSG00000137331	AGCCCACAGGGACGTTCTCC	chr6:33172538-33173310	28	29086	TRUE	8e-04	1.5379957293626	FALSE
ENSG00000139352	AGATAAATCGGCTCACGGAC	chr6:31971319-31972880	8	10694	TRUE	8e-04	2.34807347816881	FALSE
ENSG00000166278	CCCTTACACAGGAATCCTTC	chr6:31718391-31718642	3	423	TRUE	8e-04	3.75183006206873	FALSE
ENSG00000168477	ACGCAGTTCTCGGACGCCGA	chr6:31580665-31581864	4	1408	TRUE	8e-04	2.7947643714296	FALSE
ENSG00000178403	AGCTCTATGATTTCTCTGAT	chr6:33073469-33073887	7	9996	TRUE	8e-04	2.25033665009433	FALSE
ENSG00000196260	CCAACCGAGCAACCTCGGTT	chr6:32148386-32149177	3	172	TRUE	8e-04	4.3860200119097	FALSE
ENSG00000196565	TGCGCCACCTAGTGGCCAAA	chr6:32868045-32868528	3	80	TRUE	8e-04	5.10574722042434	FALSE
ENSG00000204248	TCTGTGAAGAACTACGACTA	chr6:30515018-30515605	10	2424	TRUE	8e-04	1.58876296518568	FALSE
ENSG00000204248	AGACAAAGCCTCATCGAGCC	chr6:30719778-30720487	5	2429	TRUE	8e-04	2.62186869171919	FALSE
ENSG00000204296	CTAGCTGAAGTAGTTCTAGC	chr6:31386778-31387564	3	136	TRUE	8e-04	6.14309623969746	FALSE
ENSG00000204296	TGCGTGCACGATCACTTGTC	chr6:32999970-33000394	3	136	TRUE	8e-04	5.27797388360856	FALSE
ENSG00000204301	GAGCTGAAAAGAGGTAAGTC	chr6:32393740-32393996	3	23133	TRUE	8e-04	2.15885934147952	FALSE
ENSG00000204385	ACCGAGGGCGAGACACGCCT	chr6:31896953-31898663	3	489	TRUE	8e-04	3.30238761259305	FALSE
ENSG00000204390	CAGAGAGGACACCAGGGTCT	chr6:31551431-31551649	3	2074	TRUE	8e-04	2.64798160573984	FALSE
ENSG00000204511	CAAGGCTAGAATCCTTGAGA	chr6:32954999-32955373	3	449	TRUE	8e-04	3.84032062075028	FALSE
ENSG00000204540	ACCCTGGTCCGACCTTCTCG	chr6:31739606-31740673	3	81	TRUE	8e-04	4.57685096585784	FALSE
ENSG00000204560	TCCGAGCGGTCGCCGTCTCG	chr6:32048173-32048746	47	62673	TRUE	8e-04	0.909751487524679	FALSE
ENSG00000204618	CTCCGCCGGGGAAAGCACCC	chr6:30480607-30480869	3	232	TRUE	8e-04	3.98979670250868	FALSE
ENSG00000204618	CATCCTGCACTCAACATGGA	chr6:31204790-31205139	4	231	TRUE	8e-04	3.81289014934369	FALSE
ENSG00000206337	GCTTGCAGGATTAGCCAACT	chr6:31058176-31058760	5	855	TRUE	8e-04	2.97006841887284	FALSE
ENSG00000206337	AAGGGACCTCGATTCCCTCT	chr6:31940351-31941119	7	853	TRUE	8e-04	3.28831994241735	FALSE
ENSG00000225914	TCCCAGCCTTCCTGGACATC	chr6:32954999-32955373	4	373	TRUE	8e-04	3.36671949294554	FALSE
ENSG00000227507	CTCGAGGGCGGCGAACAGCT	chr6:30463701-30464128	6	924	TRUE	8e-04	3.22203308924655	FALSE
ENSG00000227507	CCCCGTTACTAGGGCAAGGT	chr6:31821432-31823431	3	927	TRUE	8e-04	3.19951705961526	FALSE
ENSG00000227507	GTGAGAGCTTGTAGTGCTCG	chr6:32097157-32099156	3	927	TRUE	8e-04	2.77508496516736	FALSE
ENSG00000228022	TTTATAGTTTGGTCTTTCAT	chr6:30842041-30842500	4	536	TRUE	8e-04	3.39897464371858	FALSE
ENSG00000228022	TGCAGGTTTCTGCGGCCCCC	chr6:33075566-33076192	3	537	TRUE	8e-04	3.04476105166122	FALSE
ENSG00000234006	TAAGCTGGTCTTGGTGAATC	chr6:30543023-30543229	4	500	TRUE	8e-04	3.39693976279316	FALSE
ENSG00000234745	CTGCAGGGAGGTGGGCACCC	chr6:32807243-32807426	10	20243	TRUE	8e-04	-1.39229201213322	FALSE
ENSG00000237080	CTAGATGACAGATAGGGTGG	chr6:30758826-30759331	4	443	TRUE	8e-04	3.36845376832852	FALSE
ENSG00000237080	GGAGTTATTTGCATCTAAGC	chr6:31690204-31691207	4	443	TRUE	8e-04	3.35557233146347	FALSE
ENSG00000240065	ACCAGGCCCCTCAACTGGGG	chr6:31769615-31770257	3	254	TRUE	8e-04	3.91455658784028	FALSE
ENSG00000242574	TCCTAGAGGGCACGATAGCC	chr6:30598724-30599913	4	1150	TRUE	8e-04	2.58120005633993	FALSE
ENSG00000242574	TACTTGAGAAGTTCCAATTG	chr6:32288494-32288971	4	1150	TRUE	8e-04	2.53061070348615	FALSE
ENSG00000244355	GAAGACATAATCTAAGGACC	chr6:30597208-30598002	3	875	TRUE	8e-04	2.88061395182781	FALSE
ENSG00000255552	GGGCGTACAAGGGCCCAACA	chr6:31981726-31982144	4	73	TRUE	8e-04	4.59273040022816	FALSE
ENSG00000241404	AAATGTCGCAACTCGCCCGG	chr6:31702534-31703582	27	43699	TRUE	0.000800188983435146	-0.833485194881143	FALSE
ENSG00000204348	GAGCGCTGGCTTCCACGCCA	chr6:31125080-31125417	108	73878	TRUE	0.000800383948908165	0.452272249674849	FALSE
ENSG00000204520	ACACCGTGTCCAACTCCGCC	chr6:32664796-32665308	32	11974	TRUE	0.000801545456140733	0.98655494989833	FALSE
ENSG00000181449	GCTCCATGTGGTGACTAAGC	chr6:30819960-30820556	274	304079	TRUE	0.000807053698990654	-0.171105994969871	FALSE
ENSG00000204301	CTTCTCCCAAGTGCATAGGC	chr6:30843326-30843522	31	23105	TRUE	0.000811108073255809	-0.855172121820052	FALSE
ENSG00000235663	GATTCCAGAGCATACAAGTG	chr6:32185674-32186005	8	1565	TRUE	0.000811537715158262	2.11192740866266	FALSE
ENSG00000204569	GTCTGTTTGGACAAAACGGG	chr6:32558427-32558954	33	90205	TRUE	0.00081174199126556	-0.74410876138166	FALSE
ENSG00000204590	TCAGGCCCCTCGACGACGCA	chr6:32085866-32086089	45	12868	TRUE	0.000814725312020954	0.759192173116996	FALSE
ENSG00000204231	ACGTGGACCCTGCATGCCCC	chr6:31079616-31080107	84	98865	TRUE	0.000815751993059517	-0.499431868272813	FALSE
ENSG00000204525	TGTTCCCTGAGTCTTGGTCC	chr6:30006203-30006475	70	53844	TRUE	0.000818463050098106	0.591364189623561	FALSE
ENSG00000204580	TGCACTGTCCCCACTCCCTC	chr6:31658396-31658559	173	241195	TRUE	0.000818860181107759	-0.299474787502172	FALSE
ENSG00000204576	CCCGGACAGAAGGTGCTCCG	chr6:32244547-32245969	72	75259	TRUE	0.000818954570918046	-0.540202752672089	FALSE
ENSG00000240053	TCACAGGAGCAGGACCACTG	chr6:29924848-29925041	48	55445	TRUE	0.000821667089079353	-0.626989560759497	FALSE
ENSG00000204371	AGATGCGGGGTCTACCGAGA	chr6:31896953-31898663	197	203990	TRUE	0.000822852444241945	-0.274625311333347	FALSE
ENSG00000204599	AGTACCATCATGTGATTATA	chr6:33136422-33136837	55	26562	TRUE	0.000824332071632966	0.687397278631667	FALSE
ENSG00000235663	TAATCAAGCGGAATCGGTTT	chr6:31044219-31044616	4	1569	TRUE	0.000824729046430736	2.40127720259307	FALSE
ENSG00000204564	CCCGAGTCTCTTGCGCACAG	chr6:32761119-32761904	41	55363	TRUE	0.000824747326912317	-0.703201783596373	FALSE
ENSG00000204388	AGGCAGCGGTTCTGACGTCA	chr6:31676763-31677222	199	94643	TRUE	0.000826248198381861	-0.34303034196622	FALSE
ENSG00000204463	CTTTAGCTCCAGCCGTTTCT	chr6:30935143-30935338	196	262054	TRUE	0.000826508529450921	-0.243015102712354	FALSE
ENSG00000204427	TAAATCTGTTAATTCGTTAT	chr6:31510507-31513057	194	185958	TRUE	0.000826850254277272	0.28262277617855	FALSE
ENSG00000204439	GTGGCCGCCTCATCCCCATT	chr6:31659112-31659495	89	76854	TRUE	0.000826870633268037	-0.488703785245485	FALSE
ENSG00000204308	AGTCTGGGCTGGTGAAGCGA	chr6:31711205-31712020	283	306507	TRUE	0.000831180581522041	0.169810886365877	FALSE
ENSG00000181449	CGTCTGCAGGGGCCCCTAGA	chr6:31111005-31111190	520	303833	TRUE	0.000831545648446209	-0.13892483389069	FALSE
ENSG00000204252	TCGGGTTAAGCGCAATAGAA	chr6:30672186-30673296	10	1837	TRUE	0.00083161827546271	2.03079744268223	FALSE
ENSG00000204390	CATAGCTTCCACATACCATA	chr6:31969629-31970067	8	2069	TRUE	0.000831734429584568	1.91097294253101	FALSE
ENSG00000213676	CGACAACCTGCTTAGCCCGG	chr6:32127536-32128582	56	109268	TRUE	0.00083187341054717	-0.534042115885169	FALSE
ENSG00000204428	GCTTGACCTGCCTGCAGTTG	chr6:31467054-31467436	21	6751	TRUE	0.000833153632239647	1.13443936998099	FALSE
ENSG00000241404	GGCCTTGTGCAGAGCCTTGC	chr6:32228902-32229682	26	43700	TRUE	0.000834591422159914	-0.886536125301233	FALSE
ENSG00000204435	ACATCAAGGTGGTTCTGCTA	chr6:30219237-30219674	417	320598	TRUE	0.00083470650120659	-0.117155004552773	FALSE
ENSG00000204388	GATAGCTAGCAGTGCGGTCC	chr6:30913634-30915262	42	94800	TRUE	0.000835059072685884	-0.707813279330574	FALSE
ENSG00000204580	GGAAGGAAAGCTCACTCTCG	chr6:30590211-30591236	238	241130	TRUE	0.000835416025656413	0.221801407918207	FALSE
ENSG00000204314	CGGCTTCACACCAGTCGTTC	chr6:32152952-32155097	16	25116	TRUE	0.000835666461010687	-1.06398785830987	FALSE
ENSG00000137337	AATCTAGGCCCAGGAGACGC	chr6:30882549-30883059	98	140665	TRUE	0.000835867155901636	-0.389318033209064	FALSE
ENSG00000213676	GGGGTTGCCAAAATGTAGCT	chr6:29702283-29703026	118	109206	TRUE	0.000836410964448372	0.403141661472892	FALSE
ENSG00000146112	CATCAGTGGGGTCCACCAGA	chr6:31663939-31664258	105	120662	TRUE	0.000837231350627514	-0.430229184958251	FALSE
ENSG00000198563	GAAGGAAGGGAAGCTAAGGG	chr6:31541761-31541994	296	326107	TRUE	0.000837289928431514	-0.126075132389639	FALSE
ENSG00000204592	AGAACTTCTTGAGTCCGGAT	chr6:30489143-30490745	6	28878	TRUE	0.000837410242921222	-1.76471071802939	FALSE
ENSG00000181449	GCCTTGTCACAGGATGGGTC	chr6:30646459-30646765	350	304003	TRUE	0.000838197890209953	-0.173540774886754	FALSE
ENSG00000204469	ATGTGGAACCAGGTCTTATT	chr6:31558756-31559619	310	223125	TRUE	0.000839065475175768	0.201155046073184	FALSE
ENSG00000204356	TCCCATTCCTCATTCACCGT	chr6:31114273-31115546	222	256106	TRUE	0.000841390269962411	-0.234408605567149	FALSE
ENSG00000204439	CGCGGCTGAGCCCCGACTAA	chr6:31619900-31621361	111	76832	TRUE	0.000842069385907044	0.446490386682497	FALSE
ENSG00000227507	GAGCCCCCTGTTCCTCCAAA	chr6:31558164-31558469	4	926	TRUE	0.000842313694611145	2.35351781564271	FALSE
ENSG00000213760	ACATGTGGACCCAATCTGAC	chr6:30206874-30207955	62	34384	TRUE	0.000844190350342529	0.624883689008092	FALSE
ENSG00000204580	ACCAGGCGGTCCCCGGCTGG	chr6:30880617-30881325	253	241115	TRUE	0.00084457844221458	-0.207139073342053	FALSE
ENSG00000204520	ATAGTGGGAGTAGAGTCCTT	chr6:31737471-31737868	12	11994	TRUE	0.000845231862652438	1.48654280012879	FALSE
ENSG00000213760	TATCAGGGCTCTTCCGGAAC	chr6:30913634-30915262	13	34433	TRUE	0.000846176245002189	-1.20709797969134	FALSE
ENSG00000204304	TCACTCTTTGCACCACCACG	chr6:30149290-30149508	295	171481	TRUE	0.00084702093638383	0.229903099090499	FALSE
ENSG00000204580	GCCGGGTGAGCAGAGCTAGT	chr6:31769615-31770257	203	241165	TRUE	0.000848881088274962	0.24152422299558	FALSE
ENSG00000204371	ATGGTGCACATGTGCACGCA	chr6:31927370-31928524	187	204000	TRUE	0.000851165547465539	0.278736893502464	FALSE
ENSG00000204498	CTAAGGAGAGTGTGCAAACA	chr6:30728282-30728481	131	146180	TRUE	0.000851649608934829	-0.353961477284627	FALSE
ENSG00000234745	CATCAATAGACTCTATGTCC	chr6:30590211-30591236	16	20237	TRUE	0.000853114579901312	1.33079264642848	FALSE
ENSG00000204576	CTGGGGTCCTATCCCGTGGG	chr6:31928642-31929979	74	75257	TRUE	0.000854080057200366	0.510266565135525	FALSE
ENSG00000137312	CGTAATCTCCCGGCTATTCG	chr6:30212915-30213890	456	238595	TRUE	0.00085510338761307	0.167879044276768	FALSE
ENSG00000213719	GTGGTGAATGGCGATGACTG	chr6:30942337-30943208	473	323925	TRUE	0.000856108335096447	-0.110605510001935	FALSE
ENSG00000204580	GCAGGCGCGCGAGCCGCAAT	chr6:32095446-32097270	352	241016	TRUE	0.000856840805130767	0.195104781507446	FALSE
ENSG00000204315	CAAGGCTAGAATCCTTGAGA	chr6:32954999-32955373	28	77707	TRUE	0.000857582453620276	-0.899171748780614	FALSE
ENSG00000204580	CTTAGGTCACGTGCGACATC	chr6:30570784-30571978	197	241171	TRUE	0.000858385171309397	-0.265505834752037	FALSE
ENSG00000213719	TCCTTCCCCAGCTGTCTTCG	chr6:32228902-32229682	256	324142	TRUE	0.00085955462474523	0.154764107496399	FALSE
ENSG00000206337	CAGATCATCTCCCGAGGGAT	chr6:32044972-32047303	3	857	TRUE	0.000860256198390817	2.66852941641866	FALSE
ENSG00000244355	CATCACGCCATGCCCATATA	chr6:33062023-33062329	6	872	TRUE	0.000860524412255059	1.8790380279534	FALSE
ENSG00000204348	AGGACATCATCATCTACGCC	chr6:31689418-31689982	162	73824	TRUE	0.000863908437296968	0.359982218978735	FALSE
ENSG00000213760	CCAACTACGGACACCCGGTC	chr6:32129978-32130841	45	34401	TRUE	0.000865069910751811	0.79739368861955	FALSE
ENSG00000139352	CCCTCATGGTTGGGTTAAAC	chr6:32212080-32212272	7	10695	TRUE	0.000866282773412298	1.20414988241647	FALSE
ENSG00000204619	CACATGATTGGTGTAAGAAG	chr6:31609362-31610490	235	180364	TRUE	0.000866287752217368	0.260846290846109	FALSE
ENSG00000204231	CATGACCAGTACGCCTACGA	chr6:31355791-31357656	78	98871	TRUE	0.000867106153556854	-0.518786800896746	FALSE
ENSG00000139352	GCCAGCTATGAGTCACATTC	chr6:31948750-31949416	3	10699	TRUE	0.000867284109252686	-2.30966059421063	FALSE
ENSG00000137411	TTAAAGTCACGCCTACGGAC	chr6:31702534-31703582	56	69510	TRUE	0.000867655571646836	-0.600057003496467	FALSE
ENSG00000204435	TCACCCGGACCACCAGACTC	chr6:30690559-30691273	219	320796	TRUE	0.000872024332235309	0.165326509444486	FALSE
ENSG00000198563	TGACAAGTTGGTGACAGGAA	chr6:31585583-31585819	268	326135	TRUE	0.000874103873394583	0.139033899228999	FALSE
ENSG00000204469	GATTGAGCGCTCTCAGGCAC	chr6:30396705-30398221	86	223349	TRUE	0.000875345950015145	0.386286998189424	FALSE
ENSG00000241404	TAATGATGACACACAAGGAA	chr6:30818556-30818778	21	43705	TRUE	0.000875782523699409	-0.990155193882259	FALSE
ENSG00000146112	GAAGGTACCATAGAACTTTC	chr6:30238308-30239117	222	120545	TRUE	0.000875925243751998	0.278857101125729	FALSE
ENSG00000204351	GCCTGAGTTTGGCGCGTAAT	chr6:30212915-30213890	72	83428	TRUE	0.000876237752001581	-0.517058398288974	FALSE
ENSG00000204310	AGAAGAGAGACTAAGTCCGA	chr6:30685474-30685641	178	237981	TRUE	0.00088109654664475	-0.269696073680015	FALSE
ENSG00000206344	TGTCTAGATCAGCCCTCACC	chr6:30097990-30098183	4	3536	TRUE	0.000881837834738948	1.54458538345747	FALSE
ENSG00000204525	GCTGCCCGTGCTTCGTGCTT	chr6:31571859-31572562	85	53829	TRUE	0.000882581794270299	0.559429059437564	FALSE
ENSG00000078018	AGAGCGTGCATCGCCCAGAT	chr6:31396975-31397224	259	285470	TRUE	0.000882923502280643	0.222421511633275	FALSE
ENSG00000213780	GCTCGGGGAAGTACGCAGTA	chr6:32393740-32393996	61	94396	TRUE	0.000884614503347248	-0.574398832313427	FALSE
ENSG00000204256	TATGACGGTTACACTCTCCG	chr6:31945607-31951356	212	210789	TRUE	0.000885747613070751	0.249432804129451	FALSE
ENSG00000204310	GGCCGGGAGCCTCACTTTAA	chr6:30466076-30467154	396	237763	TRUE	0.000886341795992971	0.175427948366276	FALSE
ENSG00000226979	ATATCACTGAGGCCATACAG	chr6:30308057-30310057	8	1481	TRUE	0.000887238391614521	2.06285813637509	FALSE
ENSG00000204387	GCTTCCTTGCCCTTATTCAC	chr6:30819960-30820556	264	272564	TRUE	0.000887305352814994	-0.199953429915023	FALSE
ENSG00000235663	CCATGGGGCTATCATCCTGT	chr6:33175635-33175999	7	1566	TRUE	0.000887493070052912	2.02293161296558	FALSE
ENSG00000204348	AGTAATGGCGACGGCCGAGA	chr6:32069521-32070330	81	73905	TRUE	0.000888515448642309	0.53861024819106	FALSE
ENSG00000204574	AAATGCTTGGTATAGGCTGA	chr6:30758826-30759331	175	177678	TRUE	0.000889368725333115	-0.309075664047156	FALSE
ENSG00000137337	CCCACTTGCACTGTTTAGGG	chr6:30195391-30195892	226	140537	TRUE	0.00088968450616124	0.281280515077915	FALSE
ENSG00000204590	ATGGTATATAAATAAGCCTT	chr6:30799159-30799421	7	12906	TRUE	0.000889896314718891	-1.67871640129897	FALSE
ENSG00000204592	GTTGTCGAAGCGCACGAACT	chr6:30489143-30490745	20	28864	TRUE	0.000891067890201921	-1.0281399398431	FALSE
ENSG00000139352	TCCCACCGCCTTGCTGTGGC	chr6:30532361-30533007	24	10678	TRUE	0.000891395070279953	1.34793550136334	FALSE
ENSG00000178403	TGCCCACCAGGACCGCCATG	chr6:31548048-31548524	28	9975	TRUE	0.000892908207910066	1.192361792295	FALSE
ENSG00000204427	TTCACTAGAGGTCCTCCCTT	chr6:32967566-32967796	251	185901	TRUE	0.00089351803347251	0.253498256371585	FALSE
ENSG00000213780	TTGCCCCCACCAGCAACCTC	chr6:31710646-31710912	75	94382	TRUE	0.000900646760619205	0.479629746064826	FALSE
ENSG00000213676	TGTAGTTAAGGCCGAAGTAG	chr6:31025525-31025931	143	109181	TRUE	0.000901654407458039	0.357141364145787	FALSE
ENSG00000204599	AGGAAACACCTGTCGCGGGA	chr6:30481175-30482541	37	26580	TRUE	0.000902067817483803	0.899057446071091	FALSE
ENSG00000206503	GCTGAGAAGGCTCTAGCCCT	chr6:32073209-32073641	240	240597	TRUE	0.000902785116505	-0.238039961110173	FALSE
ENSG00000272273	TTAGATTCATGAGTTGGGAT	chr6:31268128-31268420	60	40000	TRUE	0.000903011736646206	0.658800413620402	FALSE
ENSG00000242574	CACAGCCCCACGTGCCATGG	chr6:32394801-32394975	6	1148	TRUE	0.000904636681101148	2.23081882416198	FALSE
ENSG00000137404	CAGCGATTTATACTCTTAAT	chr6:32816993-32817234	129	216850	TRUE	0.000905555067581283	-0.326085338822114	FALSE
ENSG00000132688	ACGGGCCATCTGAAAGATAT	chr6:32189659-32190569	375	323414	TRUE	0.000907064658535976	0.14769535852425	FALSE
ENSG00000204438	AAGTTGCTACTTCCAGGGAA	chr6:31666094-31666177	58	100064	TRUE	0.000907514126053187	-0.559324646791763	FALSE
ENSG00000146112	GGAAAAAGATGCTCCTGACA	chr6:31441114-31441278	125	120642	TRUE	0.000908206837282267	0.376775039717967	FALSE
ENSG00000204264	TTTATGGAAGCCCAACGGGA	chr6:31083575-31084324	30	8266	TRUE	0.000909240224675535	0.977619111784157	FALSE
ENSG00000241370	GTGACTGGTATGGGCCACGC	chr6:31874908-31875284	276	277000	TRUE	0.000909946716754364	0.194235513570559	FALSE
ENSG00000204305	CAACCATGCGAGGTCCCCGA	chr6:31806092-31807536	78	48688	TRUE	0.000912327249013336	0.546262939722909	FALSE
ENSG00000204310	CACTCCAAGTTCTGTGACTC	chr6:30340648-30340869	198	237961	TRUE	0.0009129060565124	-0.251214616651466	FALSE
ENSG00000204314	AATACAGCACATAGAAGTGA	chr6:31596984-31597323	38	25094	TRUE	0.0009144548522509	0.851871102666431	FALSE
ENSG00000204264	TTGAAGACTCTATTGGCCCG	chr6:32162807-32166231	17	8279	TRUE	0.000914774005819655	1.26257924607767	FALSE
ENSG00000204516	CAATGTGAGCTTCGAGTGTG	chr6:31928642-31929979	14	6499	TRUE	0.000915773701681563	1.31632574468747	FALSE
ENSG00000204439	CCCACTTCGCCTGCCGCGGT	chr6:31665807-31669106	60	76883	TRUE	0.000917277036088841	-0.602848139557251	FALSE
ENSG00000137411	TGCCCTGCAGATTCTCACCA	chr6:30447259-30447756	66	69500	TRUE	0.000919786337072896	-0.548199592712856	FALSE
ENSG00000204568	TAGAGTCTATTGATGCTCTA	chr6:30590211-30591236	109	207958	TRUE	0.00092002770004012	-0.344513276870223	FALSE
ENSG00000204410	CTCGTGGCGGTCGGTCAGCG	chr6:31739907-31743157	15	24371	TRUE	0.000920035150268089	-1.12948157409449	FALSE
ENSG00000204308	GCTCATATACATCCCTTATG	chr6:29759411-29759982	217	306573	TRUE	0.000920055051414116	-0.208284731849875	FALSE
ENSG00000204264	AGAGCGTGAGGCGGGTACCA	chr6:32011727-32012212	12	8284	TRUE	0.000923530249502469	1.27081057469425	FALSE
ENSG00000204252	GCTGAAAATTGGCTGCTCTT	chr6:33136422-33136837	6	1841	TRUE	0.000926387466306097	2.28215660272441	FALSE
ENSG00000204520	CCTTTCTATAGCAAGGTCTT	chr6:31001216-31001927	17	11989	TRUE	0.000926437600590785	1.2124031048393	FALSE
ENSG00000168477	CCCTCATAGCCGCTCGCTAT	chr6:31794259-31796391	5	1407	TRUE	0.000926479446733137	2.25962906878115	FALSE
ENSG00000204252	GGTGCGAGTGCGTGAATATT	chr6:31580307-31582306	6	1841	TRUE	0.00092678663062351	2.17276870091733	FALSE
ENSG00000168477	ATGATACCTACGGGATGCAC	chr6:31474771-31475258	6	1406	TRUE	0.000927627918198978	2.28304469108557	FALSE
ENSG00000240053	CGACCGCGGCAGGCGAAGTG	chr6:31666094-31666177	35	55458	TRUE	0.000929844891905271	-0.745268355716908	FALSE
ENSG00000234745	CTTCCTATGGACGCAATAAA	chr6:32982865-32983834	9	20244	TRUE	0.000931344338399809	-1.52791997742298	FALSE
ENSG00000204560	TTGGGGTTTCCTTTCGGATC	chr6:32129256-32129669	58	62662	TRUE	0.000934610429176163	0.54846243869127	FALSE
ENSG00000204308	AGTGGGCCTCTCATGGACGG	chr6:32048173-32048746	416	306374	TRUE	0.000936388225671549	0.142268329254611	FALSE
ENSG00000241370	GACATGCAAGTTCTGTTAGA	chr6:30981874-30982979	247	277029	TRUE	0.000937109898961541	-0.206682353994235	FALSE
ENSG00000204264	GAAGGGACCTCGATTCCCTC	chr6:31940351-31941119	19	8277	TRUE	0.000938457368337262	1.28548600502748	FALSE
ENSG00000241370	TTGTGGCCAGGCACCAGCTT	chr6:31747177-31747395	249	277027	TRUE	0.000938700656871959	0.197678691642579	FALSE
ENSG00000204444	CGGGTCCGACCGCGCACAAT	chr6:30625977-30627634	89	72909	TRUE	0.000939328091449056	-0.469458023713346	FALSE
ENSG00000204590	AACTCCCCACAATTCTCGAT	chr6:31806092-31807536	28	12885	TRUE	0.000939458453751199	1.00853238209222	FALSE
ENSG00000204301	CTCAGCGTCGTATGTCTCGT	chr6:31638882-31641381	7	23129	TRUE	0.000939679133595633	-1.53032457878148	FALSE
ENSG00000204385	ATGGGATACACAGGGCGCCC	chr6:33178894-33179564	5	487	TRUE	0.00094305112220737	2.34167585581511	FALSE
ENSG00000204580	GCATCACATACACCATCTGC	chr6:30238308-30239117	271	241097	TRUE	0.000944142141515543	-0.21186622776206	FALSE
ENSG00000241370	GCAGCTGGGAAGGAGCACTC	chr6:31009816-31010085	220	277056	TRUE	0.000944747361805176	0.209242245877773	FALSE
ENSG00000204356	AAATGATCTCTTCTTATGCT	chr6:30838353-30838890	155	256173	TRUE	0.000945033352510936	0.262142688103945	FALSE
ENSG00000204301	CCATAGCAGCTAAGTGCCAT	chr6:30818556-30818778	50	23086	TRUE	0.000945121926764907	0.736349038991748	FALSE
ENSG00000204366	CCTCCTCCTACAGACTACAG	chr6:30790763-30791280	25	31804	TRUE	0.000947641858393286	-0.938069102904135	FALSE
ENSG00000204576	CGTTGCGATTATATTCGAGA	chr6:31682877-31683871	67	75264	TRUE	0.000948068930453498	0.540850598343006	FALSE
ENSG00000204256	CAGTGATGAATACATTAACC	chr6:32622509-32622789	109	210892	TRUE	0.000948380668119897	0.360209201967012	FALSE
ENSG00000204536	GTAGCTGGAAGACACTTGGT	chr6:31152858-31153057	45	93557	TRUE	0.000949649202538337	-0.619199246894973	FALSE
ENSG00000204421	CTTATCCACCGTATCTCTGG	chr6:32113813-32114430	6	2571	TRUE	0.000949727984948942	1.98674686201884	FALSE
ENSG00000181449	TCACTCCGCAGGACAGAGAG	chr6:31126809-31127048	291	304062	TRUE	0.000949926175657133	-0.187910166093491	FALSE
ENSG00000204252	ATCGGGGATCAAAGTTCATT	chr6:31628282-31630281	6	1841	TRUE	0.000950102143846735	2.40615030247611	FALSE
ENSG00000213722	CCTACGCACCCCGAATGGTG	chr6:31144857-31146857	196	313672	TRUE	0.000952058154909532	-0.205261471300386	FALSE
ENSG00000204371	CATTCCACAGGGTCCATAAG	chr6:31690204-31691207	182	204005	TRUE	0.000952511597276429	-0.300063983187507	FALSE
ENSG00000204385	CATGGCCCTGTCTTCGTTAA	chr6:31574156-31574793	3	489	TRUE	0.000952724490090809	2.70537587792163	FALSE
ENSG00000204344	AAAAGACTTCGCGCGTGGGC	chr6:30721303-30721829	108	130397	TRUE	0.000953337129841447	0.417422848740248	FALSE
ENSG00000204444	GCAATTCTTGGTTCCAACTT	chr6:32195086-32195317	71	72927	TRUE	0.000954162026218883	-0.512735087369783	FALSE
ENSG00000241370	TACAGGCTTGACTTGAGACA	chr6:30966261-30966461	249	277027	TRUE	0.000955253094165857	-0.213342646582969	FALSE
ENSG00000213780	CTGCACCACGGCAAGCGTGT	chr6:32069521-32070330	42	94415	TRUE	0.000957112956006367	-0.677484553170409	FALSE
ENSG00000204435	CTCGAAGGCTCTGTATCGGT	chr6:32971492-32972732	121	320894	TRUE	0.000957816162343822	0.226477717553632	FALSE
ENSG00000226979	CCTTGGCCCTGTGATCACCC	chr6:31402804-31402980	10	1479	TRUE	0.000958223179409341	1.8667871685198	FALSE
ENSG00000221988	AGCCCTTTGTATCCCAATAT	chr6:32324390-32324675	205	118150	TRUE	0.000961109180399075	0.310944040645263	FALSE
ENSG00000204310	TGGTGACGTCGCGTTCTCCC	chr6:29850094-29850626	278	237881	TRUE	0.000961849600103133	0.201849469541638	FALSE
ENSG00000204438	CTGTGTTCTATTGTCCATCC	chr6:30974571-30974809	98	100024	TRUE	0.000961917334157354	0.435333661688127	FALSE
ENSG00000204421	TGACTCTTTCACCAGGCTTA	chr6:31764314-31764571	11	2566	TRUE	0.00096194328219261	1.73927138881472	FALSE
ENSG00000221988	GCCTGGGCTCCGGGGCGTTT	chr11:17719290-17719635	117	118238	TRUE	0.000962103587186737	0.41102763694851	FALSE
ENSG00000234745	GGTCGGCCGTCTCCGTTACC	chr6:31580665-31581864	16	20237	TRUE	0.000962924502058926	-1.13136536586753	FALSE
ENSG00000204386	TATCTTTGGAGGGTATCAGC	chr6:31570582-31572581	11	6269	TRUE	0.000962968753673267	1.49731810019662	FALSE
ENSG00000204444	GATAGCTAGCAGTGCGGTCC	chr6:30913634-30915262	59	72939	TRUE	0.000963284261711515	0.586114297371803	FALSE
ENSG00000178403	GTTGCCCTCTAGAGACCAAA	chr6:30169716-30170337	15	9988	TRUE	0.000963332415471015	1.46416854008926	FALSE
ENSG00000221988	CCGCGAGGTTTGAACTCGCT	chr6:30672186-30673296	85	118270	TRUE	0.000965569642226311	0.474249641840896	FALSE
ENSG00000204351	CTCCCTCCAGTACGTACACG	chr6:31794259-31796391	66	83434	TRUE	0.0009677448248884	-0.561908402378046	FALSE
ENSG00000204525	TCCTTGAGTCTCGCGGCGTC	chr6:30570784-30571978	60	53854	TRUE	0.000968308382068407	0.694219225879719	FALSE
ENSG00000181449	CCTGAGTCAATCTTTGGCAA	chr6:31009816-31010085	225	304128	TRUE	0.000968474114602026	-0.214113024089462	FALSE
ENSG00000168477	TTGCGAAGCGGCTCGTCTTG	chr6:30344242-30345731	10	1402	TRUE	0.000970945598182489	1.69643237746611	FALSE
ENSG00000204351	CGACTGGCAGGTTCTCTACA	chr6:31752860-31753761	73	83427	TRUE	0.000972306206871575	-0.541133166883754	FALSE
ENSG00000137411	AAAAGCCACCATTGGTAGCT	chr6:31598439-31599041	67	69499	TRUE	0.000972414488890643	0.559120295936998	FALSE
ENSG00000204469	GGAACCTTCTAGGCATGGCA	chr6:30838353-30838890	220	223215	TRUE	0.00097265416783913	0.235751822987975	FALSE
ENSG00000234127	GACCCGACACAAAAGCCCCG	chr6:30466076-30467154	53	78507	TRUE	0.000972941588570701	-0.598490691243216	FALSE
ENSG00000204472	ACATAACGCTGCTCTGAGTC	chr6:31674960-31675298	7	2024	TRUE	0.00097329593272897	2.16662454795692	FALSE
ENSG00000168477	AGTAAAGCTAACTTTCCTAC	chr6:32228902-32229682	6	1406	TRUE	0.000974465023135174	2.4514261345719	FALSE
ENSG00000204366	AAGACTCGAATACTAAGATG	chr6:30507742-30508763	16	31813	TRUE	0.000974520158572939	-1.09841826415277	FALSE
ENSG00000204314	ACCTAAGACTTCAGTTACAA	chr6:32866897-32867503	40	25092	TRUE	0.000974815844392904	0.810672732984239	FALSE
ENSG00000213760	ATGTGGTAGGTCGGGAACTC	chr6:31711205-31712020	36	34410	TRUE	0.000975370574184298	0.813851071916555	FALSE
ENSG00000240053	TGGGGCTCCAGTGGGTCACC	chr6:32184448-32184654	83	55410	TRUE	0.000976012581124887	0.523282005774206	FALSE
ENSG00000213676	CCCGACCGGGTGTCCGTAGT	chr6:32129978-32130841	129	109195	TRUE	0.000976427340191078	0.370689431165151	FALSE
ENSG00000204469	CAGGCTAGCTAAGCGTGTGA	chr6:31592513-31593395	200	223235	TRUE	0.00097763858668883	0.250576634054173	FALSE
ENSG00000242574	AGTTGATATATTCTTACACT	chr6:30799159-30799421	3	1151	TRUE	0.000977766045666584	2.52263770472516	FALSE
ENSG00000204438	AGACCAGAGAGGTAATGCGG	chr6:30631690-30632204	53	100069	TRUE	0.000978896403147723	-0.602638669340631	FALSE
ENSG00000242574	GCCTCTATGGGAAAGTCTTA	chr6:31522833-31523158	6	1148	TRUE	0.000979262879665786	2.32202841246534	FALSE
ENSG00000204387	TCTGGTTGTAACTGCTCCAG	chr6:29847861-29848382	450	272378	TRUE	0.000983072807160817	0.166807024394329	FALSE
ENSG00000270604	TGGCGTCCGGTTCCTCTCAC	chr6:31559695-31560201	13	11972	TRUE	0.000983841657455325	-1.21516350027352	FALSE
ENSG00000204525	GGTTCGTCGGGGTTTATAGG	chr6:31665807-31669106	33	53881	TRUE	0.00098400807710123	-0.805958212554946	FALSE
ENSG00000213722	GGCGACACGGCCGTGATCCA	chr6:31727307-31729306	383	313485	TRUE	0.000985878745512168	-0.127923015909607	FALSE
ENSG00000221988	CGGCTTCACACCAGTCGTTC	chr6:32152952-32155097	134	118221	TRUE	0.000986136499530454	-0.37209609992482	FALSE
ENSG00000204264	TACAGAGCCTTCGAGTCGTC	chr6:32971492-32972732	18	8278	TRUE	0.00098652786546775	1.32755073366255	FALSE
ENSG00000204385	GCCTCCCCCATCTTCTCGTG	chr6:30812806-30815582	5	487	TRUE	0.000988776208717678	2.53253179553648	FALSE
ENSG00000204619	TTGAGAAGGTACTTCTGCTC	chr6:32954999-32955373	112	180487	TRUE	0.000989067555174292	-0.380639251239461	FALSE
ENSG00000204520	CTCCGCTTCATTCAAATCTG	chr6:31750303-31751126	18	11988	TRUE	0.000991738811646544	1.0154286612374	FALSE
ENSG00000137411	CGTGGGGTTTGCCTTCGCGG	chr6:30913634-30915262	99	69467	TRUE	0.000993189478195634	-0.444434059657387	FALSE
ENSG00000204580	ACAGGACACAGGACATGTAG	chr6:32475226-32476196	192	241176	TRUE	0.00099382365479838	-0.25577590468599	FALSE
ENSG00000204525	CTCCTATAGATCTCCCGGGA	chr6:31270985-31272710	36	53878	TRUE	0.000993836252766153	-0.73882946567758	FALSE
ENSG00000198563	AGTGCCTCACCCCGAGCGAG	chr6:29752307-29753422	406	325997	TRUE	0.000995201297813996	0.105305883158758	FALSE
ENSG00000204574	TTTACTGTGCAAAACATGTC	chr6:31216413-31216739	134	177719	TRUE	0.000995382131750579	-0.328488657072713	FALSE
ENSG00000204511	ACCTCACGGCCATACACTGG	chr6:30631690-30632204	4	448	TRUE	0.000996337880609914	2.32803531616294	FALSE
ENSG00000137312	TTTAGGCTTGTGGCTCAGAT	chr6:31568100-31568377	231	238820	TRUE	0.000997006551068	0.22299633964291	FALSE
ENSG00000204388	CATTGTCGAAGGGCTTAGCC	chr6:30206874-30207955	50	94792	TRUE	0.000997066363239929	-0.607787223943817	FALSE
ENSG00000204344	TTGGCCGCGGTGGCGTCTGA	chr6:31971319-31972880	117	130388	TRUE	0.000999080844061983	-0.380343497416147	FALSE
ENSG00000204463	GTGGGATCCCGGTCACATCA	chr6:30590211-30591236	334	261916	TRUE	0.00100051417377674	-0.185326495701671	FALSE
ENSG00000204444	ACATCTGGCGCCAATATTCA	chr6:31511215-31511680	130	72868	TRUE	0.00100075325328722	0.423205732216995	FALSE
ENSG00000204619	TAAGATGCTCTGCTATACTC	chr6:31978820-31980627	74	180525	TRUE	0.00100092132539547	-0.42613586144452	FALSE
ENSG00000204310	TGACCACTCCTGCACAGAAA	chr6:32807243-32807426	285	237874	TRUE	0.00100196392133758	0.20850337877498	FALSE
ENSG00000204590	CGGCCTTCTCGCCGCGCGTT	chr6:30883795-30886796	16	12897	TRUE	0.00100202166803076	1.31358168690777	FALSE
ENSG00000204439	GGCTCTGACGGCGTTACTGA	chr6:33075566-33076192	51	76892	TRUE	0.0010020560715769	-0.597551931799204	FALSE
ENSG00000272273	GTTCCACTTAATCTACAGTT	chr6:33125958-33126566	51	40009	TRUE	0.00100247138018863	0.657394307510895	FALSE
ENSG00000204264	GGCTGAGCCACAACCGACTG	chr6:32108025-32109567	23	8273	TRUE	0.00100293774280562	1.10226663169723	FALSE
ENSG00000204482	CCCACCGCCTTGCTGTGGCA	chr6:30532361-30533007	5	1018	TRUE	0.0010037731916505	2.6011010458817	FALSE
ENSG00000204392	TTCTTAGGTGACTAACAATG	chr6:31087560-31087877	321	324828	TRUE	0.00100424858676068	0.123938033801631	FALSE
ENSG00000241370	GGTGAGTGACTGCCGAAGTA	chr6:31676763-31677222	357	276919	TRUE	0.00100503201426195	0.169118006292748	FALSE
ENSG00000146112	GTGTCATGTTCCACACACGT	chr6:30844980-30845510	99	120668	TRUE	0.00100620501527085	-0.445732738562632	FALSE
ENSG00000234745	TTCACCTGCACATCTAGCAC	chr6:32203405-32204039	7	20246	TRUE	0.00100849425140709	-1.73760831117538	FALSE
ENSG00000204388	AGATTATATGCTGTGCCTGG	chr6:30363554-30363784	135	94707	TRUE	0.00100959681128573	0.405387180045415	FALSE
ENSG00000198563	GTCTCGGGCCGTCGCTTAAT	chr6:30907744-30908674	551	325852	TRUE	0.00101031162880372	-0.0942082954088277	FALSE
ENSG00000204390	TTTCCGGACCGCGCGCCCCT	chr6:31826877-31828644	6	2071	TRUE	0.00101366218405859	1.74096486668476	FALSE
ENSG00000213722	GTGCTCAAACTCGTCCTTCT	chr6:31817239-31817580	399	313469	TRUE	0.00101640465334531	0.138614083400356	FALSE
ENSG00000204472	GGTCGCTGAGAGATTCGATC	chr6:32166448-32169512	11	2020	TRUE	0.00101914708719463	1.70543254544642	FALSE
ENSG00000204592	AAGAGCAAAGGACCGGATCC	chr6:33080171-33081452	37	28847	TRUE	0.00102034220183914	0.785395041463251	FALSE
ENSG00000137343	GACGAAGTTCCCGCATCCCA	chr6:31114273-31115546	246	183306	TRUE	0.00102061727260349	0.259249317661206	FALSE
ENSG00000204356	TCAGTCATTGGGAACTAGCA	chr6:31511215-31511680	245	256083	TRUE	0.0010209614567448	0.207936540187689	FALSE
ENSG00000231852	CAGCCAACCCAGACTAAAAA	chr6:32216313-32216731	4	939	TRUE	0.0010217803647753	2.55785721687686	FALSE
ENSG00000204371	GCGCCCGTGCAATGCTCCGG	chr6:31896953-31898663	206	203981	TRUE	0.00102191471816974	-0.246729660811301	FALSE
ENSG00000204536	GGAATCCTCGGATCTCCCAC	chr6:31736254-31736691	121	93481	TRUE	0.00102339113250319	0.422126906614715	FALSE
ENSG00000137331	GCTGACCAGTTCATCGCTGA	chr6:31639340-31639728	34	29080	TRUE	0.00102391703408186	0.9310737328519	FALSE
ENSG00000204314	AGTATTTGGGAGTAAGTCCT	chr6:30757410-30757958	29	25103	TRUE	0.00102430716416358	0.960850292530372	FALSE
ENSG00000196230	CACGGATTCCCTAGAGTGTC	chr6:30752235-30753014	249	328485	TRUE	0.00102528269578506	-0.139492143793377	FALSE
ENSG00000213719	GTCATCTTGTCCTTTAGTCC	chr6:29834676-29835312	254	324144	TRUE	0.00102577619200306	0.131153305498074	FALSE
ENSG00000137343	GACATGCAAGTTCTGTTAGA	chr6:30981874-30982979	193	183359	TRUE	0.00102630886033575	0.279267731812831	FALSE
ENSG00000231852	TTGTGAGGTACACAGTGCCT	chr6:30037221-30037673	5	938	TRUE	0.0010272772373588	2.63677675933898	FALSE
ENSG00000213654	AATCTCTCCTCACCGACAGA	chr6:32967566-32967796	19	16124	TRUE	0.00102777443748094	-0.983358656676758	FALSE
ENSG00000204392	GGCGGACAAGAAGAAGGTTC	chr6:31829433-31829741	298	324851	TRUE	0.00102874624204847	-0.130508183296358	FALSE
ENSG00000204256	CGGGCTTCAGAACGGCGATG	chr6:32971492-32972732	191	210810	TRUE	0.00102881951116933	-0.271301413135364	FALSE
ENSG00000204252	AAAGTCCTCGCCGGCCCACC	chr6:31462653-31463642	7	1840	TRUE	0.00102915519139416	1.87044566329709	FALSE
ENSG00000221988	TGACCTCCTGCGAAGAGGTT	chr6:31169199-31170261	162	118193	TRUE	0.00103044112802212	0.343563121844083	FALSE
ENSG00000270604	GGGATGGTCTCCACCCCACA	chr6:30839707-30840061	21	11964	TRUE	0.00103050093896342	1.11253169933199	FALSE
ENSG00000221988	TGCGGTCGGACCCCATGCGA	chr6:30325707-30327514	132	118223	TRUE	0.00103054447368325	-0.373420607283359	FALSE
ENSG00000137343	CTCTTGAGCAGGAATGTCGA	chr6:31937857-31939856	104	183448	TRUE	0.00103166876336634	0.389393613371913	FALSE
ENSG00000078018	TCCTAGCCCCGGCCGATGGA	chr6:32175777-32176333	329	285400	TRUE	0.00103169111831576	-0.18141690859537	FALSE
ENSG00000204351	AGTTAACGCGAAGCTGCTTG	chr4:112515941-112516776	47	83453	TRUE	0.00103178214829767	-0.652671931914036	FALSE
ENSG00000227507	ACCCTCCCTCTTCATGCCAG	chr6:33197523-33197806	6	924	TRUE	0.00103178974468669	2.43693369541731	FALSE
ENSG00000225914	TGACTCAGGAGCGGCGCTGC	chr6:31769615-31770257	5	372	TRUE	0.0010331252755714	2.48321694753147	FALSE
ENSG00000228727	CGGTTTCTTCTCCATCGCGG	chr6:31573932-31575931	17	44735	TRUE	0.00103395602694287	-1.02603911766676	FALSE
ENSG00000137411	CCAGAGCCGGTAGCGAGGTT	chr6:32837657-32839102	31	69535	TRUE	0.00103456454230232	-0.727507412994563	FALSE
ENSG00000204568	GACCGAGGGCGAGACACGCC	chr6:31896953-31898663	192	207875	TRUE	0.00103629949400856	-0.251396279034157	FALSE
ENSG00000272273	CTGTACAAACAGCTGATCAG	chr6:29967104-29967966	26	40034	TRUE	0.00103721018912083	-0.807138169895524	FALSE
ENSG00000204427	TGGAAATAAGACATTCCCCT	chr6:32073209-32073641	205	185947	TRUE	0.00103905847515916	0.270080106193734	FALSE
ENSG00000204351	CCTGGAATCAATCTGTGGAG	chr6:30840712-30841135	115	83385	TRUE	0.0010395269376575	0.433832858947565	FALSE
ENSG00000204463	CCGAATTTCTGTCGAATGAC	chr6:32002562-32003711	193	262057	TRUE	0.00104034954443282	-0.248333336900914	FALSE
ENSG00000241404	AGAGATTGCGTTCAATTCGG	chr6:30847422-30848551	23	43703	TRUE	0.00104193634244644	-0.910999754938028	FALSE
ENSG00000204560	AACAGCGCGTCCACATCGAA	chr6:30625977-30627634	60	62660	TRUE	0.0010426843090678	0.540822845438851	FALSE
ENSG00000204576	GGAATTTGGGGCTTTAATAC	chr6:32981697-32982715	77	75254	TRUE	0.00104461108140353	0.540752275049803	FALSE
ENSG00000204632	CTACCTCCCCAGCTGAGCTA	chr6:31874908-31875284	8	1321	TRUE	0.00104496785272551	1.97911004619885	FALSE
ENSG00000181449	CATCGGGGATCAAAGTTCAT	chr6:31628282-31630281	352	304001	TRUE	0.00104587498540776	0.154343122205178	FALSE
ENSG00000213676	CTTGGGAAAGACGCTTACCT	chr6:33091862-33092619	121	109203	TRUE	0.00104616984105896	0.405381448760176	FALSE
ENSG00000206503	CGCGCCCGCGAGGAAACGCC	chr6:30463701-30464128	188	240649	TRUE	0.00104866638872092	-0.253309581523425	FALSE
ENSG00000168394	TTGAGTCTTGAGTCCGGGGT	chr6:31200382-31203181	11	3467	TRUE	0.00104888453784164	1.60861114959627	FALSE
ENSG00000204366	GACAATGCGGCGTTGCCCGC	chr6:30721303-30721829	61	31768	TRUE	0.00104891892404723	0.667965878247209	FALSE
ENSG00000213676	GATTGTTTGTGGTGGGCTCC	chr6:29834676-29835312	121	109203	TRUE	0.00105062080719701	0.399631200411401	FALSE
ENSG00000146112	CAGCGAGTCCCACGCGGGGT	chr6:30686482-30687998	239	120528	TRUE	0.00105175119055633	-0.270980798383321	FALSE
ENSG00000204498	AAATTCCCTACATTCCAGGG	chr6:30844084-30844576	134	146177	TRUE	0.00105183970377727	0.343085932001164	FALSE
ENSG00000204439	CAACTTGATGGTGCCACCGA	chr6:31474771-31475258	132	76811	TRUE	0.00105207012356221	0.395953095134142	FALSE
ENSG00000270604	TCTGCTTTAGATTCATGAGT	chr6:31268128-31268420	26	11959	TRUE	0.00105253150049511	1.01971969240982	FALSE
ENSG00000204389	CCTTCCAAGCGGCACGTGCC	chr6:30821832-30824781	9	4095	TRUE	0.00105276354987753	1.5617279099338	FALSE
ENSG00000204632	ACAAGTGATTGGCAGTCGTG	chr6:31898742-31899032	6	1323	TRUE	0.00105763021949332	2.23665469887165	FALSE
ENSG00000206503	TGCTATCTGAGTAGGAGCTG	chr6:30779094-30779523	255	240582	TRUE	0.00105764690812749	0.230325743029185	FALSE
ENSG00000204619	TGTATTCCAGTGAGGCCAGA	chr6:31568100-31568377	177	180422	TRUE	0.00105919598397556	-0.285479140233718	FALSE
ENSG00000204560	GACTCACGCCCTGCTCGTAC	chr6:31750303-31751126	53	62667	TRUE	0.00105960574312167	-0.573100151513388	FALSE
ENSG00000213780	TTCTAGTGCGTAACAGTCTA	chr6:31643943-31644721	69	94388	TRUE	0.00106081995358482	-0.483066678286202	FALSE
ENSG00000241404	TTTATAGTTTGGTCTTTCAT	chr6:30842041-30842500	27	43699	TRUE	0.00106237842388707	0.821396646400234	FALSE
ENSG00000181449	AGGAGCTCCCTCCCGGTACT	chr6:31659112-31659495	369	303984	TRUE	0.00106250383222384	0.148461285916376	FALSE
ENSG00000204592	TGATGAATACATTAACCAGG	chr6:32622509-32622789	40	28844	TRUE	0.00106283774669381	0.800339259327181	FALSE
ENSG00000204301	CAGCCTGCCGCTCCAAGAGC	chr6:31851673-31852487	7	23129	TRUE	0.00106309858010771	-1.63000716864867	FALSE
ENSG00000204469	GGCTCAGAAGGGGTGGTCGC	chr6:32011727-32012212	306	223129	TRUE	0.00106402515031509	0.208389393318967	FALSE
ENSG00000204366	AGCCTGCAAAAGGAGCGCGC	chr6:31739907-31743157	14	31815	TRUE	0.00106488462216305	-1.18738416052567	FALSE
ENSG00000204371	GCTCCATTCCACTACGGGTT	chr6:30700400-30700858	279	203908	TRUE	0.00106492243679203	0.213568953695885	FALSE
ENSG00000204392	GGCAAAGCGCGGCCGACTTG	chr6:31806092-31807536	24	325125	TRUE	0.0010653340171036	-0.455008250311984	FALSE
ENSG00000137343	GCACCCATCACTCAGCAGAT	chr6:30411464-30412023	168	183384	TRUE	0.00106671279810179	-0.29014368633232	FALSE
ENSG00000204389	GTCCCCCTCGAAGCTTTGAC	chr6:31952857-31954856	13	4091	TRUE	0.00106859962102	1.57459437271106	FALSE
ENSG00000221988	CTGTAAGAAGCCCACGGTTT	chr6:31598439-31599041	69	118286	TRUE	0.00106861749962524	-0.51752311962109	FALSE
ENSG00000204427	AGACCAGAGAGGTAATGCGG	chr6:30631690-30632204	106	186046	TRUE	0.00106873415577636	-0.364432664489696	FALSE
ENSG00000204410	TGCGGTCGGACCCCATGCGA	chr6:30325707-30327514	52	24334	TRUE	0.00106933316803767	0.684433761652602	FALSE
ENSG00000204525	CACAGCACTTTCACTTTCAG	chr6:31841008-31842456	35	53879	TRUE	0.00106942307329813	-0.791788645904359	FALSE
ENSG00000204576	TCCTGGCCCACTCCCAGTAG	chr6:31125080-31125417	62	75269	TRUE	0.0010697782269893	-0.566136768098666	FALSE
ENSG00000204438	GAAAGATGAGTCGTTTAAGA	chr6:32609751-32610407	97	100025	TRUE	0.00107055355102463	0.434999341206627	FALSE
ENSG00000204257	GCTGCTGTGAGCTGATACTA	chr6:30319613-30319898	22	10717	TRUE	0.0010711906433823	1.16360984272491	FALSE
ENSG00000137331	ACATGACTCATGCATGAGTC	chr6:31058176-31058760	25	29089	TRUE	0.00107121831258832	1.34472163127285	FALSE
ENSG00000204315	TTAGTACTTAGTATTGGTGG	chr6:32609751-32610407	76	77659	TRUE	0.00107147286156763	-0.499996030628667	FALSE
ENSG00000204574	CACGTTAGCCAGCTGCCAGT	chr6:30160564-30160874	130	177723	TRUE	0.00107169531361095	0.331030195600553	FALSE
ENSG00000221988	GGTGGTTTGTTGTCCCACGA	chr6:32933624-32934051	130	118225	TRUE	0.0010723162570672	0.374941082597666	FALSE
ENSG00000204469	CCTTGGGTTCGCTCCTAAGG	chr6:31739907-31743157	203	223232	TRUE	0.00107318468365262	-0.237543519975266	FALSE
ENSG00000204576	GCCCGACAGAATTACCGCCG	chr6:30555370-30557804	49	75282	TRUE	0.00107439567959342	-0.605766436562815	FALSE
ENSG00000204264	GTGCTCAAACTCGTCCTTCT	chr6:31817239-31817580	18	8278	TRUE	0.00107617273495299	1.14314978497937	FALSE
ENSG00000213719	CGGTAGAAGTCGGCTTGATG	chr6:30812806-30815582	398	324000	TRUE	0.00107797536620614	0.1282698995292	FALSE
ENSG00000198563	CTCGTGAGTCCAGGGATCTA	chr6:31494826-31495422	338	326065	TRUE	0.0010787585445535	-0.119071671501218	FALSE
ENSG00000198563	AGCTCGGTCCTTCCGGACGC	chr6:31814206-31817021	373	326030	TRUE	0.00108032788538837	0.115209791034857	FALSE
ENSG00000235663	GTCTTCATGGTTGATCTAAT	chr6:31613382-31615931	9	1564	TRUE	0.00108060353197855	1.89407263283056	FALSE
ENSG00000204536	TGTCTAGGGTACAGACAGTC	chr6:31752860-31753761	79	93523	TRUE	0.00108063283949216	0.536838810224183	FALSE
ENSG00000204619	CCTCGCGGCCTATCGCGGAG	chr6:30555370-30557804	145	180454	TRUE	0.00108131460665668	0.317948029110958	FALSE
ENSG00000204314	CCTCCATTCCTTAGATAGAC	chr6:31574156-31574793	8	25124	TRUE	0.00108149384899109	-1.44854931252854	FALSE
ENSG00000137411	CAACAGTAAAGCCAAGGAGT	chr6:30201759-30202174	187	69379	TRUE	0.00108159858979289	0.333966827983151	FALSE
ENSG00000204525	CAGCTCCTCGGAGACTCAGC	chr6:33073469-33073887	62	53852	TRUE	0.0010822059386774	0.653261871008163	FALSE
ENSG00000204348	CTGAATAGAGAGGCGGCCCT	chr6:31402804-31402980	43	73943	TRUE	0.00108403561666309	-0.63734434246679	FALSE
ENSG00000213722	CAGACCTTCCACATTAGACC	chr6:30795771-30796496	401	313467	TRUE	0.00108421175880324	0.134492329824236	FALSE
ENSG00000137411	GGTAAGTAAGCCGTCCGGAG	chr6:32185674-32186005	68	69498	TRUE	0.00108480951776854	0.539919262448247	FALSE
ENSG00000206344	GTGTCATGTTCCACACACGT	chr6:30844980-30845510	10	3530	TRUE	0.00108610960346709	1.70981805536786	FALSE
ENSG00000204439	GGGTAACCACCTTTCCCTCA	chr6:32061096-32061628	80	76863	TRUE	0.00108704963928846	-0.500906389040401	FALSE
ENSG00000204560	AGCGGCTACCTTGCTACGGC	chr6:31969629-31970067	27	62693	TRUE	0.00108795614942686	-0.823103779260065	FALSE
ENSG00000204348	AATGGGTTAAGTGCTACAGT	chr6:31114273-31115546	107	73879	TRUE	0.00108798675732917	0.439462879381785	FALSE
ENSG00000137337	GATGGGTGGCGGTTACTTTC	chr6:31517213-31517602	128	140635	TRUE	0.0010885658260902	0.388737246860084	FALSE
ENSG00000204439	GACTCCCCTCCTCTGTCATT	chr6:31386778-31387564	73	76870	TRUE	0.00108988307923018	-0.506169710145921	FALSE
ENSG00000204439	CTCAGCGGGGCTGCACCAAG	chr6:31764314-31764571	133	76810	TRUE	0.00109021217690852	0.411901045849575	FALSE
ENSG00000241404	TGTAGTAAAAATGCACATCA	chr6:31044219-31044616	28	43698	TRUE	0.00109084201874315	-0.848984458831554	FALSE
ENSG00000213719	GACTAACTCTTAACACCTCT	chr6:30767368-30767935	181	324217	TRUE	0.00109130503903068	0.211427519363294	FALSE
ENSG00000078018	AGTAGATTTCCGTAGATTAC	chr6:32940624-32941835	273	285456	TRUE	0.00109191140256859	-0.198857084663731	FALSE
ENSG00000206503	CTGGCAAATCTGTTGAGCAA	chr6:31738650-31738862	687	240150	TRUE	0.00109337243513454	-0.1356876748701	FALSE
ENSG00000181449	GGGCAGCACCGTCTATTACC	chr6:31589309-31589721	229	304124	TRUE	0.00109450041355123	-0.189408270004425	FALSE
ENSG00000196230	AAGCTCCATTAATGCTTCAA	chr6:30238308-30239117	213	328521	TRUE	0.00109712473474759	-0.155107236326925	FALSE
ENSG00000204308	CTTAAATTGAGACTCTGAAT	chr6:30757410-30757958	208	306582	TRUE	0.00109717352394063	0.195937621536221	FALSE
ENSG00000204590	AGTATGCGGTGTGCTTCACT	chr6:30700400-30700858	25	12888	TRUE	0.0010975469922263	1.00835631369159	FALSE
ENSG00000213719	TACCCAGACCGGCGCCCTGC	chr6:31643943-31644721	302	324096	TRUE	0.00109769054719145	0.173294361389647	FALSE
ENSG00000204580	GGCTGGCTACCTCGCCCTTG	chr6:31659583-31660191	337	241031	TRUE	0.00109790367960842	-0.182943315012296	FALSE
ENSG00000137404	CATCTTCTGGAATAGGGCGA	chr6:31776485-31778192	123	216856	TRUE	0.00109818554178048	0.319853506523445	FALSE
ENSG00000137312	TGGTCATCCTGACTTTACTG	chr6:31053801-31054266	313	238738	TRUE	0.00109982796721712	-0.198705498588164	FALSE
ENSG00000137337	CTGTGATGAGTCGGGCATCA	chr6:30590211-30591236	167	140596	TRUE	0.0011007126396143	-0.302397975889599	FALSE
ENSG00000146112	TTGGTTTCCGGCGGCCCCAA	chr6:31659583-31660191	89	120678	TRUE	0.0011010229191927	-0.472795383752828	FALSE
ENSG00000213654	GACAGCCCCCTGCGCTTCGA	chr6:30171513-30172632	37	16106	TRUE	0.00110126655558969	0.839729042876688	FALSE
ENSG00000270604	CGATACTAGAGTTTATGGTC	chr6:33170110-33170273	18	11967	TRUE	0.00110241190855552	1.19575243309006	FALSE
ENSG00000213780	TAGAATTCTTATGGCGAATA	chr6:31441481-31443034	84	94373	TRUE	0.00110355895980384	0.467651074247918	FALSE
ENSG00000204568	CCCAAGCTCAAGCTGCGTGG	chr6:32203405-32204039	150	207917	TRUE	0.0011056530934123	-0.299889298988966	FALSE
ENSG00000213760	TGGAGTAGCTCCATAGGCCT	chr6:30360164-30360578	18	34428	TRUE	0.00110830207670086	-1.02228119016105	FALSE
ENSG00000204438	GATCCGTTCTAGGCGGTTCA	chr6:31137292-31138485	132	99990	TRUE	0.00111219179561099	0.390343130017836	FALSE
ENSG00000234745	CCCATCCCCCCAGCTGAGAA	chr6:31882412-31882682	38	20215	TRUE	0.00111255623191701	0.819020455624939	FALSE
ENSG00000137337	AGTTCGGCTCTTACCTGGAG	chr6:33075566-33076192	141	140622	TRUE	0.00111275261025053	-0.339808157825906	FALSE
ENSG00000204498	AGCTCTCTAGTACTGGTCCT	chr6:30810746-30811218	307	146004	TRUE	0.0011132097286597	-0.236523810585065	FALSE
ENSG00000204351	CCTGGTGTAGCGAGCGGGCT	chr6:31366709-31367557	33	83467	TRUE	0.00111493515414111	-0.703021748363305	FALSE
ENSG00000132688	CTCTGCCTGTTCCTCCGCCA	chr6:29956599-29956842	321	323468	TRUE	0.00111509647506157	-0.152751070982247	FALSE
ENSG00000204421	ATACCAGAAGGCGGTGCAAA	chr6:30821832-30824781	9	2568	TRUE	0.00111571903497327	1.81792927191995	FALSE
ENSG00000204439	CCGGATGGGGACTTTATAGT	chr6:30489143-30490745	52	76891	TRUE	0.00111696015436262	-0.630796177828848	FALSE
ENSG00000181449	TAGGCAACCCATTACACCTC	chr6:29964667-29966468	171	304182	TRUE	0.00111849143876559	-0.217236199676919	FALSE
ENSG00000078018	AGTGATTACATGGGGACAAT	chr6:30765581-30765804	184	285545	TRUE	0.00111911947711534	-0.252462613915567	FALSE
ENSG00000204392	TCCTCTGTAGCCCAACTGGA	chr6:33069402-33069630	308	324841	TRUE	0.00112046090211236	-0.132094157069516	FALSE
ENSG00000204427	TGGTAGATGTGGCTTGTTCC	chr6:30147145-30147402	171	185981	TRUE	0.00112164622686051	0.290187393014262	FALSE
ENSG00000204619	TTATGGGAAAAGTCCTTCTA	chr6:30156222-30156550	181	180418	TRUE	0.00112203312509418	0.290104248046465	FALSE
ENSG00000204569	GGTGTTCCGAGTGCTCCCAC	chr6:31643943-31644721	74	90164	TRUE	0.00112536264727835	-0.468963619777306	FALSE
ENSG00000204256	GGATACGGGTGTGCCTTTGG	chr6:32970678-32971108	270	210731	TRUE	0.00112582133612064	-0.230916663168792	FALSE
ENSG00000204257	TAAACTTCAGGGCCCTACGT	chr6:31083575-31084324	19	10720	TRUE	0.00112611150950503	1.19416943167409	FALSE
ENSG00000204257	GGCAGATAATCAAGCGGAAT	chr6:31044219-31044616	19	10720	TRUE	0.00112686236957406	1.08992657141749	FALSE
ENSG00000204351	GCTGTAGTGGGATCAGCCCA	chr6:33069402-33069630	94	83406	TRUE	0.00112918481043715	0.458350864361247	FALSE
ENSG00000204386	CCCCATCCTGGGGTTGCCCT	chr6:31142479-31142749	11	6269	TRUE	0.00112926909262828	1.29881563283397	FALSE
ENSG00000204576	TACGGCTTATCTCTGTGGGA	chr6:31874908-31875284	51	75280	TRUE	0.00113042786034349	-0.5841873233413	FALSE
ENSG00000204469	GGCTCCAAGAGCGAAAACGC	chr6:32853059-32854603	165	223270	TRUE	0.00113077808687585	0.266367389223119	FALSE
ENSG00000204315	GGGGCTCGTTGTGCATTAAG	chr6:32127536-32128582	50	77685	TRUE	0.00113094230581595	-0.616016361017705	FALSE
ENSG00000204439	GCTCTGGCCATCGGTGTAGA	chr6:29737737-29738687	63	76880	TRUE	0.00113167275462943	0.577608186782943	FALSE
ENSG00000137411	AAGCTGGTCTTGGTGAATCA	chr6:30543023-30543229	51	69515	TRUE	0.00113282092297123	-0.625094196313221	FALSE
ENSG00000241404	CTCCCCTGCTGAACCTTCGG	chr6:32209987-32210755	62	43664	TRUE	0.00113327411856069	0.60287688664687	FALSE
ENSG00000204356	CCTTGCCGTCGTACGCGTGC	chr6:29723163-29724697	177	256151	TRUE	0.00113407504547793	-0.246033433272699	FALSE
ENSG00000204248	TTGCTCAGGGTGCTACACCA	chr6:31927370-31928524	10	2424	TRUE	0.00113474237218031	1.84330024262047	FALSE
ENSG00000204392	TGTTAGTATAGAGGAAGAGG	chr12:7789365-7789670	275	324874	TRUE	0.00113629878786279	-0.13623650409379	FALSE
ENSG00000234127	TGGTCTAAGACGCCTGGGCA	chr6:33197523-33197806	108	78452	TRUE	0.00113647984811131	0.429916903002159	FALSE
ENSG00000204531	GCTGAGAACACGCGGACTCC	chr6:29975001-29975708	11	3073	TRUE	0.00113679708369581	1.67372515762175	FALSE
ENSG00000204428	TTCCTGAAATATGACCCTTG	chr6:29758782-29759248	10	6762	TRUE	0.0011369141990217	1.42344696925619	FALSE
ENSG00000204525	TACTCGTATATTACTGACAC	chr6:30541492-30542052	59	53855	TRUE	0.0011370950952936	0.634124492926075	FALSE
ENSG00000235663	TGGCCCCGTCAAAGACGGGA	chr6:31493799-31494553	4	1569	TRUE	0.00113747639326118	2.42533405500729	FALSE
ENSG00000204310	AGCAGCGACCCGCAGCAAGC	chr6:31072588-31072809	194	237965	TRUE	0.00113957139058479	0.239924985628397	FALSE
ENSG00000204463	GAATTTCGTATACAAATATT	chr6:31092821-31093433	247	262003	TRUE	0.00114220002302114	-0.206312681050957	FALSE
ENSG00000204439	GACTTATGTGCTGCTCATTC	chr6:30767368-30767935	120	76823	TRUE	0.00114407371408122	0.439134108809934	FALSE
ENSG00000204599	GTGGGTCAGTTACGCCGACA	chr6:31794259-31796391	59	26558	TRUE	0.00114409520322167	0.646623852248298	FALSE
ENSG00000181449	GTTGAGCCTGAGGCCTCTGG	chr6:30685474-30685641	441	303912	TRUE	0.00114504039762871	0.137126030262758	FALSE
ENSG00000181449	CTCTTTCTAACGAGCACGAA	chr6:31896953-31898663	280	304073	TRUE	0.00114547681371972	-0.157692694127453	FALSE
ENSG00000204390	TCGGAGCCAGTCCCCGCATT	chr6:29748405-29749554	10	2067	TRUE	0.00114547993358436	1.84947651370007	FALSE
ENSG00000137331	AGAGGTCAAGGCTAGTGGGT	chr6:31170419-31170828	31	29083	TRUE	0.0011486717315152	1.15471766934875	FALSE
ENSG00000225914	AGCTGTCCAGAACAGCCCTA	chr6:31952224-31952653	4	373	TRUE	0.00114936189650012	2.4653110252413	FALSE
ENSG00000137312	TACACAGGAGACTGTACACC	chr6:31386778-31387564	241	238810	TRUE	0.0011494043354854	0.219235655345635	FALSE
ENSG00000240053	CCCCTCTCTACTCCCGGTAG	chr6:30489143-30490745	52	55441	TRUE	0.00114947886044187	0.638413577736086	FALSE
ENSG00000241370	TTCCACCTAGTGGCAGTGAT	chr6:31396975-31397224	293	276983	TRUE	0.00115030500537476	0.175566090664135	FALSE
ENSG00000204256	CTATGCGGAAGCCACCCTGG	chr6:32402860-32403151	213	210788	TRUE	0.00115046290415098	-0.256180510493955	FALSE
ENSG00000270604	ACTCGCTTGAAACACCACGA	chr6:31196931-31198563	30	11955	TRUE	0.00115102257209504	0.969379631440945	FALSE
ENSG00000137337	TTCCAAGTTTCCTGTGACGC	chr6:32745672-32745953	125	140638	TRUE	0.00115135449466783	-0.362176360359735	FALSE
ENSG00000204248	ACTGAGTCATTACCTGCTAA	chr6:31202775-31203156	5	2429	TRUE	0.00115326419121756	1.86910516856295	FALSE
ENSG00000204536	CAGATGGGCTGCCTCCTATC	chr6:30147145-30147402	68	93534	TRUE	0.00115468378041596	-0.502261155638677	FALSE
ENSG00000204580	ACGGCTCTTCTGCCCCGGTC	chr6:29863832-29864500	251	241117	TRUE	0.00115736271781092	0.217096091723402	FALSE
ENSG00000204257	TTTAAATATCCTGTACTCGT	chr6:31981726-31982144	16	10723	TRUE	0.00115776245975707	1.33102959420978	FALSE
ENSG00000204444	AGCCTGTAGTCCCCACTTGG	chr6:31658396-31658559	62	72936	TRUE	0.00115815557944329	-0.527403435071355	FALSE
ENSG00000204305	GAGCGAGCGGAAGACCATCT	chr6:29752307-29753422	96	48670	TRUE	0.00115859104379989	-0.444427462495137	FALSE
ENSG00000241404	TTGACTCAGCGAGCTCAAAG	chr6:31087560-31087877	19	43707	TRUE	0.00116110109739023	-0.980569745777656	FALSE
ENSG00000240053	CATAGCTTCCACATACCATA	chr6:31969629-31970067	49	55444	TRUE	0.00116226841201839	-0.603637988710918	FALSE
ENSG00000204536	CCTGGTAGAAACTGAGCATT	chr6:32116811-32117036	80	93522	TRUE	0.00116249042719024	-0.478355117222804	FALSE
ENSG00000204444	GGCGCCGCCATAAATGGCCC	chr6:31834234-31835425	85	72913	TRUE	0.00116290563896892	0.480217030717265	FALSE
ENSG00000204438	TAAGGGAAGAAGGGCGTCTA	chr6:31637209-31638951	136	99986	TRUE	0.00116491322787809	0.367018506835458	FALSE
ENSG00000241404	CGATGGACCAGCCGCTCCGT	chr6:32970678-32971108	22	43704	TRUE	0.00116554616697835	-0.972912222015783	FALSE
ENSG00000204348	CATCTTCCAGCTGAGCGTAC	chr6:31180225-31181002	45	73941	TRUE	0.00116637104872203	-0.632582721774818	FALSE
ENSG00000204564	TTCTATTCCCACCCTTGCAA	chr6:29705703-29706028	94	55310	TRUE	0.00116676869180119	0.509895799784138	FALSE
ENSG00000213654	CAGAGCAGACATCTTCCACG	chr6:32195086-32195317	8	16135	TRUE	0.00116817075917076	-1.53684492549511	FALSE
ENSG00000272273	GGGTCTACTGAAAAGCTAAT	chr6:31923019-31923477	21	40039	TRUE	0.00116914582812724	-0.961560862023861	FALSE
ENSG00000204390	CTGCCCCATTGGAATAATCC	chr6:31762532-31764531	6	2071	TRUE	0.00117292533917101	2.0256588986922	FALSE
ENSG00000240053	AGATTGGCGCGCGGACCACT	chr6:30127137-30128131	101	55392	TRUE	0.00117436332330978	0.466316116648589	FALSE
ENSG00000204348	AGGGGCGTCGGTGCGACCGC	chr6:31971319-31972880	61	73925	TRUE	0.00117485385211376	-0.532204176240058	FALSE
ENSG00000204386	GCCCGACGGTTCTCTCGGAA	chr6:31619900-31621361	12	6268	TRUE	0.00117665217297623	1.4164733348701	FALSE
ENSG00000204619	AAGTTCGTGCCATGTGCAGT	chr6:30843326-30843522	272	180327	TRUE	0.00117790476381224	-0.241198120188053	FALSE
ENSG00000196230	ACGGGCCATCTGAAAGATAT	chr6:32189659-32190569	377	328357	TRUE	0.00117790569565996	0.0856834671311422	FALSE
ENSG00000204344	TTCCTCAGAGCCGCTACATG	chr6:31574156-31574793	194	130311	TRUE	0.00117793371443824	0.296727443510892	FALSE
ENSG00000204444	AGTTAACGCGAAGCTGCTTG	chr4:112515941-112516776	72	72926	TRUE	0.00117914070783871	0.510722189570906	FALSE
ENSG00000204388	GGAAAAACAAGCATCCGGCG	chr6:32413296-32413959	105	94737	TRUE	0.00117942887423569	0.432483597028063	FALSE
ENSG00000204525	AGCCAGGTGATGTTGACCAC	chr6:32745672-32745953	37	53877	TRUE	0.00117986562253894	-0.721762648165325	FALSE
ENSG00000196230	GGAGCAGCTTCAAGCTGTAG	chr6:29758782-29759248	244	328490	TRUE	0.00118183306844203	-0.125288758784806	FALSE
ENSG00000204421	CTATAGATAGCGACGAACTG	chr6:33192035-33193499	6	2571	TRUE	0.00118352892840844	1.91088181828562	FALSE
ENSG00000178403	TGCGTCGCACTACGGATGCG	chr6:31651695-31653469	3	10000	TRUE	0.0011840230290332	-2.65377133933073	FALSE
ENSG00000234745	GCTGCAGTGTGCAGGGCGGT	chr6:31268128-31268420	4	20249	TRUE	0.00118419903903338	-1.89326845494368	FALSE
ENSG00000241404	CCCTCTGCCCCCGAGAAATA	chr6:31711205-31712020	50	43676	TRUE	0.00118485290564539	0.620722236333723	FALSE
ENSG00000206503	TGTTGAGAAACCCGCCCCAG	chr6:30013249-30013883	310	240527	TRUE	0.00118594571015524	0.215554336474253	FALSE
ENSG00000204482	AGCGTCCTCTGGTGGGAGGG	chr6:30684704-30684912	7	1016	TRUE	0.00118683760918177	1.99501581547815	FALSE
ENSG00000204428	GCTGAAGGCAGTGGGACTAT	chr6:31246063-31246842	12	6760	TRUE	0.00118781299180115	1.3527826304976	FALSE
ENSG00000137331	CTTCTTACCAGTTGGTGGTG	chr6:32857713-32857900	35	29079	TRUE	0.00118935025981152	0.998914083026598	FALSE
ENSG00000227198	CCAAGCCCGCTCGCTACACC	chr6:31366709-31367557	4	819	TRUE	0.00118974465324499	2.66949359357227	FALSE
ENSG00000078018	GGCGGGACTGATTCGCACTA	chr6:31664701-31666410	337	285392	TRUE	0.00119052176766768	0.177276050927729	FALSE
ENSG00000196230	CCACATGGACCTCCTTAACA	chr6:30507742-30508763	327	328407	TRUE	0.00119116862230273	0.093139510690702	FALSE
ENSG00000227198	TACCAGGGAGACAAACTATC	chr6:32940624-32941835	4	819	TRUE	0.0011959023425236	2.68085388285376	FALSE
ENSG00000196230	GACGAAGTTCCCGCATCCCA	chr6:31114273-31115546	369	328365	TRUE	0.00119782354306582	-0.0903977122743544	FALSE
ENSG00000204308	AGTCCTAGGCTCGCTTCATC	chr6:32177110-32178719	295	306495	TRUE	0.00119882564531553	-0.168007566604521	FALSE
ENSG00000213719	CCAGTGATACGGAAGTCCCC	chr6:31676763-31677222	279	324119	TRUE	0.00119991940000566	-0.157837871516077	FALSE
ENSG00000137331	TCGCCGCGGGGCAACTACCT	chr6:30742057-30744943	16	29098	TRUE	0.0012	-1.41361551319602	FALSE
ENSG00000139352	CTGACGTCACCTGGTCCAGA	chr6:30781581-30782706	6	10696	TRUE	0.0012	-1.82068737029918	FALSE
ENSG00000166278	CTGCATGTACCCACGCGTCC	chr6:31888461-31889457	3	423	TRUE	0.0012	4.28440001821066	FALSE
ENSG00000168477	ACCACGACGGATTCGGAGAC	chr6:31196931-31198563	5	1407	TRUE	0.0012	2.6222770854985	FALSE
ENSG00000168477	GAGGGGACAGATTCATAAGC	chr6:31225249-31225486	4	1408	TRUE	0.0012	2.78111230836078	FALSE
ENSG00000168477	CAGGAACTTGTACTTGCGGG	chr6:32071855-32072285	4	1408	TRUE	0.0012	2.80615504417316	FALSE
ENSG00000178403	GAACAGCGCTGACATTCAGC	chr6:30541492-30542052	10	9993	TRUE	0.0012	1.71091229980639	FALSE
ENSG00000196260	TTCCCTAGCCATAGATTTGT	chr6:29982251-29982430	3	172	TRUE	0.0012	3.84095183435255	FALSE
ENSG00000196260	CGGTCACCTTGACGGCTAAA	chr6:31127937-31128440	3	172	TRUE	0.0012	4.19645461088267	FALSE
ENSG00000196565	TGGTGCGAGTGCGTGAATAT	chr6:31580307-31582306	3	80	TRUE	0.0012	4.87498324450384	FALSE
ENSG00000204385	GTAGTAGCTTGAGTGGTATC	chr6:30308057-30310057	4	488	TRUE	0.0012	3.67567051943066	FALSE
ENSG00000204385	GGTACCTGGTAGAGTTATAT	chr6:30446257-30448256	3	489	TRUE	0.0012	3.28736399580003	FALSE
ENSG00000204385	GGAACCTTCTAGGCATGGCA	chr6:30838353-30838890	4	488	TRUE	0.0012	3.12397543479922	FALSE
ENSG00000204385	GACATCTGGCGCCAATATTC	chr6:31511215-31511680	4	488	TRUE	0.0012	3.21176764128569	FALSE
ENSG00000204385	CCCAATCTGACTTCTAGACA	chr6:32439511-32440091	4	488	TRUE	0.0012	3.19874913935473	FALSE
ENSG00000204385	CCTGGAAGACAGGCGCGCCG	chr6:32521797-32522141	5	487	TRUE	0.0012	3.10100780173757	FALSE
ENSG00000204388	GTGGCAAGACGTGCAGACAC	chr6:30810746-30811218	39	94803	TRUE	0.0012	-0.709794327480151	FALSE
ENSG00000204421	CAGGGCGCCGTAAGATGGGC	chr6:31497782-31499781	12	2565	TRUE	0.0012	1.7700849000406	FALSE
ENSG00000204421	GGGGAATGGACTCCACCCTA	chr6:32933624-32934051	12	2565	TRUE	0.0012	1.99338860481866	FALSE
ENSG00000204560	GGACAAAAATTCCGCGCGCG	chr6:30721303-30721829	19	62701	TRUE	0.0012	-0.919898196745188	FALSE
ENSG00000204560	CACGCAGCGTAGGCATTCTT	chr6:31618257-31620457	64	62656	TRUE	0.0012	0.700324466808903	FALSE
ENSG00000204560	GCAATGATGGGCTGCGACGC	chr6:31717532-31717882	20	62700	TRUE	0.0012	-0.947058106681678	FALSE
ENSG00000204618	AACAGACCTCTCCACTCTGC	chr6:32558427-32558954	3	232	TRUE	0.0012	3.63695008644615	FALSE
ENSG00000224328	GCGTCAACTTGTCGTCCCTC	chr6:31971319-31972880	3	337	TRUE	0.0012	3.57518569833509	FALSE
ENSG00000225914	TTCTAAGGCTTAATCCCATC	chr6:31042790-31043131	3	374	TRUE	0.0012	3.83922269384726	FALSE
ENSG00000225914	TGGTCATCCTGACTTTACTG	chr6:31053801-31054266	4	373	TRUE	0.0012	2.87478236798613	FALSE
ENSG00000225914	GACTTAAAGTCACATGAAGA	chr6:32216313-32216731	3	374	TRUE	0.0012	3.50446491168227	FALSE
ENSG00000227507	GGCTCTGAGGAGGTACTTGA	chr6:31558164-31558469	6	924	TRUE	0.0012	2.9813632787136	FALSE
ENSG00000231852	GCTGAGAAGGCTCTAGCCCT	chr6:32073209-32073641	4	939	TRUE	0.0012	2.66619993874199	FALSE
ENSG00000237080	CCCCTCTTATCTTGCGAGGA	chr6:31126809-31127048	6	441	TRUE	0.0012	2.7233105306367	FALSE
ENSG00000242574	ATAGACAACCATCCATGTGA	chr3:181711915-181712221	7	1147	TRUE	0.0012	2.66122444258466	FALSE
ENSG00000244355	ATTATAACTACTGTAACTAA	chr6:31092821-31093433	5	873	TRUE	0.0012	3.33754907408041	FALSE
ENSG00000137337	GACGTCCGACGTGTCTGGTA	chr6:30716974-30717822	98	140665	TRUE	0.00120067365485588	-0.397753949197651	FALSE
ENSG00000213654	TTATCCCCAAACTGAGAGGT	chr6:30614391-30614769	22	16121	TRUE	0.00120071394544988	1.15039749971776	FALSE
ENSG00000272273	CCCCCACCACAGACGACAAG	chr6:31776485-31778192	64	39996	TRUE	0.00120072107397065	0.611606998373075	FALSE
ENSG00000181449	AATGGTAGGAAACCGCTCCA	chr6:30562461-30563161	259	304094	TRUE	0.00120107857137241	-0.178160046210389	FALSE
ENSG00000204351	AGCATTGCACGGGAGTTTAG	chr6:31127937-31128440	66	83434	TRUE	0.00120111080251894	0.568197558749614	FALSE
ENSG00000227507	GCCAGAGAGACACGTGAATA	chr6:32146482-32148481	3	927	TRUE	0.00120250761810604	2.38832413817828	FALSE
ENSG00000272273	TGCTCAGGGTGCTACACCAG	chr6:31927370-31928524	43	40017	TRUE	0.00120253544250479	-0.691440647503193	FALSE
ENSG00000204444	GGAGCTCTTTGCTCTCGAAA	chr6:31541761-31541994	79	72919	TRUE	0.00120296968399073	0.523550418834913	FALSE
ENSG00000078018	TTTGGGCTCTCGGTGAGGTT	chr6:31202775-31203156	349	285380	TRUE	0.00120327926106353	-0.177646165322898	FALSE
ENSG00000213760	CTGGAATCAATCTGTGGAGT	chr6:30840712-30841135	48	34398	TRUE	0.00120406335247967	0.702225691697745	FALSE
ENSG00000204574	ACAGCGCGTCCACATCGAAC	chr6:30625977-30627634	236	177617	TRUE	0.00120491808673118	0.257825605525604	FALSE
ENSG00000204301	GTCGATCACCTGCGCGGGTC	chr6:31862478-31864168	33	23103	TRUE	0.0012061407257369	0.871918947911331	FALSE
ENSG00000206503	CCTCTAGGCCTGCCACGGAG	chr6:29964667-29966468	204	240633	TRUE	0.00120774636470263	-0.245482270709497	FALSE
ENSG00000204308	ACGCATTTGGTGCCGTGGAA	chr6:30066546-30067702	253	306537	TRUE	0.00120791184725538	0.179443488688518	FALSE
ENSG00000213719	GCGACCGCGACGACACTGAT	chr6:29941886-29943609	386	324012	TRUE	0.0012102851066645	0.128908711734211	FALSE
[truncated: 938,941 more rows]
