# Supplementary material for: Region-Level Design and Analysis of CRISPR Perturbation Screens with FRACTEL
Source: bioRxiv. 2026 Jul 7:2026.07.06.736794. Preprint. [Version 1] doi: 10.64898/2026.07.06.736794 (PMC13371058; doi:10.64898/2026.07.06.736794)
Supplement: Supplement 8 [file media-8.gz › media-8]

response_name	response_id	grna_target	element_type	n_nonzero_trt_union	n_nonzero_cntrl_union	pass_qc_union	p_value_union	log_2_fold_change_union	padj_union	p_value_bonf	n_nonzero_trt_bonf	n_nonzero_cntrl_bonf	log_2_fold_change_bonf	pass_qc_bonf	padj_bonf	FRACTEL_pval	FRACTEL_pval_fdr_corr	FRACTEL_effect_size	n_grna	n_sig_grna	grna_type
ABCF1	ENSG00000204574	chr1:156677207-156677419	test	1232	74602	TRUE	0.372	0.0186892857391774	0.967397413857538	0.0373135734735946	133	75701	0.171446017102422	TRUE	0.697621025895567	0.0325611	0.511260876923077	0.0579815435639843	10	0	NA
ABCF1	ENSG00000204574	chr11:17719290-17719635	test	1032	74802	TRUE	0.484	0.016884761950327	0.978618044457359	1	98	75736	-0.168534389610035	TRUE	1	0.6037798	0.97265748791041	0.0453029146969749	10	0	NA
ABCF1	ENSG00000204574	chr11:5254487-5254795	test	1263	74571	TRUE	0.82	0.0153805467472696	0.994729960601095	0.4	121	75713	0.126598283989751	TRUE	1	0.4339808	0.927412327682489	0.0594094400266042	10	0	NA
ABCF1	ENSG00000204574	chr11:5254682-5254782	test	1286	74548	TRUE	0.036	0.0534690223474725	0.836972936852656	0.32	105	75729	0.170259911242749	TRUE	1	0.2807022	0.860851995488687	0.0762218426918096	10	0	NA
ABCF1	ENSG00000204574	chr11:5269651-5269865	test	1188	74646	TRUE	0.476	0.0110388220832212	0.977611640742599	0.16439466460217	106	75728	0.145567708860477	TRUE	0.902572987624986	0.1924258	0.803292982154093	0.0667041957184343	10	0	NA
ABCF1	ENSG00000204574	chr12:102957453-102957736	test	1305	74529	TRUE	0.596	0.0157265565545051	0.98415377339369	1	137	75697	0.101522281137455	TRUE	1	0.9476469	0.999994252483739	0.0394832034877789	10	0	NA
ABCF1	ENSG00000204574	chr12:7789365-7789670	test	1022	74812	TRUE	0.148	-0.0386987763408286	0.92596475454055	1	105	75729	-0.0829230845820992	TRUE	1	0.4933254	0.941086552849315	-0.0544753017370413	10	0	NA
ABCF1	ENSG00000204574	chr2:113117714-113127811	test	1379	74455	TRUE	0.524	0.0132571490160931	0.980407849784157	1	121	75713	0.074839705607495	TRUE	1	0.7876061	0.995352913364046	0.0305033819636086	10	0	NA
ABCF1	ENSG00000204574	chr2:209424033-209424313	test	1293	74541	TRUE	0.204	-0.0218262779093319	0.942112868580355	0.24	135	75699	-0.117545483757026	TRUE	0.983666765329063	0.0124178	0.393050503910615	-0.0739334858134242	10	0	NA
ABCF1	ENSG00000204574	chr3:181711915-181712221	test	1295	74539	TRUE	0.984	0.000911885497288267	0.99982198242906	0.52	114	75720	-0.143628583578954	TRUE	1	0.3112322	0.871691604519723	-0.0644809024801684	10	0	NA
ABCF1	ENSG00000204574	chr4:112515941-112516776	test	1146	74688	TRUE	0.216	-0.0236579337786398	0.944414703110273	0.56	96	75738	-0.156172312937762	TRUE	1	0.6475658	0.981628293671285	-0.0536750395554423	10	0	NA
ABCF1	ENSG00000204574	chr6:29702283-29703026	test	2488	73346	TRUE	0.092	0.0296576487759124	0.905106743955889	0.72	139	75695	0.122003677711991	TRUE	1	0.6051465	0.97265748791041	0.0494749737871427	20	0	NA
ABCF1	ENSG00000204574	chr6:29705703-29706028	test	2516	73318	TRUE	0.624	0.0110649398876101	0.98415377339369	0.8	130	75704	-0.134540043276512	TRUE	1	0.4454958	0.927412327682489	0.0435865303564819	20	0	NA
ABCF1	ENSG00000204574	chr6:29723163-29724697	test	2438	73396	TRUE	0.696	-0.00204535802824513	0.98930750798722	0.240068915884461	183	75651	0.148014181673934	TRUE	0.983832277791462	0.1567674	0.767457764575472	-0.0571708669906898	20	0	NA
ABCF1	ENSG00000204574	chr6:29737737-29738687	test	2208	73626	TRUE	0.24	-0.0169543840740682	0.946629125780553	1	191	75643	-0.0908567697302178	TRUE	1	0.9384492	0.999994252483739	-0.0317532795088602	20	0	NA
ABCF1	ENSG00000204574	chr6:29748405-29749554	test	2520	73314	TRUE	0.732	0.00874529084269771	0.990880653632915	0.241808013233682	173	75661	0.155903573032299	TRUE	0.98767327723916	0.4863719	0.941086552849315	0.0428844221663123	20	0	NA
ABCF1	ENSG00000204574	chr6:29752307-29753422	test	2362	73472	TRUE	0.512	-0.00784979977251865	0.980407849784157	1	203	75631	-0.103706776601259	TRUE	1	0.8966275	0.999994252483739	-0.0246563723371026	20	0	NA
ABCF1	ENSG00000204574	chr6:29758038-29758251	test	2361	73473	TRUE	0.56	0.0119053005663239	0.982145377558222	1	97	75737	0.166248217127485	TRUE	1	0.9423859	0.999994252483739	0.0331841165063281	20	0	NA
ABCF1	ENSG00000204574	chr6:29758782-29759248	test	2180	73654	TRUE	0.616	-0.0113261741751964	0.98415377339369	0.72	133	75701	0.136891964880619	TRUE	1	0.8105075	0.996170503838647	-0.0498328461267777	20	0	NA
ABCF1	ENSG00000204574	chr6:29759411-29759982	test	2140	73694	TRUE	0.56	0.0150823611309572	0.982145377558222	0.251873383328335	113	75721	0.195107303178162	TRUE	1	0.1888597	0.799217287033639	-0.0545969410248507	20	0	NA
ABCF1	ENSG00000204574	chr6:29760264-29760749	test	2568	73266	TRUE	0.524	-0.00590352113764814	0.980407849784157	0.48	187	75647	-0.132408558612785	TRUE	1	0.6939945	0.986291745542071	-0.0306583491703	20	0	NA
ABCF1	ENSG00000204574	chr6:29769292-29769656	test	2278	73556	TRUE	0.428	0.00956671533696207	0.974703934801987	0.608	190	75644	0.120334632175706	TRUE	1	0.4160197	0.917414928065019	0.0411153740730094	19	0	NA
ABCF1	ENSG00000204574	chr6:29791892-29793373	test	2172	73662	TRUE	0.192	-0.0200943649025174	0.94085678807947	0.528019840089072	106	75728	-0.149650742355803	TRUE	1	0.698351	0.986291745542071	-0.0437110320113885	18	0	NA
ABCF1	ENSG00000204574	chr6:29812946-29813558	test	2609	73225	TRUE	0.988	0.0010697895002405	0.99982198242906	1	176	75658	-0.096983993304073	TRUE	1	0.6669855	0.986291745542071	-0.0422470096542867	20	0	NA
ABCF1	ENSG00000204574	chr6:29813800-29815780	test	2314	73520	TRUE	0.764	0.00986322429090736	0.991213576926644	1	179	75655	0.0834191034169565	TRUE	1	0.9764659	0.999994252483739	0.0253698996107787	20	0	NA
ABCF1	ENSG00000204574	chr6:29827334-29828897	test	2269	73565	TRUE	0.912	0.00602615045947985	0.997946799016768	1	183	75651	-0.119176211336872	TRUE	1	0.6781668	0.986291745542071	0.047395615961866	20	0	NA
ABCF1	ENSG00000204574	chr6:29834676-29835312	test	2202	73632	TRUE	0.248	-0.0170202847379071	0.94798286090969	1	73	75761	-0.176036064250999	TRUE	1	0.5384301	0.951721075482773	-0.0645324062218824	20	0	NA
ABCF1	ENSG00000204574	chr6:29847861-29848382	test	2530	73304	TRUE	0.46	-0.0103264967357917	0.976980189184366	0.112568511279457	192	75642	-0.157355657418188	TRUE	0.83518092635728	0.2942407	0.860851995488687	-0.050775494337911	20	0	NA
ABCF1	ENSG00000204574	chr6:29850094-29850626	test	2637	73197	TRUE	0.848	0.00290964916392022	0.996522444016618	0.0968847652546978	148	75686	-0.177123433958124	TRUE	0.808836468316837	0.0477584	0.560641345661157	0.0543706687083769	20	0	NA
ABCF1	ENSG00000204574	chr6:29863832-29864500	test	2403	73431	TRUE	0.904	-0.00350850224590404	0.997887623338304	0.8	156	75678	-0.138444805369998	TRUE	1	0.4454958	0.927412327682489	0.0317319747543078	20	0	NA
ABCF1	ENSG00000204574	chr6:29887280-29888879	test	2417	73417	TRUE	0.304	0.0160750030694841	0.957187330316742	1	126	75708	0.111429533619734	TRUE	1	0.7099702	0.989547765049494	0.0419707443013143	20	0	NA
ABCF1	ENSG00000204574	chr6:29917733-29918203	test	2330	73504	TRUE	0.252	-0.014571846775925	0.948270603504218	0.00764186429979681	115	75719	-0.244834139591766	TRUE	0.457591752804092	0.0011024	0.14610333375	-0.100728643977223	19	0	NA
ABCF1	ENSG00000204574	chr6:29924848-29925041	test	2210	73624	TRUE	0.392	0.0155717756652667	0.970481374746504	0.384	139	75695	0.156261281754245	TRUE	1	0.2413834	0.826710055690298	0.0515823939331666	16	0	NA
ABCF1	ENSG00000204574	chr6:29926083-29927564	test	2626	73208	TRUE	0.748	0.00901715328164832	0.991213576926644	0.56	133	75701	-0.188384556325912	TRUE	1	0.0541634	0.586371537100139	-0.0516289295407915	20	0	NA
ABCF1	ENSG00000204574	chr6:29934071-29934293	test	2556	73278	TRUE	0.636	0.00121135309230658	0.984802955116936	0.96	169	75665	-0.106769265359929	TRUE	1	0.683764	0.986291745542071	0.0492437045016985	20	0	NA
ABCF1	ENSG00000204574	chr6:29941886-29943609	test	2460	73374	TRUE	0.144	0.0223839223475268	0.924291117055622	0.402428934766356	124	75710	-0.182520129495314	TRUE	1	0.448046	0.927412327682489	0.0439716944032016	20	0	NA
ABCF1	ENSG00000204574	chr6:29956599-29956842	test	2344	73490	TRUE	0.972	0.00692255821012644	0.9998022172949	1	127	75707	0.114344893190419	TRUE	1	0.3781773	0.904638872014669	0.0500623988247675	20	0	NA
ABCF1	ENSG00000204574	chr6:29964667-29966468	test	2616	73218	TRUE	0.276	-0.0133545327043154	0.952226684515841	1	169	75665	-0.121602813183546	TRUE	1	0.5368055	0.951721075482773	-0.05229556490519	20	0	NA
ABCF1	ENSG00000204574	chr6:29967104-29967966	test	2321	73513	TRUE	0.888	-0.0015817649536336	0.997650301080065	1	115	75719	0.115412633238505	TRUE	1	0.8222012	0.998375466541331	-0.0337389504260249	20	0	NA
ABCF1	ENSG00000204574	chr6:29975001-29975708	test	2243	73591	TRUE	0.592	-0.00612255967341335	0.98415377339369	0.177934211377688	73	75761	-0.247923201675572	TRUE	0.918003645781879	0.401994	0.908675628591641	-0.0448313902469905	20	0	NA
ABCF1	ENSG00000204574	chr6:29976370-29977471	test	2209	73625	TRUE	0.488	0.010361019199745	0.979257458310689	0.456	128	75706	0.166326228094172	TRUE	1	0.0314184	0.507258390176065	0.0679014724065541	19	0	NA
ABCF1	ENSG00000204574	chr6:29982251-29982430	test	2140	73694	TRUE	0.824	0.00969357501298163	0.995175645653985	1	122	75712	0.104684935939536	TRUE	1	0.9800905	0.999994252483739	0.033227121434438	19	0	NA
ABCF1	ENSG00000204574	chr6:29994672-29995484	test	2561	73273	TRUE	0.568	0.011860972766701	0.982970976647019	0.96	91	75743	0.136420919049763	TRUE	1	0.7347956	0.989547765049494	0.0341439212455837	20	0	NA
ABCF1	ENSG00000204574	chr6:30005570-30005755	test	1178	74656	TRUE	0.396	0.0250636848022441	0.971638222849083	0.293420008023749	143	75691	0.146965333426802	TRUE	1	0.4422286	0.927412327682489	0.0450647540665818	10	0	NA
ABCF1	ENSG00000204574	chr6:30006203-30006475	test	2165	73669	TRUE	0.136	-0.0182209849485475	0.918346433770015	0.72	121	75713	-0.15790657332546	TRUE	1	0.2636104	0.853215072959184	-0.0633061500105915	20	0	NA
ABCF1	ENSG00000204574	chr6:30006570-30007933	test	2365	73469	TRUE	0.6	0.00745504376907435	0.98415377339369	1	118	75716	0.10398990516261	TRUE	1	0.9108615	0.999994252483739	0.0277479573019778	20	0	NA
ABCF1	ENSG00000204574	chr6:30013249-30013883	test	2115	73719	TRUE	0.768	-0.00698906701421187	0.991213576926644	0.48	135	75699	-0.14539769507198	TRUE	1	0.0817446	0.654641924644732	-0.0595370992594895	20	0	NA
ABCF1	ENSG00000204574	chr6:30037221-30037673	test	2362	73472	TRUE	0.996	0.000374419440071438	0.99982198242906	1	58	75776	-0.169931604267425	TRUE	1	0.631833	0.977103571727632	0.0430999691398486	20	0	NA
ABCF1	ENSG00000204574	chr6:30041957-30042353	test	2210	73624	TRUE	0.092	0.0281385431729024	0.905106743955889	1	140	75694	0.113925167077611	TRUE	1	0.3375096	0.886870894335415	0.0483991753276029	19	0	NA
ABCF1	ENSG00000204574	chr6:30047199-30047568	test	377	75457	TRUE	0.584	-0.0266096986948603	0.98415377339369	1	65	75769	-0.0553169910077402	TRUE	1	0.962537	0.999994252483739	-0.0131719141271445	4	0	NA
ABCF1	ENSG00000204574	chr6:30060535-30062064	test	2268	73566	TRUE	0.168	-0.0191221195967124	0.933355688622755	1	129	75705	-0.131328764516333	TRUE	1	0.917649	0.999994252483739	-0.041779122184457	20	0	NA
ABCF1	ENSG00000204574	chr6:30066546-30067702	test	2322	73512	TRUE	0.108	-0.019835722375507	0.913017806935333	0.56	160	75674	0.137256502819057	TRUE	1	0.2919866	0.860851995488687	-0.0520827933801843	20	0	NA
ABCF1	ENSG00000204574	chr6:30074348-30076389	test	2615	73219	TRUE	0.276	0.0202738653435937	0.952226684515841	1	150	75684	-0.105701554022876	TRUE	1	0.8395039	0.998677021298667	0.0445737260638434	20	0	NA
ABCF1	ENSG00000204574	chr6:30091888-30092343	test	2567	73267	TRUE	0.612	0.0139354858371936	0.98415377339369	0.56	79	75755	0.172286678112408	TRUE	1	0.3736383	0.904638872014669	0.05987026763368	20	0	NA
ABCF1	ENSG00000204574	chr6:30097990-30098183	test	2319	73515	TRUE	0.072	-0.0294158091688113	0.890055071948836	1	119	75715	-0.130065581580209	TRUE	1	0.6494371	0.981628293671285	-0.0492304445033319	20	0	NA
ABCF1	ENSG00000204574	chr6:30101688-30103715	test	2448	73386	TRUE	0.044	-0.0296489141123213	0.850483333333333	0.0650489672288339	173	75661	-0.166290568386068	TRUE	0.761157411787468	0.1557028	0.76440941807001	-0.0579392462561123	19	0	NA
ABCF1	ENSG00000204574	chr6:30121511-30121989	test	2441	73393	TRUE	0.748	0.00785060823219341	0.991213576926644	0.64	112	75722	0.152603642684254	TRUE	1	0.232663	0.826710055690298	0.0505604698886162	20	0	NA
ABCF1	ENSG00000204574	chr6:30127137-30128131	test	2454	73380	TRUE	0.072	0.0275233158554888	0.890055071948836	0.0512481316432302	162	75672	0.173359875578862	TRUE	0.734637402611833	0.1616992	0.76752336510989	0.0594087242450629	20	0	NA
ABCF1	ENSG00000204574	chr6:30130716-30131520	test	2293	73541	TRUE	0.828	0.00936498071241498	0.995565807889689	0.194247828305919	121	75713	0.174283879497052	TRUE	0.933611134326513	0.4252089	0.923421336817326	0.0480824801272506	20	0	NA
ABCF1	ENSG00000204574	chr6:30147145-30147402	test	2669	73165	TRUE	0.48	-0.00685825734917067	0.97829066838498	1	137	75697	0.106095692523945	TRUE	1	0.3719821	0.904638872014669	-0.0383042487055759	20	0	NA
ABCF1	ENSG00000204574	chr6:30149290-30149508	test	1971	73863	TRUE	0.704	-0.00282873875102752	0.98930750798722	1	96	75738	-0.13789331269515	TRUE	1	0.9091527	0.999994252483739	-0.0352742176003895	18	0	NA
ABCF1	ENSG00000204574	chr6:30151632-30151995	test	2287	73547	TRUE	0.38	0.0170076716476828	0.968546939672539	1	92	75742	0.155971130277746	TRUE	1	0.6792338	0.986291745542071	0.0448673877674956	20	0	NA
ABCF1	ENSG00000204574	chr6:30152089-30152261	test	1516	74318	TRUE	0.58	0.00267859480190857	0.98415377339369	0.119400545543589	76	75758	-0.26211548538349	TRUE	0.845737004389493	0.0112367	0.37896399540292	-0.0692421385881569	13	0	NA
ABCF1	ENSG00000204574	chr6:30156222-30156550	test	2587	73247	TRUE	0.536	-0.00156727362702913	0.980766257329933	1	142	75692	-0.0730259246207488	TRUE	1	0.6137	0.97265748791041	-0.0431993964277718	20	0	NA
ABCF1	ENSG00000204574	chr6:30160564-30160874	test	2271	73563	TRUE	0.832	0.00169404864195366	0.995968511450382	1	73	75761	-0.174749688768243	TRUE	1	0.7596789	0.992565123310345	-0.0266265967195429	20	0	NA
ABCF1	ENSG00000204574	chr6:30162341-30162709	test	2266	73568	TRUE	0.568	-0.00467934167819095	0.982970976647019	1	107	75727	0.135251405059087	TRUE	1	0.6115615	0.97265748791041	-0.0419005256562415	20	0	NA
ABCF1	ENSG00000204574	chr6:30163042-30164114	test	2218	73616	TRUE	0.4	-0.0104220573560414	0.971891476657705	1	149	75685	-0.0882633416622549	TRUE	1	0.9693527	0.999994252483739	-0.0299206589318755	19	0	NA
ABCF1	ENSG00000204574	chr6:30169716-30170337	test	2277	73557	TRUE	0.36	-0.0148088003237166	0.966677236693092	0.302125662007217	117	75717	-0.168885275808051	TRUE	1	0.4805015	0.938420189149349	-0.0573081236382834	20	0	NA
ABCF1	ENSG00000204574	chr6:30171513-30172632	test	2618	73216	TRUE	0.748	0.00572322686857119	0.991213576926644	0.56	165	75669	-0.128306184032537	TRUE	1	0.7226629	0.989547765049494	0.0356304895963475	20	0	NA
ABCF1	ENSG00000204574	chr6:30185925-30186543	test	2326	73508	TRUE	0.532	-0.00635031914278628	0.980407849784157	0.0644569726331971	97	75737	0.21997471483856	TRUE	0.759182928473958	0.1942427	0.805793866515391	0.0464725022785835	19	0	NA
ABCF1	ENSG00000204574	chr6:30195391-30195892	test	2345	73489	TRUE	0.644	-0.00333382827810569	0.98559737704918	0.64	166	75668	-0.129209715269051	TRUE	1	0.7627024	0.992565123310345	-0.0413336509623161	20	0	NA
ABCF1	ENSG00000204574	chr6:30201759-30202174	test	2422	73412	TRUE	0.616	0.0132860690586569	0.98415377339369	0.353477483005542	135	75699	0.182170764776464	TRUE	1	0.6001042	0.972298551300132	0.0482599379678862	20	0	NA
ABCF1	ENSG00000204574	chr6:30206874-30207955	test	2139	73695	TRUE	0.264	0.0181278705401375	0.950260707635009	1	67	75767	0.14932583701845	TRUE	1	0.9112615	0.999994252483739	0.0424717380652478	20	0	NA
ABCF1	ENSG00000204574	chr6:30212915-30213890	test	2555	73279	TRUE	0.82	0.00551347892824872	0.994729960601095	0.178044357046716	160	75674	0.156434557491246	TRUE	0.918003645781879	0.4021488	0.908675628591641	0.0304552687414603	20	0	NA
ABCF1	ENSG00000204574	chr6:30214044-30214752	test	2386	73448	TRUE	0.46	0.00699172646265378	0.976980189184366	1	124	75710	0.125479060360342	TRUE	1	0.3816094	0.905989513416448	0.0399040731902925	19	0	NA
ABCF1	ENSG00000204574	chr6:30219237-30219674	test	2352	73482	TRUE	0.804	0.000100225473803395	0.993682995275479	0.0315887598543196	178	75656	-0.194406272754871	TRUE	0.666513991833836	0.0221293	0.462306333590345	-0.0617721414466094	20	0	NA
ABCF1	ENSG00000204574	chr6:30238308-30239117	test	2203	73631	TRUE	0.632	-0.00749422856231519	0.984634605051048	0.72	149	75685	0.136380062698959	TRUE	1	0.2419419	0.826710055690298	-0.0587317090631006	20	0	NA
ABCF1	ENSG00000204574	chr6:30259125-30260790	test	2249	73585	TRUE	0.0226420744183633	0.0324982545978005	0.827337579617834	1	127	75707	0.121814021338672	TRUE	1	0.7993763	0.996170503838647	0.0469232716515055	20	0	NA
ABCF1	ENSG00000204574	chr6:30272132-30272381	test	1635	74199	TRUE	0.42	-0.00999252557888086	0.97396274202686	0.36	123	75711	-0.188550204547867	TRUE	1	0.5464181	0.957092975523118	-0.0451565398010986	15	0	NA
ABCF1	ENSG00000204574	chr6:30288810-30289200	test	2400	73434	TRUE	0.528	-0.00908368918633373	0.980407849784157	0.376915921201845	108	75726	0.164256789369188	TRUE	1	0.4911309	0.941086552849315	-0.0481261124145546	20	0	NA
ABCF1	ENSG00000204574	chr6:30308057-30310057	test	2558	73276	TRUE	0.58	-0.0106324215941069	0.98415377339369	1	137	75697	-0.129394233134748	TRUE	1	0.9234362	0.999994252483739	-0.0337573111486064	20	0	NA
ABCF1	ENSG00000204574	chr6:30319613-30319898	test	2179	73655	TRUE	0.964	0.000953251545465772	0.999641452074392	1	107	75727	0.141626726399016	TRUE	1	0.7993763	0.996170503838647	0.0461133225350106	20	0	NA
ABCF1	ENSG00000204574	chr6:30325707-30327514	test	2423	73411	TRUE	0.964	0.00285754485377643	0.999641452074392	0.0500055769638189	149	75685	0.179575591953094	TRUE	0.728655447513115	0.158958	0.76752336510989	0.0378166307083227	19	0	NA
ABCF1	ENSG00000204574	chr6:30340648-30340869	test	2017	73817	TRUE	0.476	-0.00987493462623767	0.977611640742599	1	139	75695	-0.124696941866728	TRUE	1	0.9258254	0.999994252483739	-0.0406372513620111	19	0	NA
ABCF1	ENSG00000204574	chr6:30344242-30345731	test	2384	73450	TRUE	0.228	-0.0192748161752383	0.945862227853934	1	78	75756	-0.176499874488235	TRUE	1	0.631833	0.977103571727632	-0.0512780766024445	20	0	NA
ABCF1	ENSG00000204574	chr6:30357430-30358526	test	2243	73591	TRUE	0.088	-0.0207426914252933	0.901837997054492	0.107141314850194	172	75662	-0.159638787155259	TRUE	0.828966287521572	0.2843738	0.860851995488687	-0.0526955245001267	19	0	NA
ABCF1	ENSG00000204574	chr6:30360164-30360578	test	2307	73527	TRUE	0.196	-0.0219503088304021	0.94085678807947	1	133	75701	-0.124369367145898	TRUE	1	0.448046	0.927412327682489	-0.0496953361525024	20	0	NA
ABCF1	ENSG00000204574	chr6:30363554-30363784	test	2575	73259	TRUE	0.636	0.00565630264388917	0.984802955116936	1	101	75733	0.141167236155953	TRUE	1	0.8339471	0.998677021298667	0.0358504360070367	20	0	NA
ABCF1	ENSG00000204574	chr6:30396705-30398221	test	2267	73567	TRUE	0.824	0.000148101065590378	0.995175645653985	0.215582390451233	84	75750	0.216072797170223	TRUE	0.957925398064783	0.1087378	0.69842875152439	0.0608634478012244	20	0	NA
ABCF1	ENSG00000204574	chr6:30411464-30412023	test	2204	73630	TRUE	0.268	0.0181889658526151	0.95185688035933	0.330960361670087	90	75744	-0.194317204782676	TRUE	1	0.0155874	0.418541642844828	0.0580824964958262	17	0	NA
ABCF1	ENSG00000204574	chr6:30444058-30444398	test	2205	73629	TRUE	0.252	-0.0200060026879179	0.948270603504218	1	115	75719	0.102683924433244	TRUE	1	0.9919044	0.999994252483739	-0.0398070756373549	20	0	NA
ABCF1	ENSG00000204574	chr6:30446257-30448256	test	2335	73499	TRUE	0.26	0.0162847751327142	0.948770255388327	1	80	75754	0.135816103243239	TRUE	1	0.6669855	0.986291745542071	0.0406123295025191	20	0	NA
ABCF1	ENSG00000204574	chr6:30447259-30447756	test	2520	73314	TRUE	0.792	-0.00111758383121963	0.992728451769792	1	161	75673	0.103661107631337	TRUE	1	0.9119121	0.999994252483739	0.0275327820513022	20	0	NA
ABCF1	ENSG00000204574	chr6:30453099-30454130	test	2316	73518	TRUE	0.764	0.0105480853029007	0.991213576926644	0.0349623640003669	122	75712	-0.197427551972051	TRUE	0.6880977777076	0.118601	0.71221581825252	0.0435684785755432	20	0	NA
ABCF1	ENSG00000204574	chr6:30463701-30464128	test	2311	73523	TRUE	0.652	0.0105488346935574	0.986828058727569	1	162	75672	-0.099793484972083	TRUE	1	0.6303931	0.977103571727632	0.0303949249758962	19	0	NA
ABCF1	ENSG00000204574	chr6:30464762-30464931	test	2554	73280	TRUE	0.228	0.0194504055723788	0.945862227853934	0.64	157	75677	0.142979077465679	TRUE	1	0.4964451	0.941086552849315	0.0610472732658625	20	0	NA
ABCF1	ENSG00000204574	chr6:30466076-30467154	test	2054	73780	TRUE	0.236	-0.0179164682343367	0.945862227853934	1	125	75709	-0.115598306556958	TRUE	1	0.313142	0.873291582829504	-0.0567557314354701	19	0	NA
ABCF1	ENSG00000204574	chr6:30480607-30480869	test	2318	73516	TRUE	0.208	-0.017777807009121	0.942112868580355	0.56	140	75694	-0.126535454315455	TRUE	1	0.7401377	0.989547765049494	-0.0569501644531219	20	0	NA
ABCF1	ENSG00000204574	chr6:30481175-30482541	test	2592	73242	TRUE	0.9	0.00192173729338796	0.997650301080065	0.0601291665448725	132	75702	-0.186931844936867	TRUE	0.755356733894645	0.0519877	0.582744745573948	0.0324484291589449	20	0	NA
ABCF1	ENSG00000204574	chr6:30483757-30483993	test	1567	74267	TRUE	0.096	-0.0298841801718175	0.907383863080685	1	65	75769	-0.212640659397333	TRUE	1	0.8902959	0.999994252483739	-0.0557042436779392	16	0	NA
ABCF1	ENSG00000204574	chr6:30489143-30490745	test	2409	73425	TRUE	0.784	-0.00246126503987831	0.992046843177189	0.747233663184654	204	75630	-0.106590011501882	TRUE	1	0.3307306	0.88453681521525	0.0451459313036301	20	0	NA
ABCF1	ENSG00000204574	chr6:30495980-30497165	test	2195	73639	TRUE	0.54	0.0146776232600168	0.980940322664857	0.179310644002532	95	75739	0.207834059531278	TRUE	0.918003645781879	0.4039873	0.911309297529433	0.0471943186428009	20	0	NA
ABCF1	ENSG00000204574	chr6:30500581-30501186	test	2319	73515	TRUE	0.436	0.0118843619859135	0.974703934801987	0.56	85	75749	0.176380699240056	TRUE	1	0.5741146	0.963050735477813	0.0519360135114422	20	0	NA
ABCF1	ENSG00000204574	chr6:30507742-30508763	test	2426	73408	TRUE	0.516	0.0136706665260005	0.980407849784157	0.509020971482458	113	75721	0.162655367000889	TRUE	1	0.4911309	0.941086552849315	0.0368510612811801	20	0	NA
ABCF1	ENSG00000204574	chr6:30508894-30509757	test	2376	73458	TRUE	0.048	-0.033138579665271	0.856430769230769	0.48	114	75720	-0.135001254080543	TRUE	1	0.2919866	0.860851995488687	-0.0770956196150007	20	0	NA
ABCF1	ENSG00000204574	chr6:30515018-30515605	test	2252	73582	TRUE	0.804	-0.00246289538258759	0.993682995275479	0.041952467206853	165	75669	-0.185875477078051	TRUE	0.714194975423266	0.0664597	0.618961570354936	-0.049840141604504	20	0	NA
ABCF1	ENSG00000204574	chr6:30515789-30516822	test	2316	73518	TRUE	0.728	0.0115402308576473	0.990398248255098	1	166	75668	-0.0947091683627286	TRUE	1	0.9793465	0.999994252483739	0.03207028906297	19	0	NA
ABCF1	ENSG00000204574	chr6:30529488-30530455	test	2310	73524	TRUE	0.056	0.0389668460697661	0.869618388752511	1	122	75712	0.0828303452620776	TRUE	1	0.7868157	0.994939597008833	0.0553581262224256	20	0	NA
ABCF1	ENSG00000204574	chr6:30532361-30533007	test	2469	73365	TRUE	0.08	0.0314433244211183	0.896425120772947	0.37234287491142	183	75651	0.128216884873751	TRUE	1	0.1797321	0.786012164331746	0.0656535530245668	20	0	NA
ABCF1	ENSG00000204574	chr6:30541492-30542052	test	2306	73528	TRUE	0.184	0.0213441051064498	0.940614163972965	0.8	129	75705	0.157431982517684	TRUE	1	0.8375943	0.998677021298667	0.0348408210204576	20	0	NA
ABCF1	ENSG00000204574	chr6:30543023-30543229	test	2150	73684	TRUE	0.444	-0.0123464086184879	0.974844287382072	0.14581384189619	89	75745	0.22039496518195	TRUE	0.879608571152302	0.3522629	0.888519241975859	-0.050948590256663	20	0	NA
ABCF1	ENSG00000204574	chr6:30544696-30545170	test	2363	73471	TRUE	0.9	0.00336895959137617	0.997650301080065	0.96	166	75668	0.111174476319582	TRUE	1	0.4478291	0.927412327682489	-0.046164869288655	20	0	NA
ABCF1	ENSG00000204574	chr6:30555370-30557804	test	2270	73564	TRUE	0.576	0.0146544105022941	0.98370254018898	0.88	102	75732	0.135508709732361	TRUE	1	0.6494371	0.981628293671285	0.0405605431241698	20	0	NA
ABCF1	ENSG00000204574	chr6:30562461-30563161	test	2344	73490	TRUE	0.308	-0.0101148232261985	0.959879075600143	0.243539182074185	86	75748	-0.184678196900212	TRUE	0.991789279746616	0.0476918	0.560641345661157	-0.0642216339416793	20	0	NA
ABCF1	ENSG00000204574	chr6:30563246-30563598	test	2124	73710	TRUE	0.0074479970279474	-0.0357519345279491	0.582979609887199	0.456	104	75730	-0.150802876740641	TRUE	1	0.1369535	0.74177884652518	-0.0705630017682304	19	0	NA
ABCF1	ENSG00000204574	chr6:30570784-30571978	test	2105	73729	TRUE	1.18987104127634e-06	-0.0729545763381805	0.000507958137467571	0.00571231225720604	75	75759	-0.326580175779967	TRUE	0.43860838047901	0.000145	0.0368542653061225	-0.131963997281218	20	0	NA
ABCF1	ENSG00000204574	chr6:30590211-30591236	test	2377	73457	TRUE	0.00084395849795843	-0.0486609989946749	0.19907407484894	0.48	84	75750	-0.176223136846297	TRUE	1	0.0029089	0.238049449740933	-0.0856790186503139	20	0	NA
ABCF1	ENSG00000204574	chr6:30597208-30598002	test	2447	73387	TRUE	0.98	0.00319566332957688	0.99982198242906	1	120	75714	0.111083161631328	TRUE	1	0.7001184	0.986291745542071	0.0371764090285932	20	0	NA
ABCF1	ENSG00000204574	chr6:30598724-30599913	test	2278	73556	TRUE	0.384	-0.00904845473586491	0.969227755812688	0.292074808731421	90	75744	-0.176876103290723	TRUE	1	0.1652366	0.76752336510989	-0.0466858257687365	20	0	NA
ABCF1	ENSG00000204574	chr6:30614391-30614769	test	2408	73426	TRUE	0.036	-0.0289886339614416	0.836972936852656	0.0763780942025513	123	75711	-0.204528692404311	TRUE	0.779898155163007	0.0004779	0.0862588721739131	-0.0892489015448856	20	0	NA
ABCF1	ENSG00000204574	chr6:30614891-30615577	test	2166	73668	TRUE	0.0206550264204977	-0.0324689522109751	0.827337579617834	0.559900642687277	93	75741	-0.209226781099151	TRUE	1	0.0530206	0.584722153727643	-0.0967352443315997	20	0	NA
ABCF1	ENSG00000204574	chr6:30615799-30616364	test	2300	73534	TRUE	0.916	0.0040014382041238	0.997946799016768	1	77	75757	-0.140095861865126	TRUE	1	0.7001184	0.986291745542071	0.048341620508713	20	0	NA
ABCF1	ENSG00000204574	chr6:30616759-30618138	test	2131	73703	TRUE	0.916	0.00205201686582512	0.997946799016768	1	89	75745	-0.154214232141797	TRUE	1	0.4938671	0.941086552849315	-0.0500236652523061	20	0	NA
ABCF1	ENSG00000204574	chr6:30625977-30627634	test	2255	73579	TRUE	0.428	-0.0165135325698289	0.974703934801987	1	137	75697	-0.117598556341763	TRUE	1	0.9476385	0.999994252483739	-0.0335407931985225	19	0	NA
ABCF1	ENSG00000204574	chr6:30631690-30632204	test	2266	73568	TRUE	0.94	0.00473985736923321	0.998715912908053	1	65	75769	-0.210447943086963	TRUE	1	0.6704997	0.986291745542071	-0.04644156698652	20	0	NA
ABCF1	ENSG00000204574	chr6:30633657-30637057	test	2233	73601	TRUE	0.18	-0.0190578444356166	0.939420985524638	1	117	75717	-0.0710892054223575	TRUE	1	0.9894533	0.999994252483739	-0.0307319707701782	18	0	NA
ABCF1	ENSG00000204574	chr6:30646087-30646314	test	2339	73495	TRUE	0.212	0.019768757785807	0.94340474515572	1	168	75666	0.0829515047202118	TRUE	1	0.9045694	0.999994252483739	0.0360333304546593	19	0	NA
ABCF1	ENSG00000204574	chr6:30646459-30646765	test	2276	73558	TRUE	0.54	-0.00909869622615078	0.980940322664857	1	152	75682	0.053350146402952	TRUE	1	0.9882603	0.999994252483739	-0.0287864686818909	19	0	NA
ABCF1	ENSG00000204574	chr6:30646848-30648070	test	2564	73270	TRUE	0.848	0.00274892875865529	0.996522444016618	0.146853776031531	168	75666	0.148853630807119	TRUE	0.881912593352315	0.2944849	0.860851995488687	-0.057189729402371	20	0	NA
ABCF1	ENSG00000204574	chr6:30652776-30653012	test	2188	73646	TRUE	0.804	0.00572368371924981	0.993682995275479	1	122	75712	0.116369388015964	TRUE	1	0.3985349	0.908334250978825	0.0401383091310332	18	0	NA
ABCF1	ENSG00000204574	chr6:30666373-30666625	test	2699	73135	TRUE	0.044	-0.0252334876836517	0.850483333333333	0.48	127	75707	-0.160919856914203	TRUE	1	0.631833	0.977103571727632	-0.0484234214927229	20	0	NA
ABCF1	ENSG00000204574	chr6:30670839-30671068	test	2387	73447	TRUE	0.644	0.0139433820080996	0.98559737704918	1	138	75696	0.112366297506248	TRUE	1	0.7226629	0.989547765049494	0.0482307032400934	20	0	NA
ABCF1	ENSG00000204574	chr6:30672186-30673296	test	2404	73430	TRUE	0.352	0.0177199146119444	0.965554256314312	1	126	75708	-0.114449681051048	TRUE	1	0.2651435	0.853215072959184	0.0554446443918518	20	0	NA
ABCF1	ENSG00000204574	chr6:30678987-30679540	test	2214	73620	TRUE	0.576	0.0095541190994286	0.98370254018898	1	113	75721	0.136044367826654	TRUE	1	0.683764	0.986291745542071	0.0435956676082125	20	0	NA
ABCF1	ENSG00000204574	chr6:30682129-30682401	test	2383	73451	TRUE	0.26	0.0127103488655758	0.948770255388327	0.96	93	75741	0.138192144847497	TRUE	1	0.5564892	0.960226530513253	0.0499756714568561	20	0	NA
ABCF1	ENSG00000204574	chr6:30682482-30683008	test	2179	73655	TRUE	0.00432176637528257	0.0472722253978572	0.465001002640526	1	131	75703	0.141980071451314	TRUE	1	0.0715103	0.626127375042182	0.077939073270827	20	0	NA
ABCF1	ENSG00000204574	chr6:30684704-30684912	test	2477	73357	TRUE	0.592	0.0118765330776704	0.98415377339369	1	177	75657	0.0948948121074267	TRUE	1	0.6669855	0.986291745542071	-0.0319402460393949	20	0	NA
ABCF1	ENSG00000204574	chr6:30685474-30685641	test	2331	73503	TRUE	0.372	0.0234828673073695	0.967397413857538	1	112	75722	0.121507254224937	TRUE	1	0.5575397	0.960226530513253	0.0503166532555402	20	0	NA
ABCF1	ENSG00000204574	chr6:30686482-30687998	test	2503	73331	TRUE	0.848	-0.0018346487520513	0.996522444016618	0.64	183	75651	0.117673766674763	TRUE	1	0.683764	0.986291745542071	-0.0390678542189006	20	0	NA
ABCF1	ENSG00000204574	chr6:30690559-30691273	test	2417	73417	TRUE	0.168	0.0243058380493615	0.933355688622755	0.48	144	75690	0.145078873260688	TRUE	1	0.6939945	0.986291745542071	0.0530069298478007	20	0	NA
ABCF1	ENSG00000204574	chr6:30700400-30700858	test	2358	73476	TRUE	0.416	-0.0178049403345528	0.973478611783696	0.64	172	75662	0.103707409460654	TRUE	1	0.5368055	0.951721075482773	-0.0572756001264296	20	0	NA
ABCF1	ENSG00000204574	chr6:30707151-30707854	test	2370	73464	TRUE	0.428	0.0123397448472153	0.974703934801987	1	133	75701	0.121132522499401	TRUE	1	0.8222012	0.998375466541331	0.038405952046549	20	0	NA
ABCF1	ENSG00000204574	chr6:30708107-30708404	test	2396	73438	TRUE	0.296	-0.014375824489449	0.954854202401372	1	95	75739	-0.111691236722672	TRUE	1	0.9236839	0.999994252483739	-0.0479695501417957	20	0	NA
ABCF1	ENSG00000204574	chr6:30711844-30712032	test	2464	73370	TRUE	0.424	-0.00772347452975808	0.97427731730674	0.48	111	75723	-0.168201895984149	TRUE	1	0.3110215	0.871691604519723	0.0430368452525188	20	0	NA
ABCF1	ENSG00000204574	chr6:30716974-30717822	test	2301	73533	TRUE	0.496	0.0151362215648372	0.979430744345753	0.8	98	75736	0.175658885846963	TRUE	1	0.6669855	0.986291745542071	0.0502297883015401	20	0	NA
ABCF1	ENSG00000204574	chr6:30719778-30720487	test	1745	74089	TRUE	0.352	0.0174057373137457	0.965554256314312	0.3373674620725	103	75731	0.156542236265159	TRUE	1	0.5857169	0.968581986990986	-0.066857961698225	20	0	NA
ABCF1	ENSG00000204574	chr6:30720841-30721102	test	1959	73875	TRUE	0.54	-0.0121913177503674	0.980940322664857	1	78	75756	-0.165500344386938	TRUE	1	0.9500332	0.999994252483739	-0.040386668240247	20	0	NA
ABCF1	ENSG00000204574	chr6:30721303-30721829	test	1985	73849	TRUE	0.168	0.0300167392400996	0.933355688622755	0.295203172515783	82	75752	0.22269424176565	TRUE	1	0.3422349	0.886870894335415	0.070863454000529	19	0	NA
ABCF1	ENSG00000204574	chr6:30724917-30725281	test	2192	73642	TRUE	0.852	0.00603781066907727	0.997265218927148	1	98	75736	0.126864302247735	TRUE	1	0.8726367	0.999994252483739	0.0303560965799927	19	0	NA
ABCF1	ENSG00000204574	chr6:30725419-30726603	test	2400	73434	TRUE	0.452	-0.00716245780970848	0.976510292154367	0.136395134309449	145	75689	-0.167472301287441	TRUE	0.870441183620619	0.3316072	0.88453681521525	0.0458534059287706	20	0	NA
ABCF1	ENSG00000204574	chr6:30728282-30728481	test	2406	73428	TRUE	0.856	-0.0027465996819549	0.997367134389337	0.96	96	75738	-0.157605038962469	TRUE	1	0.3104784	0.871691604519723	-0.0482067582269601	20	0	NA
ABCF1	ENSG00000204574	chr6:30730066-30731526	test	2637	73197	TRUE	0.452	0.0117049763658237	0.976510292154367	0.96	162	75672	-0.111310518743878	TRUE	1	0.4247936	0.92287346982521	0.0371908674460645	20	0	NA
ABCF1	ENSG00000204574	chr6:30742057-30744943	test	2488	73346	TRUE	0.408	-0.0160748653812632	0.972083818393481	0.318256114506542	135	75699	0.154863188749034	TRUE	1	0.3467131	0.886870894335415	-0.0680574563164601	20	0	NA
ABCF1	ENSG00000204574	chr6:30752235-30753014	test	2520	73314	TRUE	0.5	-0.00800480221697253	0.979877207311234	0.361264024098388	154	75680	-0.159725962873773	TRUE	1	0.3178454	0.879028271010709	-0.0548132441982768	19	0	NA
ABCF1	ENSG00000204574	chr6:30757410-30757958	test	2174	73660	TRUE	0.632	0.00988752884561572	0.984634605051048	1	201	75633	-0.0628387215052868	TRUE	1	0.9890441	0.999994252483739	0.0330522877560453	20	0	NA
ABCF1	ENSG00000204574	chr6:30758826-30759331	test	2118	73716	TRUE	0.204	0.0227084513924534	0.942112868580355	0.18686626769472	88	75746	-0.218053025692447	TRUE	0.928160593093875	0.1191201	0.71221581825252	0.0703097625419684	20	0	NA
ABCF1	ENSG00000204574	chr6:30763624-30764557	test	2415	73419	TRUE	0.26	-0.00821984437749235	0.948770255388327	1	138	75696	-0.131997376003903	TRUE	1	0.933432	0.999994252483739	-0.0291670428271197	20	0	NA
ABCF1	ENSG00000204574	chr6:30765581-30765804	test	2169	73665	TRUE	0.256	0.0185119361274313	0.948770255388327	1	134	75700	-0.100765312895958	TRUE	1	0.6137	0.97265748791041	0.0573078547775858	20	0	NA
ABCF1	ENSG00000204574	chr6:30766589-30766750	test	2540	73294	TRUE	0.132	-0.0241457997205523	0.917329471686807	0.0291761065503496	165	75669	-0.182938578475784	TRUE	0.659943818015554	0.1019752	0.691871418683162	-0.0584798150723837	20	0	NA
ABCF1	ENSG00000204574	chr6:30767368-30767935	test	2209	73625	TRUE	0.184	0.024285648344843	0.940614163972965	1	180	75654	0.104696160441819	TRUE	1	0.4964451	0.941086552849315	0.0571704575162192	20	0	NA
ABCF1	ENSG00000204574	chr6:30768976-30769922	test	2498	73336	TRUE	0.9	0.00552836662006895	0.997650301080065	1	128	75706	0.100407215279917	TRUE	1	0.8543606	0.999501292479716	0.0349435146899158	20	0	NA
ABCF1	ENSG00000204574	chr6:30779094-30779523	test	1630	74204	TRUE	0.632	-0.00918422582949407	0.984634605051048	0.0571171237610388	131	75703	-0.184653336959594	TRUE	0.747356525388166	0.14522	0.746491218424963	-0.0477922328705967	15	0	NA
ABCF1	ENSG00000204574	chr6:30781581-30782706	test	2562	73272	TRUE	0.932	0.00202840906807955	0.998294747860354	1	90	75744	0.178725749385265	TRUE	1	0.6201722	0.977103571727632	0.0422814402873571	19	0	NA
ABCF1	ENSG00000204574	chr6:30785901-30786213	test	172	75662	TRUE	0.808	-0.0278744833241817	0.994352716468591	1	92	75742	-0.0343535121843805	TRUE	1	0.9924636	0.999994252483739	-0.0277776575593527	2	0	NA
ABCF1	ENSG00000204574	chr6:30790763-30791280	test	2255	73579	TRUE	0.392	-0.0116122913458527	0.970481374746504	0.48	85	75749	-0.203657123132279	TRUE	1	0.2944849	0.860851995488687	-0.0588761625820614	20	0	NA
ABCF1	ENSG00000204574	chr6:30793355-30794059	test	2357	73477	TRUE	0.092	0.0289229963841469	0.905106743955889	0.48	86	75748	-0.178749608686608	TRUE	1	0.1059458	0.691871418683162	0.0645015982345831	20	0	NA
ABCF1	ENSG00000204574	chr6:30795771-30796496	test	2112	73722	TRUE	0.512	0.0126111293066957	0.980407849784157	1	117	75717	-0.113755878989307	TRUE	1	0.7458767	0.989547765049494	0.0401832111407335	20	0	NA
ABCF1	ENSG00000204574	chr6:30799159-30799421	test	1935	73899	TRUE	0.288	0.0198742738732141	0.953400570884872	1	152	75682	0.0811153182985462	TRUE	1	0.708328	0.989547765049494	0.042844684651319	18	0	NA
ABCF1	ENSG00000204574	chr6:30802576-30803273	test	2573	73261	TRUE	0.74	0.00863045215794722	0.991159611739705	0.052557569991924	157	75677	0.180314193173912	TRUE	0.737950944975671	0.1649807	0.76752336510989	0.0460559377397949	20	0	NA
ABCF1	ENSG00000204574	chr6:30810746-30811218	test	2234	73600	TRUE	0.116	-0.0227043986250317	0.913623089983022	0.303941223005372	128	75706	0.146943282374835	TRUE	1	0.1430557	0.746459216958388	-0.0616681545285007	20	0	NA
ABCF1	ENSG00000204574	chr6:30812806-30815582	test	2775	73059	TRUE	0.216	0.0212573694563858	0.944414703110273	0.88	200	75634	0.137405436748909	TRUE	1	0.5427615	0.952735767906977	0.0509670156842187	20	0	NA
ABCF1	ENSG00000204574	chr6:30818556-30818778	test	2260	73574	TRUE	0.944	0.00810424544928301	0.998721896716174	1	143	75691	0.10140976205316	TRUE	1	0.6300604	0.977103571727632	0.0319892060329006	18	0	NA
ABCF1	ENSG00000204574	chr6:30819960-30820556	test	2505	73329	TRUE	0.24	-0.0162115831677787	0.946629125780553	0.475617414730369	101	75733	-0.202744817008582	TRUE	1	0.6912046	0.986291745542071	-0.0491314790100484	20	0	NA
ABCF1	ENSG00000204574	chr6:30821832-30824781	test	2541	73293	TRUE	0.7	-0.00528550147243845	0.98930750798722	0.374370494463831	127	75707	0.165921985081446	TRUE	1	0.0541634	0.586371537100139	-0.0678533254249924	20	0	NA
ABCF1	ENSG00000204574	chr6:30821835-30822246	test	2453	73381	TRUE	0.228	-0.0130784507262258	0.945862227853934	0.394418140070664	111	75723	-0.173292483950613	TRUE	1	0.6337749	0.978838681462834	-0.0446323157719797	20	0	NA
ABCF1	ENSG00000204574	chr6:30827960-30829342	test	2439	73395	TRUE	0.036	-0.0309463160418111	0.836972936852656	0.191317916540642	118	75716	-0.20417697206938	TRUE	0.928695976386515	0.3467131	0.886870894335415	-0.0507195601668586	20	0	NA
ABCF1	ENSG00000204574	chr6:30829685-30830050	test	2519	73315	TRUE	0.68	-0.00444553468900555	0.988320070179836	0.56	165	75669	0.134341247474138	TRUE	1	0.7401377	0.989547765049494	-0.0402406520792943	20	0	NA
ABCF1	ENSG00000204574	chr6:30834361-30835150	test	2248	73586	TRUE	0.424	-0.00575469059268263	0.97427731730674	0.343110470263819	81	75753	-0.247028500744865	TRUE	1	0.5909474	0.971094188953534	-0.045867280472973	20	0	NA
ABCF1	ENSG00000204574	chr6:30837850-30838025	test	1557	74277	TRUE	0.636	0.0105753768566226	0.984802955116936	0.56	151	75683	0.139009936853116	TRUE	1	0.2476451	0.836525909648188	0.0438392299539302	14	0	NA
ABCF1	ENSG00000204574	chr6:30838353-30838890	test	2193	73641	TRUE	0.236	-0.0120914203229212	0.945862227853934	0.188010635711321	133	75701	0.158156717972157	TRUE	0.928695976386515	0.213505	0.815337545594431	-0.0656974011318856	20	0	NA
ABCF1	ENSG00000204574	chr6:30839707-30840061	test	2506	73328	TRUE	0.564	0.0114441810402379	0.982970976647019	1	119	75715	-0.0882449242512315	TRUE	1	0.93751	0.999994252483739	0.0269220608920918	19	0	NA
ABCF1	ENSG00000204574	chr6:30840712-30841135	test	2342	73492	TRUE	0.524	0.0157120957241421	0.980407849784157	1	143	75691	0.111149243189548	TRUE	1	0.6450011	0.981628293671285	0.0321714161239251	19	0	NA
ABCF1	ENSG00000204574	chr6:30842041-30842500	test	2354	73480	TRUE	0.1	0.0289177082445198	0.910321821036107	0.56	145	75689	0.131743337816788	TRUE	1	0.7401377	0.989547765049494	0.0490202266011608	20	0	NA
ABCF1	ENSG00000204574	chr6:30843326-30843522	test	2718	73116	TRUE	0.876	-0.00146110072332872	0.997634408602151	0.48	344	75490	0.0812961307390188	TRUE	1	0.0308919	0.507258390176065	-0.0667037133410884	20	0	NA
ABCF1	ENSG00000204574	chr6:30844084-30844576	test	2343	73491	TRUE	0.5	-0.0104770668283773	0.979877207311234	0.294973603515499	96	75738	0.179752921620459	TRUE	1	0.2944849	0.860851995488687	-0.0432817851690735	20	0	NA
ABCF1	ENSG00000204574	chr6:30844980-30845510	test	2204	73630	TRUE	0.74	-0.000212140954609197	0.991159611739705	0.0696931656109254	162	75672	0.169283122984868	TRUE	0.765406482093647	0.206296	0.815337545594431	-0.0474822198104607	19	0	NA
ABCF1	ENSG00000204574	chr6:30847422-30848551	test	2524	73310	TRUE	0.996	0.00330132759647883	0.99982198242906	0.279566706572749	99	75735	-0.207969915433314	TRUE	1	0.4964451	0.941086552849315	0.0520495028837239	20	0	NA
ABCF1	ENSG00000204574	chr6:30855845-30856055	test	2444	73390	TRUE	0.852	0.00870373630739607	0.997265218927148	0.326760773306038	145	75689	0.156985865125499	TRUE	1	0.1164468	0.708269064543856	0.0454228661380162	20	0	NA
ABCF1	ENSG00000204574	chr6:30872366-30873391	test	2577	73257	TRUE	0.252	-0.0172678842719516	0.948270603504218	0.56	160	75674	0.126648281082519	TRUE	1	0.232663	0.826710055690298	-0.0603759103884361	20	0	NA
ABCF1	ENSG00000204574	chr6:30875359-30875732	test	2515	73319	TRUE	0.032	0.0366986330371861	0.834915635545557	0.0780790377675731	143	75691	0.177522344567567	TRUE	0.784269521410579	0.2245058	0.826710055690298	0.0720455540022584	20	0	NA
ABCF1	ENSG00000204574	chr6:30876743-30877052	test	1055	74779	TRUE	0.676	0.0102185018938989	0.987891885080645	0.8	113	75721	0.133748791423451	TRUE	1	0.6166503	0.975917626027397	0.0542816719836548	10	0	NA
ABCF1	ENSG00000204574	chr6:30877493-30878082	test	2450	73384	TRUE	0.884	0.000402022049073469	0.997650301080065	1	110	75724	0.0885605199997683	TRUE	1	0.9764659	0.999994252483739	0.0239196712903122	20	0	NA
ABCF1	ENSG00000204574	chr6:30880617-30881325	test	2187	73647	TRUE	0.396	-0.00543320856901053	0.971638222849083	0.576	111	75723	0.149088552016858	TRUE	1	0.7248573	0.989547765049494	-0.0366251377850562	18	0	NA
ABCF1	ENSG00000204574	chr6:30882549-30883059	test	2303	73531	TRUE	0.08	-0.0294541842755542	0.896425120772947	0.0159344572635249	190	75644	-0.197378809497872	TRUE	0.55444407345576	0.0608156	0.604410748658403	-0.100026455962575	20	0	NA
ABCF1	ENSG00000204574	chr6:30883795-30886796	test	2491	73343	TRUE	0.024	0.0363878722643554	0.827337579617834	0.0188156214309223	132	75702	0.189761022423996	TRUE	0.594680719099207	0.0550632	0.59189375577421	0.0751917679803394	20	0	NA
ABCF1	ENSG00000204574	chr6:30907744-30908674	test	2287	73547	TRUE	0.224	0.0272531472309598	0.945127334465195	1	110	75724	0.12927181853085	TRUE	1	0.8966275	0.999994252483739	0.0479020168843951	20	0	NA
ABCF1	ENSG00000204574	chr6:30913634-30915262	test	2267	73567	TRUE	0.444	-0.011351620798786	0.974844287382072	0.698726068496188	137	75697	0.12853628107053	TRUE	1	0.1057733	0.691871418683162	-0.0697961838374815	19	0	NA
ABCF1	ENSG00000204574	chr6:30915349-30915863	test	2567	73267	TRUE	0.492	-0.0101844196366261	0.979257458310689	0.72	271	75563	0.0945702080485469	TRUE	1	0.6222277	0.977103571727632	-0.0469769058474377	20	0	NA
ABCF1	ENSG00000204574	chr6:30922506-30923027	test	2478	73356	TRUE	0.196	-0.0187278435359608	0.94085678807947	1	126	75708	-0.101652684892282	TRUE	1	0.9119121	0.999994252483739	-0.0377266818090157	20	0	NA
ABCF1	ENSG00000204574	chr6:30932797-30933004	test	2341	73493	TRUE	0.236	0.0264182662942907	0.945862227853934	1	130	75704	0.125257085556464	TRUE	1	0.5950358	0.971094188953534	0.0517112005901399	20	0	NA
ABCF1	ENSG00000204574	chr6:30935143-30935338	test	2362	73472	TRUE	0.108	-0.022956138765557	0.913017806935333	0.72	100	75734	-0.199914936718449	TRUE	1	0.7823844	0.992906856633111	-0.0523425385789335	20	0	NA
ABCF1	ENSG00000204574	chr6:30940241-30940981	test	2482	73352	TRUE	0.528	0.016964318964316	0.980407849784157	0.64	89	75745	-0.204901019139514	TRUE	1	0.3719821	0.904638872014669	0.0484702206397636	20	0	NA
ABCF1	ENSG00000204574	chr6:30942337-30943208	test	2348	73486	TRUE	0.592	-0.00964947199194244	0.98415377339369	1	101	75733	-0.113433761581665	TRUE	1	0.9973216	0.999994252483739	-0.0263243445399757	20	0	NA
ABCF1	ENSG00000204574	chr6:30955076-30956481	test	2574	73260	TRUE	0.476	-0.00908040348803363	0.977611640742599	1	182	75652	-0.105307615742478	TRUE	1	0.6494371	0.981628293671285	-0.0392531605342103	20	0	NA
ABCF1	ENSG00000204574	chr6:30961427-30961676	test	2296	73538	TRUE	0.504	0.00733082713120625	0.97998826389471	0.272204210165135	134	75700	0.165462107477313	TRUE	1	0.164051	0.76752336510989	-0.0585388322060571	19	0	NA
ABCF1	ENSG00000204574	chr6:30964039-30964778	test	2270	73564	TRUE	0.62	-0.0056032160383519	0.98415377339369	1	133	75701	-0.0700539582778767	TRUE	1	0.99964	0.999994252483739	-0.0225703149739819	19	0	NA
ABCF1	ENSG00000204574	chr6:30966261-30966461	test	1793	74041	TRUE	0.484	-0.0132395087743364	0.978618044457359	0.728	149	75685	-0.126095167624388	TRUE	1	0.7684412	0.992906856633111	-0.0270036340770794	14	0	NA
ABCF1	ENSG00000204574	chr6:30972056-30972234	test	2567	73267	TRUE	0.964	-0.00160226653359752	0.999641452074392	1	126	75708	-0.115863036939399	TRUE	1	0.9108615	0.999994252483739	0.0238326524966081	20	0	NA
ABCF1	ENSG00000204574	chr6:30974157-30976681	test	2115	73719	TRUE	0.252	-0.0250018448715608	0.948270603504218	0.096879160711958	90	75744	-0.244136301617805	TRUE	0.808836468316837	0.264313	0.853215072959184	-0.0724925119091694	19	0	NA
ABCF1	ENSG00000204574	chr6:30974571-30974809	test	2332	73502	TRUE	0.624	0.00717171317157872	0.98415377339369	0.48	92	75742	0.19228237990577	TRUE	1	0.6939945	0.986291745542071	0.0368030343003114	20	0	NA
ABCF1	ENSG00000204574	chr6:30981874-30982979	test	2701	73133	TRUE	0.596	-0.00646578615930116	0.98415377339369	0.143567806989642	308	75526	-0.117103834997676	TRUE	0.87471831812381	0.348565	0.886870894335415	-0.0360960387911563	20	0	NA
ABCF1	ENSG00000204574	chr6:30988472-30988856	test	2455	73379	TRUE	0.456	-0.00957185163588603	0.976811968969339	0.48	161	75673	-0.153354074458736	TRUE	1	0.5328052	0.951721075482773	-0.0430999474527665	20	0	NA
ABCF1	ENSG00000204574	chr6:31001216-31001927	test	2062	73772	TRUE	0.564	0.0129989006860138	0.982970976647019	0.0412641079485777	106	75728	0.216513267481612	TRUE	0.710607651013795	0.1358415	0.739692891274347	0.0418691452914882	20	0	NA
ABCF1	ENSG00000204574	chr6:31008274-31008455	test	2358	73476	TRUE	0.36	-0.0107619891145814	0.966677236693092	0.96	125	75709	-0.12243486249941	TRUE	1	0.401459	0.908334250978825	0.0362734941297976	20	0	NA
ABCF1	ENSG00000204574	chr6:31009816-31010085	test	2401	73433	TRUE	0.7	-0.00366360088959228	0.98930750798722	1	75	75759	0.135900945161782	TRUE	1	0.683764	0.986291745542071	-0.0405365478038599	20	0	NA
ABCF1	ENSG00000204574	chr6:31016738-31017365	test	2792	73042	TRUE	0.816	-0.0026220578844276	0.994471863670596	0.141733756824377	248	75586	-0.132907928942962	TRUE	0.87471831812381	0.3455266	0.886870894335415	-0.0321762900627859	20	0	NA
ABCF1	ENSG00000204574	chr6:31021855-31022378	test	908	74926	TRUE	0.104	-0.0308499979378958	0.912475097717816	1	111	75723	-0.0987450096364495	TRUE	1	0.7914091	0.996170503838647	-0.0462509731639287	8	0	NA
ABCF1	ENSG00000204574	chr6:31025525-31025931	test	2340	73494	TRUE	0.5	-0.00617656027897562	0.979877207311234	0.102994686879961	92	75742	0.222884514999221	TRUE	0.82258148101105	0.0449973	0.559010344681677	-0.0687958525131307	20	0	NA
ABCF1	ENSG00000204574	chr6:31040333-31040522	test	881	74953	TRUE	0.78	0.00311539844718967	0.99187332102849	0.588	149	75685	0.116821906117616	TRUE	1	0.6747383	0.986291745542071	-0.0343973201357141	7	0	NA
ABCF1	ENSG00000204574	chr6:31042790-31043131	test	2441	73393	TRUE	0.092	-0.0255051934273993	0.905106743955889	0.0446645221562432	127	75707	-0.229545081881489	TRUE	0.717264280501246	0.0103081	0.363680280509915	-0.0838601981900337	19	0	NA
ABCF1	ENSG00000204574	chr6:31044219-31044616	test	2208	73626	TRUE	0.076	0.0351024616421598	0.893320945945946	0.0116322916232058	115	75719	0.224250727286186	TRUE	0.516289687575658	0.0461046	0.559010344681677	0.0589907582745452	20	0	NA
ABCF1	ENSG00000204574	chr6:31053801-31054266	test	2257	73577	TRUE	0.964	0.000448440055234478	0.999641452074392	0.96	83	75751	-0.180116446749083	TRUE	1	0.7347956	0.989547765049494	-0.0442798451467531	20	0	NA
ABCF1	ENSG00000204574	chr6:31057464-31057857	test	2648	73186	TRUE	0.06	-0.0238990474671334	0.869631326806915	1	177	75657	-0.122509175681445	TRUE	1	0.1478704	0.746630702040816	-0.0579331362783511	20	0	NA
ABCF1	ENSG00000204574	chr6:31058176-31058760	test	2293	73541	TRUE	0.912	0.00291882195957438	0.997946799016768	0.070079709310909	96	75738	-0.235848414520065	TRUE	0.765406482093647	0.2066775	0.815337545594431	-0.0470622179946983	20	0	NA
ABCF1	ENSG00000204574	chr6:31068850-31069378	test	2581	73253	TRUE	0.884	0.00498888719297286	0.997650301080065	0.88	172	75662	0.115976442986934	TRUE	1	0.3086603	0.871691604519723	0.0394812810141513	20	0	NA
ABCF1	ENSG00000204574	chr6:31070632-31071235	test	2556	73278	TRUE	0.648	-0.00436015987399774	0.98559737704918	1	170	75664	-0.14124719463404	TRUE	1	0.1634134	0.76752336510989	-0.0467381879853075	20	0	NA
ABCF1	ENSG00000204574	chr6:31072588-31072809	test	2465	73369	TRUE	0.096	-0.0195328505712995	0.907383863080685	1	180	75654	-0.0881329106908799	TRUE	1	0.9108354	0.999994252483739	-0.0328193789186085	20	0	NA
ABCF1	ENSG00000204574	chr6:31079616-31080107	test	2385	73449	TRUE	0.052	-0.0296879674169754	0.859686386315039	1	222	75612	-0.093235601494976	TRUE	1	0.5004972	0.94472449655047	-0.0534417890262995	19	0	NA
ABCF1	ENSG00000204574	chr6:31083575-31084324	test	2475	73359	TRUE	0.688	0.00760418243150118	0.989121712361315	0.64	128	75706	-0.135020043508488	TRUE	1	0.3104784	0.871691604519723	0.0416557127255885	20	0	NA
ABCF1	ENSG00000204574	chr6:31086852-31087115	test	2438	73396	TRUE	0.524	0.0150466275094492	0.980407849784157	0.48	86	75748	0.205814788896381	TRUE	1	0.6939945	0.986291745542071	0.0489801795357987	20	0	NA
ABCF1	ENSG00000204574	chr6:31087560-31087877	test	2301	73533	TRUE	0.164	-0.0168521144063352	0.932957815565729	0.96	158	75676	-0.121737134429634	TRUE	1	0.5166864	0.946784533866933	-0.0473193815778093	20	0	NA
ABCF1	ENSG00000204574	chr6:31092821-31093433	test	2543	73291	TRUE	0.304	-0.00787579793395565	0.957187330316742	0.37223110392024	85	75749	-0.201895182708366	TRUE	1	0.3972375	0.908334250978825	-0.0486715613005814	20	0	NA
ABCF1	ENSG00000204574	chr6:31102152-31102888	test	2546	73288	TRUE	0.964	0.00590219505561773	0.999641452074392	0.614050297853665	151	75683	-0.123210204856393	TRUE	1	0.3972375	0.908334250978825	-0.0425869192116515	20	0	NA
ABCF1	ENSG00000204574	chr6:31111005-31111190	test	2440	73394	TRUE	0.232	-0.0163118165720606	0.945862227853934	1	166	75668	-0.115511466703326	TRUE	1	0.7099702	0.989547765049494	-0.0498576993032825	20	0	NA
ABCF1	ENSG00000204574	chr6:31114273-31115546	test	2503	73331	TRUE	0.456	-0.0085815682074748	0.976811968969339	1	112	75722	-0.101041680953772	TRUE	1	0.9874648	0.999994252483739	-0.027280072725269	20	0	NA
ABCF1	ENSG00000204574	chr6:31115782-31118256	test	2254	73580	TRUE	0.184	0.0233044734866192	0.940614163972965	0.287443676163268	117	75717	0.153425527341062	TRUE	1	0.1302802	0.731609857181499	0.061050414890526	19	0	NA
ABCF1	ENSG00000204574	chr6:31121455-31121665	test	2117	73717	TRUE	0.192	-0.0179587503922418	0.94085678807947	1	72	75762	-0.143944731506696	TRUE	1	0.9404146	0.999994252483739	-0.0398496425815756	19	0	NA
ABCF1	ENSG00000204574	chr6:31122864-31123588	test	2326	73508	TRUE	0.52	0.00835389310819012	0.980407849784157	0.64	135	75699	-0.157538317035897	TRUE	1	0.4911309	0.941086552849315	0.040073578095503	20	0	NA
ABCF1	ENSG00000204574	chr6:31125080-31125417	test	2433	73401	TRUE	0.98	0.0024132708520761	0.99982198242906	0.836	159	75675	-0.120130866287191	TRUE	1	0.4237946	0.92287346982521	0.0436850158964474	19	0	NA
ABCF1	ENSG00000204574	chr6:31126809-31127048	test	2569	73265	TRUE	0.432	-0.00597950530695091	0.974703934801987	1	104	75730	-0.136921141690318	TRUE	1	0.7226629	0.989547765049494	-0.0363012827012217	20	0	NA
ABCF1	ENSG00000204574	chr6:31127937-31128440	test	2510	73324	TRUE	0.1	-0.0173046826734513	0.910321821036107	0.96	165	75669	-0.129133763828194	TRUE	1	0.3719821	0.904638872014669	-0.0507978914798274	20	0	NA
ABCF1	ENSG00000204574	chr6:31131382-31133381	test	2251	73583	TRUE	0.416	-0.00355585279835902	0.973478611783696	0.136201881468222	160	75674	-0.168899099790249	TRUE	0.869741250950396	0.3362439	0.886870894335415	0.0392425053284656	20	0	NA
ABCF1	ENSG00000204574	chr6:31133357-31133579	test	2330	73504	TRUE	0.508	0.0171824376982772	0.980407849784157	1	72	75762	0.129877655950787	TRUE	1	0.9146913	0.999994252483739	0.0466745382439136	20	0	NA
ABCF1	ENSG00000204574	chr6:31137292-31138485	test	2492	73342	TRUE	0.232	0.0137935825635194	0.945862227853934	0.41132757376058	52	75782	0.235999984020498	TRUE	1	0.6466513	0.981628293671285	0.0508557906924182	20	0	NA
ABCF1	ENSG00000204574	chr6:31139684-31140160	test	2392	73442	TRUE	0.968	4.46788944761245e-05	0.9998022172949	1	98	75736	-0.13193124943732	TRUE	1	0.94863	0.999994252483739	-0.0315943677731573	20	0	NA
ABCF1	ENSG00000204574	chr6:31142479-31142749	test	2398	73436	TRUE	0.356	0.0114373731895769	0.965554256314312	1	138	75696	0.100440294428459	TRUE	1	0.975239	0.999994252483739	0.0250498364602452	20	0	NA
ABCF1	ENSG00000204574	chr6:31144857-31146857	test	2365	73469	TRUE	0.556	0.0143406862028144	0.981238682188237	0.321670336020552	117	75717	0.165540071293115	TRUE	1	0.2407934	0.826710055690298	0.0435614369505947	20	0	NA
ABCF1	ENSG00000204574	chr6:31152858-31153057	test	2269	73565	TRUE	0.352	0.0178860383315911	0.965554256314312	0.64	78	75756	0.180106126685751	TRUE	1	0.3457199	0.886870894335415	0.0571047524304375	20	0	NA
ABCF1	ENSG00000204574	chr6:31157682-31159681	test	2462	73372	TRUE	0.36	0.0176733162141143	0.966677236693092	0.08543051199478	135	75699	0.183559830363778	TRUE	0.797633941171341	0.2402754	0.826710055690298	0.0547374455480746	20	0	NA
ABCF1	ENSG00000204574	chr6:31157866-31159144	test	1994	73840	TRUE	0.46	0.017719634368643	0.976980189184366	0.153526051841644	91	75743	-0.233956340474385	TRUE	0.891825230769231	0.1451898	0.746459216958388	0.0489352734876719	20	0	NA
ABCF1	ENSG00000204574	chr6:31159254-31159656	test	2614	73220	TRUE	0.764	0.00401391445791388	0.991213576926644	1	267	75567	-0.0962856839115216	TRUE	1	0.4552749	0.927848905184094	0.0422617012435605	20	0	NA
ABCF1	ENSG00000204574	chr6:31164051-31164328	test	2321	73513	TRUE	0.104	-0.0140526517312485	0.912475097717816	0.239000029468108	122	75712	0.195152606232275	TRUE	0.983666765329063	0.3467131	0.886870894335415	-0.0470841039159728	20	0	NA
ABCF1	ENSG00000204574	chr6:31169199-31170261	test	2338	73496	TRUE	0.62	-0.0071346085210271	0.98415377339369	1	72	75762	-0.117661460760103	TRUE	1	0.8604248	0.999501292479716	-0.0316410868468631	20	0	NA
ABCF1	ENSG00000204574	chr6:31170419-31170828	test	2458	73376	TRUE	0.292	0.0200031985369833	0.954854202401372	1	136	75698	0.13283655035416	TRUE	1	0.8031974	0.996170503838647	0.0408704798188883	20	0	NA
ABCF1	ENSG00000204574	chr6:31170587-31170657	test	1340	74494	TRUE	0.836	-0.00810228084099895	0.995968511450382	0.0208577651133812	168	75666	-0.213642285793825	TRUE	0.617366114375233	0.0508261	0.579540988374222	-0.0598570024899022	10	0	NA
ABCF1	ENSG00000204574	chr6:31171729-31173747	test	2489	73345	TRUE	0.676	0.00985538518031515	0.987891885080645	0.48	122	75712	-0.13140772992148	TRUE	1	0.6115615	0.97265748791041	0.0436066906480476	20	0	NA
ABCF1	ENSG00000204574	chr6:31176046-31176308	test	2278	73556	TRUE	0.256	0.0224301529299225	0.948770255388327	0.64	129	75705	-0.178771803439197	TRUE	1	0.2919866	0.860851995488687	0.0520133788623148	20	0	NA
ABCF1	ENSG00000204574	chr6:31178771-31179009	test	2470	73364	TRUE	0.476	-0.0155184568275093	0.977611640742599	1	154	75680	-0.131639061985478	TRUE	1	0.3316072	0.88453681521525	-0.0524388023386638	20	0	NA
ABCF1	ENSG00000204574	chr6:31180225-31181002	test	2465	73369	TRUE	0.3	-0.0136557748038757	0.957108798312778	0.72	169	75665	-0.12250734900636	TRUE	1	0.1478704	0.746630702040816	-0.0537210443756617	20	0	NA
ABCF1	ENSG00000204574	chr6:31180432-31187807	test	2507	73327	TRUE	0.676	-0.00667942435931668	0.987891885080645	1	129	75705	-0.126887554092195	TRUE	1	0.7993763	0.996170503838647	-0.0416693059775654	20	0	NA
ABCF1	ENSG00000204574	chr6:31192567-31192812	test	2260	73574	TRUE	0.86	0.00891703854895365	0.997486807713173	1	170	75664	0.106242561581323	TRUE	1	0.7627024	0.992565123310345	0.0395234523910259	20	0	NA
ABCF1	ENSG00000204574	chr6:31196931-31198563	test	2312	73522	TRUE	0.464	-0.00950836549635925	0.976980189184366	1	109	75725	0.117686806247254	TRUE	1	0.88261	0.999994252483739	-0.02927572084107	20	0	NA
ABCF1	ENSG00000204574	chr6:31200382-31203181	test	2283	73551	TRUE	0.644	-0.00546798825929873	0.98559737704918	1	131	75703	-0.117535002616499	TRUE	1	0.3307306	0.88453681521525	-0.0528003188979311	20	0	NA
ABCF1	ENSG00000204574	chr6:31202775-31203156	test	2423	73411	TRUE	0.896	-0.000283124074141217	0.997650301080065	0.72	152	75682	-0.1230989199605	TRUE	1	0.8105075	0.996170503838647	0.0303923891139267	20	0	NA
ABCF1	ENSG00000204574	chr6:31203315-31204537	test	2151	73683	TRUE	0.948	0.00174013735413903	0.998721896716174	1	137	75697	-0.146340991725909	TRUE	1	0.8543606	0.999501292479716	-0.0335147853619257	20	0	NA
ABCF1	ENSG00000204574	chr6:31204790-31205139	test	2217	73617	TRUE	0.54	0.0118953852496575	0.980940322664857	0.96	142	75692	0.146996871397205	TRUE	1	0.3512391	0.886870894335415	0.0577570464752476	20	0	NA
ABCF1	ENSG00000204574	chr6:31210029-31210432	test	2567	73267	TRUE	0.252	0.0125041728113326	0.948270603504218	1	140	75694	0.0942107266443388	TRUE	1	0.9073155	0.999994252483739	0.0238711857235258	20	0	NA
ABCF1	ENSG00000204574	chr6:31214378-31214740	test	2264	73570	TRUE	0.724	-0.00604478755983751	0.98959987428549	0.0192099106575707	98	75736	0.257644886674744	TRUE	0.596197232229819	0.0176117	0.438178116440543	-0.0723004677505535	20	0	NA
ABCF1	ENSG00000204574	chr6:31216413-31216739	test	2391	73443	TRUE	0.568	0.0131872683478496	0.982970976647019	0.00351828016293611	143	75691	-0.245073626288312	TRUE	0.38013552241704	0.0156323	0.419224355426357	0.0548694171192223	19	0	NA
ABCF1	ENSG00000204574	chr6:31225249-31225486	test	2533	73301	TRUE	0.4	-0.0093577057046752	0.971891476657705	1	148	75686	-0.0870972242468677	TRUE	1	0.7158969	0.989547765049494	-0.0399590617881029	20	0	NA
ABCF1	ENSG00000204574	chr6:31227161-31227587	test	2071	73763	TRUE	0.228	-0.016758709372203	0.945862227853934	0.64	88	75746	-0.170546859459565	TRUE	1	0.2859953	0.860851995488687	-0.0496979392700237	20	0	NA
ABCF1	ENSG00000204574	chr6:31246063-31246842	test	2507	73327	TRUE	0.024	-0.0337074578419014	0.827337579617834	0.257786024859974	88	75746	-0.191250923959057	TRUE	1	0.0315038	0.507258390176065	-0.0925394229681405	20	0	NA
ABCF1	ENSG00000204574	chr6:31268128-31268420	test	2215	73619	TRUE	0.804	0.00762893580846136	0.993682995275479	1	99	75735	-0.106214305625795	TRUE	1	0.7127764	0.989547765049494	0.0429328670665908	19	0	NA
ABCF1	ENSG00000204574	chr6:31270985-31272710	test	2781	73053	TRUE	0.756	0.00712923350055705	0.991213576926644	0.48	124	75710	0.17130670057577	TRUE	1	0.6939945	0.986291745542071	0.0393015955583644	20	0	NA
ABCF1	ENSG00000204574	chr6:31283611-31283788	test	1852	73982	TRUE	0.988	0.00595644925922523	0.99982198242906	0.96	171	75663	-0.114323318910103	TRUE	1	0.8434297	0.999263114486061	0.0430861159783656	15	0	NA
ABCF1	ENSG00000204574	chr6:31307531-31309242	test	2506	73328	TRUE	0.952	-0.00176376061346373	0.998988418385812	0.48	126	75708	-0.147148600269198	TRUE	1	0.1967415	0.805793866515391	-0.0439980399040035	20	0	NA
ABCF1	ENSG00000204574	chr6:31321905-31322115	test	2087	73747	TRUE	0.484	0.0199541770115839	0.978618044457359	1	127	75707	0.108415458877226	TRUE	1	0.7703686	0.992906856633111	0.0456992538852571	17	0	NA
ABCF1	ENSG00000204574	chr6:31355791-31357656	test	2329	73505	TRUE	0.248	0.0276444360448589	0.94798286090969	1	148	75686	0.125542360726966	TRUE	1	0.834217	0.998677021298667	0.0464075005782474	20	0	NA
ABCF1	ENSG00000204574	chr6:31366709-31367557	test	2077	73757	TRUE	0.456	0.010521871820468	0.976811968969339	0.38936785542556	66	75768	-0.21331680886338	TRUE	1	0.3467131	0.886870894335415	-0.0452235251122014	20	0	NA
ABCF1	ENSG00000204574	chr6:31374058-31374433	test	460	75374	TRUE	0.844	0.0112184428612516	0.995993284265509	0.272	125	75709	-0.135356726150317	TRUE	1	0.4459352	0.927412327682489	0.0633508493218098	4	0	NA
ABCF1	ENSG00000204574	chr6:31386778-31387564	test	2302	73532	TRUE	0.04	-0.0322352263505712	0.846018237082067	0.96	122	75712	-0.131210349839988	TRUE	1	0.1967415	0.805793866515391	-0.0633375908263317	20	0	NA
ABCF1	ENSG00000204574	chr6:31389100-31389716	test	2349	73485	TRUE	0.436	-0.0139519783265909	0.974703934801987	1	112	75722	0.112788422355795	TRUE	1	0.8113819	0.996170503838647	-0.0463115640796514	20	0	NA
ABCF1	ENSG00000204574	chr6:31395558-31396207	test	2427	73407	TRUE	0.568	-0.00940796817666101	0.982970976647019	0.528687069974071	140	75694	-0.146044114168435	TRUE	1	0.7230936	0.989547765049494	-0.0310503683791274	20	0	NA
ABCF1	ENSG00000204574	chr6:31396975-31397224	test	2353	73481	TRUE	0.472	-0.0087023685524148	0.976980189184366	1	134	75700	0.0984163067166182	TRUE	1	0.7347956	0.989547765049494	-0.0345034496400849	20	0	NA
ABCF1	ENSG00000204574	chr6:31399621-31400348	test	2252	73582	TRUE	0.2	0.0172417536315344	0.942112868580355	0.72	55	75779	0.240059669720709	TRUE	1	0.1478704	0.746630702040816	0.0581847279113906	20	0	NA
ABCF1	ENSG00000204574	chr6:31400530-31400962	test	2108	73726	TRUE	0.396	0.0197855118113517	0.971638222849083	0.0494964591571658	135	75699	0.193655497004062	TRUE	0.727618982100064	0.1572792	0.76752336510989	0.0496541903522837	20	0	NA
ABCF1	ENSG00000204574	chr6:31402804-31402980	test	2474	73360	TRUE	0.288	0.0238159196342678	0.953400570884872	0.48	132	75702	-0.117127071860936	TRUE	1	0.0618549	0.604410748658403	0.0606184101808998	20	0	NA
ABCF1	ENSG00000204574	chr6:31403053-31404177	test	2378	73456	TRUE	0.584	0.00862748161001869	0.98415377339369	0.64	150	75684	0.129548727492698	TRUE	1	0.7783877	0.992906856633111	0.0360543086866542	20	0	NA
ABCF1	ENSG00000204574	chr6:31414179-31414776	test	2600	73234	TRUE	0.12	0.0268241806138501	0.914621581513674	0.0178970615917049	98	75736	0.260268971192975	TRUE	0.584704225352113	0.0672037	0.618961570354936	0.0614657220386191	20	0	NA
ABCF1	ENSG00000204574	chr6:31416045-31417027	test	2328	73506	TRUE	0.344	0.014939554742849	0.964861139102745	0.608	148	75686	0.158613973276603	TRUE	1	0.7648798	0.992906856633111	0.034451898596842	19	0	NA
ABCF1	ENSG00000204574	chr6:31441114-31441278	test	2621	73213	TRUE	0.444	-0.00463650693203155	0.974844287382072	1	131	75703	0.137918673601726	TRUE	1	0.6137	0.97265748791041	-0.0380240670023622	20	0	NA
ABCF1	ENSG00000204574	chr6:31441481-31443034	test	2398	73436	TRUE	0.56	-0.0126148448767642	0.982145377558222	0.130520953427515	160	75674	0.16352987648457	TRUE	0.86263248766098	0.3264662	0.88453681521525	-0.0465713826478825	20	0	NA
ABCF1	ENSG00000204574	chr6:31462653-31463642	test	2591	73243	TRUE	0.94	0.00522494948419494	0.998715912908053	0.56	120	75714	-0.133383250533877	TRUE	1	0.7401377	0.989547765049494	0.0379722479473635	20	0	NA
ABCF1	ENSG00000204574	chr6:31467054-31467436	test	2227	73607	TRUE	0.312	0.0125602993061786	0.960447303399506	1	144	75690	0.113528832200014	TRUE	1	0.471094	0.938420189149349	0.0405594539826724	20	0	NA
ABCF1	ENSG00000204574	chr6:31474771-31475258	test	2517	73317	TRUE	0.952	-0.000798205108541339	0.998988418385812	1	171	75663	0.0800275843898404	TRUE	1	0.9293668	0.999994252483739	0.0248923500489144	20	0	NA
ABCF1	ENSG00000204574	chr6:31475434-31475678	test	2520	73314	TRUE	0.552	-0.0051332191026261	0.981238682188237	0.56	120	75714	0.11037445579459	TRUE	1	0.3104784	0.871691604519723	-0.0355162089957721	20	0	NA
ABCF1	ENSG00000204574	chr6:31486082-31486696	test	1355	74479	TRUE	0.916	-0.00326141079297138	0.997946799016768	1	94	75740	0.109602751301858	TRUE	1	0.9106472	0.999994252483739	0.0234911677830227	11	0	NA
ABCF1	ENSG00000204574	chr6:31491962-31492232	test	1564	74270	TRUE	0.42	0.027675259132149	0.97396274202686	1	142	75692	0.115896938874796	TRUE	1	0.6616514	0.986291745542071	0.0555662751341535	13	0	NA
ABCF1	ENSG00000204574	chr6:31493799-31494553	test	2402	73432	TRUE	0.076	-0.0226086631872406	0.893320945945946	1	122	75712	0.13457608742363	TRUE	1	0.1888597	0.799217287033639	-0.0477096737274974	20	0	NA
ABCF1	ENSG00000204574	chr6:31494826-31495422	test	2405	73429	TRUE	0.336	-0.00964132130878337	0.962519451648759	0.88	125	75709	-0.143339279771722	TRUE	1	0.3457199	0.886870894335415	-0.0440940621452256	20	0	NA
ABCF1	ENSG00000204574	chr6:31497604-31498618	test	2485	73349	TRUE	0.168	0.0257170624771486	0.933355688622755	1	257	75577	0.0860183577742113	TRUE	1	0.9423859	0.999994252483739	0.0373845294949371	20	0	NA
ABCF1	ENSG00000204574	chr6:31497782-31499781	test	2814	73020	TRUE	0.388	-0.0125374742649207	0.969860622171133	1	180	75654	0.12017619074939	TRUE	1	0.6781668	0.986291745542071	-0.0337024494670459	20	0	NA
ABCF1	ENSG00000204574	chr6:31498750-31499105	test	2803	73031	TRUE	0.292	0.0191649866645718	0.954854202401372	0.336518921480813	228	75606	-0.127144071490389	TRUE	1	0.09547	0.673463216570849	0.0580570469040371	20	0	NA
ABCF1	ENSG00000204574	chr6:31508898-31509553	test	2442	73392	TRUE	0.788	-1.51066962681412e-05	0.99250601842634	0.465207160471274	102	75732	0.185139877374068	TRUE	1	0.0821154	0.654641924644732	0.0599424922704677	20	0	NA
ABCF1	ENSG00000204574	chr6:31510507-31513057	test	1857	73977	TRUE	0.196	-0.0188896763554576	0.94085678807947	1	95	75739	0.140872982235055	TRUE	1	0.4344406	0.927412327682489	-0.0524958515768575	20	0	NA
ABCF1	ENSG00000204574	chr6:31511215-31511680	test	2696	73138	TRUE	0.98	0.00509237015833452	0.99982198242906	0.48	184	75650	0.145628376029613	TRUE	1	0.2763309	0.856984983012102	0.0665454653037862	20	0	NA
ABCF1	ENSG00000204574	chr6:31515513-31516701	test	2448	73386	TRUE	0.564	-0.00767878497993335	0.982970976647019	0.48	198	75636	-0.129252141447582	TRUE	1	0.6939945	0.986291745542071	-0.0338667330502223	20	0	NA
ABCF1	ENSG00000204574	chr6:31517213-31517602	test	2126	73708	TRUE	0.5	0.0124404558743136	0.979877207311234	0.608	102	75732	0.146490150063103	TRUE	1	0.7648798	0.992906856633111	0.0412813887364779	19	0	NA
ABCF1	ENSG00000204574	chr6:31522833-31523158	test	2541	73293	TRUE	0.516	0.0120329295630821	0.980407849784157	0.0428120542531015	133	75701	-0.233856435828559	TRUE	0.715587884320777	0.0476918	0.560641345661157	0.049662428450342	20	0	NA
ABCF1	ENSG00000204574	chr6:31525859-31526473	test	2376	73458	TRUE	0.532	0.00472832887679475	0.980407849784157	0.64	120	75714	0.115391408687907	TRUE	1	0.3781773	0.904638872014669	0.0374359416839661	20	0	NA
ABCF1	ENSG00000204574	chr6:31528277-31530194	test	2210	73624	TRUE	0.98	-0.00400924489156829	0.99982198242906	1	204	75630	-0.114214372474462	TRUE	1	0.7823844	0.992906856633111	-0.032630797085847	20	0	NA
ABCF1	ENSG00000204574	chr6:31533582-31537581	test	2342	73492	TRUE	0.912	-0.00115199934272958	0.997946799016768	1	94	75740	-0.112004905134164	TRUE	1	0.4759712	0.938420189149349	-0.0525916007557828	20	0	NA
ABCF1	ENSG00000204574	chr6:31541111-31542661	test	2438	73396	TRUE	0.072	0.0279231482466504	0.890055071948836	0.283120988425066	76	75758	0.20764179817453	TRUE	1	0.4911309	0.941086552849315	0.0582508778940563	20	0	NA
ABCF1	ENSG00000204574	chr6:31541761-31541994	test	994	74840	TRUE	0.508	0.0192816970769973	0.980407849784157	0.28	111	75723	0.14364256538678	TRUE	1	0.3025653	0.871691604519723	0.0535344496889822	10	0	NA
ABCF1	ENSG00000204574	chr6:31546358-31547231	test	2288	73546	TRUE	0.0184862940406501	0.0379779508734015	0.827337579617834	0.326024121447527	115	75719	0.141919804145889	TRUE	1	0.1039789	0.691871418683162	0.0630373176733309	19	0	NA
ABCF1	ENSG00000204574	chr6:31547323-31547789	test	2226	73608	TRUE	0.12	0.0206982722446276	0.914621581513674	0.96	91	75743	0.18047033117477	TRUE	1	0.7617	0.992565123310345	0.0474009655391376	20	0	NA
ABCF1	ENSG00000204574	chr6:31548048-31548524	test	2442	73392	TRUE	0.252	0.0170799817182909	0.948270603504218	0.399590008753505	85	75749	0.20092612204187	TRUE	1	0.4454958	0.927412327682489	0.0458667681873202	20	0	NA
ABCF1	ENSG00000204574	chr6:31551431-31551649	test	2481	73353	TRUE	0.164	0.0284659799030389	0.932957815565729	0.100918868144838	96	75738	0.222401966274121	TRUE	0.81848382889388	0.0377617	0.536316957337884	0.0704736169694434	20	0	NA
ABCF1	ENSG00000204574	chr6:31558164-31558469	test	2399	73435	TRUE	0.068	0.0265152333942673	0.890055071948836	1	175	75659	0.0991275955867796	TRUE	1	0.5638407	0.963050735477813	0.0575454204860552	19	0	NA
ABCF1	ENSG00000204574	chr6:31558756-31559619	test	2269	73565	TRUE	0.448	0.0122761471051116	0.976172851103805	1	204	75630	-0.0963324898042281	TRUE	1	0.9674414	0.999994252483739	0.0314241477505482	20	0	NA
ABCF1	ENSG00000204574	chr6:31559695-31560201	test	2472	73362	TRUE	0.336	-0.0109284325160814	0.962519451648759	0.0165271896548095	110	75724	-0.247815407634742	TRUE	0.563308498628704	0.0627569	0.610472572291602	-0.0524538742776651	20	0	NA
ABCF1	ENSG00000204574	chr6:31560306-31560752	test	2269	73565	TRUE	0.696	0.00922594372952545	0.98930750798722	0.48	191	75643	-0.105466089478423	TRUE	1	0.4344406	0.927412327682489	0.048461474160884	20	0	NA
ABCF1	ENSG00000204574	chr6:31563051-31563662	test	2296	73538	TRUE	0.456	0.0146151391483333	0.976811968969339	0.0812230137649478	110	75724	0.212774146915908	TRUE	0.788931257238662	0.231318	0.826710055690298	0.0540294856445027	20	0	NA
ABCF1	ENSG00000204574	chr6:31567593-31567936	test	2482	73352	TRUE	0.38	-0.0160453686937139	0.968546939672539	0.96	94	75740	-0.140662808185527	TRUE	1	0.8729244	0.999994252483739	-0.0430184963997292	20	0	NA
ABCF1	ENSG00000204574	chr6:31568100-31568377	test	2116	73718	TRUE	0.8	-0.00407996892322693	0.993682995275479	1	108	75726	0.101696220784889	TRUE	1	0.8036909	0.996170503838647	-0.0413463042642206	19	0	NA
ABCF1	ENSG00000204574	chr6:31570582-31572581	test	2425	73409	TRUE	0.3	-0.0155079051959657	0.957108798312778	0.408787655601134	82	75752	0.192811339431278	TRUE	1	0.0150077	0.409349315243101	-0.0643160495465785	20	0	NA
ABCF1	ENSG00000204574	chr6:31571859-31572562	test	2383	73451	TRUE	0.292	-0.0148473046962057	0.954854202401372	0.96	123	75711	-0.132114581153675	TRUE	1	0.2763309	0.856984983012102	-0.0579911328503804	20	0	NA
ABCF1	ENSG00000204574	chr6:31573932-31575931	test	2672	73162	TRUE	0.808	0.00543920249404861	0.994352716468591	1	162	75672	0.139327143200598	TRUE	1	0.2651435	0.853215072959184	-0.0367883258364539	20	0	NA
ABCF1	ENSG00000204574	chr6:31574156-31574793	test	2570	73264	TRUE	0.028	0.0379428425977095	0.827337579617834	0.0788698358409427	148	75686	0.179072387934731	TRUE	0.784269521410579	0.2266111	0.826710055690298	0.0613032799495433	19	0	NA
ABCF1	ENSG00000204574	chr6:31578384-31578819	test	2320	73514	TRUE	0.184	0.0194193421100031	0.940614163972965	0.96	119	75715	0.146150364846501	TRUE	1	0.3802996	0.904638872014669	0.0604487323577787	20	0	NA
ABCF1	ENSG00000204574	chr6:31580307-31582306	test	2596	73238	TRUE	0.4	0.0183795247587089	0.971891476657705	1	130	75704	0.105174013601619	TRUE	1	0.6417507	0.981628293671285	0.0560069999444719	20	0	NA
ABCF1	ENSG00000204574	chr6:31580665-31581864	test	2666	73168	TRUE	0.456	-0.00527341334979026	0.976811968969339	0.609651924989052	114	75720	-0.174952180873818	TRUE	1	0.7656621	0.992906856633111	-0.0402815585594711	19	0	NA
ABCF1	ENSG00000204574	chr6:31585583-31585819	test	2462	73372	TRUE	0.12	-0.0196456270106413	0.914621581513674	0.64	142	75692	-0.1099242716783	TRUE	1	0.6460739	0.981628293671285	-0.0473033394892921	20	0	NA
ABCF1	ENSG00000204574	chr6:31589309-31589721	test	2265	73569	TRUE	0.464	-0.0133717011682499	0.976980189184366	1	101	75733	-0.128282220652326	TRUE	1	0.8966275	0.999994252483739	-0.0399974661582729	20	0	NA
ABCF1	ENSG00000204574	chr6:31592513-31593395	test	2263	73571	TRUE	0.296	0.0286683068757196	0.954854202401372	0.646447569176123	236	75598	0.134704192011335	TRUE	1	0.448046	0.927412327682489	0.0677027051714421	20	0	NA
ABCF1	ENSG00000204574	chr6:31596984-31597323	test	1679	74155	TRUE	0.752	0.0019052649735336	0.991213576926644	1	126	75708	0.0806477599258208	TRUE	1	0.9493335	0.999994252483739	-0.0235553009023992	15	0	NA
ABCF1	ENSG00000204574	chr6:31598439-31599041	test	2418	73416	TRUE	0.332	0.0174335642559491	0.962432094650892	1	96	75738	-0.119344007877264	TRUE	1	0.9814418	0.999994252483739	0.0306079486401893	20	0	NA
ABCF1	ENSG00000204574	chr6:31609362-31610490	test	2538	73296	TRUE	0.9	0.000309448537572088	0.997650301080065	1	169	75665	-0.115914217728891	TRUE	1	0.6277146	0.977103571727632	-0.0381902938195533	20	0	NA
ABCF1	ENSG00000204574	chr6:31613382-31615931	test	2318	73516	TRUE	0.204	0.0183514314200881	0.942112868580355	0.0318577746656576	65	75769	0.273249204278974	TRUE	0.666513991833836	0.109788	0.69842875152439	0.0573888049386558	20	0	NA
ABCF1	ENSG00000204574	chr6:31618257-31620457	test	2607	73227	TRUE	0.84	0.00543504040234755	0.995968511450382	1	98	75736	-0.117702757915978	TRUE	1	0.8031974	0.996170503838647	0.0304137104258502	20	0	NA
ABCF1	ENSG00000204574	chr6:31619900-31621361	test	2416	73418	TRUE	0.72	0.000655643037155595	0.98959987428549	1	169	75665	0.0676985477751502	TRUE	1	0.9969646	0.999994252483739	0.0229755462966252	20	0	NA
ABCF1	ENSG00000204574	chr6:31628282-31630281	test	2680	73154	TRUE	0.08	-0.0152987323903546	0.896425120772947	0.148267459855267	197	75637	-0.140659018181746	TRUE	0.884211334013789	0.0063998	0.319072814891914	-0.0669534019721353	20	0	NA
ABCF1	ENSG00000204574	chr6:31631181-31632983	test	2538	73296	TRUE	0.064	-0.0300724166759587	0.88608038201353	0.0204905449359623	253	75581	-0.149666096652694	TRUE	0.613910195487388	0.023547	0.473165724120603	-0.057531232880995	19	0	NA
ABCF1	ENSG00000204574	chr6:31637209-31638951	test	2442	73392	TRUE	0.676	0.00930628187061355	0.987891885080645	0.56	142	75692	-0.112847710476319	TRUE	1	0.3972375	0.908334250978825	0.0440787205790383	20	0	NA
ABCF1	ENSG00000204574	chr6:31638882-31641381	test	2171	73663	TRUE	0.792	-0.00259028335554001	0.992728451769792	0.8	99	75735	-0.189717567823003	TRUE	1	0.401459	0.908334250978825	-0.0574889068747603	20	0	NA
ABCF1	ENSG00000204574	chr6:31639340-31639728	test	2698	73136	TRUE	0.604	0.00266059203733526	0.98415377339369	0.0548835323791338	154	75680	-0.151713944588348	TRUE	0.743699258734041	0.1707218	0.781006980943285	0.0351235357171902	20	0	NA
ABCF1	ENSG00000204574	chr6:31643943-31644721	test	2168	73666	TRUE	0.94	0.00615183708714717	0.998715912908053	0.48	135	75699	0.148774571116157	TRUE	1	0.4478291	0.927412327682489	0.0496305361770291	20	0	NA
ABCF1	ENSG00000204574	chr6:31644432-31646581	test	2222	73612	TRUE	0.304	-0.0174949477549848	0.957187330316742	0.314143495264963	103	75731	-0.177183814231256	TRUE	1	0.3816094	0.905989513416448	-0.0622835203476171	19	0	NA
ABCF1	ENSG00000204574	chr6:31650807-31653131	test	2191	73643	TRUE	0.276	-0.0128803300556313	0.952226684515841	0.104407344034626	128	75706	-0.167949145053344	TRUE	0.823614878134498	0.0032994	0.250716715243902	-0.0733630462248564	19	0	NA
ABCF1	ENSG00000204574	chr6:31651695-31653469	test	2540	73294	TRUE	0.788	0.000537570139280241	0.99250601842634	1	189	75645	-0.0764881854572863	TRUE	1	0.9238136	0.999994252483739	0.0305068502396273	20	0	NA
ABCF1	ENSG00000204574	chr6:31658396-31658559	test	2311	73523	TRUE	0.308	0.0204664083617261	0.959879075600143	0.376880325989385	121	75713	0.165305338874818	TRUE	1	0.2247999	0.826710055690298	0.0494437357963505	19	0	NA
ABCF1	ENSG00000204574	chr6:31659112-31659495	test	2751	73083	TRUE	0.836	0.00906263877666591	0.995968511450382	0.48	73	75761	0.211411196031473	TRUE	1	0.3467131	0.886870894335415	0.0495453027086095	20	0	NA
ABCF1	ENSG00000204574	chr6:31659583-31660191	test	2767	73067	TRUE	0.088	0.0289027967333673	0.901837997054492	1	196	75638	0.107469476605605	TRUE	1	0.6274837	0.977103571727632	0.0539288534209923	20	0	NA
ABCF1	ENSG00000204574	chr6:31660259-31661159	test	2286	73548	TRUE	0.212	0.0224180537563439	0.94340474515572	1	95	75739	0.10699448122441	TRUE	1	0.8792993	0.999994252483739	0.0403376952213309	20	0	NA
ABCF1	ENSG00000204574	chr6:31663939-31664258	test	2493	73341	TRUE	0.00847993308624458	0.039684783025332	0.609582793188357	1	215	75619	0.0979817804928884	TRUE	1	0.8786426	0.999994252483739	0.0472374101536269	20	0	NA
ABCF1	ENSG00000204574	chr6:31664701-31666410	test	2468	73366	TRUE	0.564	0.00847581354341642	0.982970976647019	0.8	100	75734	-0.190066047572765	TRUE	1	0.5816693	0.963966079133858	-0.0397432223162338	20	0	NA
ABCF1	ENSG00000204574	chr6:31665807-31669106	test	2439	73395	TRUE	0.616	0.00938369838479058	0.98415377339369	0.48	119	75715	-0.161412861627625	TRUE	1	0.5384301	0.951721075482773	0.0482811428169751	20	0	NA
ABCF1	ENSG00000204574	chr6:31666094-31666177	test	1156	74678	TRUE	0.32	-0.0328758344305067	0.960447303399506	0.396	116	75718	-0.147386745105344	TRUE	1	0.2019462	0.812363812674419	-0.0595951077395554	9	0	NA
ABCF1	ENSG00000204574	chr6:31674960-31675298	test	2506	73328	TRUE	0.18	-0.018028394427676	0.939420985524638	0.212619562882789	179	75655	-0.129580689302767	TRUE	0.957925398064783	0.1451898	0.746459216958388	-0.0480463545715045	20	0	NA
ABCF1	ENSG00000204574	chr6:31676763-31677222	test	2407	73427	TRUE	0.42	0.0150122834055608	0.97396274202686	0.88	97	75737	0.140917174271144	TRUE	1	0.7432666	0.989547765049494	0.04651076890728	20	0	NA
ABCF1	ENSG00000204574	chr6:31680584-31681602	test	2212	73622	TRUE	0.216	0.0143984370141719	0.944414703110273	0.48	94	75740	0.176542742063844	TRUE	1	0.4805015	0.938420189149349	0.0411418739232554	20	0	NA
ABCF1	ENSG00000204574	chr6:31682877-31683871	test	1939	73895	TRUE	0.652	-0.0130652987925139	0.986828058727569	1	117	75717	-0.175210005828254	TRUE	1	0.9229728	0.999994252483739	-0.0466432367913962	20	0	NA
ABCF1	ENSG00000204574	chr6:31686527-31686872	test	2164	73670	TRUE	0.232	-0.0195970875130209	0.945862227853934	1	122	75712	-0.133524896211547	TRUE	1	0.8214608	0.998375466541331	-0.0522891107779103	20	0	NA
ABCF1	ENSG00000204574	chr6:31687457-31687620	test	2541	73293	TRUE	0.584	0.00759373811951969	0.98415377339369	1	138	75696	0.138019195232698	TRUE	1	0.9229728	0.999994252483739	0.0308079129143981	20	0	NA
ABCF1	ENSG00000204574	chr6:31689418-31689982	test	2420	73414	TRUE	0.92	0.00266833192448512	0.998160987347667	0.179752773847633	71	75763	0.222488093723455	TRUE	0.918003645781879	0.4046407	0.912575258506555	0.0388552386523449	20	0	NA
ABCF1	ENSG00000204574	chr6:31690204-31691207	test	2263	73571	TRUE	0.356	0.0146529884003215	0.965554256314312	0.332944118049983	181	75653	0.136862749146474	TRUE	1	0.5816719	0.963966079133858	0.0457077215402912	20	0	NA
ABCF1	ENSG00000204574	chr6:31690757-31692756	test	2423	73411	TRUE	0.904	0.00440875325706758	0.997887623338304	0.8	76	75758	-0.19086232001887	TRUE	1	0.8375943	0.998677021298667	0.0319541365661233	20	0	NA
ABCF1	ENSG00000204574	chr6:31691466-31692043	test	2418	73416	TRUE	0.224	0.0144064758428248	0.945127334465195	0.283079780685721	120	75714	0.153601204782883	TRUE	1	0.0821154	0.654641924644732	0.0621294998106986	20	0	NA
ABCF1	ENSG00000204574	chr6:31702534-31703582	test	2375	73459	TRUE	0.464	-0.0134176236205636	0.976980189184366	0.88	89	75745	-0.172970209400809	TRUE	1	0.6704997	0.986291745542071	-0.0605256795231942	20	0	NA
ABCF1	ENSG00000204574	chr6:31706742-31706917	test	2599	73235	TRUE	0.636	-0.000561797710841638	0.984802955116936	0.48	130	75704	-0.133146726056632	TRUE	1	0.6939945	0.986291745542071	-0.0306795149400325	20	0	NA
ABCF1	ENSG00000204574	chr6:31710646-31710912	test	2448	73386	TRUE	0.752	0.00501361040874304	0.991213576926644	1	128	75706	0.13537235218959	TRUE	1	0.2514057	0.836525909648188	0.0515204499497811	20	0	NA
ABCF1	ENSG00000204574	chr6:31711205-31712020	test	2394	73440	TRUE	0.336	0.0112052960358104	0.962519451648759	0.141642626765161	128	75706	-0.185149547850914	TRUE	0.87471831812381	0.1191201	0.71221581825252	0.0583320808094017	20	0	NA
ABCF1	ENSG00000204574	chr6:31713909-31714678	test	2109	73725	TRUE	0.736	-0.000978380873027707	0.991128055270644	1	115	75719	0.124050657993559	TRUE	1	0.8121023	0.99671684024085	-0.0393897339957622	18	0	NA
ABCF1	ENSG00000204574	chr6:31717532-31717882	test	2350	73484	TRUE	0.296	-0.015268624209134	0.954854202401372	0.64	125	75709	-0.120636094833241	TRUE	1	0.7783877	0.992906856633111	-0.0343209984023689	20	0	NA
ABCF1	ENSG00000204574	chr6:31718391-31718642	test	2613	73221	TRUE	0.076	0.0260100640175871	0.893320945945946	0.246098028297974	137	75697	0.158194716091887	TRUE	0.997029724300626	0.0715103	0.626127375042182	0.0685484473528821	20	0	NA
ABCF1	ENSG00000204574	chr6:31723308-31723688	test	2165	73669	TRUE	0.844	0.000616365479409797	0.995993284265509	1	127	75707	0.0721605128969842	TRUE	1	0.9408599	0.999994252483739	0.0307055506790487	18	0	NA
ABCF1	ENSG00000204574	chr6:31727307-31729306	test	2520	73314	TRUE	0.32	0.017516384127731	0.960447303399506	1	147	75687	0.0898108004079923	TRUE	1	0.9764659	0.999994252483739	0.0363771302992164	20	0	NA
ABCF1	ENSG00000204574	chr6:31728778-31730584	test	2331	73503	TRUE	0.508	-0.007986171626714	0.980407849784157	0.48	208	75626	-0.118145614811499	TRUE	1	0.6939945	0.986291745542071	-0.0270520409627976	20	0	NA
ABCF1	ENSG00000204574	chr6:31734684-31735403	test	2636	73198	TRUE	0.256	-0.0151549622933436	0.948770255388327	0.76	66	75768	-0.227852856128306	TRUE	1	0.5867083	0.968581986990986	-0.0556719864507852	19	0	NA
ABCF1	ENSG00000204574	chr6:31736254-31736691	test	2593	73241	TRUE	0.392	-0.00747532577499754	0.970481374746504	0.56	125	75709	-0.137510559139838	TRUE	1	0.5564892	0.960226530513253	-0.0547948093030823	20	0	NA
ABCF1	ENSG00000204574	chr6:31736414-31736521	test	1293	74541	TRUE	0.684	-0.00769944686856627	0.988907957614793	1	182	75652	-0.0894645695639742	TRUE	1	0.6430407	0.981628293671285	-0.0424235114906017	10	0	NA
ABCF1	ENSG00000204574	chr6:31737471-31737868	test	2417	73417	TRUE	0.92	0.00532779762465063	0.998160987347667	1	260	75574	0.097677464562993	TRUE	1	0.6781668	0.986291745542071	0.0379356445209739	20	0	NA
ABCF1	ENSG00000204574	chr6:31737959-31738266	test	2341	73493	TRUE	0.836	0.000603680211942237	0.995968511450382	0.88	121	75713	0.119085342423112	TRUE	1	0.5427615	0.952735767906977	-0.0377920868465819	20	0	NA
ABCF1	ENSG00000204574	chr6:31738650-31738862	test	2388	73446	TRUE	0.0182152051672585	0.0340877461531219	0.827337579617834	0.11876653713067	383	75451	0.0960539193224044	TRUE	0.845737004389493	0.0125016	0.393982978907435	0.0614607316507837	19	0	NA
ABCF1	ENSG00000204574	chr6:31739606-31740673	test	2643	73191	TRUE	0.124	0.0227137267204207	0.914621581513674	1	113	75721	0.127970616039771	TRUE	1	0.2144139	0.815337545594431	0.0589223699709659	20	0	NA
ABCF1	ENSG00000204574	chr6:31739907-31743157	test	2449	73385	TRUE	0.296	0.0158390273598092	0.954854202401372	0.0888837898161002	71	75763	0.234969570409729	TRUE	0.801993860173066	0.2474462	0.836525909648188	0.0640097990095049	20	0	NA
ABCF1	ENSG00000204574	chr6:31745203-31745428	test	2603	73231	TRUE	0.692	-0.00340574134758675	0.98930750798722	0.357275825053468	119	75715	0.185366574240609	TRUE	1	0.1888597	0.799217287033639	0.0425622179055609	20	0	NA
ABCF1	ENSG00000204574	chr6:31747177-31747395	test	2416	73418	TRUE	0.712	-0.0039797081049695	0.98930750798722	1	116	75718	-0.154723010780347	TRUE	1	0.7141985	0.989547765049494	0.0479798138614874	20	0	NA
ABCF1	ENSG00000204574	chr6:31749537-31749955	test	2136	73698	TRUE	0.672	-0.00799129196563841	0.987891885080645	1	122	75712	0.102010221466646	TRUE	1	0.3547735	0.890272037819867	-0.0634941575054296	20	0	NA
ABCF1	ENSG00000204574	chr6:31750303-31751126	test	2438	73396	TRUE	0.176	-0.0205648917207477	0.938248678464721	0.48	127	75707	-0.179760348300666	TRUE	1	0.6115615	0.97265748791041	-0.047761339555178	20	0	NA
ABCF1	ENSG00000204574	chr6:31752860-31753761	test	2433	73401	TRUE	0.956	0.00712497849474047	0.999162799080791	0.76	147	75687	0.147255499266508	TRUE	1	0.3034544	0.871691604519723	0.0527443164801213	19	0	NA
ABCF1	ENSG00000204574	chr6:31762532-31764531	test	2322	73512	TRUE	0.152	0.0252790906865372	0.926499649614576	1	145	75689	0.119314227784695	TRUE	1	0.7823844	0.992906856633111	0.0532867406058365	20	0	NA
ABCF1	ENSG00000204574	chr6:31762763-31764032	test	2541	73293	TRUE	0.196	0.021711048651218	0.94085678807947	0.72	80	75754	-0.183777345354073	TRUE	1	0.4478291	0.927412327682489	0.0444791812491068	20	0	NA
ABCF1	ENSG00000204574	chr6:31764314-31764571	test	2495	73339	TRUE	0.824	0.00733015434733719	0.995175645653985	0.456	90	75744	-0.194517770133765	TRUE	1	0.6792369	0.986291745542071	0.0283975920399487	19	0	NA
ABCF1	ENSG00000204574	chr6:31765928-31766802	test	2377	73457	TRUE	0.824	0.0018739955918865	0.995175645653985	1	104	75730	0.138892620516942	TRUE	1	0.7464792	0.989547765049494	-0.0378300221321741	20	0	NA
ABCF1	ENSG00000204574	chr6:31769615-31770257	test	2247	73587	TRUE	0.224	0.0226236395317923	0.945127334465195	0.22966402166304	88	75746	-0.218896377702373	TRUE	0.97620534423066	0.2707536	0.855191347988841	0.0557124216651678	20	0	NA
ABCF1	ENSG00000204574	chr6:31770470-31770715	test	2297	73537	TRUE	0.372	0.021429567842794	0.967397413857538	1	172	75662	0.106848280150557	TRUE	1	0.8984589	0.999994252483739	0.0428262260435928	20	0	NA
ABCF1	ENSG00000204574	chr6:31772888-31773174	test	2221	73613	TRUE	0.544	0.00462202627149289	0.981129521947203	1	75	75759	-0.133601308471129	TRUE	1	0.9878978	0.999994252483739	0.0245232085141886	20	0	NA
ABCF1	ENSG00000204574	chr6:31775257-31778081	test	2545	73289	TRUE	0.076	-0.022762405896402	0.893320945945946	0.168581167860215	244	75590	-0.135271691438512	TRUE	0.903884785932792	0.0210056	0.458800321851982	-0.0698021382011666	20	0	NA
ABCF1	ENSG00000204574	chr6:31776485-31778192	test	2695	73139	TRUE	0.628	0.0136098423350295	0.98415377339369	1	114	75720	0.13145440952149	TRUE	1	0.9050623	0.999994252483739	0.0306194138782342	20	0	NA
ABCF1	ENSG00000204574	chr6:31791353-31791641	test	2402	73432	TRUE	0.844	0.00741140840424492	0.995993284265509	1	185	75649	-0.133911454951133	TRUE	1	0.6274837	0.977103571727632	0.0235590931788359	20	0	NA
ABCF1	ENSG00000204574	chr6:31794259-31796391	test	2345	73489	TRUE	0.508	-0.0116860720667438	0.980407849784157	0.056259470986724	111	75723	0.201037961497617	TRUE	0.744709582847225	0.174096	0.786012164331746	-0.0482490541306056	20	0	NA
ABCF1	ENSG00000204574	chr6:31806092-31807536	test	2217	73617	TRUE	0.104	0.027446219707421	0.912475097717816	0.608	87	75747	0.170572952682834	TRUE	1	0.1039789	0.691871418683162	0.0803338653203227	19	0	NA
ABCF1	ENSG00000204574	chr6:31814206-31817021	test	2337	73497	TRUE	0.48	-0.00395343727980713	0.97829066838498	1	129	75705	-0.107658969137165	TRUE	1	0.7751247	0.992906856633111	-0.0356480405556775	19	0	NA
ABCF1	ENSG00000204574	chr6:31817239-31817580	test	2272	73562	TRUE	0.28	0.0249915515922496	0.953400570884872	0.48	107	75727	-0.120761146332567	TRUE	1	0.3972375	0.908334250978825	0.0625227203775174	20	0	NA
ABCF1	ENSG00000204574	chr6:31821242-31822577	test	2432	73402	TRUE	0.772	-0.00159783980806072	0.991612581681249	0.170319846827893	83	75751	-0.215866114900631	TRUE	0.909136566245476	0.0713607	0.626127375042182	-0.0390244523992418	20	0	NA
ABCF1	ENSG00000204574	chr6:31821432-31823431	test	2155	73679	TRUE	0.484	0.0193530726876063	0.978618044457359	0.235247470378586	87	75747	0.213836235397541	TRUE	0.983666765329063	0.4784924	0.938420189149349	0.0543732240709483	20	0	NA
ABCF1	ENSG00000204574	chr6:31826877-31828644	test	2551	73283	TRUE	0.064	0.0332188196486554	0.88608038201353	0.124648530836563	128	75706	0.189444508517603	TRUE	0.856632471932991	0.0673587	0.618961570354936	0.0577906457292928	20	0	NA
ABCF1	ENSG00000204574	chr6:31829433-31829741	test	270	75564	TRUE	0.452	0.0377876235747592	0.976510292154367	1	142	75692	0.0337911735466978	TRUE	1	0.5763628	0.963050735477813	0.0351413199279652	2	0	NA
ABCF1	ENSG00000204574	chr6:31834234-31835425	test	2291	73543	TRUE	0.524	0.00604630695370689	0.980407849784157	0.00151295150544616	89	75745	0.303674634830336	TRUE	0.286544386094795	0.007088	0.329015988978692	0.0558138195932381	20	1	NA
ABCF1	ENSG00000204574	chr6:31840063-31840910	test	1956	73878	TRUE	0.536	-0.00741224406763852	0.980766257329933	1	109	75725	0.0986624695213179	TRUE	1	0.7900696	0.995859038147481	-0.0272569413124977	20	0	NA
ABCF1	ENSG00000204574	chr6:31841008-31842456	test	2319	73515	TRUE	0.328	-0.00688888650153352	0.962058674759737	1	193	75641	-0.0776937974559253	TRUE	1	0.7432666	0.989547765049494	-0.0397818482793159	20	0	NA
ABCF1	ENSG00000204574	chr6:31851673-31852487	test	2553	73281	TRUE	0.26	-0.0161975117782438	0.948770255388327	0.48	158	75676	-0.161960843891717	TRUE	1	0.0715103	0.626127375042182	-0.07573921804749	20	0	NA
ABCF1	ENSG00000204574	chr6:31852624-31853075	test	1033	74801	TRUE	0.888	-0.00336620419505262	0.997650301080065	1	130	75704	-0.134184609846365	TRUE	1	0.5078385	0.946784533866933	-0.0386275421923156	10	0	NA
ABCF1	ENSG00000204574	chr6:31855366-31855668	test	1182	74652	TRUE	0.408	-0.0152833435847515	0.972083818393481	0.0429000216964549	98	75736	-0.223209870375464	TRUE	0.715587884320777	0.0641004	0.613431075518672	-0.0891823690170517	12	0	NA
ABCF1	ENSG00000204574	chr6:31862357-31865881	test	2764	73070	TRUE	0.444	0.00883145669787888	0.974844287382072	1	125	75709	-0.111300248611712	TRUE	1	0.7099702	0.989547765049494	0.0354808126583941	20	0	NA
ABCF1	ENSG00000204574	chr6:31862478-31864168	test	2535	73299	TRUE	0.116	0.0311233670769955	0.913623089983022	0.88	121	75713	0.152993101766073	TRUE	1	0.5741146	0.963050735477813	0.0525378173796339	20	0	NA
ABCF1	ENSG00000204574	chr6:31870397-31871573	test	2364	73470	TRUE	0.336	-0.00947964590512651	0.962519451648759	0.684	100	75734	-0.161122328427224	TRUE	1	0.797789	0.996170503838647	-0.0280357640901038	19	0	NA
ABCF1	ENSG00000204574	chr6:31874908-31875284	test	2307	73527	TRUE	0.108	0.0257350145751656	0.913017806935333	0.48	83	75751	0.20935548442502	TRUE	1	0.175941	0.786012164331746	0.0605529138178281	20	0	NA
ABCF1	ENSG00000204574	chr6:31877029-31879215	test	2513	73321	TRUE	0.888	-0.00193003355546617	0.997650301080065	0.396598915304086	113	75721	0.161580861414808	TRUE	1	0.6354738	0.981121885299878	0.0402028492047301	20	0	NA
ABCF1	ENSG00000204574	chr6:31882412-31882682	test	2347	73487	TRUE	0.844	-0.00622009640794818	0.995993284265509	1	202	75632	-0.0857489618088216	TRUE	1	0.9925144	0.999994252483739	-0.0223354850599822	19	0	NA
ABCF1	ENSG00000204574	chr6:31888461-31889457	test	2122	73712	TRUE	0.104	-0.0222155378712743	0.912475097717816	0.334769378776558	93	75741	-0.209217817601963	TRUE	1	0.1245025	0.720194628657687	-0.0640725837491691	19	0	NA
ABCF1	ENSG00000204574	chr6:31896953-31898663	test	2268	73566	TRUE	0.98	0.00127065159488327	0.99982198242906	0.231144209718565	77	75757	0.183911974511878	TRUE	0.978506930379009	0.2763309	0.856984983012102	-0.0492102983128846	20	0	NA
ABCF1	ENSG00000204574	chr6:31898032-31900031	test	2468	73366	TRUE	0.472	0.0158151365263812	0.976980189184366	0.109287344862127	109	75725	-0.206377751035558	TRUE	0.833753974895398	0.2419419	0.826710055690298	0.0595765797350307	20	0	NA
ABCF1	ENSG00000204574	chr6:31898742-31899032	test	2116	73718	TRUE	0.792	-0.00543137879916467	0.992728451769792	0.532	97	75737	0.157750055418027	TRUE	1	0.5867083	0.968581986990986	-0.0565792204745758	19	0	NA
ABCF1	ENSG00000204574	chr6:31901422-31902703	test	2320	73514	TRUE	0.516	-0.00948338663617943	0.980407849784157	0.56	97	75737	-0.196016291360822	TRUE	1	0.6704997	0.986291745542071	-0.0394292505425955	20	0	NA
ABCF1	ENSG00000204574	chr6:31907333-31907885	test	448	75386	TRUE	0.224	-0.0405347088368959	0.945127334465195	0.944	121	75713	-0.0833748407130108	TRUE	1	0.3994022	0.908334250978825	-0.0515902973049931	4	0	NA
ABCF1	ENSG00000204574	chr6:31908818-31909158	test	1772	74062	TRUE	0.208	0.0232363435720244	0.942112868580355	0.648	92	75742	-0.168611442885708	TRUE	1	0.4942684	0.941086552849315	0.049097452606492	18	0	NA
ABCF1	ENSG00000204574	chr6:31911491-31911673	test	311	75523	TRUE	0.204	0.0609896497448834	0.942112868580355	0.072	111	75723	0.200400913599431	TRUE	0.765406482093647	0.0862142	0.662899758534186	0.133877167364521	3	0	NA
ABCF1	ENSG00000204574	chr6:31919609-31920093	test	2473	73361	TRUE	0.312	0.0189368723679628	0.960447303399506	1	139	75695	0.109750445167674	TRUE	1	0.5947094	0.971094188953534	0.0371157484012888	19	0	NA
ABCF1	ENSG00000204574	chr6:31923019-31923477	test	2492	73342	TRUE	0.188	-0.0178288554213917	0.94085678807947	1	155	75679	-0.114648358988129	TRUE	1	0.3836376	0.908334250978825	-0.049064237864285	19	0	NA
ABCF1	ENSG00000204574	chr6:31927370-31928524	test	2483	73351	TRUE	0.916	0.0056005447809282	0.997946799016768	1	157	75677	-0.0901466425636128	TRUE	1	0.8443925	0.999263114486061	0.0366155944849952	20	0	NA
ABCF1	ENSG00000204574	chr6:31928642-31929979	test	2528	73306	TRUE	0.22	-0.0178282399651084	0.945127334465195	0.88	121	75713	-0.141791393291174	TRUE	1	0.110365	0.69842875152439	-0.0557037968407619	20	0	NA
ABCF1	ENSG00000204574	chr6:31933313-31934377	test	2445	73389	TRUE	0.144	-0.0162929130898024	0.924291117055622	1	182	75652	-0.10483301731518	TRUE	1	0.8574261	0.999501292479716	-0.042287094976317	19	0	NA
ABCF1	ENSG00000204574	chr6:31933757-31937257	test	2432	73402	TRUE	0.952	0.00727020504877451	0.998988418385812	1	106	75728	-0.126288992474107	TRUE	1	0.401459	0.908334250978825	0.0553267548874607	20	0	NA
ABCF1	ENSG00000204574	chr6:31937857-31939856	test	2095	73739	TRUE	0.484	-0.0137041094026777	0.978618044457359	0.0443025875583976	83	75751	0.225508268373059	TRUE	0.717264280501246	0.0061718	0.312758504231082	-0.0666329902084179	20	0	NA
ABCF1	ENSG00000204574	chr6:31940351-31941119	test	2331	73503	TRUE	0.388	-0.0130502149504612	0.969860622171133	1	183	75651	-0.0727558374608432	TRUE	1	0.7311574	0.989547765049494	-0.0388308944352808	20	0	NA
ABCF1	ENSG00000204574	chr6:31945607-31951356	test	2560	73274	TRUE	0.056	0.0296008208421248	0.869618388752511	0.00417132156726079	152	75682	0.239202359898335	TRUE	0.39647495814373	0.0182825	0.441328693670886	0.0596100505963133	20	0	NA
ABCF1	ENSG00000204574	chr6:31945771-31946245	test	2348	73486	TRUE	0.18	0.0281577340057759	0.939420985524638	0.988	120	75714	0.122861021993665	TRUE	1	0.88689	0.999994252483739	0.044695701508853	19	0	NA
ABCF1	ENSG00000204574	chr6:31948750-31949416	test	2252	73582	TRUE	0.236	0.0176746276754369	0.945862227853934	0.0639448298317711	125	75709	0.175466266499389	TRUE	0.757028804725681	0.1925153	0.803292982154093	0.0405459325428075	20	0	NA
ABCF1	ENSG00000204574	chr6:31952224-31952653	test	2444	73390	TRUE	0.528	0.00914545908596009	0.980407849784157	1	98	75736	0.143322974222184	TRUE	1	0.7627024	0.992565123310345	0.0442534437798488	20	0	NA
ABCF1	ENSG00000204574	chr6:31952857-31954856	test	2260	73574	TRUE	0.812	0.0067889537302408	0.994471863670596	1	125	75709	0.115959630487433	TRUE	1	0.8293463	0.998677021298667	0.0328434521849338	19	0	NA
ABCF1	ENSG00000204574	chr6:31958452-31959632	test	2109	73725	TRUE	0.424	0.0158070179413432	0.97427731730674	0.372737084241117	126	75708	0.174088751408194	TRUE	1	0.2089683	0.815337545594431	0.0615935618900517	19	0	NA
ABCF1	ENSG00000204574	chr6:31969629-31970067	test	2400	73434	TRUE	0.352	-0.0127646356577888	0.965554256314312	0.00156641290096876	131	75703	-0.25866351838181	TRUE	0.287128530259366	0.0073276	0.334283501538462	-0.0593012342662267	20	1	NA
ABCF1	ENSG00000204574	chr6:31971319-31972880	test	2175	73659	TRUE	0.084	0.0314329143671794	0.898008910738977	0.133212610785	137	75697	0.187288325454074	TRUE	0.867525882262365	0.3311171	0.88453681521525	0.0508738992781076	20	0	NA
ABCF1	ENSG00000204574	chr6:31972971-31973326	test	2297	73537	TRUE	0.904	-0.00133798749220215	0.997887623338304	1	104	75730	0.122443483387678	TRUE	1	0.9963462	0.999994252483739	0.0266703717319965	20	0	NA
ABCF1	ENSG00000204574	chr6:31978820-31980627	test	2297	73537	TRUE	0.32	0.0220815768105491	0.960447303399506	0.676896731225224	80	75754	0.203847467707494	TRUE	1	0.448046	0.927412327682489	0.0624919622927211	20	0	NA
ABCF1	ENSG00000204574	chr6:31981726-31982144	test	2178	73656	TRUE	0.816	0.00289076455567416	0.994471863670596	0.154684053635099	123	75711	-0.182804298455653	TRUE	0.894501526742829	0.366589	0.904638872014669	-0.0465580753965416	20	0	NA
ABCF1	ENSG00000204574	chr6:31982300-31983140	test	2474	73360	TRUE	0.424	0.015588755881172	0.97427731730674	1	132	75702	0.123307724858377	TRUE	1	0.9566816	0.999994252483739	0.03335434583234	20	0	NA
ABCF1	ENSG00000204574	chr6:31983861-31984064	test	2223	73611	TRUE	0.476	0.0167557634702238	0.977611640742599	0.0943442252340147	74	75760	0.234526426599268	TRUE	0.805914845247349	0.2586737	0.849257656598302	0.0629805169676999	20	0	NA
ABCF1	ENSG00000204574	chr6:31989275-31989852	test	2305	73529	TRUE	0.148	-0.0161452425348423	0.92596475454055	1	141	75693	-0.121484358921863	TRUE	1	0.8443925	0.999263114486061	-0.0370643600351262	20	0	NA
ABCF1	ENSG00000204574	chr6:31997498-31998270	test	2415	73419	TRUE	0.348	0.0217628315551486	0.965110198876091	0.0904703461310855	157	75677	0.183882523656232	TRUE	0.805266008045993	0.2507052	0.836525909648188	0.0671175292770229	20	0	NA
ABCF1	ENSG00000204574	chr6:32002562-32003711	test	2470	73364	TRUE	0.42	-0.00710069282276837	0.97396274202686	0.00113844703094129	121	75713	0.264890000686489	TRUE	0.244455982978431	0.005421	0.299834598200514	-0.0683305696254829	20	1	NA
ABCF1	ENSG00000204574	chr6:32011727-32012212	test	2408	73426	TRUE	0.484	0.0174607630035601	0.978618044457359	1	198	75636	-0.0498871498965756	TRUE	1	0.9589384	0.999994252483739	0.0345207389184965	19	0	NA
ABCF1	ENSG00000204574	chr6:32012313-32013264	test	2512	73322	TRUE	0.548	0.0123439373885201	0.981129521947203	0.0474992835150088	85	75749	-0.265074369425892	TRUE	0.717264280501246	0.1521725	0.755120185847404	-0.0391956204417613	20	0	NA
ABCF1	ENSG00000204574	chr6:32044972-32047303	test	2350	73484	TRUE	0.24	0.0181656011608897	0.946629125780553	0.0449905136568072	167	75667	0.18893695494016	TRUE	0.717264280501246	0.0093422	0.361334246086957	0.0523433044036417	20	0	NA
ABCF1	ENSG00000204574	chr6:32048173-32048746	test	2412	73422	TRUE	0.276	-0.0173675567569473	0.952226684515841	0.96	131	75703	-0.11321054770677	TRUE	1	0.8800605	0.999994252483739	-0.0295365066509335	20	0	NA
ABCF1	ENSG00000204574	chr6:32055182-32057181	test	2514	73320	TRUE	0.72	0.00916241578425536	0.98959987428549	0.56998065122695	150	75684	0.138136045471567	TRUE	1	0.1057733	0.691871418683162	0.0599464574655694	19	0	NA
ABCF1	ENSG00000204574	chr6:32061096-32061628	test	2307	73527	TRUE	0.728	0.0132806016994529	0.990398248255098	0.178477056462684	85	75749	-0.187428374748483	TRUE	0.918003645781879	0.4027869	0.909688925355433	0.0470295345655011	20	0	NA
ABCF1	ENSG00000204574	chr6:32063032-32065131	test	2312	73522	TRUE	0.336	-0.0147600472896108	0.962519451648759	1	76	75758	-0.192114095562274	TRUE	1	0.5564892	0.960226530513253	-0.0546252256883986	20	0	NA
ABCF1	ENSG00000204574	chr6:32067157-32069156	test	2594	73240	TRUE	0.268	0.0135635936087124	0.95185688035933	0.72	158	75676	0.115030651456898	TRUE	1	0.3719821	0.904638872014669	0.0413553828966007	20	0	NA
ABCF1	ENSG00000204574	chr6:32069521-32070330	test	2316	73518	TRUE	0.256	-0.0174741487948626	0.948770255388327	1	121	75713	0.140443597826452	TRUE	1	0.8443925	0.999263114486061	-0.0561398783841062	20	0	NA
ABCF1	ENSG00000204574	chr6:32071855-32072285	test	2515	73319	TRUE	0.236	0.0189046078339183	0.945862227853934	1	123	75711	0.0917343483596231	TRUE	1	0.9564658	0.999994252483739	0.0380500265921814	20	0	NA
ABCF1	ENSG00000204574	chr6:32073209-32073641	test	2407	73427	TRUE	0.316	-0.00792260085431584	0.960447303399506	0.353810944812725	123	75711	-0.188277184480072	TRUE	1	0.6012036	0.972298551300132	-0.0283873902494823	19	0	NA
ABCF1	ENSG00000204574	chr6:32081168-32081577	test	2404	73430	TRUE	0.408	0.0114500461938394	0.972083818393481	0.48	153	75681	0.109656597793294	TRUE	1	0.5340442	0.951721075482773	0.0351847926752573	20	0	NA
ABCF1	ENSG00000204574	chr6:32085866-32086089	test	2600	73234	TRUE	0.52	-0.00621174453779405	0.980407849784157	0.0148663568076525	242	75592	-0.172668196336798	TRUE	0.553239662624416	0.0223324	0.46494847221665	-0.0446440557511718	20	0	NA
ABCF1	ENSG00000204574	chr6:32087237-32088177	test	2348	73486	TRUE	0.024	-0.0320093010085425	0.827337579617834	0.421862316782505	94	75740	-0.183432721546659	TRUE	1	0.6544856	0.983007062170767	-0.0588671672918085	20	0	NA
ABCF1	ENSG00000204574	chr6:32087832-32091781	test	2540	73294	TRUE	0.036	-0.0340459616210915	0.836972936852656	1	92	75742	-0.128879641092652	TRUE	1	0.9044326	0.999994252483739	-0.0486015266411792	20	0	NA
ABCF1	ENSG00000204574	chr6:32095446-32097270	test	2347	73487	TRUE	0.088	-0.0324445301624654	0.901837997054492	0.273329865154649	108	75726	-0.190070519564765	TRUE	1	0.0664597	0.618961570354936	-0.0671318386129048	20	0	NA
ABCF1	ENSG00000204574	chr6:32097157-32099156	test	2300	73534	TRUE	0.128	-0.0238506305350672	0.917194933580476	0.453476224877856	224	75610	-0.104813059035148	TRUE	1	0.2407934	0.826710055690298	-0.0540426687778379	20	0	NA
ABCF1	ENSG00000204574	chr6:32103307-32106706	test	2183	73651	TRUE	0.508	0.0120916426479476	0.980407849784157	1	96	75738	-0.134676149140752	TRUE	1	0.9674361	0.999994252483739	0.0322686585777934	20	0	NA
ABCF1	ENSG00000204574	chr6:32103513-32103696	test	2124	73710	TRUE	0.896	0.00236273995835701	0.997650301080065	0.648	231	75603	-0.111592870384823	TRUE	1	0.3286998	0.88453681521525	-0.0352245164011373	18	0	NA
ABCF1	ENSG00000204574	chr6:32108025-32109567	test	2400	73434	TRUE	0.648	-0.00553261717243991	0.98559737704918	1	95	75739	-0.13558120860375	TRUE	1	0.9600096	0.999994252483739	-0.0329146474055584	20	0	NA
ABCF1	ENSG00000204574	chr6:32109687-32111103	test	2343	73491	TRUE	0.132	-0.0184828638841799	0.917329471686807	0.223351620436773	241	75593	-0.121936368128989	TRUE	0.965508686924621	0.0257473	0.48332219221128	-0.0652454597544726	20	0	NA
ABCF1	ENSG00000204574	chr6:32113813-32114430	test	2333	73501	TRUE	0.088	0.026193860082151	0.901837997054492	0.72	110	75724	0.135201395907628	TRUE	1	0.6137	0.97265748791041	0.0553275539297093	20	0	NA
ABCF1	ENSG00000204574	chr6:32116811-32117036	test	2524	73310	TRUE	0.044	-0.0296667484605564	0.850483333333333	0.00236657626272168	108	75726	-0.285613552478871	TRUE	0.332648038974837	0.0107794	0.372304681828255	-0.0689657616478476	20	0	NA
ABCF1	ENSG00000204574	chr6:32118702-32120068	test	2346	73488	TRUE	0.188	0.0222370051600231	0.94085678807947	0.326542653715959	106	75728	-0.138279130854222	TRUE	1	0.0691711	0.618961570354936	0.0579498246920667	20	0	NA
ABCF1	ENSG00000204574	chr6:32127536-32128582	test	2314	73520	TRUE	0.492	0.0115294508274917	0.979257458310689	0.88	102	75732	0.176984417646563	TRUE	1	0.7077264	0.989547765049494	0.0411926397861652	20	0	NA
ABCF1	ENSG00000204574	chr6:32129256-32129669	test	2142	73692	TRUE	0.096	0.0328226911858804	0.907383863080685	0.456	253	75581	0.112337030860769	TRUE	1	0.0924245	0.668842569482383	0.0704985725560173	19	0	NA
ABCF1	ENSG00000204574	chr6:32129978-32130841	test	1910	73924	TRUE	0.984	0.00130722700607544	0.99982198242906	0.912	104	75730	-0.130248426047065	TRUE	1	0.7824049	0.992906856633111	-0.0425609197850931	19	0	NA
ABCF1	ENSG00000204574	chr6:32131560-32131874	test	2357	73477	TRUE	0.628	-0.00330191920971235	0.98415377339369	0.912	97	75737	-0.147796841687602	TRUE	1	0.5113642	0.946784533866933	-0.0380918133994766	19	0	NA
ABCF1	ENSG00000204574	chr6:32146482-32148481	test	2070	73764	TRUE	0.628	0.0177859534067517	0.98415377339369	0.988	82	75752	-0.156138245960437	TRUE	1	0.5863592	0.968581986990986	0.0471836132950548	19	0	NA
ABCF1	ENSG00000204574	chr6:32148386-32149177	test	2476	73358	TRUE	0.828	-0.00151327806402923	0.995565807889689	1	193	75641	0.0709872490195544	TRUE	1	0.9854893	0.999994252483739	0.0261456973315844	19	0	NA
ABCF1	ENSG00000204574	chr6:32152952-32155097	test	2386	73448	TRUE	0.024	0.033353657923755	0.827337579617834	0.118159528691158	187	75647	0.141650455231134	TRUE	0.845737004389493	0.1059458	0.691871418683162	0.0616813213154461	20	0	NA
ABCF1	ENSG00000204574	chr6:32162807-32166231	test	2516	73318	TRUE	0.516	-0.0073850454464699	0.980407849784157	0.0392315157806357	93	75741	-0.248030122254077	TRUE	0.701781832297672	0.1303181	0.731611828804544	-0.0612010807566083	20	0	NA
ABCF1	ENSG00000204574	chr6:32166448-32169512	test	2095	73739	TRUE	0.184	0.0236303046318209	0.940614163972965	0.446642171362191	145	75689	0.134813292856708	TRUE	1	0.3750598	0.904638872014669	0.055932499282931	19	0	NA
ABCF1	ENSG00000204574	chr6:32175777-32176333	test	2427	73407	TRUE	0.76	0.00469231478003662	0.991213576926644	0.48	154	75680	-0.146835451937247	TRUE	1	0.1478704	0.746630702040816	-0.0566280211417061	20	0	NA
ABCF1	ENSG00000204574	chr6:32177110-32178719	test	2791	73043	TRUE	0.136	0.0202917134531329	0.918346433770015	0.178028782935847	188	75646	0.135285776002679	TRUE	0.918003645781879	0.2205838	0.823911963555662	0.0573095761064546	20	0	NA
ABCF1	ENSG00000204574	chr6:32184448-32184654	test	2353	73481	TRUE	0.352	0.017373641027207	0.965554256314312	0.88	182	75652	0.0972233173009087	TRUE	1	0.7823844	0.992906856633111	0.0389081590749741	20	0	NA
ABCF1	ENSG00000204574	chr6:32185674-32186005	test	1782	74052	TRUE	0.22	0.0233924602825533	0.945127334465195	0.179539936721512	85	75749	0.206500077951694	TRUE	0.918003645781879	0.129157	0.729558295021763	0.0549469422134184	18	0	NA
ABCF1	ENSG00000204574	chr6:32188316-32188540	test	891	74943	TRUE	0.644	0.0205931902908172	0.98559737704918	1	217	75617	0.0634404540033819	TRUE	1	0.9782481	0.999994252483739	0.0211864957570894	8	0	NA
ABCF1	ENSG00000204574	chr6:32189659-32190569	test	2289	73545	TRUE	0.48	0.0107702308973168	0.97829066838498	1	74	75760	0.152835939121137	TRUE	1	0.6450011	0.981628293671285	0.0428599087548852	19	0	NA
ABCF1	ENSG00000204574	chr6:32195086-32195317	test	2297	73537	TRUE	0.056	0.0282264177308691	0.869618388752511	0.56	122	75712	0.141989656039758	TRUE	1	0.3457199	0.886870894335415	0.0568458897361441	20	0	NA
ABCF1	ENSG00000204574	chr6:32195422-32196819	test	2520	73314	TRUE	0.688	0.00365087896175131	0.989121712361315	1	138	75696	-0.136332593278969	TRUE	1	0.3547735	0.890272037819867	-0.0481529337457326	20	0	NA
ABCF1	ENSG00000204574	chr6:32203405-32204039	test	2622	73212	TRUE	0.948	0.0012926968137128	0.998721896716174	1	141	75693	0.119841564097496	TRUE	1	0.9108615	0.999994252483739	-0.0198895084833222	20	0	NA
ABCF1	ENSG00000204574	chr6:32204175-32204654	test	2395	73439	TRUE	0.428	0.0172066060911287	0.974703934801987	1	149	75685	0.0999168596346469	TRUE	1	0.9848065	0.999994252483739	0.0310842334051753	19	0	NA
ABCF1	ENSG00000204574	chr6:32209987-32210755	test	2496	73338	TRUE	0.888	0.00366590249005272	0.997650301080065	0.48	125	75709	0.143982821722495	TRUE	1	0.3972375	0.908334250978825	-0.0513067315432996	20	0	NA
ABCF1	ENSG00000204574	chr6:32212080-32212272	test	2153	73681	TRUE	0.684	0.0144021020633187	0.988907957614793	0.504	104	75730	-0.184100787641266	TRUE	1	0.3287271	0.88453681521525	0.0417481786286563	18	0	NA
ABCF1	ENSG00000204574	chr6:32216313-32216731	test	2157	73677	TRUE	0.448	0.0146055571250141	0.976172851103805	1	105	75729	-0.160806493727355	TRUE	1	0.5389739	0.951721075482773	0.0414356433670917	19	0	NA
ABCF1	ENSG00000204574	chr6:32217889-32218482	test	2366	73468	TRUE	0.992	-0.00073772015117024	0.99982198242906	1	112	75722	0.133461513065192	TRUE	1	0.3189973	0.879028271010709	0.0367303097561939	20	0	NA
ABCF1	ENSG00000204574	chr6:32228902-32229682	test	2359	73475	TRUE	0.216	-0.0161469806060568	0.944414703110273	0.76	265	75569	-0.0678355399695834	TRUE	1	0.3836376	0.908334250978825	-0.0481467966469729	19	0	NA
ABCF1	ENSG00000204574	chr6:32234915-32235334	test	2485	73349	TRUE	0.492	-0.00349153530882207	0.979257458310689	0.88	148	75686	0.114629179770601	TRUE	1	0.8605408	0.999501292479716	-0.0227040675962186	20	0	NA
ABCF1	ENSG00000204574	chr6:32244547-32245969	test	2784	73050	TRUE	0.44	0.0232468461626087	0.974703934801987	1	127	75707	0.108774856829995	TRUE	1	0.9557662	0.999994252483739	0.0391758173359455	20	0	NA
ABCF1	ENSG00000204574	chr6:32254668-32256056	test	2115	73719	TRUE	0.108	0.0206754708703913	0.913017806935333	0.456	113	75721	0.15390951595321	TRUE	1	0.3422349	0.886870894335415	0.0614778850327192	19	0	NA
ABCF1	ENSG00000204574	chr6:32288494-32288971	test	2276	73558	TRUE	0.616	0.0077155152818178	0.98415377339369	0.48	153	75681	0.111907910588168	TRUE	1	0.175941	0.786012164331746	0.0502615628224391	20	0	NA
ABCF1	ENSG00000204574	chr6:32319493-32319643	test	250	75584	TRUE	0.172	0.0678600614769471	0.936585022302215	0.056	142	75692	0.132393710223775	TRUE	0.743699258734041	0.0979829	0.679680646752813	0.0911548980168722	2	0	NA
ABCF1	ENSG00000204574	chr6:32324390-32324675	test	2312	73522	TRUE	0.328	-0.019465722372598	0.962058674759737	0.208749909369256	121	75713	0.183656302646824	TRUE	0.950849653012431	0.444907	0.927412327682489	-0.0527451954453905	20	0	NA
ABCF1	ENSG00000204574	chr6:32391587-32391799	test	1621	74213	TRUE	0.944	-0.00371158928796067	0.998721896716174	0.676	82	75752	0.181479379269258	TRUE	1	0.7477715	0.990712518382588	-0.0340295179901637	13	0	NA
ABCF1	ENSG00000204574	chr6:32393740-32393996	test	2186	73648	TRUE	0.596	-0.0105823460127681	0.98415377339369	0.00723077115848444	139	75695	-0.244177253058626	TRUE	0.457591752804092	0.0301977	0.507258390176065	-0.0584713131253982	20	0	NA
ABCF1	ENSG00000204574	chr6:32394801-32394975	test	2613	73221	TRUE	0.808	-0.00262520717543424	0.994352716468591	0.8	242	75592	0.0778559696945536	TRUE	1	0.2636104	0.853215072959184	-0.0376595144007082	20	0	NA
ABCF1	ENSG00000204574	chr6:32397672-32397840	test	2273	73561	TRUE	0.524	0.00117712308328732	0.980407849784157	0.72	82	75752	-0.174149886901914	TRUE	1	0.8105075	0.996170503838647	0.0294694610976249	20	0	NA
ABCF1	ENSG00000204574	chr6:32402860-32403151	test	2471	73363	TRUE	0.468	0.0148618560077889	0.976980189184366	0.88	141	75693	0.13200420038053	TRUE	1	0.8605408	0.999501292479716	0.0308316817504389	20	0	NA
ABCF1	ENSG00000204574	chr6:32413296-32413959	test	2150	73684	TRUE	0.472	-0.0132527443888941	0.976980189184366	1	114	75720	-0.114175235796832	TRUE	1	0.7807962	0.992906856633111	-0.0481746296240232	20	0	NA
ABCF1	ENSG00000204574	chr6:32415294-32416007	test	2514	73320	TRUE	0.216	-0.00934403653679805	0.944414703110273	0.0826243208601732	253	75581	-0.141785179751615	TRUE	0.792059963658389	0.2343017	0.826710055690298	-0.0270295216585331	20	0	NA
ABCF1	ENSG00000204574	chr6:32439511-32440091	test	2355	73479	TRUE	0.0154901815417272	-0.0278277947609582	0.775366373773045	1	119	75715	-0.10814315937714	TRUE	1	0.6115615	0.97265748791041	-0.0444439201222784	20	0	NA
ABCF1	ENSG00000204574	chr6:32473155-32474197	test	2364	73470	TRUE	0.296	-0.016812000071051	0.954854202401372	0.230537775815379	93	75741	-0.217718306851865	TRUE	0.977972655573529	0.2944849	0.860851995488687	-0.0550317377436723	20	0	NA
ABCF1	ENSG00000204574	chr6:32475226-32476196	test	2211	73623	TRUE	0.844	0.00629240033803713	0.995993284265509	0.48	121	75713	0.153025605910125	TRUE	1	0.4454958	0.927412327682489	-0.0440554334338567	20	0	NA
ABCF1	ENSG00000204574	chr6:32483958-32484937	test	2468	73366	TRUE	0.552	0.0122453766202049	0.981238682188237	0.75244849986134	127	75707	-0.169257156760919	TRUE	1	0.4938671	0.941086552849315	-0.051080563308177	20	0	NA
ABCF1	ENSG00000204574	chr6:32521797-32522141	test	2307	73527	TRUE	0.188	0.0199544730616457	0.94085678807947	0.431133828084277	65	75769	-0.237567973470203	TRUE	1	0.1999662	0.808499295151869	0.0597187244364004	20	0	NA
ABCF1	ENSG00000204574	chr6:32530041-32530840	test	2334	73500	TRUE	0.496	-0.00955058779906848	0.979430744345753	1	76	75758	0.143396752846789	TRUE	1	0.3086603	0.871691604519723	-0.0452712642224363	20	0	NA
ABCF1	ENSG00000204574	chr6:32558427-32558954	test	2436	73398	TRUE	0.692	0.00849437776802997	0.98930750798722	0.72	123	75711	0.126921782576667	TRUE	1	0.2419419	0.826710055690298	0.0533902672230086	20	0	NA
ABCF1	ENSG00000204574	chr6:32583639-32584799	test	2589	73245	TRUE	0.976	0.00209817379616295	0.99982198242906	0.0636862360540362	145	75689	-0.175636774662392	TRUE	0.757028804725681	0.1918955	0.803292982154093	-0.0450950476721594	20	0	NA
ABCF1	ENSG00000204574	chr6:32589565-32590024	test	2552	73282	TRUE	0.524	0.010441413904867	0.980407849784157	1	93	75741	-0.137229327083208	TRUE	1	0.8222012	0.998375466541331	0.0459177770943134	20	0	NA
ABCF1	ENSG00000204574	chr6:32609751-32610407	test	2184	73650	TRUE	0.568	-0.0076858704923386	0.982970976647019	0.23484548130127	136	75698	0.176463836988241	TRUE	0.983666765329063	0.2944849	0.860851995488687	-0.0454698382128247	20	0	NA
ABCF1	ENSG00000204574	chr6:32614485-32614951	test	2441	73393	TRUE	0.1	-0.0214792601316049	0.910321821036107	1	120	75714	0.150062040987979	TRUE	1	0.6137	0.97265748791041	-0.0468626514643707	20	0	NA
ABCF1	ENSG00000204574	chr6:32622509-32622789	test	2152	73682	TRUE	0.388	0.0148020590544453	0.969860622171133	0.64	113	75721	0.150554843617504	TRUE	1	0.7783877	0.992906856633111	0.0494015339320153	20	0	NA
ABCF1	ENSG00000204574	chr6:32664796-32665308	test	2241	73593	TRUE	0.892	-0.000497050209855576	0.997650301080065	1	128	75706	-0.105013346827861	TRUE	1	0.8411676	0.999263114486061	-0.0458365111445389	19	0	NA
ABCF1	ENSG00000204574	chr6:32666396-32666894	test	2253	73581	TRUE	0.728	0.00772859617999888	0.990398248255098	0.76	118	75716	0.11735356997705	TRUE	1	0.4478721	0.927412327682489	0.0461868780716441	19	0	NA
ABCF1	ENSG00000204574	chr6:32692104-32692347	test	2377	73457	TRUE	0.436	-0.00967215702270741	0.974703934801987	0.179823163483777	118	75716	-0.173832382447872	TRUE	0.918003645781879	0.4047393	0.91258153880986	-0.0449928046852685	20	0	NA
ABCF1	ENSG00000204574	chr6:32700385-32701020	test	2223	73611	TRUE	0.776	-0.000494293249303279	0.991661646955116	1	178	75656	0.102237349231926	TRUE	1	0.5758832	0.963050735477813	-0.0443589826299362	20	0	NA
ABCF1	ENSG00000204574	chr6:32745672-32745953	test	2222	73612	TRUE	0.828	0.000821272237880866	0.995565807889689	1	92	75742	-0.110075486408489	TRUE	1	0.9206622	0.999994252483739	-0.030453714325562	18	0	NA
ABCF1	ENSG00000204574	chr6:32761119-32761904	test	2537	73297	TRUE	0.696	0.0069005152916084	0.98930750798722	1	110	75724	0.0823952241164632	TRUE	1	0.9678578	0.999994252483739	0.0229052623191151	20	0	NA
ABCF1	ENSG00000204574	chr6:32763294-32763473	test	2675	73159	TRUE	0.14	0.0220074767560758	0.920436507936508	0.56	138	75696	0.128049000200709	TRUE	1	0.7401377	0.989547765049494	0.0420160714726397	20	0	NA
ABCF1	ENSG00000204574	chr6:32785828-32786407	test	2374	73460	TRUE	0.196	-0.0219134133382677	0.94085678807947	1	126	75708	-0.121494778519531	TRUE	1	0.232663	0.826710055690298	-0.0629200817321779	20	0	NA
ABCF1	ENSG00000204574	chr6:32796677-32797916	test	2098	73736	TRUE	0.28	0.0224401660861573	0.953400570884872	1	118	75716	0.143219573445847	TRUE	1	0.9030958	0.999994252483739	0.0396768611290285	18	0	NA
ABCF1	ENSG00000204574	chr6:32800117-32800295	test	926	74908	TRUE	0.896	-0.00497668111121374	0.997650301080065	1	151	75683	0.0354758116562506	TRUE	1	0.9004881	0.999994252483739	-0.0216941328838526	8	0	NA
ABCF1	ENSG00000204574	chr6:32807243-32807426	test	2372	73462	TRUE	0.836	-0.00841741636129312	0.995968511450382	1	98	75736	-0.159035497023578	TRUE	1	0.4552749	0.927848905184094	-0.0416079540853757	20	0	NA
ABCF1	ENSG00000204574	chr6:32816993-32817234	test	1632	74202	TRUE	0.724	-0.00639578860251788	0.98959987428549	0.217561437377948	114	75720	-0.19757359548083	TRUE	0.961857881928449	0.2430646	0.829090474726117	-0.0552849578679162	16	0	NA
ABCF1	ENSG00000204574	chr6:32819787-32820652	test	2282	73552	TRUE	0.476	0.01026569834608	0.977611640742599	1	160	75674	0.102818944861538	TRUE	1	0.8695639	0.999994252483739	0.0337612161936844	20	0	NA
ABCF1	ENSG00000204574	chr6:32825915-32826883	test	1895	73939	TRUE	0.476	-0.0078926158611341	0.977611640742599	0.56	112	75722	-0.140798745671152	TRUE	1	0.3972375	0.908334250978825	-0.0866216787337263	20	0	NA
ABCF1	ENSG00000204574	chr6:32829550-32829856	test	2537	73297	TRUE	0.808	0.00554413677705989	0.994352716468591	0.96	135	75699	0.1573575203223	TRUE	1	0.7736763	0.992906856633111	-0.0388347207677568	20	0	NA
ABCF1	ENSG00000204574	chr6:32837657-32839102	test	2264	73570	TRUE	0.048	0.0300475935419442	0.856430769230769	0.331004088909988	119	75715	0.165026706295972	TRUE	1	0.0618549	0.604410748658403	0.062963510615281	20	0	NA
ABCF1	ENSG00000204574	chr6:32843667-32845108	test	2600	73234	TRUE	0.964	0.00520346115683745	0.999641452074392	0.64	183	75651	-0.115580237642844	TRUE	1	0.4549361	0.927848905184094	0.0349739243588905	20	0	NA
ABCF1	ENSG00000204574	chr6:32853059-32854603	test	2409	73425	TRUE	0.056	0.0348077963301607	0.869618388752511	0.330428558840734	110	75724	0.198530416240567	TRUE	1	0.579351	0.963966079133858	0.0655533312367048	20	0	NA
ABCF1	ENSG00000204574	chr6:32857713-32857900	test	2372	73462	TRUE	0.76	-0.00678849444429641	0.991213576926644	1	100	75734	-0.150989001880707	TRUE	1	0.7751247	0.992906856633111	-0.046581680353943	19	0	NA
ABCF1	ENSG00000204574	chr6:32861089-32861520	test	2112	73722	TRUE	0.804	-0.000970624965787259	0.993682995275479	0.356004071775016	137	75697	-0.158345723632158	TRUE	1	0.2199716	0.823911963555662	0.0346480211936583	20	0	NA
ABCF1	ENSG00000204574	chr6:32866897-32867503	test	2333	73501	TRUE	0.2	-0.0205108807048848	0.942112868580355	0.0133367023349063	81	75753	0.268003973080523	TRUE	0.531618240758693	0.0520441	0.582989413761468	-0.056770095846186	20	0	NA
ABCF1	ENSG00000204574	chr6:32868045-32868528	test	2457	73377	TRUE	0.952	-0.000286570023039889	0.998988418385812	1	104	75730	0.16673953652308	TRUE	1	0.8079282	0.996170503838647	0.0356594913506933	20	0	NA
ABCF1	ENSG00000204574	chr6:32885752-32886155	test	1918	73916	TRUE	0.684	0.00871202238015867	0.988907957614793	0.181876128025592	105	75729	-0.178927051264339	TRUE	0.921272332556083	0.3086603	0.871691604519723	-0.0544325133339069	20	0	NA
ABCF1	ENSG00000204574	chr6:32893821-32895308	test	2428	73406	TRUE	0.988	0.0023083240503281	0.99982198242906	1	131	75703	0.0815113310233531	TRUE	1	0.9361511	0.999994252483739	0.0266612313229318	20	0	NA
ABCF1	ENSG00000204574	chr6:32915154-32915381	test	320	75514	TRUE	0.284	-0.0460902780061749	0.953400570884872	0.456	133	75701	-0.0857717801584323	TRUE	1	0.644881	0.981628293671285	-0.0482281049643383	3	0	NA
ABCF1	ENSG00000204574	chr6:32933624-32934051	test	2613	73221	TRUE	0.7	0.00318558180464201	0.98930750798722	1	185	75649	0.0925847212074093	TRUE	1	0.9437604	0.999994252483739	0.0215785854284073	19	0	NA
ABCF1	ENSG00000204574	chr6:32937142-32937447	test	2156	73678	TRUE	0.42	0.0105625937478533	0.97396274202686	1	115	75719	0.129464322058433	TRUE	1	0.4472739	0.927412327682489	0.0521831577940159	18	0	NA
ABCF1	ENSG00000204574	chr6:32940624-32941835	test	2311	73523	TRUE	0.944	0.00287029608750178	0.998721896716174	1	80	75754	0.147265398827629	TRUE	1	0.8229451	0.998375466541331	0.0449959292692852	20	0	NA
ABCF1	ENSG00000204574	chr6:32947659-32948247	test	2038	73796	TRUE	0.724	-0.00436524014031248	0.98959987428549	1	117	75717	-0.140766678383392	TRUE	1	0.9108615	0.999994252483739	-0.0289702134327304	20	0	NA
ABCF1	ENSG00000204574	chr6:32952896-32953531	test	2202	73632	TRUE	0.336	-0.00949862105571819	0.962519451648759	1	85	75749	-0.136970369341915	TRUE	1	0.9111198	0.999994252483739	-0.0397680165218278	19	0	NA
ABCF1	ENSG00000204574	chr6:32954999-32955373	test	2163	73671	TRUE	0.268	-0.0242880736767672	0.95185688035933	0.64	122	75712	-0.139530169329703	TRUE	1	0.7311574	0.989547765049494	-0.0692358201898077	20	0	NA
ABCF1	ENSG00000204574	chr6:32967566-32967796	test	2331	73503	TRUE	0.992	0.00424684638120132	0.99982198242906	1	213	75621	-0.0896948082780806	TRUE	1	0.6274837	0.977103571727632	0.0337708468427279	20	0	NA
ABCF1	ENSG00000204574	chr6:32968139-32970511	test	2263	73571	TRUE	0.332	-0.00897084724735153	0.962432094650892	1	149	75685	-0.101177963842658	TRUE	1	0.8113819	0.996170503838647	0.0330075921286834	20	0	NA
ABCF1	ENSG00000204574	chr6:32970678-32971108	test	2441	73393	TRUE	0.22	0.0151533658086831	0.945127334465195	1	236	75598	0.0624873134781319	TRUE	1	0.8113819	0.996170503838647	0.0363302364306628	20	0	NA
ABCF1	ENSG00000204574	chr6:32971492-32972732	test	2338	73496	TRUE	0.852	-0.00395403852201337	0.997265218927148	1	180	75654	-0.0802233028583199	TRUE	1	0.8792993	0.999994252483739	-0.0285382494355053	20	0	NA
ABCF1	ENSG00000204574	chr6:32980541-32981208	test	2462	73372	TRUE	0.716	-0.00212641953109483	0.98959987428549	1	130	75704	-0.0814559474035161	TRUE	1	0.6450011	0.981628293671285	-0.0455830004404805	19	0	NA
ABCF1	ENSG00000204574	chr6:32981697-32982715	test	2019	73815	TRUE	0.988	-0.00697852055230097	0.99982198242906	0.0348077904480669	56	75778	-0.349660952554311	TRUE	0.687220767003069	0.1183387	0.71221581825252	-0.067043197528067	19	0	NA
ABCF1	ENSG00000204574	chr6:32982865-32983834	test	2331	73503	TRUE	0.104	0.0242518087174752	0.912475097717816	0.125671329385647	118	75716	-0.197806132624482	TRUE	0.856632471932991	0.1653403	0.76752336510989	0.0663932191962264	20	0	NA
ABCF1	ENSG00000204574	chr6:32984036-32984375	test	2292	73542	TRUE	0.208	-0.0193135390171815	0.942112868580355	0.48	196	75638	-0.122949662709491	TRUE	1	0.0935849	0.668842569482383	-0.0603095431005839	20	0	NA
ABCF1	ENSG00000204574	chr6:32984455-32985094	test	2459	73375	TRUE	0.436	-0.00534216704963786	0.974703934801987	1	114	75720	0.117331937720039	TRUE	1	0.9229728	0.999994252483739	0.0183359272276166	20	0	NA
ABCF1	ENSG00000204574	chr6:32999970-33000394	test	2348	73486	TRUE	0.98	-0.00452105184164742	0.99982198242906	0.12973927722668	113	75721	0.175941772739778	TRUE	0.86047444160002	0.1653403	0.76752336510989	0.0437495766427778	20	0	NA
ABCF1	ENSG00000204574	chr6:33009235-33009931	test	2352	73482	TRUE	0.916	0.0110984361493389	0.997946799016768	1	108	75726	0.146988552893007	TRUE	1	0.3512391	0.886870894335415	0.0526727179250303	20	0	NA
ABCF1	ENSG00000204574	chr6:33014769-33015436	test	2343	73491	TRUE	0.544	0.0147361099781906	0.981129521947203	1	148	75686	0.133217071858418	TRUE	1	0.3719821	0.904638872014669	0.0508114690457141	20	0	NA
ABCF1	ENSG00000204574	chr6:33029981-33030179	test	2386	73448	TRUE	0.38	-0.012548394883777	0.968546939672539	0.126804192490988	59	75775	0.258696898143663	TRUE	0.856632471932991	0.2944849	0.860851995488687	0.0383535535893999	20	0	NA
ABCF1	ENSG00000204574	chr6:33049436-33049677	test	2135	73699	TRUE	0.644	0.0107340746977624	0.98559737704918	0.864	102	75732	0.136412053651419	TRUE	1	0.4539085	0.927848905184094	0.0481154622991758	18	0	NA
ABCF1	ENSG00000204574	chr6:33051226-33051462	test	2617	73217	TRUE	0.888	0.00431403869209968	0.997650301080065	1	223	75611	0.0827384598920826	TRUE	1	0.4344406	0.927412327682489	0.0389920232752451	20	0	NA
ABCF1	ENSG00000204574	chr6:33062023-33062329	test	2335	73499	TRUE	0.12	0.0253691271515515	0.914621581513674	1	143	75691	0.0677281701709274	TRUE	1	0.8214608	0.998375466541331	0.0373442468660556	20	0	NA
ABCF1	ENSG00000204574	chr6:33069402-33069630	test	2503	73331	TRUE	0.12	-0.0212302600747858	0.914621581513674	1	126	75708	-0.105603966852506	TRUE	1	0.8786426	0.999994252483739	-0.0363891911981589	20	0	NA
ABCF1	ENSG00000204574	chr6:33073469-33073887	test	2375	73459	TRUE	0.028	0.0350664843811992	0.827337579617834	0.41359409726114	103	75731	-0.162964508534757	TRUE	1	0.1888597	0.799217287033639	0.0625941817234593	20	0	NA
ABCF1	ENSG00000204574	chr6:33075566-33076192	test	2846	72988	TRUE	0.7	-0.00342501283690178	0.98930750798722	0.8	216	75618	0.112314337255637	TRUE	1	0.5166864	0.946784533866933	0.0328825764121202	20	0	NA
ABCF1	ENSG00000204574	chr6:33080171-33081452	test	2603	73231	TRUE	0.672	-0.00655433061026489	0.987891885080645	1	193	75641	-0.0838519000990479	TRUE	1	0.7347956	0.989547765049494	-0.0360068446630164	20	0	NA
ABCF1	ENSG00000204574	chr6:33082767-33083042	test	2373	73461	TRUE	0.604	-0.00184401129419998	0.98415377339369	0.353810465044376	120	75714	-0.194080273596655	TRUE	1	0.6003922	0.972298551300132	-0.0351660455534085	20	0	NA
ABCF1	ENSG00000204574	chr6:33091862-33092619	test	2646	73188	TRUE	0.288	-0.0106095722810799	0.953400570884872	1	113	75721	-0.126647488810513	TRUE	1	0.6776418	0.986291745542071	-0.0418235165098743	20	0	NA
ABCF1	ENSG00000204574	chr6:33112210-33112672	test	2306	73528	TRUE	0.4	-0.0104969831456718	0.971891476657705	0.401659445473234	101	75733	-0.171209130856707	TRUE	1	0.6393374	0.981628293671285	-0.0483228217545222	20	0	NA
ABCF1	ENSG00000204574	chr6:33116430-33118817	test	2294	73540	TRUE	0.824	-0.00285967411414489	0.995175645653985	1	100	75734	-0.142504231453704	TRUE	1	0.9663965	0.999994252483739	-0.0314365347161058	20	0	NA
ABCF1	ENSG00000204574	chr6:33123471-33124880	test	2316	73518	TRUE	0.404	-0.011507067322968	0.972083818393481	0.419099865162205	164	75670	-0.149291600481352	TRUE	1	0.2944849	0.860851995488687	-0.0434048893057194	20	0	NA
ABCF1	ENSG00000204574	chr6:33125958-33126566	test	2367	73467	TRUE	0.78	-0.00223284033154236	0.99187332102849	0.253320952349088	71	75763	0.244575896061161	TRUE	1	0.213505	0.815337545594431	0.0531495464205107	20	0	NA
ABCF1	ENSG00000204574	chr6:33136422-33136837	test	2366	73468	TRUE	0.08	-0.0204016315982511	0.896425120772947	0.346572522862634	143	75691	-0.150081448880329	TRUE	1	0.0899995	0.667919367526141	-0.0501648377468472	20	0	NA
ABCF1	ENSG00000204574	chr6:33143151-33143611	test	2544	73290	TRUE	0.352	0.0134915275571834	0.965554256314312	0.56	111	75723	-0.195836078401591	TRUE	1	0.4008987	0.908334250978825	0.0446321479310286	20	0	NA
ABCF1	ENSG00000204574	chr6:33148150-33148553	test	2399	73435	TRUE	0.448	0.0141312212320628	0.976172851103805	1	81	75753	-0.117859921346258	TRUE	1	0.6495752	0.981628293671285	0.0478164644200036	20	0	NA
ABCF1	ENSG00000204574	chr6:33161357-33162470	test	2178	73656	TRUE	0.808	5.96806438633024e-05	0.994352716468591	1	109	75725	-0.135962039622	TRUE	1	0.5533599	0.960226530513253	0.0378413139605915	19	0	NA
ABCF1	ENSG00000204574	chr6:33170110-33170273	test	2470	73364	TRUE	0.652	0.0103034469997239	0.986828058727569	1	106	75728	0.11761544690977	TRUE	1	0.5162628	0.946784533866933	0.0539063875641373	20	0	NA
ABCF1	ENSG00000204574	chr6:33172538-33173310	test	2204	73630	TRUE	0.028	-0.0360491461226169	0.827337579617834	0.48	95	75739	-0.155446447290366	TRUE	1	0.2944849	0.860851995488687	-0.0532436448860342	20	0	NA
ABCF1	ENSG00000204574	chr6:33175635-33175999	test	2501	73333	TRUE	0.964	0.00322180500601821	0.999641452074392	0.88	109	75725	0.155153530461179	TRUE	1	0.8605408	0.999501292479716	0.0375706015036205	20	0	NA
ABCF1	ENSG00000204574	chr6:33178894-33179564	test	2637	73197	TRUE	0.74	0.00652237743359718	0.991159611739705	1	72	75762	-0.173112236688677	TRUE	1	0.3719821	0.904638872014669	-0.0468447753850139	20	0	NA
ABCF1	ENSG00000204574	chr6:33183035-33183424	test	2424	73410	TRUE	0.816	0.00591661069890037	0.994471863670596	0.64	137	75697	-0.13787924177796	TRUE	1	0.7736763	0.992906856633111	0.0388278872126737	20	0	NA
ABCF1	ENSG00000204574	chr6:33184979-33185475	test	2416	73418	TRUE	0.656	-0.00604795593754792	0.987747435841953	0.8	107	75727	-0.138312012402742	TRUE	1	0.8375943	0.998677021298667	-0.0308420877588411	20	0	NA
ABCF1	ENSG00000204574	chr6:33192035-33193499	test	2453	73381	TRUE	0.776	-0.00519901826379376	0.991661646955116	0.000683478487374118	102	75732	-0.306552229969505	TRUE	0.185855409988095	0.0033078	0.25088917637028	-0.0551458544020713	20	1	NA
ABCF1	ENSG00000204574	chr6:33197523-33197806	test	2413	73421	TRUE	0.04	0.0296208342416513	0.846018237082067	0.477360710481514	123	75711	-0.153334833293086	TRUE	1	0.6923241	0.986291745542071	0.0438072102271647	20	0	NA
ABCF1	ENSG00000204574	chr6:33199885-33200000	test	1882	73952	TRUE	0.324	-0.0186396773574398	0.960447303399506	0.476	154	75680	-0.126335855663871	TRUE	1	0.6507669	0.982033906685324	-0.0528810175163499	17	0	NA
ABHD16A	ENSG00000204427	chr1:156677207-156677419	test	1221	73712	TRUE	0.252	0.0316537897456137	0.948270603504218	0.019557147860365	132	74801	0.211922972880065	TRUE	0.600552111594395	0.047904	0.560641345661157	0.0783087057780058	10	0	NA
ABHD16A	ENSG00000204427	chr11:17719290-17719635	test	1041	73892	TRUE	0.608	0.0174475022161755	0.98415377339369	0.56	104	74829	0.155148061318467	TRUE	1	0.6475658	0.981628293671285	0.0456563343213046	10	0	NA
ABHD16A	ENSG00000204427	chr11:5254487-5254795	test	1236	73697	TRUE	0.84	0.00322128880499672	0.995968511450382	0.163760469843249	116	74817	0.16521531951749	TRUE	0.902572987624986	0.2923142	0.860851995488687	0.0357495380344266	10	0	NA
ABHD16A	ENSG00000204427	chr11:5254682-5254782	test	1282	73651	TRUE	0.036	0.0535455909659421	0.836972936852656	0.32	130	74803	0.158642505789262	TRUE	1	0.1037294	0.691871418683162	0.0812189203201304	10	0	NA
ABHD16A	ENSG00000204427	chr11:5269651-5269865	test	1178	73755	TRUE	0.076	0.039021535800968	0.893320945945946	0.0338423120833213	141	74792	0.19083194748834	TRUE	0.680304639604649	0.0392762	0.540859851879699	0.0720801800501753	10	0	NA
ABHD16A	ENSG00000204427	chr12:102957453-102957736	test	1284	73649	TRUE	0.496	-0.0154874170062849	0.979430744345753	1	121	74812	-0.129649313860158	TRUE	1	0.8921061	0.999994252483739	-0.0352856735804843	10	0	NA
ABHD16A	ENSG00000204427	chr12:7789365-7789670	test	1023	73910	TRUE	0.812	-0.00184350506141229	0.994471863670596	0.68	88	74845	-0.141367926877913	TRUE	1	0.7115531	0.989547765049494	-0.035901574740738	10	0	NA
ABHD16A	ENSG00000204427	chr2:113117714-113127811	test	1367	73566	TRUE	0.828	0.00659209471117661	0.995565807889689	1	141	74792	-0.0766646612948549	TRUE	1	0.8552862	0.999501292479716	0.0302158802950377	10	0	NA
ABHD16A	ENSG00000204427	chr2:209424033-209424313	test	1289	73644	TRUE	0.184	0.0321087800437097	0.940614163972965	0.52	138	74795	0.131823209540898	TRUE	1	0.3461244	0.886870894335415	0.0505090491747138	10	0	NA
ABHD16A	ENSG00000204427	chr3:181711915-181712221	test	1269	73664	TRUE	0.676	0.00959501270542207	0.987891885080645	0.28	98	74835	0.155650832564953	TRUE	1	0.3461244	0.886870894335415	0.0531962495087732	10	0	NA
ABHD16A	ENSG00000204427	chr4:112515941-112516776	test	1125	73808	TRUE	0.46	0.023491260888636	0.976980189184366	1	101	74832	0.102850810445891	TRUE	1	0.9476469	0.999994252483739	0.0376820034053611	10	0	NA
ABHD16A	ENSG00000204427	chr6:29702283-29703026	test	2457	72476	TRUE	0.276	0.0171686345921636	0.952226684515841	0.152212063666939	121	74812	0.179962388503331	TRUE	0.888405419121188	0.0415808	0.545329895833333	0.0552219938903864	20	0	NA
ABHD16A	ENSG00000204427	chr6:29705703-29706028	test	2465	72468	TRUE	0.772	0.000970618650869337	0.991612581681249	1	116	74817	-0.159022529268162	TRUE	1	0.448046	0.927412327682489	-0.0494144844516896	20	0	NA
ABHD16A	ENSG00000204427	chr6:29723163-29724697	test	2437	72496	TRUE	0.12	0.0276488340444274	0.914621581513674	0.159572573979321	97	74836	0.222680495243837	TRUE	0.896227399478277	0.3191809	0.87941745161276	0.0708221324443552	20	0	NA
ABHD16A	ENSG00000204427	chr6:29737737-29738687	test	2188	72745	TRUE	0.712	0.0102227616089996	0.98930750798722	0.8	159	74774	0.12550251231421	TRUE	1	0.5564892	0.960226530513253	0.0580133264804985	20	0	NA
ABHD16A	ENSG00000204427	chr6:29748405-29749554	test	2493	72440	TRUE	0.524	0.00991383700066395	0.980407849784157	0.485766625229447	145	74788	0.141608405426284	TRUE	1	0.3927698	0.908334250978825	0.043275652602028	20	0	NA
ABHD16A	ENSG00000204427	chr6:29752307-29753422	test	2330	72603	TRUE	0.224	-0.0190575449868513	0.945127334465195	0.338252454692896	130	74803	-0.165544000296435	TRUE	1	0.2144139	0.815337545594431	-0.0643184175149014	20	0	NA
ABHD16A	ENSG00000204427	chr6:29758038-29758251	test	2308	72625	TRUE	0.44	-0.00851269456688275	0.974703934801987	1	141	74792	0.122004593404646	TRUE	1	0.7823844	0.992906856633111	-0.0268314021019969	20	0	NA
ABHD16A	ENSG00000204427	chr6:29758782-29759248	test	2141	72792	TRUE	0.464	-0.00616047276370724	0.976980189184366	0.72	175	74758	-0.111689550516172	TRUE	1	0.2919866	0.860851995488687	-0.0583936665710621	20	0	NA
ABHD16A	ENSG00000204427	chr6:29759411-29759982	test	2136	72797	TRUE	0.88	-0.00545674457551559	0.997650301080065	0.394230675554613	84	74849	-0.234157206301129	TRUE	1	0.2636104	0.853215072959184	-0.0594801812093944	20	0	NA
ABHD16A	ENSG00000204427	chr6:29760264-29760749	test	2539	72394	TRUE	0.184	0.0238618413980234	0.940614163972965	0.72	134	74799	0.155111190579184	TRUE	1	0.4759712	0.938420189149349	0.0625951611166257	20	0	NA
ABHD16A	ENSG00000204427	chr6:29769292-29769656	test	2249	72684	TRUE	0.584	0.0101441907454216	0.98415377339369	0.26071342922339	123	74810	0.181459241237196	TRUE	1	0.5089744	0.946784533866933	0.0624625384720795	19	0	NA
ABHD16A	ENSG00000204427	chr6:29791892-29793373	test	2143	72790	TRUE	0.136	0.025998792301122	0.918346433770015	0.426556916653753	193	74740	-0.119476575413641	TRUE	1	0.0053715	0.299834598200514	0.0821187116334473	18	0	NA
ABHD16A	ENSG00000204427	chr6:29812946-29813558	test	2575	72358	TRUE	0.216	0.0248359555446269	0.944414703110273	0.20862718831591	197	74736	0.157937317610408	TRUE	0.950568789318799	0.4447534	0.927412327682489	0.0441366413444734	20	0	NA
ABHD16A	ENSG00000204427	chr6:29813800-29815780	test	2256	72677	TRUE	0.776	0.00650663114287697	0.991661646955116	0.0127859791799676	175	74758	0.205032611407612	TRUE	0.5266564058261	0.0083516	0.347163932335329	0.0476534824788494	20	0	NA
ABHD16A	ENSG00000204427	chr6:29827334-29828897	test	2252	72681	TRUE	0.276	-0.0141564045898788	0.952226684515841	0.56	118	74815	-0.17672042699112	TRUE	1	0.4454958	0.927412327682489	-0.0450343710976592	20	0	NA
ABHD16A	ENSG00000204427	chr6:29834676-29835312	test	2179	72754	TRUE	0.372	0.0174461209973411	0.967397413857538	0.0824378958731891	128	74805	0.209724765741365	TRUE	0.792059963658389	0.2338997	0.826710055690298	0.0435231527398632	20	0	NA
ABHD16A	ENSG00000204427	chr6:29847861-29848382	test	2509	72424	TRUE	0.948	0.00267619766785909	0.998721896716174	0.8	85	74848	-0.176877111199191	TRUE	1	0.2205838	0.823911963555662	0.0622366423422185	20	0	NA
ABHD16A	ENSG00000204427	chr6:29850094-29850626	test	2613	72320	TRUE	0.924	0.00299929251293296	0.998160987347667	1	234	74699	-0.0863016066801312	TRUE	1	0.2859953	0.860851995488687	0.0480395937702989	20	0	NA
ABHD16A	ENSG00000204427	chr6:29863832-29864500	test	2379	72554	TRUE	0.74	-0.000447072764450329	0.991159611739705	1	92	74841	0.149209113470536	TRUE	1	0.7001184	0.986291745542071	-0.0424047969654727	20	0	NA
ABHD16A	ENSG00000204427	chr6:29887280-29888879	test	2403	72530	TRUE	0.072	0.0337338876888889	0.890055071948836	0.48	136	74797	0.15237747694589	TRUE	1	0.6939945	0.986291745542071	0.0521635195337624	20	0	NA
ABHD16A	ENSG00000204427	chr6:29917733-29918203	test	2325	72608	TRUE	0.884	0.00583005598559971	0.997650301080065	1	179	74754	0.081973889779531	TRUE	1	0.9674615	0.999994252483739	0.0239952923086796	19	0	NA
ABHD16A	ENSG00000204427	chr6:29924848-29925041	test	2216	72717	TRUE	0.684	-0.00611016830881228	0.988907957614793	0.704	207	74726	-0.1186379979629	TRUE	1	0.3570254	0.893287845166212	-0.0438049043602034	16	0	NA
ABHD16A	ENSG00000204427	chr6:29926083-29927564	test	2582	72351	TRUE	0.388	0.0209646890604955	0.969860622171133	0.48	107	74826	0.189756458957068	TRUE	1	0.6020866	0.972298551300132	0.0613008916606021	20	0	NA
ABHD16A	ENSG00000204427	chr6:29934071-29934293	test	2535	72398	TRUE	0.932	0.00677907100323472	0.998294747860354	0.64	109	74824	0.158733958299727	TRUE	1	0.2205838	0.823911963555662	0.0499350128783485	20	0	NA
ABHD16A	ENSG00000204427	chr6:29941886-29943609	test	2414	72519	TRUE	0.072	0.0296608702778096	0.890055071948836	0.96	164	74769	0.142519530629759	TRUE	1	0.7099702	0.989547765049494	0.0559409223697618	20	0	NA
ABHD16A	ENSG00000204427	chr6:29956599-29956842	test	2320	72613	TRUE	0.656	0.0072447010913459	0.987747435841953	0.0936464255920832	123	74810	0.195146967004177	TRUE	0.805914845247349	0.0899995	0.667919367526141	0.0499865666242742	20	0	NA
ABHD16A	ENSG00000204427	chr6:29964667-29966468	test	2588	72345	TRUE	0.632	-0.00608798658969434	0.984634605051048	1	65	74868	-0.163138321335007	TRUE	1	0.8425464	0.999263114486061	-0.0434762574788185	20	0	NA
ABHD16A	ENSG00000204427	chr6:29967104-29967966	test	2291	72642	TRUE	0.932	-0.00192173153853048	0.998294747860354	0.8	135	74798	-0.12627848726	TRUE	1	0.6115615	0.97265748791041	-0.0424434343466824	20	0	NA
ABHD16A	ENSG00000204427	chr6:29975001-29975708	test	2223	72710	TRUE	0.512	0.0121359998536565	0.980407849784157	0.96	90	74843	0.136581796676007	TRUE	1	0.8079282	0.996170503838647	0.0441238634441071	20	0	NA
ABHD16A	ENSG00000204427	chr6:29976370-29977471	test	2204	72729	TRUE	0.076	0.0283817337559436	0.893320945945946	0.0905636763170183	77	74856	-0.254134580902828	TRUE	0.805526451640772	0.2514396	0.836525909648188	0.0577317220346648	19	0	NA
ABHD16A	ENSG00000204427	chr6:29982251-29982430	test	2108	72825	TRUE	0.452	0.0171335324676734	0.976510292154367	0.76	149	74784	0.159224187526601	TRUE	1	0.7498823	0.992263508357416	0.047239441886381	19	0	NA
ABHD16A	ENSG00000204427	chr6:29994672-29995484	test	2535	72398	TRUE	0.468	0.0131159999907275	0.976980189184366	1	152	74781	0.124107651145165	TRUE	1	0.6608024	0.986291745542071	0.0482768511191011	20	0	NA
ABHD16A	ENSG00000204427	chr6:30005570-30005755	test	1162	73771	TRUE	0.32	0.0254644789703802	0.960447303399506	0.6	155	74778	0.140536616363831	TRUE	1	0.6704065	0.986291745542071	0.0394331101248823	10	0	NA
ABHD16A	ENSG00000204427	chr6:30006203-30006475	test	2159	72774	TRUE	0.66	-0.00322211036286557	0.987891885080645	0.48	152	74781	0.144034925871547	TRUE	1	0.5073952	0.946784533866933	-0.0502387038269734	20	0	NA
ABHD16A	ENSG00000204427	chr6:30006570-30007933	test	2340	72593	TRUE	0.22	-0.016355230815702	0.945127334465195	0.48	86	74847	-0.212182761618107	TRUE	1	0.110365	0.69842875152439	-0.0680056093466583	20	0	NA
ABHD16A	ENSG00000204427	chr6:30013249-30013883	test	2080	72853	TRUE	0.996	0.00281529447850071	0.99982198242906	0.64	65	74868	-0.208695980788377	TRUE	1	0.0241494	0.473165724120603	-0.0734795290853207	20	0	NA
ABHD16A	ENSG00000204427	chr6:30037221-30037673	test	2299	72634	TRUE	0.26	0.0249566142620075	0.948770255388327	0.8	196	74737	0.137223672935125	TRUE	1	0.6115615	0.97265748791041	0.0534097519333076	20	0	NA
ABHD16A	ENSG00000204427	chr6:30041957-30042353	test	2194	72739	TRUE	0.372	-0.0132274784287021	0.967397413857538	0.684	98	74835	-0.210419394638398	TRUE	1	0.797789	0.996170503838647	-0.0525768225987124	19	0	NA
ABHD16A	ENSG00000204427	chr6:30047199-30047568	test	369	74564	TRUE	0.652	-0.0189138453402968	0.986828058727569	1	95	74838	-0.0361312862651348	TRUE	1	0.922114	0.999994252483739	-0.0187937609606443	4	0	NA
ABHD16A	ENSG00000204427	chr6:30060535-30062064	test	2230	72703	TRUE	0.54	-0.00484927711426497	0.980940322664857	0.0589120756196857	197	74736	-0.162627284889117	TRUE	0.753897712277981	0.1805636	0.787383023632799	-0.0462119580622085	20	0	NA
ABHD16A	ENSG00000204427	chr6:30066546-30067702	test	2339	72594	TRUE	0.932	0.00375854724202895	0.998294747860354	0.56	118	74815	-0.159719562052377	TRUE	1	0.6460739	0.981628293671285	0.048269145181396	20	0	NA
ABHD16A	ENSG00000204427	chr6:30074348-30076389	test	2579	72354	TRUE	0.54	0.00972367633458404	0.980940322664857	0.8	95	74838	-0.161166921915658	TRUE	1	0.2763309	0.856984983012102	0.0396102032289942	20	0	NA
ABHD16A	ENSG00000204427	chr6:30091888-30092343	test	2538	72395	TRUE	0.232	0.0203925491020209	0.945862227853934	0.8	125	74808	0.146075397753368	TRUE	1	0.6495752	0.981628293671285	0.0605183856508608	20	0	NA
ABHD16A	ENSG00000204427	chr6:30097990-30098183	test	2308	72625	TRUE	0.352	-0.013371602683578	0.965554256314312	1	148	74785	-0.109736458631934	TRUE	1	0.88261	0.999994252483739	-0.0415765787696812	20	0	NA
ABHD16A	ENSG00000204427	chr6:30101688-30103715	test	2418	72515	TRUE	0.652	0.00999359011477541	0.986828058727569	1	186	74747	0.0925594295907222	TRUE	1	0.6800148	0.986291745542071	0.0410173850870936	19	0	NA
ABHD16A	ENSG00000204427	chr6:30121511-30121989	test	2392	72541	TRUE	0.768	-0.003236907961782	0.991213576926644	1	93	74840	0.183141950732665	TRUE	1	0.9229728	0.999994252483739	-0.0337929780658473	20	0	NA
ABHD16A	ENSG00000204427	chr6:30127137-30128131	test	2422	72511	TRUE	0.708	-0.00270194934266677	0.98930750798722	0.054482629337437	113	74820	-0.230555261417016	TRUE	0.743699258734041	0.1697296	0.778476432376325	-0.0556941881926835	20	0	NA
ABHD16A	ENSG00000204427	chr6:30130716-30131520	test	2295	72638	TRUE	0.068	0.0300762593442254	0.890055071948836	0.0716544574678102	114	74819	0.211399394165489	TRUE	0.765406482093647	0.21025	0.815337545594431	0.0536051398766297	20	0	NA
ABHD16A	ENSG00000204427	chr6:30147145-30147402	test	2645	72288	TRUE	0.676	-0.00353718174815354	0.987891885080645	0.100598416036098	137	74796	0.171763030998731	TRUE	0.818019409208293	0.2711812	0.855741877926421	-0.0541099315085661	20	0	NA
ABHD16A	ENSG00000204427	chr6:30149290-30149508	test	1936	72997	TRUE	0.00273920354538526	0.0568312095045491	0.381070589267586	0.648	70	74863	0.202995527307133	TRUE	1	0.4539085	0.927848905184094	0.0762295924282772	18	0	NA
ABHD16A	ENSG00000204427	chr6:30151632-30151995	test	2273	72660	TRUE	0.796	0.00588847126009506	0.993269254908993	1	132	74801	-0.126558783370022	TRUE	1	0.9831879	0.999994252483739	0.0264091583116758	20	0	NA
ABHD16A	ENSG00000204427	chr6:30152089-30152261	test	1493	73440	TRUE	0.784	0.0102477414026612	0.992046843177189	0.988	107	74826	0.119413748033714	TRUE	1	0.6897997	0.986291745542071	0.0395221893556126	13	0	NA
ABHD16A	ENSG00000204427	chr6:30156222-30156550	test	2555	72378	TRUE	0.216	-0.0124560494376591	0.944414703110273	0.00640223440302039	93	74840	-0.302085148170368	TRUE	0.454340083331595	0.0270583	0.494821959443631	-0.0479816572071234	20	0	NA
ABHD16A	ENSG00000204427	chr6:30160564-30160874	test	2252	72681	TRUE	0.18	0.0220771207009265	0.939420985524638	0.036957634592678	137	74796	0.214648921152038	TRUE	0.696333337977746	0.0021064	0.206071064364207	0.0784846866380664	20	0	NA
ABHD16A	ENSG00000204427	chr6:30162341-30162709	test	2228	72705	TRUE	0.536	0.0175126475555412	0.980766257329933	0.179325992460618	133	74800	0.176680159533381	TRUE	0.918003645781879	0.2237075	0.826710055690298	0.0510624258320628	20	0	NA
ABHD16A	ENSG00000204427	chr6:30163042-30164114	test	2177	72756	TRUE	0.236	-0.0177467660184045	0.945862227853934	0.165521340387268	188	74745	-0.1611603365645	TRUE	0.902572987624986	0.3840316	0.908334250978825	-0.0509189918298642	19	0	NA
ABHD16A	ENSG00000204427	chr6:30169716-30170337	test	2242	72691	TRUE	0.492	0.0157098849903936	0.979257458310689	0.64	97	74836	-0.162644656337621	TRUE	1	0.428013	0.924703829169557	0.0534529254974602	20	0	NA
ABHD16A	ENSG00000204427	chr6:30171513-30172632	test	2601	72332	TRUE	0.476	0.0117394205058545	0.977611640742599	0.235833497613443	181	74752	0.132492469043394	TRUE	0.983666765329063	0.0194356	0.450130701148999	0.0575111383584075	20	0	NA
ABHD16A	ENSG00000204427	chr6:30185925-30186543	test	2303	72630	TRUE	0.688	0.00822238827107391	0.989121712361315	1	182	74751	-0.116300153864624	TRUE	1	0.6511216	0.982033906685324	0.0396106564321297	19	0	NA
ABHD16A	ENSG00000204427	chr6:30195391-30195892	test	2327	72606	TRUE	0.9	-0.000273812056146294	0.997650301080065	1	198	74735	-0.090186662450817	TRUE	1	0.7284167	0.989547765049494	-0.0411700664696318	20	0	NA
ABHD16A	ENSG00000204427	chr6:30201759-30202174	test	2368	72565	TRUE	0.484	-0.00864812836415929	0.978618044457359	1	142	74791	0.105291396244925	TRUE	1	0.8393522	0.998677021298667	-0.0413980770759415	20	0	NA
ABHD16A	ENSG00000204427	chr6:30206874-30207955	test	2105	72828	TRUE	0.1	-0.0225766122641091	0.910321821036107	1	81	74852	0.142630420456829	TRUE	1	0.5758832	0.963050735477813	-0.0524153465715784	20	0	NA
ABHD16A	ENSG00000204427	chr6:30212915-30213890	test	2534	72399	TRUE	0.092	0.0311406914831807	0.905106743955889	0.48	175	74758	-0.114952756445666	TRUE	1	0.1059458	0.691871418683162	0.0702234841669995	20	0	NA
ABHD16A	ENSG00000204427	chr6:30214044-30214752	test	2356	72577	TRUE	0.28	0.015254254392282	0.953400570884872	1	107	74826	-0.124307271321294	TRUE	1	0.9045694	0.999994252483739	0.0367958894463831	19	0	NA
ABHD16A	ENSG00000204427	chr6:30219237-30219674	test	2319	72614	TRUE	0.0101115632627259	0.0427469482632192	0.642497872388331	0.421006249203433	75	74858	0.210560712283077	TRUE	1	0.0530206	0.584722153727643	0.082146161208975	20	0	NA
ABHD16A	ENSG00000204427	chr6:30238308-30239117	test	2182	72751	TRUE	0.544	-0.0105770781107646	0.981129521947203	1	128	74805	-0.13045503407991	TRUE	1	0.6495752	0.981628293671285	-0.0505664905069588	20	0	NA
ABHD16A	ENSG00000204427	chr6:30259125-30260790	test	2215	72718	TRUE	0.352	0.0209016847226335	0.965554256314312	1	108	74825	-0.120963294485494	TRUE	1	0.9878978	0.999994252483739	0.0346386803738811	20	0	NA
ABHD16A	ENSG00000204427	chr6:30272132-30272381	test	1631	73302	TRUE	0.392	0.0199600468947896	0.970481374746504	1	131	74802	0.12484758420036	TRUE	1	0.6382637	0.981628293671285	0.0559460399562544	15	0	NA
ABHD16A	ENSG00000204427	chr6:30288810-30289200	test	2404	72529	TRUE	0.6	-0.00455081486393549	0.98415377339369	0.72	201	74732	-0.10711286791879	TRUE	1	0.0618549	0.604410748658403	-0.0536527524614225	20	0	NA
ABHD16A	ENSG00000204427	chr6:30308057-30310057	test	2506	72427	TRUE	0.452	-0.0105255746665263	0.976510292154367	0.18385892481503	171	74762	-0.161174722963583	TRUE	0.921272332556083	0.3457199	0.886870894335415	-0.0400620445869258	20	0	NA
ABHD16A	ENSG00000204427	chr6:30319613-30319898	test	2149	72784	TRUE	0.816	-0.00240440200195824	0.994471863670596	0.8	127	74806	-0.162986528298956	TRUE	1	0.6051465	0.97265748791041	-0.0444165148083092	20	0	NA
ABHD16A	ENSG00000204427	chr6:30325707-30327514	test	2385	72548	TRUE	0.34	-0.0108711355433244	0.963506414172266	0.00982728245846996	82	74851	-0.307907845297459	TRUE	0.485395323522963	0.0120671	0.391982464319249	-0.074145661572714	19	0	NA
ABHD16A	ENSG00000204427	chr6:30340648-30340869	test	1985	72948	TRUE	0.744	-0.00292032553294197	0.991159611739705	1	79	74854	0.166843646559155	TRUE	1	0.9338792	0.999994252483739	0.0369823998906944	19	0	NA
ABHD16A	ENSG00000204427	chr6:30344242-30345731	test	2346	72587	TRUE	0.304	0.0229025330144026	0.957187330316742	0.48	265	74668	0.112059745824732	TRUE	1	0.0541634	0.586371537100139	0.0547298723349871	20	0	NA
ABHD16A	ENSG00000204427	chr6:30357430-30358526	test	2200	72733	TRUE	0.432	-0.00797488435146754	0.974703934801987	1	137	74796	0.135755328795957	TRUE	1	0.3793587	0.904638872014669	-0.0511971272951252	19	0	NA
ABHD16A	ENSG00000204427	chr6:30360164-30360578	test	2288	72645	TRUE	0.292	-0.0159795153268369	0.954854202401372	0.96	87	74846	-0.171846649428768	TRUE	1	0.8800605	0.999994252483739	-0.0403066789242453	20	0	NA
ABHD16A	ENSG00000204427	chr6:30363554-30363784	test	2554	72379	TRUE	0.756	-0.00247314931463194	0.991213576926644	0.117784791901343	100	74833	-0.225972366751532	TRUE	0.845737004389493	0.3038147	0.871691604519723	-0.0393210405564813	20	0	NA
ABHD16A	ENSG00000204427	chr6:30396705-30398221	test	2246	72687	TRUE	0.956	0.000532483749358548	0.999162799080791	0.13216501814171	82	74851	-0.256437317295139	TRUE	0.864137740938936	0.3293172	0.88453681521525	0.0443976194332904	20	0	NA
ABHD16A	ENSG00000204427	chr6:30411464-30412023	test	2145	72788	TRUE	0.604	0.0111861556362141	0.98415377339369	0.952	100	74833	0.149431719344558	TRUE	1	0.8631842	0.999994252483739	0.0519483323273099	17	0	NA
ABHD16A	ENSG00000204427	chr6:30444058-30444398	test	2161	72772	TRUE	0.052	-0.0325449341822108	0.859686386315039	1	159	74774	0.0950234646528405	TRUE	1	0.2707536	0.855191347988841	-0.0768471170449172	20	0	NA
ABHD16A	ENSG00000204427	chr6:30446257-30448256	test	2297	72636	TRUE	0.38	-0.00939495873882024	0.968546939672539	0.248243973788357	162	74771	0.159997339397441	TRUE	0.99912102454594	0.4247936	0.92287346982521	-0.0519225536404395	20	0	NA
ABHD16A	ENSG00000204427	chr6:30447259-30447756	test	2460	72473	TRUE	0.18	-0.0191264852088255	0.939420985524638	0.259296980356566	90	74843	-0.210881796781702	TRUE	1	0.5066766	0.946784533866933	-0.0537410297405577	20	0	NA
ABHD16A	ENSG00000204427	chr6:30453099-30454130	test	2271	72662	TRUE	0.984	0.00497523182969184	0.99982198242906	1	144	74789	0.0977505592128796	TRUE	1	0.9893222	0.999994252483739	0.0267470671103169	20	0	NA
ABHD16A	ENSG00000204427	chr6:30463701-30464128	test	2274	72659	TRUE	0.928	0.00462305855996359	0.998251298540688	1	136	74797	0.106212853740224	TRUE	1	0.8046446	0.996170503838647	0.0414729685133717	19	0	NA
ABHD16A	ENSG00000204427	chr6:30464762-30464931	test	2510	72423	TRUE	0.548	-0.0021431049059113	0.981129521947203	1	241	74692	-0.0819942960557829	TRUE	1	0.7458767	0.989547765049494	0.0411934959136092	20	0	NA
ABHD16A	ENSG00000204427	chr6:30466076-30467154	test	2036	72897	TRUE	0.88	0.00682541767404654	0.997650301080065	0.0963271677160616	102	74831	0.204422078522271	TRUE	0.806752453711438	0.057116	0.597438395492958	0.0737946012697004	19	0	NA
ABHD16A	ENSG00000204427	chr6:30480607-30480869	test	2291	72642	TRUE	0.588	0.0130912847625555	0.98415377339369	0.56	91	74842	-0.202279218622035	TRUE	1	0.7401377	0.989547765049494	0.034694776001693	20	0	NA
ABHD16A	ENSG00000204427	chr6:30481175-30482541	test	2569	72364	TRUE	0.152	0.0208004434366664	0.926499649614576	0.0796601551361735	92	74841	0.240231363473298	TRUE	0.784269521410579	0.2279527	0.826710055690298	0.0698034803207591	20	0	NA
ABHD16A	ENSG00000204427	chr6:30483757-30483993	test	1535	73398	TRUE	0.704	-0.00371641198843609	0.98930750798722	1	92	74841	-0.103916816494302	TRUE	1	0.8036052	0.996170503838647	-0.0356312915258774	16	0	NA
ABHD16A	ENSG00000204427	chr6:30489143-30490745	test	2388	72545	TRUE	0.672	-0.00409910641009681	0.987891885080645	1	192	74741	-0.0979963785894462	TRUE	1	0.8425464	0.999263114486061	-0.0390848665669695	20	0	NA
ABHD16A	ENSG00000204427	chr6:30495980-30497165	test	2196	72737	TRUE	0.152	0.0271442526522465	0.926499649614576	1	86	74847	-0.174591459904307	TRUE	1	0.2905157	0.860851995488687	0.0525730045220388	20	0	NA
ABHD16A	ENSG00000204427	chr6:30500581-30501186	test	2290	72643	TRUE	0.08	0.0330880421894744	0.896425120772947	0.104820436034849	124	74809	0.197170966982288	TRUE	0.824910779159591	0.2794286	0.860851995488687	0.0621076596248336	20	0	NA
ABHD16A	ENSG00000204427	chr6:30507742-30508763	test	2408	72525	TRUE	0.276	-0.0149570405973649	0.952226684515841	0.33517545788457	77	74856	-0.226633878499692	TRUE	1	0.5741146	0.963050735477813	-0.0568343611497413	20	0	NA
ABHD16A	ENSG00000204427	chr6:30508894-30509757	test	2335	72598	TRUE	0.404	-0.0114072599882387	0.972083818393481	0.0173832121922083	110	74823	-0.25752580764583	TRUE	0.57762540363981	0.0049588	0.291585868555241	-0.072688989093497	20	0	NA
ABHD16A	ENSG00000204427	chr6:30515018-30515605	test	2214	72719	TRUE	0.272	-0.0142390544454845	0.951972638567549	1	157	74776	-0.0692615649031056	TRUE	1	0.9373784	0.999994252483739	-0.0309808846700692	20	0	NA
ABHD16A	ENSG00000204427	chr6:30515789-30516822	test	2286	72647	TRUE	0.828	0.000510725372452114	0.995565807889689	1	125	74808	0.122434202553512	TRUE	1	0.8321335	0.998677021298667	0.0320151064273891	19	0	NA
ABHD16A	ENSG00000204427	chr6:30529488-30530455	test	2277	72656	TRUE	0.4	0.0194511875801786	0.971891476657705	0.0825587338240482	135	74798	0.193332128786857	TRUE	0.792059963658389	0.1075758	0.696874380236294	0.0547414050984853	20	0	NA
ABHD16A	ENSG00000204427	chr6:30532361-30533007	test	2446	72487	TRUE	0.508	0.0127213716200831	0.980407849784157	0.48	170	74763	-0.128957600391209	TRUE	1	0.1191201	0.71221581825252	0.0602603176806139	20	0	NA
ABHD16A	ENSG00000204427	chr6:30541492-30542052	test	2282	72651	TRUE	0.308	0.0159783272006897	0.959879075600143	0.72	149	74784	0.133576508338908	TRUE	1	0.3457199	0.886870894335415	-0.0521443117616973	20	0	NA
ABHD16A	ENSG00000204427	chr6:30543023-30543229	test	2117	72816	TRUE	0.924	0.00479845244262522	0.998160987347667	0.48	77	74856	-0.218173640203389	TRUE	1	0.6939945	0.986291745542071	0.042299062642824	20	0	NA
ABHD16A	ENSG00000204427	chr6:30544696-30545170	test	2333	72600	TRUE	0.84	0.000210698244557772	0.995968511450382	0.167476601947692	91	74842	-0.227042248449049	TRUE	0.902572987624986	0.0077631	0.338526610714286	0.0757573318733308	20	0	NA
ABHD16A	ENSG00000204427	chr6:30555370-30557804	test	2233	72700	TRUE	0.688	-0.00200911974895224	0.989121712361315	0.169182698418725	110	74823	-0.186191666440083	TRUE	0.905649181446611	0.3890425	0.908334250978825	-0.0423352462788899	20	0	NA
ABHD16A	ENSG00000204427	chr6:30562461-30563161	test	2313	72620	TRUE	0.424	0.0151496155255351	0.97427731730674	0.56	134	74799	-0.167990732157686	TRUE	1	0.1888597	0.799217287033639	0.0547095287594043	20	0	NA
ABHD16A	ENSG00000204427	chr6:30563246-30563598	test	2114	72819	TRUE	0.46	-0.00979005709545389	0.976980189184366	0.76	132	74801	0.146234916793651	TRUE	1	0.5004972	0.94472449655047	-0.0484490043866911	19	0	NA
ABHD16A	ENSG00000204427	chr6:30570784-30571978	test	2097	72836	TRUE	0.872	0.00139126757279673	0.997486807713173	0.206699027526908	164	74769	-0.17859291528564	TRUE	0.948821917808219	0.2919866	0.860851995488687	0.0464982376412711	20	0	NA
ABHD16A	ENSG00000204427	chr6:30590211-30591236	test	2374	72559	TRUE	0.628	0.0104903524777402	0.98415377339369	1	120	74813	0.129427745410489	TRUE	1	0.7823844	0.992906856633111	-0.0387088332685949	20	0	NA
ABHD16A	ENSG00000204427	chr6:30597208-30598002	test	2421	72512	TRUE	0.56	0.00792300488143027	0.982145377558222	1	129	74804	0.124703504307946	TRUE	1	0.0935849	0.668842569482383	0.0474620138064582	20	0	NA
ABHD16A	ENSG00000204427	chr6:30598724-30599913	test	2237	72696	TRUE	0.888	0.00213901353797352	0.997650301080065	0.72	79	74854	0.187033202315709	TRUE	1	0.2514057	0.836525909648188	-0.0628739416778124	20	0	NA
ABHD16A	ENSG00000204427	chr6:30614391-30614769	test	2380	72553	TRUE	0.7	-0.000857950230782389	0.98930750798722	1	104	74829	-0.140812864975688	TRUE	1	0.7077264	0.989547765049494	-0.0318599223620597	20	0	NA
ABHD16A	ENSG00000204427	chr6:30614891-30615577	test	2128	72805	TRUE	0.088	-0.0248728567781038	0.901837997054492	1	119	74814	-0.136100475507679	TRUE	1	0.7347956	0.989547765049494	-0.0490061206034954	20	0	NA
ABHD16A	ENSG00000204427	chr6:30615799-30616364	test	2259	72674	TRUE	0.528	0.0128970086803255	0.980407849784157	0.199872470118316	95	74838	0.218560379011583	TRUE	0.939018321646686	0.4329352	0.927412327682489	0.0471626665183718	20	0	NA
ABHD16A	ENSG00000204427	chr6:30616759-30618138	test	2111	72822	TRUE	0.48	0.0106310598702399	0.97829066838498	0.0442800629962751	124	74809	0.206093669791447	TRUE	0.717264280501246	0.1438383	0.746459216958388	-0.0429793309916954	20	0	NA
ABHD16A	ENSG00000204427	chr6:30625977-30627634	test	2231	72702	TRUE	0.828	0.005850849086809	0.995565807889689	0.456	77	74856	0.186694007471436	TRUE	1	0.2759594	0.856984983012102	0.0500810653650551	19	0	NA
ABHD16A	ENSG00000204427	chr6:30631690-30632204	test	2266	72667	TRUE	0.244	-0.0184285189216364	0.946629125780553	1	93	74840	-0.15692176436439	TRUE	1	0.8943582	0.999994252483739	-0.0434586567688321	20	0	NA
ABHD16A	ENSG00000204427	chr6:30633657-30637057	test	2199	72734	TRUE	0.292	-0.0119241292943437	0.954854202401372	1	101	74832	-0.111344811698419	TRUE	1	0.9628358	0.999994252483739	-0.0296722641961721	18	0	NA
ABHD16A	ENSG00000204427	chr6:30646087-30646314	test	2316	72617	TRUE	0.204	0.0213636122816814	0.942112868580355	1	169	74764	0.104159352467862	TRUE	1	0.5938661	0.971094188953534	0.0510412102962752	19	0	NA
ABHD16A	ENSG00000204427	chr6:30646459-30646765	test	2259	72674	TRUE	0.872	-0.00143219630387437	0.997486807713173	1	80	74853	-0.166019655678564	TRUE	1	0.1215753	0.712799467172996	-0.0508404362694314	19	0	NA
ABHD16A	ENSG00000204427	chr6:30646848-30648070	test	2539	72394	TRUE	0.804	-0.00358067078888658	0.993682995275479	1	110	74823	0.132815991083216	TRUE	1	0.8113819	0.996170503838647	-0.0425454524473442	20	0	NA
ABHD16A	ENSG00000204427	chr6:30652776-30653012	test	2140	72793	TRUE	0.596	0.00131216645459942	0.98415377339369	1	137	74796	0.101077054187823	TRUE	1	0.7376835	0.989547765049494	0.0339341106088811	18	0	NA
ABHD16A	ENSG00000204427	chr6:30666373-30666625	test	2675	72258	TRUE	0.608	0.00702169940295727	0.98415377339369	0.420503069076849	135	74798	0.161826308480014	TRUE	1	0.6534842	0.982033906685324	0.0299168208485632	20	0	NA
ABHD16A	ENSG00000204427	chr6:30670839-30671068	test	2351	72582	TRUE	0.0112709663751417	0.0424780405448115	0.665216450563389	0.0901415523235567	138	74795	0.192594954315909	TRUE	0.804874555584214	0.2144139	0.815337545594431	0.0823688272268962	20	0	NA
ABHD16A	ENSG00000204427	chr6:30672186-30673296	test	2382	72551	TRUE	0.564	0.0129114625596896	0.982970976647019	0.96	92	74841	0.16821583478584	TRUE	1	0.2707536	0.855191347988841	0.0553437014733262	20	0	NA
ABHD16A	ENSG00000204427	chr6:30678987-30679540	test	2206	72727	TRUE	0.444	0.0174581666700702	0.974844287382072	0.56	105	74828	-0.172122712131791	TRUE	1	0.0846651	0.657707140980539	0.0604803939101486	20	0	NA
ABHD16A	ENSG00000204427	chr6:30682129-30682401	test	2340	72593	TRUE	0.384	0.0159901615201283	0.969227755812688	0.72	132	74801	-0.124277476273395	TRUE	1	0.1999662	0.808499295151869	0.0459475968218744	20	0	NA
ABHD16A	ENSG00000204427	chr6:30682482-30683008	test	2165	72768	TRUE	0.416	0.0132082158815452	0.973478611783696	0.130200944975481	142	74791	0.16092647796812	TRUE	0.861884027274176	0.1888597	0.799217287033639	0.0639496660523733	20	0	NA
ABHD16A	ENSG00000204427	chr6:30684704-30684912	test	2471	72462	TRUE	0.288	-0.0172916017322575	0.953400570884872	0.048020343103687	242	74691	-0.168535044203246	TRUE	0.717264280501246	0.1329067	0.733314448685957	-0.0541212332845968	20	0	NA
ABHD16A	ENSG00000204427	chr6:30685474-30685641	test	2323	72610	TRUE	0.34	0.019404798350398	0.963506414172266	0.164976073137566	100	74833	-0.209079341376962	TRUE	0.902572987624986	0.3826688	0.907985400274348	0.0525317940465744	20	0	NA
ABHD16A	ENSG00000204427	chr6:30686482-30687998	test	2485	72448	TRUE	0.484	-0.00876816792953816	0.978618044457359	0.178783289857001	225	74708	-0.136656367081987	TRUE	0.918003645781879	0.4032291	0.910555529667102	-0.0429512403741598	20	0	NA
ABHD16A	ENSG00000204427	chr6:30690559-30691273	test	2381	72552	TRUE	0.744	0.000688659774974454	0.991159611739705	0.384053453353635	103	74830	-0.188964355591983	TRUE	1	0.6255994	0.977103571727632	-0.0400110504920506	20	0	NA
ABHD16A	ENSG00000204427	chr6:30700400-30700858	test	2314	72619	TRUE	0.244	0.0212615674755585	0.946629125780553	1	133	74800	0.133669251889839	TRUE	1	0.6776418	0.986291745542071	0.0566278034341964	20	0	NA
ABHD16A	ENSG00000204427	chr6:30707151-30707854	test	2348	72585	TRUE	0.068	0.028660809811075	0.890055071948836	0.129336153169801	118	74815	0.188261346503554	TRUE	0.859818688070769	0.3244243	0.88453681521525	0.0629655367780605	20	0	NA
ABHD16A	ENSG00000204427	chr6:30708107-30708404	test	2386	72547	TRUE	0.912	0.00388699186017494	0.997946799016768	0.64	117	74816	0.15392426295593	TRUE	1	0.3307306	0.88453681521525	0.046697520214102	20	0	NA
ABHD16A	ENSG00000204427	chr6:30711844-30712032	test	2444	72489	TRUE	0.592	0.00913703073998473	0.98415377339369	0.20910042445548	92	74841	-0.220589393574426	TRUE	0.951471869292451	0.0949006	0.673463216570849	-0.0639614591078825	20	0	NA
ABHD16A	ENSG00000204427	chr6:30716974-30717822	test	2245	72688	TRUE	0.252	-0.0164226026950285	0.948270603504218	0.0718207726511889	114	74819	0.202199620752995	TRUE	0.765406482093647	0.2106307	0.815337545594431	-0.0513939392634274	20	0	NA
ABHD16A	ENSG00000204427	chr6:30719778-30720487	test	1729	73204	TRUE	0.84	-0.00484330717625125	0.995968511450382	1	103	74830	-0.147701919939059	TRUE	1	0.8159424	0.997448981549873	-0.0566522388355383	20	0	NA
ABHD16A	ENSG00000204427	chr6:30720841-30721102	test	1936	72997	TRUE	0.7	-0.000264754472011131	0.98930750798722	1	88	74845	-0.117276468833579	TRUE	1	0.9941018	0.999994252483739	0.0247789468927151	20	0	NA
ABHD16A	ENSG00000204427	chr6:30721303-30721829	test	1984	72949	TRUE	0.00703530895707498	0.0513048084455359	0.566611080761646	0.194667186392646	118	74815	0.193884026448266	TRUE	0.934915962043534	0.3422349	0.886870894335415	0.0841529956343493	19	0	NA
ABHD16A	ENSG00000204427	chr6:30724917-30725281	test	2162	72771	TRUE	0.952	0.000735917996307567	0.998988418385812	0.684	109	74824	-0.159345191078788	TRUE	1	0.1658798	0.76752336510989	-0.0624722752043095	19	0	NA
ABHD16A	ENSG00000204427	chr6:30725419-30726603	test	2377	72556	TRUE	0.968	0.00227845784310166	0.9998022172949	0.111915128299624	135	74798	0.197689281345193	TRUE	0.833753974895398	0.1550363	0.76251997767159	-0.0572653135642625	20	0	NA
ABHD16A	ENSG00000204427	chr6:30728282-30728481	test	2358	72575	TRUE	0.964	0.00577515935653894	0.999641452074392	0.72	99	74834	0.174206849892684	TRUE	1	0.8105075	0.996170503838647	0.0423741212611292	20	0	NA
ABHD16A	ENSG00000204427	chr6:30730066-30731526	test	2596	72337	TRUE	0.596	-0.0028098425087193	0.98415377339369	0.48	73	74860	-0.20580842938227	TRUE	1	0.6939945	0.986291745542071	0.0453987764266343	20	0	NA
ABHD16A	ENSG00000204427	chr6:30742057-30744943	test	2471	72462	TRUE	0.084	0.0287294595183076	0.898008910738977	0.403998186893049	122	74811	-0.166267629376341	TRUE	1	0.5575397	0.960226530513253	0.0531395360824997	20	0	NA
ABHD16A	ENSG00000204427	chr6:30752235-30753014	test	2488	72445	TRUE	0.912	0.00209030820398315	0.997946799016768	0.0318130264418069	148	74785	-0.217619322340745	TRUE	0.666513991833836	0.1098579	0.69842875152439	0.0463742615000857	19	0	NA
ABHD16A	ENSG00000204427	chr6:30757410-30757958	test	2147	72786	TRUE	0.876	0.0105615753672685	0.997634408602151	1	194	74739	-0.0914323830759587	TRUE	1	0.5721737	0.963050735477813	0.0432815553668361	20	0	NA
ABHD16A	ENSG00000204427	chr6:30758826-30759331	test	2095	72838	TRUE	0.816	0.00114161386518896	0.994471863670596	1	80	74853	-0.13963325903809	TRUE	1	0.7978667	0.996170503838647	-0.0489801990841586	20	0	NA
ABHD16A	ENSG00000204427	chr6:30763624-30764557	test	2385	72548	TRUE	0.992	0.00532046584484469	0.99982198242906	1	95	74838	0.148210791768305	TRUE	1	0.8395039	0.998677021298667	0.0511767860182964	20	0	NA
ABHD16A	ENSG00000204427	chr6:30765581-30765804	test	2119	72814	TRUE	0.452	0.01530285813182	0.976510292154367	0.96	88	74845	0.159013332324376	TRUE	1	0.8800605	0.999994252483739	0.037249218137417	20	0	NA
ABHD16A	ENSG00000204427	chr6:30766589-30766750	test	2503	72430	TRUE	0.944	0.00577973727036385	0.998721896716174	0.233530312666725	121	74812	0.185292941562716	TRUE	0.982114277035837	0.4763972	0.938420189149349	0.04625844638121	20	0	NA
ABHD16A	ENSG00000204427	chr6:30767368-30767935	test	2195	72738	TRUE	0.676	-0.00664951247820778	0.987891885080645	1	95	74838	-0.146574142184806	TRUE	1	0.6494371	0.981628293671285	-0.0482879243156858	20	0	NA
ABHD16A	ENSG00000204427	chr6:30768976-30769922	test	2477	72456	TRUE	0.672	0.00588126283745405	0.987891885080645	1	124	74809	-0.126656711154393	TRUE	1	0.9229728	0.999994252483739	0.0369035813469367	20	0	NA
ABHD16A	ENSG00000204427	chr6:30779094-30779523	test	1601	73332	TRUE	0.676	0.0121146354820207	0.987891885080645	1	156	74777	-0.114980270746175	TRUE	1	0.3083666	0.871691604519723	-0.0458049116195207	15	0	NA
ABHD16A	ENSG00000204427	chr6:30781581-30782706	test	2538	72395	TRUE	0.668	-0.0068434953388703	0.987891885080645	1	126	74807	-0.117964710014646	TRUE	1	0.7348846	0.989547765049494	-0.037736591550036	19	0	NA
ABHD16A	ENSG00000204427	chr6:30785901-30786213	test	164	74769	TRUE	0.176	-0.0779657516170364	0.938248678464721	0.08	88	74845	-0.179571704041481	TRUE	0.784269521410579	0.1358821	0.739692891274347	-0.123898740942053	2	0	NA
ABHD16A	ENSG00000204427	chr6:30790763-30791280	test	2228	72705	TRUE	0.26	0.0160631897848926	0.948770255388327	1	199	74734	0.110212769439766	TRUE	1	0.9146913	0.999994252483739	0.0310032428491902	20	0	NA
ABHD16A	ENSG00000204427	chr6:30793355-30794059	test	2352	72581	TRUE	0.4	0.0171866914828991	0.971891476657705	1	88	74845	-0.188833786693938	TRUE	1	0.7596789	0.992565123310345	0.0404153015822012	20	0	NA
ABHD16A	ENSG00000204427	chr6:30795771-30796496	test	2097	72836	TRUE	0.564	-0.0108548868849905	0.982970976647019	0.0197634773839472	84	74849	-0.316759149487238	TRUE	0.602394273213791	0.0732168	0.63017047032481	-0.0675639114935068	20	0	NA
ABHD16A	ENSG00000204427	chr6:30799159-30799421	test	1894	73039	TRUE	0.78	-0.00319696603441466	0.99187332102849	1	105	74828	-0.116201943003873	TRUE	1	0.8021328	0.996170503838647	-0.0395445624507834	18	0	NA
ABHD16A	ENSG00000204427	chr6:30802576-30803273	test	2537	72396	TRUE	0.28	-0.0144214207249105	0.953400570884872	1	108	74825	-0.160510993352678	TRUE	1	0.2905157	0.860851995488687	-0.0589964781090963	20	0	NA
ABHD16A	ENSG00000204427	chr6:30810746-30811218	test	2196	72737	TRUE	0.0067620777116257	0.0502185744445054	0.557510873890372	0.56	112	74821	0.169796647950121	TRUE	1	0.3104784	0.871691604519723	0.0782678604798319	20	0	NA
ABHD16A	ENSG00000204427	chr6:30812806-30815582	test	2741	72192	TRUE	0.968	0.000393824907134466	0.9998022172949	1	129	74804	-0.106708127395581	TRUE	1	0.8222012	0.998375466541331	-0.0398773080825624	20	0	NA
ABHD16A	ENSG00000204427	chr6:30818556-30818778	test	2223	72710	TRUE	0.64	0.0103971612245903	0.985448751991503	1	152	74781	0.0866305783008259	TRUE	1	0.823871	0.998677021298667	0.0353986030415085	18	0	NA
ABHD16A	ENSG00000204427	chr6:30819960-30820556	test	2498	72435	TRUE	0.828	0.00440504513131224	0.995565807889689	1	134	74799	0.119189677994832	TRUE	1	0.7347956	0.989547765049494	0.0465528226222441	20	0	NA
ABHD16A	ENSG00000204427	chr6:30821832-30824781	test	2487	72446	TRUE	0.84	0.00952975989518068	0.995968511450382	1	84	74849	0.149479213520259	TRUE	1	0.8159424	0.997448981549873	0.0443652022805191	20	0	NA
ABHD16A	ENSG00000204427	chr6:30821835-30822246	test	2416	72517	TRUE	0.66	-0.00303275093286404	0.987891885080645	0.64	63	74870	-0.221905479384338	TRUE	1	0.471094	0.938420189149349	-0.0588110614599972	20	0	NA
ABHD16A	ENSG00000204427	chr6:30827960-30829342	test	2396	72537	TRUE	0.06	-0.0263900498055851	0.869631326806915	1	142	74791	0.103311566333899	TRUE	1	0.4247936	0.92287346982521	-0.0552813902621536	20	0	NA
ABHD16A	ENSG00000204427	chr6:30829685-30830050	test	2487	72446	TRUE	0.396	0.0139532171070704	0.971638222849083	0.263322554829966	91	74842	-0.230458889949765	TRUE	1	0.5111547	0.946784533866933	0.0370815985266687	20	0	NA
ABHD16A	ENSG00000204427	chr6:30834361-30835150	test	2210	72723	TRUE	0.836	-0.000858667552388503	0.995968511450382	1	117	74816	0.133644847083581	TRUE	1	0.7458767	0.989547765049494	-0.0373983754116509	20	0	NA
ABHD16A	ENSG00000204427	chr6:30837850-30838025	test	1530	73403	TRUE	0.448	0.0250928024704455	0.976172851103805	1	102	74831	0.134304189822047	TRUE	1	0.5918691	0.971094188953534	0.0651731526521028	14	0	NA
ABHD16A	ENSG00000204427	chr6:30838353-30838890	test	2194	72739	TRUE	0.656	-0.00520960109997182	0.987747435841953	0.570545875530189	121	74812	-0.144795615089301	TRUE	1	0.7455563	0.989547765049494	-0.0389144514408296	20	0	NA
ABHD16A	ENSG00000204427	chr6:30839707-30840061	test	2476	72457	TRUE	0.24	0.0205385606924495	0.946629125780553	0.76	177	74756	-0.113944233529563	TRUE	1	0.2605548	0.852153778928571	0.0560385242118918	19	0	NA
ABHD16A	ENSG00000204427	chr6:30840712-30841135	test	2295	72638	TRUE	0.812	0.0120699911775972	0.994471863670596	0.684	135	74798	0.14247214554325	TRUE	1	0.6323251	0.977375240204036	-0.0456000472060449	19	0	NA
ABHD16A	ENSG00000204427	chr6:30842041-30842500	test	2307	72626	TRUE	0.872	0.00706337097523058	0.997486807713173	1	163	74770	0.0706783819659664	TRUE	1	0.9962045	0.999994252483739	0.02072847603179	20	0	NA
ABHD16A	ENSG00000204427	chr6:30843326-30843522	test	2687	72246	TRUE	0.696	0.00905789630267329	0.98930750798722	0.232918349075028	94	74839	0.185489254165389	TRUE	0.980865524802263	0.4756425	0.938420189149349	0.0452441868629973	20	0	NA
ABHD16A	ENSG00000204427	chr6:30844084-30844576	test	2321	72612	TRUE	0.708	0.00676886571329094	0.98930750798722	1	116	74817	0.124383386813043	TRUE	1	0.6005216	0.972298551300132	0.0400756814347629	20	0	NA
ABHD16A	ENSG00000204427	chr6:30844980-30845510	test	2193	72740	TRUE	0.064	0.0344438457009182	0.88608038201353	0.0927473490191409	226	74707	0.165257186717283	TRUE	0.805914845247349	0.0226191	0.467478916727514	0.0515863027559253	19	0	NA
ABHD16A	ENSG00000204427	chr6:30847422-30848551	test	2491	72442	TRUE	0.892	-3.93162220575505e-05	0.997650301080065	0.8	176	74757	0.144386362356644	TRUE	1	0.2905157	0.860851995488687	0.0576941384912244	20	0	NA
ABHD16A	ENSG00000204427	chr6:30855845-30856055	test	2419	72514	TRUE	0.908	0.00132270051789174	0.997946799016768	0.48	207	74726	0.130573157973525	TRUE	1	0.0378507	0.536316957337884	-0.0664051402288343	20	0	NA
ABHD16A	ENSG00000204427	chr6:30872366-30873391	test	2520	72413	TRUE	0.048	-0.0277814625081039	0.856430769230769	1	122	74811	-0.137559522601103	TRUE	1	0.7736763	0.992906856633111	-0.0554424272589646	20	0	NA
ABHD16A	ENSG00000204427	chr6:30875359-30875732	test	2485	72448	TRUE	0.764	0.000926396278964958	0.991213576926644	0.0570644198060895	200	74733	-0.170154494953938	TRUE	0.747356525388166	0.1760651	0.786012164331746	0.0524267143826865	20	0	NA
ABHD16A	ENSG00000204427	chr6:30876743-30877052	test	1039	73894	TRUE	0.268	-0.0263529847531951	0.95185688035933	0.52	64	74869	-0.156765578578545	TRUE	1	0.5083769	0.946784533866933	-0.0670224813012853	10	0	NA
ABHD16A	ENSG00000204427	chr6:30877493-30878082	test	2452	72481	TRUE	0.224	0.0173193726402405	0.945127334465195	0.370711584285223	126	74807	-0.178710488523428	TRUE	1	0.4344406	0.927412327682489	0.0619768320403125	20	0	NA
ABHD16A	ENSG00000204427	chr6:30880617-30881325	test	2148	72785	TRUE	0.08	0.0377811779782968	0.896425120772947	0.432	163	74770	0.160405291377791	TRUE	1	0.456028	0.928320352664269	0.0566133889518351	18	0	NA
ABHD16A	ENSG00000204427	chr6:30882549-30883059	test	2264	72669	TRUE	0.372	-0.0135119547917011	0.967397413857538	1	195	74738	-0.0742823415137344	TRUE	1	0.3512391	0.886870894335415	-0.0507500061296246	20	0	NA
ABHD16A	ENSG00000204427	chr6:30883795-30886796	test	2458	72475	TRUE	0.532	-0.00680053253033641	0.980407849784157	0.48	181	74752	-0.136632798564332	TRUE	1	0.2407934	0.826710055690298	-0.041140730498796	20	0	NA
ABHD16A	ENSG00000204427	chr6:30907744-30908674	test	2247	72686	TRUE	0.516	-0.0112335364052965	0.980407849784157	1	116	74817	-0.126082099834466	TRUE	1	0.448046	0.927412327682489	-0.04490410966329	20	0	NA
ABHD16A	ENSG00000204427	chr6:30913634-30915262	test	2261	72672	TRUE	0.492	0.0121386751715473	0.979257458310689	0.178993031868916	141	74792	0.183273639850499	TRUE	0.918003645781879	0.0884682	0.667919367526141	0.0607540352774374	19	0	NA
ABHD16A	ENSG00000204427	chr6:30915349-30915863	test	2544	72389	TRUE	0.832	0.0036221668279417	0.995968511450382	1	67	74866	-0.153593457863566	TRUE	1	0.9742345	0.999994252483739	-0.0321311722111734	20	0	NA
ABHD16A	ENSG00000204427	chr6:30922506-30923027	test	2458	72475	TRUE	0.676	-0.0041047210045333	0.987891885080645	0.340056124618519	148	74785	-0.168918175474458	TRUE	1	0.1330826	0.733314448685957	0.0611367176765561	20	0	NA
ABHD16A	ENSG00000204427	chr6:30932797-30933004	test	2309	72624	TRUE	0.276	0.0197371957119059	0.952226684515841	1	112	74821	-0.124941967806671	TRUE	1	0.631833	0.977103571727632	0.0543586793833656	20	0	NA
ABHD16A	ENSG00000204427	chr6:30935143-30935338	test	2333	72600	TRUE	0.708	-0.00394321815076948	0.98930750798722	0.96	128	74805	-0.145533083426615	TRUE	1	0.5166864	0.946784533866933	0.0404787087646245	20	0	NA
ABHD16A	ENSG00000204427	chr6:30940241-30940981	test	2455	72478	TRUE	0.392	-0.00847761863732899	0.970481374746504	1	101	74832	0.128539451903138	TRUE	1	0.8286969	0.998677021298667	-0.0479076833832909	20	0	NA
ABHD16A	ENSG00000204427	chr6:30942337-30943208	test	2330	72603	TRUE	0.812	0.00774777899715318	0.994471863670596	0.88	139	74794	0.135567647576098	TRUE	1	0.3307306	0.88453681521525	0.0478674974872125	20	0	NA
ABHD16A	ENSG00000204427	chr6:30955076-30956481	test	2549	72384	TRUE	0.604	0.00927812844548193	0.98415377339369	0.8	188	74745	0.0989717729546777	TRUE	1	0.8033216	0.996170503838647	0.0389933274333716	20	0	NA
ABHD16A	ENSG00000204427	chr6:30961427-30961676	test	2260	72673	TRUE	0.188	-0.0211558115339039	0.94085678807947	0.836	91	74842	-0.151104779729679	TRUE	1	0.8493629	0.999501292479716	-0.0301962405626029	19	0	NA
ABHD16A	ENSG00000204427	chr6:30964039-30964778	test	2249	72684	TRUE	0.368	0.0142600876937342	0.966677236693092	1	136	74797	-0.123599805281989	TRUE	1	0.6450011	0.981628293671285	0.0403719715572481	19	0	NA
ABHD16A	ENSG00000204427	chr6:30966261-30966461	test	1755	73178	TRUE	0.3	0.0216809221785761	0.957108798312778	1	144	74789	-0.0994108696553608	TRUE	1	0.6529838	0.982033906685324	0.0449198694956832	14	0	NA
ABHD16A	ENSG00000204427	chr6:30972056-30972234	test	2559	72374	TRUE	0.78	0.00771290012171288	0.99187332102849	1	131	74802	0.142527391611481	TRUE	1	0.6781668	0.986291745542071	-0.0316413611986859	20	0	NA
ABHD16A	ENSG00000204427	chr6:30974157-30976681	test	2075	72858	TRUE	0.26	0.0204045556995291	0.948770255388327	0.15697348701689	77	74856	-0.264855192833732	TRUE	0.896227399478277	0.0503611	0.576901408774834	0.0646089484950916	19	0	NA
ABHD16A	ENSG00000204427	chr6:30974571-30974809	test	2287	72646	TRUE	0.184	-0.0180957607992984	0.940614163972965	0.0758370807613191	72	74861	-0.279250246603697	TRUE	0.777620111731844	0.2196226	0.823911963555662	-0.0550214669153496	20	0	NA
ABHD16A	ENSG00000204427	chr6:30981874-30982979	test	2658	72275	TRUE	0.172	-0.0156831751960564	0.936585022302215	0.00510601919849688	144	74789	-0.27514275350889	TRUE	0.429671515553513	0.0220166	0.462306333590345	-0.0629389672726495	20	0	NA
ABHD16A	ENSG00000204427	chr6:30988472-30988856	test	2425	72508	TRUE	0.676	0.0148706296650549	0.987891885080645	1	95	74838	-0.125457203186491	TRUE	1	0.7458767	0.989547765049494	0.0395473772418617	20	0	NA
ABHD16A	ENSG00000204427	chr6:31001216-31001927	test	2023	72910	TRUE	0.168	-0.0216899889924709	0.933355688622755	0.204875403661141	104	74829	0.207802073262288	TRUE	0.947337659566563	0.2389915	0.826710055690298	-0.0602687614132391	20	0	NA
ABHD16A	ENSG00000204427	chr6:31008274-31008455	test	2322	72611	TRUE	0.368	-0.0117084991274958	0.966677236693092	0.109521162755152	98	74835	-0.241055370909308	TRUE	0.833753974895398	0.2884635	0.860851995488687	-0.0512352069098486	20	0	NA
ABHD16A	ENSG00000204427	chr6:31009816-31010085	test	2377	72556	TRUE	0.628	-0.00802467656208394	0.98415377339369	0.372882911804417	133	74800	-0.180929735443394	TRUE	1	0.2944849	0.860851995488687	-0.0534724117886684	20	0	NA
ABHD16A	ENSG00000204427	chr6:31016738-31017365	test	2765	72168	TRUE	0.284	0.0210007558167811	0.953400570884872	0.13446536833344	218	74715	-0.144386433735491	TRUE	0.868934814896129	0.0740894	0.635222501363073	0.0704518389842503	20	0	NA
ABHD16A	ENSG00000204427	chr6:31021855-31022378	test	908	74025	TRUE	0.2	-0.0292607761573938	0.942112868580355	0.512	124	74809	-0.137187452031794	TRUE	1	0.0975805	0.678022240069181	-0.0787881968344515	8	0	NA
ABHD16A	ENSG00000204427	chr6:31025525-31025931	test	2321	72612	TRUE	0.38	0.0194044301408076	0.968546939672539	0.48	77	74856	0.190442567358025	TRUE	1	0.1430557	0.746459216958388	0.0713755917996971	20	0	NA
ABHD16A	ENSG00000204427	chr6:31040333-31040522	test	865	74068	TRUE	0.872	-0.000375882625618829	0.997486807713173	0.868	113	74820	-0.109918532252664	TRUE	1	0.8008183	0.996170503838647	-0.0374106209602758	7	0	NA
ABHD16A	ENSG00000204427	chr6:31042790-31043131	test	2401	72532	TRUE	0.14	-0.0229075778638084	0.920436507936508	0.361432974968196	119	74814	0.171033651836358	TRUE	1	0.0800196	0.654641924644732	-0.0548471020440149	19	0	NA
ABHD16A	ENSG00000204427	chr6:31044219-31044616	test	2167	72766	TRUE	0.1	0.0321660718221355	0.910321821036107	0.8	181	74752	0.126357984088486	TRUE	1	0.6274837	0.977103571727632	0.0524929293644701	20	0	NA
ABHD16A	ENSG00000204427	chr6:31053801-31054266	test	2230	72703	TRUE	0.04	-0.0283606060154402	0.846018237082067	1	162	74771	-0.104212575229566	TRUE	1	0.4938671	0.941086552849315	-0.0505038876844601	20	0	NA
ABHD16A	ENSG00000204427	chr6:31057464-31057857	test	2632	72301	TRUE	0.084	-0.0275078471701784	0.898008910738977	0.0820819838593591	172	74761	-0.204267691889803	TRUE	0.791717350821894	0.2331416	0.826710055690298	-0.0784730256577436	20	0	NA
ABHD16A	ENSG00000204427	chr6:31058176-31058760	test	2273	72660	TRUE	0.336	0.0181323026244162	0.962519451648759	0.254266607261503	123	74810	0.16750620534818	TRUE	1	0.1025519	0.691871418683162	0.0599229394719622	20	0	NA
ABHD16A	ENSG00000204427	chr6:31068850-31069378	test	2524	72409	TRUE	0.224	-0.0150581101738307	0.945127334465195	0.88	188	74745	-0.123194313440169	TRUE	1	0.3189973	0.879028271010709	-0.0417558520701454	20	0	NA
ABHD16A	ENSG00000204427	chr6:31070632-31071235	test	2520	72413	TRUE	0.56	0.0145666903584036	0.982145377558222	0.0777388196464745	164	74769	0.171383722853935	TRUE	0.784269521410579	0.2237656	0.826710055690298	0.0435535188298091	20	0	NA
ABHD16A	ENSG00000204427	chr6:31072588-31072809	test	2453	72480	TRUE	0.276	0.0234120512841249	0.952226684515841	0.312366829931066	151	74782	0.152240144118028	TRUE	1	0.1164468	0.708269064543856	0.0769887876093505	20	0	NA
ABHD16A	ENSG00000204427	chr6:31079616-31080107	test	2366	72567	TRUE	0.48	-0.0112091253958213	0.97829066838498	1	191	74742	-0.112836480213184	TRUE	1	0.4680375	0.938420189149349	-0.0442949977063139	19	0	NA
ABHD16A	ENSG00000204427	chr6:31083575-31084324	test	2430	72503	TRUE	0.504	-0.00286604647030542	0.97998826389471	0.48	160	74773	-0.175202117792267	TRUE	1	0.3972375	0.908334250978825	-0.0506928713962193	20	0	NA
ABHD16A	ENSG00000204427	chr6:31086852-31087115	test	2419	72514	TRUE	0.716	-0.0041775514923863	0.98959987428549	0.345606940600714	110	74823	-0.189613992796736	TRUE	1	0.5931736	0.971094188953534	-0.0500536283577803	20	0	NA
ABHD16A	ENSG00000204427	chr6:31087560-31087877	test	2264	72669	TRUE	0.296	-0.0145105924522952	0.954854202401372	0.88	152	74781	-0.124927652136892	TRUE	1	0.6781668	0.986291745542071	-0.0382698427249288	20	0	NA
ABHD16A	ENSG00000204427	chr6:31092821-31093433	test	2532	72401	TRUE	0.524	0.0122253620498367	0.980407849784157	0.56	148	74785	0.16990124161205	TRUE	1	0.7401377	0.989547765049494	0.0351200133084564	20	0	NA
ABHD16A	ENSG00000204427	chr6:31102152-31102888	test	2542	72391	TRUE	0.48	0.014785627283886	0.97829066838498	1	115	74818	-0.11953373947037	TRUE	1	0.7736763	0.992906856633111	0.0435507212200818	20	0	NA
ABHD16A	ENSG00000204427	chr6:31111005-31111190	test	2423	72510	TRUE	0.216	0.0217525010127786	0.944414703110273	0.289045143041478	88	74845	0.216154601044925	TRUE	1	0.4454958	0.927412327682489	0.0477531039987757	20	0	NA
ABHD16A	ENSG00000204427	chr6:31114273-31115546	test	2481	72452	TRUE	0.0176697024996415	-0.0403329089210631	0.827337579617834	0.173334554035094	138	74795	-0.175065282153574	TRUE	0.915673489848776	0.3952661	0.908334250978825	-0.0662554917832666	20	0	NA
ABHD16A	ENSG00000204427	chr6:31115782-31118256	test	2230	72703	TRUE	0.32	-0.0162026452989559	0.960447303399506	1	91	74842	-0.152493193599316	TRUE	1	0.8905644	0.999994252483739	-0.0507676693784367	19	0	NA
ABHD16A	ENSG00000204427	chr6:31121455-31121665	test	2096	72837	TRUE	0.88	0.00811046956786976	0.997650301080065	1	129	74804	-0.130671696288091	TRUE	1	0.8293463	0.998677021298667	-0.0348128779824033	19	0	NA
ABHD16A	ENSG00000204427	chr6:31122864-31123588	test	2293	72640	TRUE	0.612	0.00660144423393128	0.98415377339369	1	138	74795	0.125975438532802	TRUE	1	0.7993763	0.996170503838647	0.0434936081731976	20	0	NA
ABHD16A	ENSG00000204427	chr6:31125080-31125417	test	2406	72527	TRUE	0.756	0.00983374699016482	0.991213576926644	0.836	124	74809	-0.153775678728346	TRUE	1	0.4790366	0.938420189149349	-0.0468535899531019	19	0	NA
ABHD16A	ENSG00000204427	chr6:31126809-31127048	test	2518	72415	TRUE	0.74	0.0122660548302918	0.991159611739705	1	105	74828	-0.138683962867144	TRUE	1	0.6776418	0.986291745542071	-0.0311055098536818	20	0	NA
ABHD16A	ENSG00000204427	chr6:31127937-31128440	test	2508	72425	TRUE	0.98	0.00404595691581422	0.99982198242906	0.48	159	74774	0.148290982239836	TRUE	1	0.6137	0.97265748791041	0.0404463129058433	20	0	NA
ABHD16A	ENSG00000204427	chr6:31131382-31133381	test	2225	72708	TRUE	0.736	0.00915213541328397	0.991128055270644	0.56	139	74794	-0.154452678153007	TRUE	1	0.4143166	0.916385202763373	0.0455541968033899	20	0	NA
ABHD16A	ENSG00000204427	chr6:31133357-31133579	test	2294	72639	TRUE	0.2	0.0233540743339091	0.942112868580355	1	140	74793	0.128675424164781	TRUE	1	0.5758832	0.963050735477813	0.0633467866548338	20	0	NA
ABHD16A	ENSG00000204427	chr6:31137292-31138485	test	2458	72475	TRUE	0.904	0.00100546704426607	0.997887623338304	0.56	116	74817	0.152350517879811	TRUE	1	0.5328052	0.951721075482773	0.0481738493306882	20	0	NA
ABHD16A	ENSG00000204427	chr6:31139684-31140160	test	2349	72584	TRUE	0.52	-0.00361603915500508	0.980407849784157	0.219333577083531	104	74829	-0.183896339166615	TRUE	0.965441860465116	0.3457199	0.886870894335415	-0.0513935185445479	20	0	NA
ABHD16A	ENSG00000204427	chr6:31142479-31142749	test	2375	72558	TRUE	0.408	-0.0118008032615844	0.972083818393481	1	139	74794	-0.12436216262945	TRUE	1	0.7311574	0.989547765049494	-0.0465509772652252	20	0	NA
ABHD16A	ENSG00000204427	chr6:31144857-31146857	test	2347	72586	TRUE	0.72	-0.00265049017408048	0.98959987428549	0.8	168	74765	0.146134526921812	TRUE	1	0.8375943	0.998677021298667	-0.0361216662796197	20	0	NA
ABHD16A	ENSG00000204427	chr6:31152858-31153057	test	2229	72704	TRUE	0.6	0.0117658151573732	0.98415377339369	1	100	74833	-0.144234016539298	TRUE	1	0.683764	0.986291745542071	0.0376059108776937	20	0	NA
ABHD16A	ENSG00000204427	chr6:31157682-31159681	test	2435	72498	TRUE	0.184	0.0232892022100262	0.940614163972965	0.88	228	74705	0.102669250702065	TRUE	1	0.448046	0.927412327682489	0.0510788009062273	20	0	NA
ABHD16A	ENSG00000204427	chr6:31157866-31159144	test	1957	72976	TRUE	0.108	0.0291558285416018	0.913017806935333	0.211084188747737	99	74834	0.199103323941741	TRUE	0.956305821572232	0.0684593	0.618961570354936	0.0781322927856298	20	0	NA
ABHD16A	ENSG00000204427	chr6:31159254-31159656	test	2586	72347	TRUE	0.444	0.0168609032487566	0.974844287382072	1	131	74802	-0.129014905015622	TRUE	1	0.5575397	0.960226530513253	0.0419770312850113	20	0	NA
ABHD16A	ENSG00000204427	chr6:31164051-31164328	test	2315	72618	TRUE	0.216	0.0243737490575096	0.944414703110273	1	118	74815	0.120671031636152	TRUE	1	0.8113819	0.996170503838647	0.0615992411597981	20	0	NA
ABHD16A	ENSG00000204427	chr6:31169199-31170261	test	2309	72624	TRUE	0.0156978269080951	0.0423050703902828	0.779125025249499	1	119	74814	0.128352014814936	TRUE	1	0.3736383	0.904638872014669	0.0584284670723327	20	0	NA
ABHD16A	ENSG00000204427	chr6:31170419-31170828	test	2408	72525	TRUE	0.34	0.0182582520143368	0.963506414172266	1	167	74766	0.108238965348369	TRUE	1	0.5384301	0.951721075482773	0.0490395364300966	20	0	NA
ABHD16A	ENSG00000204427	chr6:31170587-31170657	test	1336	73597	TRUE	0.66	-0.00962445647814114	0.987891885080645	0.48	141	74792	-0.144334035164408	TRUE	1	0.1924258	0.803292982154093	-0.0646316581128543	10	0	NA
ABHD16A	ENSG00000204427	chr6:31171729-31173747	test	2454	72479	TRUE	0.616	-0.00692682735785555	0.98415377339369	0.240665660488144	113	74820	0.177154525143241	TRUE	0.985240375008692	0.2944849	0.860851995488687	0.0465385588906912	20	0	NA
ABHD16A	ENSG00000204427	chr6:31176046-31176308	test	2280	72653	TRUE	0.00395925974251661	0.0529940905282675	0.454628860037984	0.0261382280878157	163	74770	0.201905325567354	TRUE	0.64153959498089	0.0929624	0.668842569482383	0.0833598883835235	20	0	NA
ABHD16A	ENSG00000204427	chr6:31178771-31179009	test	2446	72487	TRUE	0.768	0.00794476896501806	0.991213576926644	0.0739749546384529	185	74748	0.158598882340149	TRUE	0.7732909854442	0.2154637	0.81772965592394	0.0391282829104967	20	0	NA
ABHD16A	ENSG00000204427	chr6:31180225-31181002	test	2451	72482	TRUE	0.304	0.0191289472157976	0.957187330316742	0.0368226770349976	157	74776	0.19929633983113	TRUE	0.694633420674443	0.1220794	0.712799467172996	0.0676981440350887	20	0	NA
ABHD16A	ENSG00000204427	chr6:31180432-31187807	test	2478	72455	TRUE	0.16	-0.0224788234865865	0.931370252635101	1	146	74787	-0.121073990940923	TRUE	1	0.7993763	0.996170503838647	-0.0388650542778269	20	0	NA
ABHD16A	ENSG00000204427	chr6:31192567-31192812	test	2201	72732	TRUE	0.872	0.00774864242799378	0.997486807713173	1	118	74815	-0.125082036382758	TRUE	1	0.8943582	0.999994252483739	0.0347854926059917	20	0	NA
ABHD16A	ENSG00000204427	chr6:31196931-31198563	test	2258	72675	TRUE	0.692	-0.00579966933774934	0.98930750798722	1	139	74794	-0.116957703255932	TRUE	1	0.4759712	0.938420189149349	-0.0476478073475813	20	0	NA
ABHD16A	ENSG00000204427	chr6:31200382-31203181	test	2256	72677	TRUE	0.996	0.000766620030038911	0.99982198242906	1	126	74807	-0.111652055121006	TRUE	1	0.8943582	0.999994252483739	0.0327625012366836	20	0	NA
ABHD16A	ENSG00000204427	chr6:31202775-31203156	test	2402	72531	TRUE	0.496	-0.00858502838343655	0.979430744345753	0.0652422273920873	97	74836	-0.238283076280405	TRUE	0.761803626839053	0.0462498	0.559010344681677	-0.0617793701933826	20	0	NA
ABHD16A	ENSG00000204427	chr6:31203315-31204537	test	2121	72812	TRUE	0.852	0.000532155387597655	0.997265218927148	1	84	74849	-0.155248613095295	TRUE	1	0.6137	0.97265748791041	0.0520320203081214	20	0	NA
ABHD16A	ENSG00000204427	chr6:31204790-31205139	test	2195	72738	TRUE	0.16	-0.0171016891794	0.931370252635101	0.88	91	74842	-0.153534031635769	TRUE	1	0.8605408	0.999501292479716	-0.0472785004754983	20	0	NA
ABHD16A	ENSG00000204427	chr6:31210029-31210432	test	2516	72417	TRUE	0.36	-0.0106040287943947	0.966677236693092	1	162	74771	0.0965720650040907	TRUE	1	0.5950358	0.971094188953534	-0.0465639140962026	20	0	NA
ABHD16A	ENSG00000204427	chr6:31214378-31214740	test	2240	72693	TRUE	0.36	-0.011166385671789	0.966677236693092	1	102	74831	-0.159102766253589	TRUE	1	0.5427615	0.952735767906977	-0.0458912015049818	20	0	NA
ABHD16A	ENSG00000204427	chr6:31216413-31216739	test	2350	72583	TRUE	0.676	0.0109660610950439	0.987891885080645	1	138	74795	-0.102887685408116	TRUE	1	0.7435214	0.989547765049494	0.0450788380467134	19	0	NA
ABHD16A	ENSG00000204427	chr6:31225249-31225486	test	2483	72450	TRUE	0.872	0.00594261620684255	0.997486807713173	1	111	74822	0.101401620202203	TRUE	1	0.9742345	0.999994252483739	0.0340415043601642	20	0	NA
ABHD16A	ENSG00000204427	chr6:31227161-31227587	test	2048	72885	TRUE	0.52	-0.0119783752889293	0.980407849784157	1	108	74825	-0.113894485301199	TRUE	1	0.5758832	0.963050735477813	-0.0455022408123753	20	0	NA
ABHD16A	ENSG00000204427	chr6:31246063-31246842	test	2457	72476	TRUE	0.216	-0.0186847354006732	0.944414703110273	0.100528042109627	122	74811	-0.204397269556978	TRUE	0.818019409208293	0.2710429	0.855454253720223	-0.0409797386760608	20	0	NA
ABHD16A	ENSG00000204427	chr6:31268128-31268420	test	2181	72752	TRUE	0.652	-0.00369819393395421	0.986828058727569	0.684	95	74838	0.195307576845006	TRUE	1	0.3375096	0.886870894335415	0.067143727464462	19	0	NA
ABHD16A	ENSG00000204427	chr6:31270985-31272710	test	2746	72187	TRUE	0.716	-0.00251413530937716	0.98959987428549	1	122	74811	-0.112948728327939	TRUE	1	0.8229451	0.998375466541331	-0.0369376516495551	20	0	NA
ABHD16A	ENSG00000204427	chr6:31283611-31283788	test	1812	73121	TRUE	0.428	-0.00935749077831982	0.974703934801987	1	106	74827	0.107641852237691	TRUE	1	0.747128	0.990260263249755	-0.0299344831063844	15	0	NA
ABHD16A	ENSG00000204427	chr6:31307531-31309242	test	2460	72473	TRUE	0.728	0.00861662301234967	0.990398248255098	0.188973312756956	93	74840	0.212914436516037	TRUE	0.928695976386515	0.180198	0.786012164331746	0.0690883754462522	20	0	NA
ABHD16A	ENSG00000204427	chr6:31321905-31322115	test	2065	72868	TRUE	0.66	0.0106928338991334	0.987891885080645	1	162	74771	-0.0968149484500795	TRUE	1	0.8161857	0.997448981549873	0.0400243066109907	17	0	NA
ABHD16A	ENSG00000204427	chr6:31355791-31357656	test	2312	72621	TRUE	0.236	-0.0205574761691887	0.945862227853934	0.56	149	74784	0.14121955429959	TRUE	1	0.401459	0.908334250978825	-0.0555138558683134	20	0	NA
ABHD16A	ENSG00000204427	chr6:31366709-31367557	test	2031	72902	TRUE	0.256	-0.0204490270557978	0.948770255388327	1	102	74831	-0.117871025049653	TRUE	1	0.9644439	0.999994252483739	-0.0433378583199791	20	0	NA
ABHD16A	ENSG00000204427	chr6:31374058-31374433	test	453	74480	TRUE	0.32	0.0501550197660356	0.960447303399506	1	109	74824	0.0887847979595517	TRUE	1	0.5769243	0.963593409470804	0.0625717382861252	4	0	NA
ABHD16A	ENSG00000204427	chr6:31386778-31387564	test	2286	72647	TRUE	0.56	-0.0102263723608367	0.982145377558222	0.96	120	74813	-0.14865470025284	TRUE	1	0.4964451	0.941086552849315	-0.0621866348810022	20	0	NA
ABHD16A	ENSG00000204427	chr6:31389100-31389716	test	2322	72611	TRUE	0.636	-0.0046848703474347	0.984802955116936	0.8	163	74770	0.126159697120594	TRUE	1	0.1653403	0.76752336510989	-0.0528166004371802	20	0	NA
ABHD16A	ENSG00000204427	chr6:31395558-31396207	test	2382	72551	TRUE	0.28	-0.0129257685358617	0.953400570884872	1	137	74796	-0.130026476946237	TRUE	1	0.8222012	0.998375466541331	-0.0384913753868428	20	0	NA
ABHD16A	ENSG00000204427	chr6:31396975-31397224	test	2327	72606	TRUE	0.464	0.0148145381837907	0.976980189184366	0.140817022009383	102	74831	0.218788661246368	TRUE	0.87471831812381	0.34399	0.886870894335415	0.0501525258152312	20	0	NA
ABHD16A	ENSG00000204427	chr6:31399621-31400348	test	2237	72696	TRUE	0.156	-0.0205470873497604	0.929229583975347	0.56	107	74826	-0.154497879841197	TRUE	1	0.7401377	0.989547765049494	-0.0508571762699389	20	0	NA
ABHD16A	ENSG00000204427	chr6:31400530-31400962	test	2102	72831	TRUE	0.108	0.0287961440623423	0.913017806935333	1	66	74867	-0.168664118652397	TRUE	1	0.4344406	0.927412327682489	0.061840966763378	20	0	NA
ABHD16A	ENSG00000204427	chr6:31402804-31402980	test	2464	72469	TRUE	0.072	0.0327916360454967	0.890055071948836	0.222494659420299	164	74769	0.175360021946167	TRUE	0.965508686924621	0.4626555	0.937368493265007	0.0603465503214027	20	0	NA
ABHD16A	ENSG00000204427	chr6:31403053-31404177	test	2356	72577	TRUE	0.416	-0.00565667755322119	0.973478611783696	0.64	98	74835	-0.180580780644257	TRUE	1	0.5162628	0.946784533866933	-0.0512695679621444	20	0	NA
ABHD16A	ENSG00000204427	chr6:31414179-31414776	test	2557	72376	TRUE	0.656	-0.00573518551112029	0.987747435841953	1	141	74792	-0.119088535273441	TRUE	1	0.3736383	0.904638872014669	0.0571935649621347	20	0	NA
ABHD16A	ENSG00000204427	chr6:31416045-31417027	test	2284	72649	TRUE	0.788	0.00778833363437625	0.99250601842634	1	100	74833	-0.13292206767765	TRUE	1	0.9147228	0.999994252483739	-0.0215107983905534	19	0	NA
ABHD16A	ENSG00000204427	chr6:31441114-31441278	test	2566	72367	TRUE	0.188	-0.0176467627271797	0.94085678807947	1	154	74779	-0.0908605361473191	TRUE	1	0.8786426	0.999994252483739	-0.03712190523251	20	0	NA
ABHD16A	ENSG00000204427	chr6:31441481-31443034	test	2377	72556	TRUE	0.096	-0.0309120258562823	0.907383863080685	0.8	105	74828	-0.150022767585706	TRUE	1	0.8375943	0.998677021298667	-0.0476252257030153	20	0	NA
ABHD16A	ENSG00000204427	chr6:31462653-31463642	test	2557	72376	TRUE	0.516	-0.00351495365673582	0.980407849784157	1	90	74843	-0.154801197149578	TRUE	1	0.9838734	0.999994252483739	-0.0283953205076562	20	0	NA
ABHD16A	ENSG00000204427	chr6:31467054-31467436	test	2189	72744	TRUE	0.564	0.011332858428291	0.982970976647019	0.8	98	74835	-0.197272082777658	TRUE	1	0.4454958	0.927412327682489	-0.0438205284487216	20	0	NA
ABHD16A	ENSG00000204427	chr6:31474771-31475258	test	2485	72448	TRUE	0.68	0.00244610390761979	0.988320070179836	1	93	74840	-0.146603017661998	TRUE	1	0.9624669	0.999994252483739	0.0287269096150843	20	0	NA
ABHD16A	ENSG00000204427	chr6:31475434-31475678	test	2477	72456	TRUE	0.54	0.0155112679193086	0.980940322664857	1	118	74815	0.087386737690097	TRUE	1	0.9985062	0.999994252483739	0.0302575434950598	20	0	NA
ABHD16A	ENSG00000204427	chr6:31486082-31486696	test	1340	73593	TRUE	0.516	0.014656635101653	0.980407849784157	0.572	92	74841	0.159495124923414	TRUE	1	0.1576603	0.76752336510989	0.0645896314531585	11	0	NA
ABHD16A	ENSG00000204427	chr6:31491962-31492232	test	1541	73392	TRUE	0.684	0.00968875345035158	0.988907957614793	1	197	74736	0.0741176718955958	TRUE	1	0.8808371	0.999994252483739	0.030958928146794	13	0	NA
ABHD16A	ENSG00000204427	chr6:31493799-31494553	test	2379	72554	TRUE	0.836	-0.000210046740733993	0.995968511450382	0.762835455351337	87	74846	-0.203302794369102	TRUE	1	0.8256048	0.998677021298667	-0.0339117270592771	20	0	NA
ABHD16A	ENSG00000204427	chr6:31494826-31495422	test	2410	72523	TRUE	0.3	0.0189067839051504	0.957108798312778	0.88	187	74746	0.117613955082047	TRUE	1	0.6277146	0.977103571727632	0.048759110349518	20	0	NA
ABHD16A	ENSG00000204427	chr6:31497604-31498618	test	2447	72486	TRUE	0.516	0.0117429887967067	0.980407849784157	1	118	74815	0.12324682031609	TRUE	1	0.8552278	0.999501292479716	0.0372929198707615	20	0	NA
ABHD16A	ENSG00000204427	chr6:31497782-31499781	test	2783	72150	TRUE	0.992	0.00146217987605812	0.99982198242906	0.96	159	74774	-0.117055840021056	TRUE	1	0.5812739	0.963966079133858	0.0390713753290601	20	0	NA
ABHD16A	ENSG00000204427	chr6:31498750-31499105	test	2793	72140	TRUE	0.024	0.0349907072147078	0.827337579617834	0.0654598311371082	127	74806	-0.233774242776773	TRUE	0.76190971868696	0.0020059	0.197954673375594	0.0902456125543189	20	0	NA
ABHD16A	ENSG00000204427	chr6:31508898-31509553	test	2411	72522	TRUE	0.496	-0.00727935897253751	0.979430744345753	0.56	105	74828	-0.207382557057871	TRUE	1	0.7401377	0.989547765049494	-0.0445766806617152	20	0	NA
ABHD16A	ENSG00000204427	chr6:31510507-31513057	test	1825	73108	TRUE	0.36	-0.00983425500599333	0.966677236693092	1	91	74842	-0.158699756676752	TRUE	1	0.3719821	0.904638872014669	-0.0698348065697331	20	0	NA
ABHD16A	ENSG00000204427	chr6:31511215-31511680	test	2646	72287	TRUE	0.276	-0.0151106880329301	0.952226684515841	0.130812570548887	179	74754	-0.160861451806691	TRUE	0.863454481730946	0.3269735	0.88453681521525	-0.0568401732105883	20	0	NA
ABHD16A	ENSG00000204427	chr6:31515513-31516701	test	2449	72484	TRUE	0.676	0.00691681058656402	0.987891885080645	1	125	74808	0.129233766663794	TRUE	1	0.3104784	0.871691604519723	0.0581766374477336	20	0	NA
ABHD16A	ENSG00000204427	chr6:31517213-31517602	test	2086	72847	TRUE	0.244	0.023638050369438	0.946629125780553	1	135	74798	0.115018403609785	TRUE	1	0.5578739	0.960226530513253	0.054708321430286	19	0	NA
ABHD16A	ENSG00000204427	chr6:31522833-31523158	test	2500	72433	TRUE	0.332	-0.0153398149274659	0.962432094650892	1	128	74805	-0.164412977003732	TRUE	1	0.2707536	0.855191347988841	-0.0628099690904783	20	0	NA
ABHD16A	ENSG00000204427	chr6:31525859-31526473	test	2330	72603	TRUE	0.972	0.00218368099553334	0.9998022172949	1	85	74848	0.140479156807338	TRUE	1	0.9448266	0.999994252483739	0.0344532403601785	20	0	NA
ABHD16A	ENSG00000204427	chr6:31528277-31530194	test	2181	72752	TRUE	0.46	0.0151413331337373	0.976980189184366	1	74	74859	0.0980125744716642	TRUE	1	0.9983138	0.999994252483739	0.0257244019909015	20	0	NA
ABHD16A	ENSG00000204427	chr6:31533582-31537581	test	2334	72599	TRUE	0.464	-0.00981642579072606	0.976980189184366	0.8	114	74819	-0.155824486705406	TRUE	1	0.8375943	0.998677021298667	-0.0400123967392068	20	0	NA
ABHD16A	ENSG00000204427	chr6:31541111-31542661	test	2413	72520	TRUE	0.652	-0.00503016691518532	0.986828058727569	1	108	74825	-0.13023300728719	TRUE	1	0.9154018	0.999994252483739	-0.0329160416741447	20	0	NA
ABHD16A	ENSG00000204427	chr6:31541761-31541994	test	973	73960	TRUE	0.992	0.00290165722164337	0.99982198242906	1	190	74743	-0.06961939352805	TRUE	1	0.7698586	0.992906856633111	0.0369972099551216	10	0	NA
ABHD16A	ENSG00000204427	chr6:31546358-31547231	test	2258	72675	TRUE	0.172	0.0314173649819796	0.936585022302215	0.190935315555478	156	74777	0.178463158513278	TRUE	0.928695976386515	0.3750598	0.904638872014669	0.0619801360793422	19	0	NA
ABHD16A	ENSG00000204427	chr6:31547323-31547789	test	2209	72724	TRUE	0.724	0.00654236408784126	0.98959987428549	0.059259510691036	124	74809	0.215137980348129	TRUE	0.754631695345911	0.1814095	0.789898015336223	0.0434510349910103	20	0	NA
ABHD16A	ENSG00000204427	chr6:31548048-31548524	test	2411	72522	TRUE	0.22	0.0258409343721815	0.945127334465195	0.56	138	74795	-0.141172576647005	TRUE	1	0.0541634	0.586371537100139	0.0578938048051549	20	0	NA
ABHD16A	ENSG00000204427	chr6:31551431-31551649	test	2446	72487	TRUE	0.644	0.0119690121554958	0.98559737704918	0.383615921673321	117	74816	-0.175874223695308	TRUE	1	0.6252541	0.977103571727632	0.0491201582176508	20	0	NA
ABHD16A	ENSG00000204427	chr6:31558164-31558469	test	2363	72570	TRUE	0.54	-0.00533279903078565	0.980940322664857	1	97	74836	0.174734432917507	TRUE	1	0.7675346	0.992906856633111	-0.0428136294677127	19	0	NA
ABHD16A	ENSG00000204427	chr6:31558756-31559619	test	2246	72687	TRUE	0.58	0.0110739240028663	0.98415377339369	0.458144123180654	136	74797	0.158776348097656	TRUE	1	0.5368055	0.951721075482773	0.0525008130241538	20	0	NA
ABHD16A	ENSG00000204427	chr6:31559695-31560201	test	2459	72474	TRUE	0.936	0.00261268428082317	0.99850618589891	1	126	74807	0.124682399942786	TRUE	1	0.5166864	0.946784533866933	-0.0442398866671804	20	0	NA
ABHD16A	ENSG00000204427	chr6:31560306-31560752	test	2242	72691	TRUE	0.556	-0.00567196594164754	0.981238682188237	0.0562539839275621	128	74805	-0.222293260987051	TRUE	0.744709582847225	0.1164468	0.708269064543856	-0.0507856601582031	20	0	NA
ABHD16A	ENSG00000204427	chr6:31563051-31563662	test	2250	72683	TRUE	0.668	0.00917614686885271	0.987891885080645	0.288911141301013	106	74827	-0.193508823526455	TRUE	1	0.041615	0.545329895833333	-0.0682142067734613	20	0	NA
ABHD16A	ENSG00000204427	chr6:31567593-31567936	test	2464	72469	TRUE	0.42	0.0140184831541634	0.97396274202686	1	86	74847	-0.148415339455032	TRUE	1	0.9361511	0.999994252483739	0.0342136042564029	20	0	NA
ABHD16A	ENSG00000204427	chr6:31568100-31568377	test	2093	72840	TRUE	0.4	0.0152625200942245	0.971891476657705	0.413934391844921	125	74808	0.150122838069502	TRUE	1	0.1039789	0.691871418683162	0.0571385456574644	19	0	NA
ABHD16A	ENSG00000204427	chr6:31570582-31572581	test	2409	72524	TRUE	0.52	0.0123011153377113	0.980407849784157	0.0707916178533902	183	74750	0.168722491566465	TRUE	0.765406482093647	0.2083025	0.815337545594431	0.0381180764367881	20	0	NA
ABHD16A	ENSG00000204427	chr6:31571859-31572562	test	2347	72586	TRUE	0.148	-0.020587904924624	0.92596475454055	0.48	139	74794	0.164082486406581	TRUE	1	0.4549361	0.927848905184094	-0.0589480016856124	20	0	NA
ABHD16A	ENSG00000204427	chr6:31573932-31575931	test	2641	72292	TRUE	0.44	-0.00826390819465717	0.974703934801987	0.368942699194062	124	74809	-0.16392665937377	TRUE	1	0.6132826	0.97265748791041	-0.0428780416482785	20	0	NA
ABHD16A	ENSG00000204427	chr6:31574156-31574793	test	2537	72396	TRUE	0.08	0.0308524990495167	0.896425120772947	0.0164151650057875	228	74705	0.167179829873827	TRUE	0.562497002836971	0.0624831	0.609379032122161	0.0501088745723579	19	0	NA
ABHD16A	ENSG00000204427	chr6:31578384-31578819	test	2294	72639	TRUE	0.768	-0.0039232209415716	0.991213576926644	0.217617449390143	137	74796	-0.181735843014906	TRUE	0.961873956989305	0.4564314	0.9288592665	-0.0452921015886222	20	0	NA
ABHD16A	ENSG00000204427	chr6:31580307-31582306	test	2566	72367	TRUE	0.38	-0.00854447221446364	0.968546939672539	1	137	74796	-0.120278641680424	TRUE	1	0.631833	0.977103571727632	-0.0463193680801237	20	0	NA
ABHD16A	ENSG00000204427	chr6:31580665-31581864	test	2639	72294	TRUE	0.076	0.028330195077285	0.893320945945946	0.912	63	74870	0.188094309165275	TRUE	1	0.5093116	0.946784533866933	0.0563259472306178	19	0	NA
ABHD16A	ENSG00000204427	chr6:31585583-31585819	test	2435	72498	TRUE	0.696	0.0122970193972072	0.98930750798722	1	148	74785	0.103399344872158	TRUE	1	0.8113819	0.996170503838647	0.0433558005403538	20	0	NA
ABHD16A	ENSG00000204427	chr6:31589309-31589721	test	2260	72673	TRUE	0.9	0.00410282925041816	0.997650301080065	1	104	74829	0.108527973529849	TRUE	1	0.4759712	0.938420189149349	0.0516321821979278	20	0	NA
ABHD16A	ENSG00000204427	chr6:31592513-31593395	test	2219	72714	TRUE	0.268	0.0232160215151094	0.95185688035933	0.481960509615116	100	74833	-0.174973589782851	TRUE	1	0.0715103	0.626127375042182	0.0723500136431542	20	0	NA
ABHD16A	ENSG00000204427	chr6:31596984-31597323	test	1661	73272	TRUE	0.136	0.0303186564502718	0.918346433770015	0.72	130	74803	0.15205524815165	TRUE	1	0.7065547	0.989547765049494	0.0631328319899689	15	0	NA
ABHD16A	ENSG00000204427	chr6:31598439-31599041	test	2389	72544	TRUE	0.712	0.0102810192950242	0.98930750798722	1	147	74786	0.128486235748017	TRUE	1	0.3927698	0.908334250978825	0.045864975182014	20	0	NA
ABHD16A	ENSG00000204427	chr6:31609362-31610490	test	2499	72434	TRUE	0.74	0.0093232887677277	0.991159611739705	1	109	74824	-0.134253853273044	TRUE	1	0.7736763	0.992906856633111	0.0370103280475581	20	0	NA
ABHD16A	ENSG00000204427	chr6:31613382-31615931	test	2275	72658	TRUE	0.36	0.0207663212592122	0.966677236693092	1	141	74792	0.119726638553912	TRUE	1	0.6495752	0.981628293671285	0.0473794713838165	20	0	NA
ABHD16A	ENSG00000204427	chr6:31618257-31620457	test	2572	72361	TRUE	0.0115541473233551	0.0413225634655396	0.673316369956383	0.72	339	74594	0.0889716815037187	TRUE	1	0.1430557	0.746459216958388	0.0641137514701324	20	0	NA
ABHD16A	ENSG00000204427	chr6:31619900-31621361	test	2401	72532	TRUE	0.228	0.0243682784603614	0.945862227853934	1	171	74762	0.1253812488054	TRUE	1	0.7736763	0.992906856633111	0.0509869106468107	20	0	NA
ABHD16A	ENSG00000204427	chr6:31628282-31630281	test	2638	72295	TRUE	0.98	0.00476996525172124	0.99982198242906	1	92	74841	0.153007074463485	TRUE	1	0.9717129	0.999994252483739	0.0349937646187701	20	0	NA
ABHD16A	ENSG00000204427	chr6:31631181-31632983	test	2501	72432	TRUE	0.064	0.028164635941732	0.88608038201353	0.456	200	74733	0.128099230552915	TRUE	1	0.5638407	0.963050735477813	0.0502122323733898	19	0	NA
ABHD16A	ENSG00000204427	chr6:31637209-31638951	test	2419	72514	TRUE	0.964	2.68280017698963e-05	0.999641452074392	0.64	136	74797	-0.173475417681762	TRUE	1	0.6417507	0.981628293671285	-0.0436685973443504	20	0	NA
ABHD16A	ENSG00000204427	chr6:31638882-31641381	test	2143	72790	TRUE	0.992	0.00296023332766415	0.99982198242906	0.228114069399962	263	74670	0.113740755220465	TRUE	0.973337756311158	0.0578878	0.597438395492958	-0.0678976604784361	20	0	NA
ABHD16A	ENSG00000204427	chr6:31639340-31639728	test	2660	72273	TRUE	0.692	-0.00147794585494676	0.98930750798722	0.359436318303441	173	74760	0.145272185611466	TRUE	1	0.6052534	0.97265748791041	-0.0297597711349785	20	0	NA
ABHD16A	ENSG00000204427	chr6:31643943-31644721	test	2161	72772	TRUE	0.644	0.0179718930301194	0.98559737704918	0.304656940906612	243	74690	0.131468258025683	TRUE	1	0.2154644	0.81772965592394	0.0508675077631909	20	0	NA
ABHD16A	ENSG00000204427	chr6:31644432-31646581	test	2193	72740	TRUE	0.256	-0.0137921538247725	0.948770255388327	0.163360804819365	114	74819	0.192758027764808	TRUE	0.902572987624986	0.1034208	0.691871418683162	-0.0616327735585887	19	0	NA
ABHD16A	ENSG00000204427	chr6:31650807-31653131	test	2175	72758	TRUE	0.628	0.0118707284244399	0.98415377339369	1	79	74854	0.149035369955162	TRUE	1	0.6800148	0.986291745542071	0.0487141390654123	19	0	NA
ABHD16A	ENSG00000204427	chr6:31651695-31653469	test	2517	72416	TRUE	0.868	0.00821953538666165	0.997486807713173	0.56	129	74804	0.147377554710546	TRUE	1	0.6781668	0.986291745542071	0.0450273719573904	20	0	NA
ABHD16A	ENSG00000204427	chr6:31658396-31658559	test	2269	72664	TRUE	0.66	-0.00261891353492727	0.987891885080645	1	143	74790	0.12210958292568	TRUE	1	0.8373388	0.998677021298667	0.0444826308707555	19	0	NA
ABHD16A	ENSG00000204427	chr6:31659112-31659495	test	2721	72212	TRUE	0.588	0.0089464616586592	0.98415377339369	0.56	123	74810	-0.16504193178196	TRUE	1	0.0449973	0.559010344681677	0.0615890731801063	20	0	NA
ABHD16A	ENSG00000204427	chr6:31659583-31660191	test	2736	72197	TRUE	0.256	0.0182939554920711	0.948770255388327	0.180350715307666	121	74812	0.191877616672131	TRUE	0.91846033848418	0.3307306	0.88453681521525	0.047922597719639	20	0	NA
ABHD16A	ENSG00000204427	chr6:31660259-31661159	test	2261	72672	TRUE	0.156	-0.0178679803758106	0.929229583975347	1	89	74844	-0.11840809550762	TRUE	1	0.8543606	0.999501292479716	-0.041323533602954	20	0	NA
ABHD16A	ENSG00000204427	chr6:31663939-31664258	test	2459	72474	TRUE	0.756	-0.0042833831389073	0.991213576926644	1	125	74808	-0.109394108305782	TRUE	1	0.8786426	0.999994252483739	-0.0340883939236576	20	0	NA
ABHD16A	ENSG00000204427	chr6:31664701-31666410	test	2450	72483	TRUE	0.928	0.00115443868449017	0.998251298540688	0.64	107	74826	0.168336762897751	TRUE	1	0.7783877	0.992906856633111	0.035810717348091	20	0	NA
ABHD16A	ENSG00000204427	chr6:31665807-31669106	test	2431	72502	TRUE	0.000603699898070305	0.0575370277709659	0.159122944724326	0.0245709339168982	115	74818	0.213805135541137	TRUE	0.62658848705402	0.0132229	0.397203669030391	0.0960753081428565	20	0	NA
ABHD16A	ENSG00000204427	chr6:31666094-31666177	test	1153	73780	TRUE	0.16	-0.0337109419234856	0.931370252635101	0.0950931588506505	90	74843	-0.231174135885414	TRUE	0.805914845247349	0.1911214	0.803292982154093	-0.0829225749135026	9	0	NA
ABHD16A	ENSG00000204427	chr6:31674960-31675298	test	2452	72481	TRUE	0.668	0.0134816645826721	0.987891885080645	0.88	116	74817	0.141756999920621	TRUE	1	0.2417769	0.826710055690298	0.0540812851128896	20	0	NA
ABHD16A	ENSG00000204427	chr6:31676763-31677222	test	2381	72552	TRUE	0.284	0.0196595981960725	0.953400570884872	0.112501930578572	79	74854	0.247533561461542	TRUE	0.835066615238554	0.2941137	0.860851995488687	0.0662165928208652	20	0	NA
ABHD16A	ENSG00000204427	chr6:31680584-31681602	test	2216	72717	TRUE	0.152	0.0249408624563872	0.926499649614576	0.408434784405561	197	74736	0.138479951431851	TRUE	1	0.0387065	0.537785527108434	0.0662443797110819	20	0	NA
ABHD16A	ENSG00000204427	chr6:31682877-31683871	test	1902	73031	TRUE	0.584	0.0182707341383455	0.98415377339369	0.72	102	74831	-0.149266477175395	TRUE	1	0.4008987	0.908334250978825	0.0571446781966299	20	0	NA
ABHD16A	ENSG00000204427	chr6:31686527-31686872	test	2106	72827	TRUE	0.0030166529544473	-0.0523516541891835	0.397564007263665	0.197407106295717	103	74830	0.209721870829	TRUE	0.938536540284874	0.129149	0.729558295021763	-0.0886231958017678	20	0	NA
ABHD16A	ENSG00000204427	chr6:31687457-31687620	test	2458	72475	TRUE	0.000569177572008801	-0.0525442593877576	0.1515166906387	0.00822604665933233	140	74793	-0.250549539482326	TRUE	0.464031311764393	4e-07	0.000184506666666667	-0.128410007474606	20	0	NA
ABHD16A	ENSG00000204427	chr6:31689418-31689982	test	2358	72575	TRUE	4.84647161650947e-14	-0.121387297633595	3.06583388577101e-11	0.000272740492073906	140	74793	-0.297299195557977	TRUE	0.101094185606751	0	1e-07	-0.139063800663054	20	1	NA
ABHD16A	ENSG00000204427	chr6:31690204-31691207	test	2175	72758	TRUE	1.29787993888373e-37	-0.228610061732659	1.64205410085862e-34	6.06129416463983e-06	102	74831	-0.425493999818221	TRUE	0.00381255402955845	0	1e-07	-0.244671042438633	20	6	NA
ABHD16A	ENSG00000204427	chr6:31690757-31692756	test	2350	72583	TRUE	9.96041359383232e-09	-0.0896264265338198	5.05909036442936e-06	0.00118006517918646	87	74846	-0.353754546939084	TRUE	0.245000655737705	0	1e-07	-0.125373175644849	20	2	NA
ABHD16A	ENSG00000204427	chr6:31691466-31692043	test	2340	72593	TRUE	9.1533154417892e-17	-0.129891255982482	6.56632427852476e-14	0.000129806895789299	178	74755	-0.282385583409151	TRUE	0.0573276965084783	0	1e-07	-0.139364120544822	20	1	NA
ABHD16A	ENSG00000204427	chr6:31702534-31703582	test	2181	72752	TRUE	2.93769127134444e-65	-0.311288668270498	6.59416926182267e-62	2.98620830481085e-27	148	74785	-0.817269486493187	TRUE	8.85496082613697e-24	0	1e-07	-0.332747540767297	20	9	NA
ABHD16A	ENSG00000204427	chr6:31706742-31706917	test	2562	72371	TRUE	2.3548321864755e-06	-0.0726913778758473	0.000987114443951191	0.216621106717318	129	74804	-0.183908890718417	TRUE	0.959194059174522	0.2419419	0.826710055690298	-0.0802403118527825	20	0	NA
ABHD16A	ENSG00000204427	chr6:31710646-31710912	test	2408	72525	TRUE	0.116	-0.0188229860297695	0.913623089983022	0.158590552427144	99	74834	-0.222544569905591	TRUE	0.896227399478277	0.3727719	0.904638872014669	-0.0555489485410232	20	0	NA
ABHD16A	ENSG00000204427	chr6:31711205-31712020	test	2347	72586	TRUE	0.12	-0.0277707902746713	0.914621581513674	1	120	74813	-0.154509666621676	TRUE	1	0.7807962	0.992906856633111	-0.0540039959402695	20	0	NA
ABHD16A	ENSG00000204427	chr6:31713909-31714678	test	2101	72832	TRUE	0.892	0.00359938922113301	0.997650301080065	1	239	74694	0.0983521096681916	TRUE	1	0.5819308	0.963966079133858	-0.0379019102984449	18	0	NA
ABHD16A	ENSG00000204427	chr6:31717532-31717882	test	2352	72581	TRUE	0.104	-0.0254142428103941	0.912475097717816	0.127017596737941	177	74756	-0.156916616051626	TRUE	0.856632471932991	0.0684174	0.618961570354936	-0.0716129243677886	20	0	NA
ABHD16A	ENSG00000204427	chr6:31718391-31718642	test	2605	72328	TRUE	0.096	0.0299878537132789	0.907383863080685	0.64	245	74688	0.110679788217745	TRUE	1	0.2419419	0.826710055690298	0.0658427337880582	20	0	NA
ABHD16A	ENSG00000204427	chr6:31723308-31723688	test	2159	72774	TRUE	0.156	0.0230777717721504	0.929229583975347	0.792	100	74833	0.126698974144761	TRUE	1	0.5819308	0.963966079133858	0.0612535546642396	18	0	NA
ABHD16A	ENSG00000204427	chr6:31727307-31729306	test	2476	72457	TRUE	0.764	-0.00306020348983616	0.991213576926644	1	142	74791	-0.135596615869232	TRUE	1	0.4344406	0.927412327682489	-0.0515221256092995	20	0	NA
ABHD16A	ENSG00000204427	chr6:31728778-31730584	test	2290	72643	TRUE	0.884	-0.00264423304962014	0.997650301080065	0.8	180	74753	-0.135384863207854	TRUE	1	0.3457199	0.886870894335415	-0.0420418600800563	20	0	NA
ABHD16A	ENSG00000204427	chr6:31734684-31735403	test	2611	72322	TRUE	0.62	0.0122335519133485	0.98415377339369	1	147	74786	-0.0708590051719558	TRUE	1	0.9947724	0.999994252483739	0.0227044512751652	19	0	NA
ABHD16A	ENSG00000204427	chr6:31736254-31736691	test	2564	72369	TRUE	0.828	0.00725664456600494	0.995565807889689	0.88	147	74786	0.127649267489234	TRUE	1	0.2763309	0.856984983012102	0.0422902113233869	20	0	NA
ABHD16A	ENSG00000204427	chr6:31736414-31736521	test	1277	73656	TRUE	0.724	0.00974044881696301	0.98959987428549	0.8	108	74825	-0.137399264912436	TRUE	1	0.4490061	0.927848905184094	0.0527235676184096	10	0	NA
ABHD16A	ENSG00000204427	chr6:31737471-31737868	test	2403	72530	TRUE	0.172	-0.0222560788127688	0.936585022302215	0.96	165	74768	-0.119185886660623	TRUE	1	0.4478291	0.927412327682489	-0.0586674710724286	20	0	NA
ABHD16A	ENSG00000204427	chr6:31737959-31738266	test	2295	72638	TRUE	0.188	-0.018183845171055	0.94085678807947	1	102	74831	-0.131207309913395	TRUE	1	0.9717129	0.999994252483739	-0.0403016802020402	20	0	NA
ABHD16A	ENSG00000204427	chr6:31738650-31738862	test	2384	72549	TRUE	0.064	-0.0336464873750888	0.88608038201353	0.912	168	74765	-0.0987963439834121	TRUE	1	0.8696004	0.999994252483739	-0.0463342014344219	19	0	NA
ABHD16A	ENSG00000204427	chr6:31739606-31740673	test	2602	72331	TRUE	0.076	-0.0236893734030912	0.893320945945946	1	110	74823	-0.164546908329217	TRUE	1	0.2417769	0.826710055690298	-0.0538412874918383	20	0	NA
ABHD16A	ENSG00000204427	chr6:31739907-31743157	test	2411	72522	TRUE	0.168	-0.0231534377379861	0.933355688622755	0.0179313447129947	153	74780	-0.233944645534768	TRUE	0.584704225352113	0.0673194	0.618961570354936	-0.0548209285426606	20	0	NA
ABHD16A	ENSG00000204427	chr6:31745203-31745428	test	2574	72359	TRUE	0.82	0.00934660039479818	0.994729960601095	1	119	74814	0.145490842619715	TRUE	1	0.8554497	0.999501292479716	0.0393277705282065	20	0	NA
ABHD16A	ENSG00000204427	chr6:31747177-31747395	test	2394	72539	TRUE	0.344	-0.0125297382915681	0.964861139102745	0.64	89	74844	-0.196877677551572	TRUE	1	0.1967415	0.805793866515391	-0.0677381408157213	20	0	NA
ABHD16A	ENSG00000204427	chr6:31749537-31749955	test	2102	72831	TRUE	0.32	-0.0131409373136901	0.960447303399506	0.335308022631538	112	74821	-0.172754299906736	TRUE	1	0.0935849	0.668842569482383	-0.0662857047504595	20	0	NA
ABHD16A	ENSG00000204427	chr6:31750303-31751126	test	2392	72541	TRUE	0.476	-0.0107591300504954	0.977611640742599	1	119	74814	-0.103433246669531	TRUE	1	0.8786426	0.999994252483739	-0.0352352029222276	20	0	NA
ABHD16A	ENSG00000204427	chr6:31752860-31753761	test	2414	72519	TRUE	0.652	0.0115446778763793	0.986828058727569	0.608	116	74817	-0.156132490669975	TRUE	1	0.401485	0.908334250978825	0.051374664218952	19	0	NA
ABHD16A	ENSG00000204427	chr6:31762532-31764531	test	2297	72636	TRUE	0.976	0.0012315991197398	0.99982198242906	1	91	74842	-0.15641061447866	TRUE	1	0.9600096	0.999994252483739	-0.0417362770285257	20	0	NA
ABHD16A	ENSG00000204427	chr6:31762763-31764032	test	2524	72409	TRUE	0.884	0.00433394875652304	0.997650301080065	1	152	74781	-0.120287434357919	TRUE	1	0.88261	0.999994252483739	-0.0329556271789365	20	0	NA
ABHD16A	ENSG00000204427	chr6:31764314-31764571	test	2463	72470	TRUE	0.064	0.0299026972725183	0.88608038201353	0.988	143	74790	0.130364755272371	TRUE	1	0.2701386	0.855191347988841	0.063515142961624	19	0	NA
ABHD16A	ENSG00000204427	chr6:31765928-31766802	test	2352	72581	TRUE	0.628	-0.00417965550514277	0.98415377339369	0.48	127	74806	-0.168265570781265	TRUE	1	0.0817446	0.654641924644732	-0.065784493005159	20	0	NA
ABHD16A	ENSG00000204427	chr6:31769615-31770257	test	2224	72709	TRUE	0.28	0.0221230409097313	0.953400570884872	1	104	74829	0.102454263632612	TRUE	1	0.9112615	0.999994252483739	0.0437880913927358	20	0	NA
ABHD16A	ENSG00000204427	chr6:31770470-31770715	test	2254	72679	TRUE	0.26	-0.0136193134925406	0.948770255388327	1	194	74739	-0.101290618031783	TRUE	1	0.8229451	0.998375466541331	-0.0482501610410578	20	0	NA
ABHD16A	ENSG00000204427	chr6:31772888-31773174	test	2180	72753	TRUE	0.276	0.0240259908607596	0.952226684515841	0.96	167	74766	0.134287820813454	TRUE	1	0.401459	0.908334250978825	0.0712491571552393	20	0	NA
ABHD16A	ENSG00000204427	chr6:31775257-31778081	test	2502	72431	TRUE	0.416	-0.0111967912652848	0.973478611783696	0.56	98	74835	-0.162230812077754	TRUE	1	0.6781668	0.986291745542071	-0.042701844869158	20	0	NA
ABHD16A	ENSG00000204427	chr6:31776485-31778192	test	2663	72270	TRUE	0.924	0.00273196994031588	0.998160987347667	1	108	74825	0.0938289270070003	TRUE	1	0.9919202	0.999994252483739	0.0262102289471267	20	0	NA
ABHD16A	ENSG00000204427	chr6:31791353-31791641	test	2364	72569	TRUE	0.44	-0.0100461106699976	0.974703934801987	1	121	74812	-0.102951525531001	TRUE	1	0.9396715	0.999994252483739	-0.0358011858959731	20	0	NA
ABHD16A	ENSG00000204427	chr6:31794259-31796391	test	2303	72630	TRUE	0.164	-0.0161693113027224	0.932957815565729	0.8	108	74825	-0.164919383775096	TRUE	1	0.3110215	0.871691604519723	-0.0565837689272741	20	0	NA
ABHD16A	ENSG00000204427	chr6:31806092-31807536	test	2193	72740	TRUE	0.724	0.0112986220415263	0.98959987428549	1	138	74795	0.0907531758976381	TRUE	1	0.8684717	0.999994252483739	0.0405676727215729	19	0	NA
ABHD16A	ENSG00000204427	chr6:31814206-31817021	test	2303	72630	TRUE	0.776	0.00713360959621312	0.991661646955116	0.608	155	74778	0.136342601435694	TRUE	1	0.7541192	0.992565123310345	0.0359625477031906	19	0	NA
ABHD16A	ENSG00000204427	chr6:31817239-31817580	test	2244	72689	TRUE	0.112	0.0352436928875521	0.913017806935333	1	89	74844	0.145710299670061	TRUE	1	0.9450857	0.999994252483739	0.0564893261474588	20	0	NA
ABHD16A	ENSG00000204427	chr6:31821242-31822577	test	2386	72547	TRUE	0.788	-0.00369343603532002	0.99250601842634	0.56	83	74850	0.191772197237686	TRUE	1	0.5121299	0.946784533866933	-0.0484420896501198	20	0	NA
ABHD16A	ENSG00000204427	chr6:31821432-31823431	test	2138	72795	TRUE	0.092	0.0334642222729378	0.905106743955889	0.64	112	74821	0.156947920409318	TRUE	1	0.2905157	0.860851995488687	0.0754609202882602	20	0	NA
ABHD16A	ENSG00000204427	chr6:31826877-31828644	test	2543	72390	TRUE	0.072	0.0297111119954865	0.890055071948836	0.48	132	74801	0.142189243535423	TRUE	1	0.0618549	0.604410748658403	0.0631150788515401	20	0	NA
ABHD16A	ENSG00000204427	chr6:31829433-31829741	test	268	74665	TRUE	0.712	0.024510777561459	0.98930750798722	1	130	74803	0.0189468764120222	TRUE	1	0.881732	0.999994252483739	0.0190784592978832	2	0	NA
ABHD16A	ENSG00000204427	chr6:31834234-31835425	test	2273	72660	TRUE	0.824	0.00474964125175781	0.995175645653985	0.111108741119146	111	74822	-0.224265321941685	TRUE	0.833753974895398	0.0656138	0.618961570354936	0.0515782235068352	20	0	NA
ABHD16A	ENSG00000204427	chr6:31840063-31840910	test	1952	72981	TRUE	0.552	-0.0155223955782122	0.981238682188237	0.297279194756615	161	74772	0.157767492991928	TRUE	1	0.5073952	0.946784533866933	-0.0558494722651389	20	0	NA
ABHD16A	ENSG00000204427	chr6:31841008-31842456	test	2307	72626	TRUE	0.732	0.011273301231967	0.990880653632915	0.88	110	74823	-0.155748916278016	TRUE	1	0.8554497	0.999501292479716	0.0440743655807794	20	0	NA
ABHD16A	ENSG00000204427	chr6:31851673-31852487	test	2509	72424	TRUE	0.18	-0.0187571583312161	0.939420985524638	0.0426479206935416	154	74779	-0.209495329996679	TRUE	0.715587884320777	0.1395153	0.746459216958388	-0.0769627524804016	20	0	NA
ABHD16A	ENSG00000204427	chr6:31852624-31853075	test	1011	73922	TRUE	0.064	-0.0540292225254224	0.88608038201353	0.28	131	74802	-0.137214481412055	TRUE	1	0.4287213	0.925048651153846	-0.080037849563713	10	0	NA
ABHD16A	ENSG00000204427	chr6:31855366-31855668	test	1167	73766	TRUE	0.14	-0.0305995067067615	0.920436507936508	0.96	101	74832	-0.150641433152637	TRUE	1	0.8489547	0.999501292479716	-0.0540244993486887	12	0	NA
ABHD16A	ENSG00000204427	chr6:31862357-31865881	test	2736	72197	TRUE	0.56	-0.0058074849593428	0.982145377558222	0.00932494384085476	192	74741	0.194416155008519	TRUE	0.481088299845788	0.0124668	0.393982978907435	-0.0682496807133874	20	0	NA
ABHD16A	ENSG00000204427	chr6:31862478-31864168	test	2503	72430	TRUE	0.16	0.0308445364478671	0.931370252635101	0.48	138	74795	0.148463778182163	TRUE	1	0.3802996	0.904638872014669	0.0616435015089798	20	0	NA
ABHD16A	ENSG00000204427	chr6:31870397-31871573	test	2338	72595	TRUE	0.12	0.0282328244701802	0.914621581513674	0.988	192	74741	0.113713680386772	TRUE	1	0.7029834	0.988427549254877	0.0506907192874715	19	0	NA
ABHD16A	ENSG00000204427	chr6:31874908-31875284	test	2263	72670	TRUE	0.284	-0.0141283896129316	0.953400570884872	1	138	74795	-0.0960800418819092	TRUE	1	0.9874388	0.999994252483739	-0.0318854950958277	20	0	NA
ABHD16A	ENSG00000204427	chr6:31877029-31879215	test	2480	72453	TRUE	0.848	0.00343233619201433	0.996522444016618	0.0104206721399617	165	74768	0.201750410555424	TRUE	0.493839935180788	0.0137062	0.398458814285714	0.0512468075150978	20	0	NA
ABHD16A	ENSG00000204427	chr6:31882412-31882682	test	2315	72618	TRUE	0.28	-0.0166098758237867	0.953400570884872	1	145	74788	-0.114806598725063	TRUE	1	0.9437604	0.999994252483739	-0.0462681990824282	19	0	NA
ABHD16A	ENSG00000204427	chr6:31888461-31889457	test	2094	72839	TRUE	0.896	0.00559045380218004	0.997650301080065	1	102	74831	-0.121371751120083	TRUE	1	0.9782571	0.999994252483739	-0.0252057249084342	19	0	NA
ABHD16A	ENSG00000204427	chr6:31896953-31898663	test	2245	72688	TRUE	0.688	-0.00464804110707995	0.989121712361315	0.8	133	74800	0.131851833544673	TRUE	1	0.4911309	0.941086552849315	-0.0450193534577853	20	0	NA
ABHD16A	ENSG00000204427	chr6:31898032-31900031	test	2442	72491	TRUE	0.972	0.00463506148656201	0.9998022172949	1	112	74821	-0.149923135874291	TRUE	1	0.5166864	0.946784533866933	0.0638822317404684	20	0	NA
ABHD16A	ENSG00000204427	chr6:31898742-31899032	test	2096	72837	TRUE	0.876	0.000166758169686698	0.997634408602151	0.429181093910707	200	74733	-0.132637968201628	TRUE	1	0.047526	0.560641345661157	-0.0558091143154104	19	0	NA
ABHD16A	ENSG00000204427	chr6:31901422-31902703	test	2297	72636	TRUE	0.152	-0.01894972564113	0.926499649614576	1	72	74861	0.171664864927563	TRUE	1	0.9236839	0.999994252483739	-0.0394139300047033	20	0	NA
ABHD16A	ENSG00000204427	chr6:31907333-31907885	test	442	74491	TRUE	0.864	0.0141409553015048	0.997486807713173	0.16	118	74815	-0.142058539349343	TRUE	0.896227399478277	0.090769	0.668842569482383	0.0839391609909528	4	0	NA
ABHD16A	ENSG00000204427	chr6:31908818-31909158	test	1743	73190	TRUE	0.34	0.0199095688713418	0.963506414172266	1	130	74803	0.125240709807537	TRUE	1	0.8246474	0.998677021298667	0.037407619904079	18	0	NA
ABHD16A	ENSG00000204427	chr6:31911491-31911673	test	307	74626	TRUE	0.64	-0.022754202254097	0.985448751991503	0.6	115	74818	-0.0901402887502729	TRUE	1	0.7449792	0.989547765049494	-0.0386266948810781	3	0	NA
ABHD16A	ENSG00000204427	chr6:31919609-31920093	test	2454	72479	TRUE	0.264	0.0225805453121453	0.950260707635009	0.684	131	74802	0.147907994168383	TRUE	1	0.797789	0.996170503838647	0.0470424273638545	19	0	NA
ABHD16A	ENSG00000204427	chr6:31923019-31923477	test	2466	72467	TRUE	0.456	0.0150393237954556	0.976811968969339	1	123	74810	0.093089615734304	TRUE	1	0.7541192	0.992565123310345	0.0471401550607208	19	0	NA
ABHD16A	ENSG00000204427	chr6:31927370-31928524	test	2476	72457	TRUE	0.944	0.00401247513491754	0.998721896716174	1	254	74679	0.078909468192466	TRUE	1	0.9255525	0.999994252483739	0.0279018206606054	20	0	NA
ABHD16A	ENSG00000204427	chr6:31928642-31929979	test	2494	72439	TRUE	0.604	0.00743108279921412	0.98415377339369	1	117	74816	-0.126915103446021	TRUE	1	0.9050623	0.999994252483739	0.025040486110855	20	0	NA
ABHD16A	ENSG00000204427	chr6:31933313-31934377	test	2403	72530	TRUE	0.548	-0.0052445287771512	0.981129521947203	1	147	74786	-0.121790225863617	TRUE	1	0.93751	0.999994252483739	-0.0334143830380004	19	0	NA
ABHD16A	ENSG00000204427	chr6:31933757-31937257	test	2414	72519	TRUE	0.904	0.000846889829088315	0.997887623338304	0.201545618947467	80	74853	0.23517885241013	TRUE	0.942340819216431	0.0821154	0.654641924644732	0.0699517070129018	20	0	NA
ABHD16A	ENSG00000204427	chr6:31937857-31939856	test	2086	72847	TRUE	0.204	-0.0181284922166789	0.942112868580355	0.215167839416452	75	74858	-0.236664352864929	TRUE	0.957925398064783	0.0578878	0.597438395492958	-0.0731384171536526	20	0	NA
ABHD16A	ENSG00000204427	chr6:31940351-31941119	test	2324	72609	TRUE	0.3	-0.0122534674870161	0.957108798312778	1	85	74848	0.152079364927927	TRUE	1	0.4552749	0.927848905184094	-0.049674008944135	20	0	NA
ABHD16A	ENSG00000204427	chr6:31945607-31951356	test	2536	72397	TRUE	0.468	0.0146881386111142	0.976980189184366	1	130	74803	0.129509407594705	TRUE	1	0.8966275	0.999994252483739	0.0421314801955726	20	0	NA
ABHD16A	ENSG00000204427	chr6:31945771-31946245	test	2318	72615	TRUE	0.712	0.00685478069791134	0.98930750798722	0.563777271834076	105	74828	-0.157989851228995	TRUE	1	0.3816094	0.905989513416448	-0.0527893924894111	19	0	NA
ABHD16A	ENSG00000204427	chr6:31948750-31949416	test	2217	72716	TRUE	0.336	-0.0112455624839738	0.962519451648759	1	55	74878	-0.193402913146381	TRUE	1	0.9800222	0.999994252483739	-0.0357385580690887	20	0	NA
ABHD16A	ENSG00000204427	chr6:31952224-31952653	test	2418	72515	TRUE	0.512	-0.0117728859455992	0.980407849784157	0.48	134	74799	-0.18328241519282	TRUE	1	0.1191201	0.71221581825252	-0.0676736452897419	20	0	NA
ABHD16A	ENSG00000204427	chr6:31952857-31954856	test	2222	72711	TRUE	0.508	-0.00584108459037491	0.980407849784157	1	181	74752	-0.0784241360069697	TRUE	1	0.9619354	0.999994252483739	0.0288993398976435	19	0	NA
ABHD16A	ENSG00000204427	chr6:31958452-31959632	test	2104	72829	TRUE	0.388	0.0132396572963298	0.969860622171133	1	105	74828	-0.155748655372358	TRUE	1	0.6958176	0.986291745542071	0.0446187886207299	19	0	NA
ABHD16A	ENSG00000204427	chr6:31969629-31970067	test	2396	72537	TRUE	0.532	0.0112530113781797	0.980407849784157	0.72	105	74828	-0.18379481918095	TRUE	1	0.3802996	0.904638872014669	-0.0420583681651169	20	0	NA
ABHD16A	ENSG00000204427	chr6:31971319-31972880	test	2147	72786	TRUE	0.488	0.0137648430881185	0.979257458310689	1	128	74805	-0.111098097097987	TRUE	1	0.9044326	0.999994252483739	0.0413266517517406	20	0	NA
ABHD16A	ENSG00000204427	chr6:31972971-31973326	test	2269	72664	TRUE	0.8	0.000820853237094354	0.993682995275479	1	149	74784	-0.1415074814205	TRUE	1	0.8889159	0.999994252483739	-0.0390026014323744	20	0	NA
ABHD16A	ENSG00000204427	chr6:31978820-31980627	test	2269	72664	TRUE	0.716	0.0104920752335178	0.98959987428549	0.118881743552699	78	74855	0.257868239740914	TRUE	0.845737004389493	0.2083781	0.815337545594431	0.0645032351841311	20	0	NA
ABHD16A	ENSG00000204427	chr6:31981726-31982144	test	2139	72794	TRUE	0.488	-0.0107091531179653	0.979257458310689	1	71	74862	0.204711790580614	TRUE	1	0.7978667	0.996170503838647	-0.0410545183132249	20	0	NA
ABHD16A	ENSG00000204427	chr6:31982300-31983140	test	2473	72460	TRUE	0.696	0.00675018387596449	0.98930750798722	0.223995403680553	105	74828	0.189586089052843	TRUE	0.965508686924621	0.3972375	0.908334250978825	0.0434179347578695	20	0	NA
ABHD16A	ENSG00000204427	chr6:31983861-31984064	test	2201	72732	TRUE	0.708	-0.0044226481281604	0.98930750798722	1	125	74808	-0.117244428019012	TRUE	1	0.9396715	0.999994252483739	-0.0422425885682466	20	0	NA
ABHD16A	ENSG00000204427	chr6:31989275-31989852	test	2288	72645	TRUE	0.544	-0.00791445638712318	0.981129521947203	0.48	83	74850	-0.202678828174109	TRUE	1	0.6939945	0.986291745542071	-0.0434087775664897	20	0	NA
ABHD16A	ENSG00000204427	chr6:31997498-31998270	test	2414	72519	TRUE	0.184	0.0247843727645209	0.940614163972965	0.96	95	74838	-0.174554154310236	TRUE	1	0.213505	0.815337545594431	0.0721307117432567	20	0	NA
ABHD16A	ENSG00000204427	chr6:32002562-32003711	test	2442	72491	TRUE	0.44	-0.0110291504612903	0.974703934801987	0.64	117	74816	-0.149640154395639	TRUE	1	0.6792338	0.986291745542071	-0.0468734865215497	20	0	NA
ABHD16A	ENSG00000204427	chr6:32011727-32012212	test	2394	72539	TRUE	0.876	0.00218089412576727	0.997634408602151	0.912	202	74731	-0.128319721108452	TRUE	1	0.4611002	0.935348637005668	-0.0505496487907849	19	0	NA
ABHD16A	ENSG00000204427	chr6:32012313-32013264	test	2500	72433	TRUE	0.024	0.0387275615029608	0.827337579617834	0.55157000974624	74	74859	-0.187235463127959	TRUE	1	0.1191201	0.71221581825252	0.0694152181871579	20	0	NA
ABHD16A	ENSG00000204427	chr6:32044972-32047303	test	2319	72614	TRUE	0.048	-0.0341283849738576	0.856430769230769	0.88	149	74784	-0.12964001577086	TRUE	1	0.4478291	0.927412327682489	-0.0548500585932921	20	0	NA
ABHD16A	ENSG00000204427	chr6:32048173-32048746	test	2377	72556	TRUE	0.848	0.00144188816437252	0.996522444016618	1	233	74700	0.0849070351934542	TRUE	1	0.401459	0.908334250978825	-0.0503981068524309	20	0	NA
ABHD16A	ENSG00000204427	chr6:32055182-32057181	test	2499	72434	TRUE	0.636	0.00981147344119027	0.984802955116936	1	155	74778	0.119969516080721	TRUE	1	0.8890727	0.999994252483739	0.0342951145725502	19	0	NA
ABHD16A	ENSG00000204427	chr6:32061096-32061628	test	2282	72651	TRUE	0.348	-0.00897156962977741	0.965110198876091	1	89	74844	-0.109672934885487	TRUE	1	0.8575022	0.999501292479716	-0.0359828904281845	20	0	NA
ABHD16A	ENSG00000204427	chr6:32063032-32065131	test	2281	72652	TRUE	0.784	0.00608979387984077	0.992046843177189	0.0812194904508123	151	74782	-0.199181260103982	TRUE	0.788931257238662	0.041615	0.545329895833333	0.0666428758089802	20	0	NA
ABHD16A	ENSG00000204427	chr6:32067157-32069156	test	2543	72390	TRUE	1	0.0064398569593469	1	1	97	74836	0.162575477854316	TRUE	1	0.9674361	0.999994252483739	0.0402649589060475	20	0	NA
ABHD16A	ENSG00000204427	chr6:32069521-32070330	test	2299	72634	TRUE	0.632	0.011377181930488	0.984634605051048	0.0913018697588154	120	74813	-0.221344708805606	TRUE	0.805914845247349	0.252428	0.837004472204473	0.0723409466336635	20	0	NA
ABHD16A	ENSG00000204427	chr6:32071855-32072285	test	2498	72435	TRUE	0.0061620278306645	0.0427648004617813	0.531990951112642	1	247	74686	0.0831209673801365	TRUE	1	0.7900696	0.995859038147481	0.0554703007442524	20	0	NA
ABHD16A	ENSG00000204427	chr6:32073209-32073641	test	2383	72550	TRUE	0.156	0.0227739268706544	0.929229583975347	0.00380623518703862	112	74821	0.274852094387499	TRUE	0.385578947368421	0.0168079	0.429833569158111	0.0492764294017163	19	0	NA
ABHD16A	ENSG00000204427	chr6:32081168-32081577	test	2383	72550	TRUE	0.076	-0.0235861506515378	0.893320945945946	1	151	74782	-0.113569468182649	TRUE	1	0.8700902	0.999994252483739	-0.0477679390630942	20	0	NA
ABHD16A	ENSG00000204427	chr6:32085866-32086089	test	2581	72352	TRUE	0.272	-0.0182326977260439	0.951972638567549	0.397449872986768	91	74842	0.197968809878955	TRUE	1	0.2944849	0.860851995488687	-0.0550235486920736	20	0	NA
ABHD16A	ENSG00000204427	chr6:32087237-32088177	test	2329	72604	TRUE	0.0258670853227164	-0.0363483718549236	0.827337579617834	0.00373971524873725	147	74786	-0.273476736539281	TRUE	0.384391159983855	0.0165231	0.429774793631882	-0.0854750722012889	20	0	NA
ABHD16A	ENSG00000204427	chr6:32087832-32091781	test	2488	72445	TRUE	0.776	0.00101793639130676	0.991661646955116	0.588032741428956	137	74796	-0.147976582571498	TRUE	1	0.7543186	0.992565123310345	-0.0405608010517154	20	0	NA
ABHD16A	ENSG00000204427	chr6:32095446-32097270	test	2322	72611	TRUE	0.412	-0.0128519491689691	0.972622472520016	1	132	74801	-0.145390447134992	TRUE	1	0.8395039	0.998677021298667	-0.0477315428235934	20	0	NA
ABHD16A	ENSG00000204427	chr6:32097157-32099156	test	2265	72668	TRUE	0.648	-0.00483369486506113	0.98559737704918	1	153	74780	0.0893503665062156	TRUE	1	0.9396715	0.999994252483739	-0.034165649306163	20	0	NA
ABHD16A	ENSG00000204427	chr6:32103307-32106706	test	2134	72799	TRUE	0.448	0.0208337075782317	0.976172851103805	1	139	74794	0.129302637234791	TRUE	1	0.9361511	0.999994252483739	0.0519694621871637	20	0	NA
ABHD16A	ENSG00000204427	chr6:32103513-32103696	test	2108	72825	TRUE	0.88	0.00306544644316409	0.997650301080065	0.109356570729959	93	74840	0.233382040564611	TRUE	0.833753974895398	0.078357	0.653107849953152	0.0659417319087566	18	0	NA
ABHD16A	ENSG00000204427	chr6:32108025-32109567	test	2382	72551	TRUE	0.512	-0.0110611200539243	0.980407849784157	1	123	74810	-0.147183704410563	TRUE	1	0.9346877	0.999994252483739	-0.038182007053597	20	0	NA
ABHD16A	ENSG00000204427	chr6:32109687-32111103	test	2330	72603	TRUE	0.536	-0.00801170345385316	0.980766257329933	0.56	138	74795	-0.172733730399483	TRUE	1	0.5368055	0.951721075482773	-0.0616531500582682	20	0	NA
ABHD16A	ENSG00000204427	chr6:32113813-32114430	test	2303	72630	TRUE	0.88	-0.000626774594601365	0.997650301080065	1	144	74789	-0.104482378583889	TRUE	1	0.9043003	0.999994252483739	-0.0383743729637108	20	0	NA
ABHD16A	ENSG00000204427	chr6:32116811-32117036	test	2498	72435	TRUE	0.912	0.00601144734655001	0.997946799016768	1	112	74821	-0.125153554222648	TRUE	1	0.8695639	0.999994252483739	0.0325094238679795	20	0	NA
ABHD16A	ENSG00000204427	chr6:32118702-32120068	test	2320	72613	TRUE	0.712	0.00562907883984076	0.98930750798722	1	108	74825	-0.143339981291282	TRUE	1	0.8395039	0.998677021298667	-0.0315118142808331	20	0	NA
ABHD16A	ENSG00000204427	chr6:32127536-32128582	test	2286	72647	TRUE	0.624	0.0092809786960375	0.98415377339369	0.147877510397269	110	74823	-0.191332077508544	TRUE	0.883700067120529	0.3556297	0.891450650056356	-0.0363130380701271	20	0	NA
ABHD16A	ENSG00000204427	chr6:32129256-32129669	test	2108	72825	TRUE	0.472	0.0139777381981596	0.976980189184366	1	133	74800	-0.114573051866829	TRUE	1	0.4016182	0.908334250978825	0.0530357143532597	19	0	NA
ABHD16A	ENSG00000204427	chr6:32129978-32130841	test	1901	73032	TRUE	0.488	-0.00519340749775088	0.979257458310689	0.836	155	74778	-0.148993231849831	TRUE	1	0.8373388	0.998677021298667	-0.0432640884622015	19	0	NA
ABHD16A	ENSG00000204427	chr6:32131560-32131874	test	2333	72600	TRUE	0.708	-0.00612615381769688	0.98930750798722	1	156	74777	-0.124260704985576	TRUE	1	0.9706972	0.999994252483739	-0.0274507376663267	19	0	NA
ABHD16A	ENSG00000204427	chr6:32146482-32148481	test	2051	72882	TRUE	0.288	-0.0170158515073626	0.953400570884872	0.216359020089124	119	74814	-0.185232648190926	TRUE	0.958432206893343	0.3262966	0.88453681521525	-0.0536213752517096	19	0	NA
ABHD16A	ENSG00000204427	chr6:32148386-32149177	test	2423	72510	TRUE	0.128	0.0284832430047013	0.917194933580476	0.456	204	74729	0.136194229416593	TRUE	1	0.5091772	0.946784533866933	0.0585737413643296	19	0	NA
ABHD16A	ENSG00000204427	chr6:32152952-32155097	test	2345	72588	TRUE	0.088	0.0318966351801735	0.901837997054492	0.105291799846246	178	74755	0.166049490777457	TRUE	0.826129892667611	0.2636104	0.853215072959184	0.0701469102014173	20	0	NA
ABHD16A	ENSG00000204427	chr6:32162807-32166231	test	2493	72440	TRUE	0.228	0.0193227558750886	0.945862227853934	1	152	74781	0.0794299686438125	TRUE	1	0.9352183	0.999994252483739	0.0406933388412331	20	0	NA
ABHD16A	ENSG00000204427	chr6:32166448-32169512	test	2063	72870	TRUE	0.38	0.018830887055628	0.968546939672539	1	123	74810	0.133724983514719	TRUE	1	0.856798	0.999501292479716	0.0527299857570759	19	0	NA
ABHD16A	ENSG00000204427	chr6:32175777-32176333	test	2389	72544	TRUE	0.236	0.025348338076491	0.945862227853934	0.264169764794836	97	74836	-0.209852249383028	TRUE	1	0.3457199	0.886870894335415	0.0558242452311614	20	0	NA
ABHD16A	ENSG00000204427	chr6:32177110-32178719	test	2739	72194	TRUE	0.824	-0.00128696733883116	0.995175645653985	0.205033767965361	100	74833	-0.211339169998165	TRUE	0.947431541484392	0.0802549	0.654641924644732	-0.0397698673154472	20	0	NA
ABHD16A	ENSG00000204427	chr6:32184448-32184654	test	2322	72611	TRUE	0.644	-0.00533401669579625	0.98559737704918	1	83	74850	0.18584074825359	TRUE	1	0.6495752	0.981628293671285	-0.0347490873861338	20	0	NA
ABHD16A	ENSG00000204427	chr6:32185674-32186005	test	1750	73183	TRUE	0.92	0.00396872091991529	0.998160987347667	1	47	74886	0.143689458578915	TRUE	1	0.9950456	0.999994252483739	0.0371571287776391	18	0	NA
ABHD16A	ENSG00000204427	chr6:32188316-32188540	test	882	74051	TRUE	0.892	0.00938831034492305	0.997650301080065	1	71	74862	-0.113183237166884	TRUE	1	0.9895683	0.999994252483739	0.017646768909862	8	0	NA
ABHD16A	ENSG00000204427	chr6:32189659-32190569	test	2281	72652	TRUE	0.0113262729096355	0.0437887694295691	0.666220372288239	0.0158550207659803	175	74758	0.189805870324462	TRUE	0.55444407345576	0.0025989	0.2298808265625	0.0822210273758051	19	0	NA
ABHD16A	ENSG00000204427	chr6:32195086-32195317	test	2295	72638	TRUE	0.024	0.0452428742074114	0.827337579617834	0.202940806745033	98	74835	0.221115018671823	TRUE	0.944988183415834	0.0056191	0.299834598200514	0.0751056577305727	20	0	NA
ABHD16A	ENSG00000204427	chr6:32195422-32196819	test	2478	72455	TRUE	0.588	-0.00872920897987761	0.98415377339369	1	100	74833	-0.123033734613206	TRUE	1	0.6776418	0.986291745542071	-0.0436247888590409	20	0	NA
ABHD16A	ENSG00000204427	chr6:32203405-32204039	test	2581	72352	TRUE	0.18	0.0218353029489609	0.939420985524638	0.285981280861124	101	74832	0.185733188498784	TRUE	1	0.3467131	0.886870894335415	0.0554073489008375	20	0	NA
ABHD16A	ENSG00000204427	chr6:32204175-32204654	test	2364	72569	TRUE	0.316	-0.0108214820776809	0.960447303399506	1	136	74797	0.146620673659609	TRUE	1	0.5668889	0.963050735477813	-0.0404026829572472	19	0	NA
ABHD16A	ENSG00000204427	chr6:32209987-32210755	test	2452	72481	TRUE	0.552	-0.0085349519436746	0.981238682188237	0.580487654603661	103	74830	0.166542766157859	TRUE	1	0.1433218	0.746459216958388	-0.0613657935196488	20	0	NA
ABHD16A	ENSG00000204427	chr6:32212080-32212272	test	2110	72823	TRUE	0.78	0.014734288639811	0.99187332102849	0.504	112	74821	-0.143870373241497	TRUE	1	0.3506401	0.886870894335415	0.0568937038201867	18	0	NA
ABHD16A	ENSG00000204427	chr6:32216313-32216731	test	2152	72781	TRUE	0.12	0.0332246971201475	0.914621581513674	1	156	74777	0.116599206703499	TRUE	1	0.4237946	0.92287346982521	0.0601177055196514	19	0	NA
ABHD16A	ENSG00000204427	chr6:32217889-32218482	test	2338	72595	TRUE	0.06	-0.0251942988240672	0.869631326806915	1	153	74780	-0.119489534895153	TRUE	1	0.3547735	0.890272037819867	-0.0459285657217318	20	0	NA
ABHD16A	ENSG00000204427	chr6:32228902-32229682	test	2323	72610	TRUE	0.8	-0.00385158409008923	0.993682995275479	1	123	74810	-0.0954182450075205	TRUE	1	0.8824968	0.999994252483739	-0.0351557099700283	19	0	NA
ABHD16A	ENSG00000204427	chr6:32234915-32235334	test	2457	72476	TRUE	0.248	0.0227882976925851	0.94798286090969	1	130	74803	0.127683102352221	TRUE	1	0.6781668	0.986291745542071	0.0398613108171311	20	0	NA
ABHD16A	ENSG00000204427	chr6:32244547-32245969	test	2754	72179	TRUE	0.588	0.010831923944981	0.98415377339369	0.64	148	74785	0.165056454345344	TRUE	1	0.6137	0.97265748791041	0.0454843271697021	20	0	NA
ABHD16A	ENSG00000204427	chr6:32254668-32256056	test	2079	72854	TRUE	0.612	0.00982048891788745	0.98415377339369	1	115	74818	0.142140885265329	TRUE	1	0.8658124	0.999994252483739	0.0388657902495046	19	0	NA
ABHD16A	ENSG00000204427	chr6:32288494-32288971	test	2244	72689	TRUE	0.784	-0.00146773926804045	0.992046843177189	0.56	117	74816	-0.146498642179226	TRUE	1	0.4549361	0.927848905184094	0.0465714036283816	20	0	NA
ABHD16A	ENSG00000204427	chr6:32319493-32319643	test	245	74688	TRUE	0.836	-0.00221834257341724	0.995968511450382	1	107	74826	-0.00324298301769677	TRUE	1	0.9229072	0.999994252483739	-0.00141283338780555	2	0	NA
ABHD16A	ENSG00000204427	chr6:32324390-32324675	test	2279	72654	TRUE	0.06	-0.0273034515859751	0.869631326806915	0.286899025679467	121	74812	-0.183489690244971	TRUE	1	0.3467131	0.886870894335415	-0.059193914754701	20	0	NA
ABHD16A	ENSG00000204427	chr6:32391587-32391799	test	1586	73347	TRUE	0.152	-0.0256210106220602	0.926499649614576	1	105	74828	0.124948577694667	TRUE	1	0.6063208	0.97265748791041	-0.0512567740031744	13	0	NA
ABHD16A	ENSG00000204427	chr6:32393740-32393996	test	2156	72777	TRUE	0.196	-0.0226344607001154	0.94085678807947	1	96	74837	-0.130674828581954	TRUE	1	0.5758832	0.963050735477813	-0.0630962274805369	20	0	NA
ABHD16A	ENSG00000204427	chr6:32394801-32394975	test	2571	72362	TRUE	0.24	-0.0208293566439979	0.946629125780553	1	172	74761	-0.13279453268505	TRUE	1	0.933432	0.999994252483739	-0.0397842225467037	20	0	NA
ABHD16A	ENSG00000204427	chr6:32397672-32397840	test	2243	72690	TRUE	0.372	-0.0120535942127291	0.967397413857538	1	128	74805	-0.139167586913194	TRUE	1	0.863885	0.999994252483739	-0.0410860664782989	20	0	NA
ABHD16A	ENSG00000204427	chr6:32402860-32403151	test	2425	72508	TRUE	0.612	0.0122525808366145	0.98415377339369	0.72	113	74820	-0.17466405037373	TRUE	1	0.3512391	0.886870894335415	0.045498960191678	20	0	NA
ABHD16A	ENSG00000204427	chr6:32413296-32413959	test	2140	72793	TRUE	0.084	-0.0276049535804024	0.898008910738977	0.48	101	74832	-0.190182751024758	TRUE	1	0.2707536	0.855191347988841	-0.0666539657401762	20	0	NA
ABHD16A	ENSG00000204427	chr6:32415294-32416007	test	2472	72461	TRUE	0.0100863925780851	-0.0388529289762585	0.642497872388331	0.64	130	74803	-0.14861702156059	TRUE	1	0.2083781	0.815337545594431	-0.0598267336891511	20	0	NA
ABHD16A	ENSG00000204427	chr6:32439511-32440091	test	2337	72596	TRUE	0.392	0.0186463642759791	0.970481374746504	0.249102903197379	85	74848	0.201675505507924	TRUE	1	0.3512391	0.886870894335415	0.0689324479128617	20	0	NA
ABHD16A	ENSG00000204427	chr6:32473155-32474197	test	2346	72587	TRUE	0.908	0.00148208771446612	0.997946799016768	1	90	74843	0.129788368223353	TRUE	1	0.985316	0.999994252483739	0.0275695622026042	20	0	NA
ABHD16A	ENSG00000204427	chr6:32475226-32476196	test	2179	72754	TRUE	0.32	0.0203137332627925	0.960447303399506	0.64	119	74814	0.167702513147676	TRUE	1	0.4911309	0.941086552849315	0.0575457875514604	20	0	NA
ABHD16A	ENSG00000204427	chr6:32483958-32484937	test	2446	72487	TRUE	0.636	0.00951454991463674	0.984802955116936	0.72	121	74812	-0.146653689556912	TRUE	1	0.1634134	0.76752336510989	0.0476930513849912	20	0	NA
ABHD16A	ENSG00000204427	chr6:32521797-32522141	test	2270	72663	TRUE	0.8	0.00411423709862113	0.993682995275479	1	156	74777	-0.112279647955549	TRUE	1	0.8604248	0.999501292479716	0.0331321493227336	20	0	NA
ABHD16A	ENSG00000204427	chr6:32530041-32530840	test	2310	72623	TRUE	0.092	0.0304170243031261	0.905106743955889	1	133	74800	0.115319396268737	TRUE	1	0.9500332	0.999994252483739	0.0484893260418041	20	0	NA
ABHD16A	ENSG00000204427	chr6:32558427-32558954	test	2392	72541	TRUE	0.116	0.0328667500548034	0.913623089983022	0.462417241828896	171	74762	0.129803923055808	TRUE	1	0.4911309	0.941086552849315	0.0613627912155111	20	0	NA
ABHD16A	ENSG00000204427	chr6:32583639-32584799	test	2546	72387	TRUE	0.328	0.0150862484456873	0.962058674759737	0.56	141	74792	-0.161790144210351	TRUE	1	0.2417769	0.826710055690298	0.0528525619020352	20	0	NA
ABHD16A	ENSG00000204427	chr6:32589565-32590024	test	2524	72409	TRUE	0.68	0.0082523312987699	0.988320070179836	0.48	146	74787	0.153425559874131	TRUE	1	0.448046	0.927412327682489	0.0496519284307241	20	0	NA
ABHD16A	ENSG00000204427	chr6:32609751-32610407	test	2185	72748	TRUE	0.776	-0.00278753504527041	0.991661646955116	1	116	74817	0.146316573358738	TRUE	1	0.7617	0.992565123310345	-0.0442901800377489	20	0	NA
ABHD16A	ENSG00000204427	chr6:32614485-32614951	test	2401	72532	TRUE	0.068	-0.0266107105396869	0.890055071948836	1	149	74784	-0.105528392768748	TRUE	1	0.9316997	0.999994252483739	-0.0458374559664108	20	0	NA
ABHD16A	ENSG00000204427	chr6:32622509-32622789	test	2122	72811	TRUE	0.952	0.00154000325855819	0.998988418385812	0.88	105	74828	0.156496530002275	TRUE	1	0.7432666	0.989547765049494	0.0381590103588065	20	0	NA
ABHD16A	ENSG00000204427	chr6:32664796-32665308	test	2215	72718	TRUE	0.404	-0.00907553421094498	0.972083818393481	0.0451208198696813	113	74820	-0.245867824372872	TRUE	0.717264280501246	0.1463464	0.746630702040816	-0.0495876053834414	19	0	NA
ABHD16A	ENSG00000204427	chr6:32666396-32666894	test	2207	72726	TRUE	0.768	0.00342296011942755	0.991213576926644	0.608	120	74813	0.139125935037609	TRUE	1	0.313142	0.873291582829504	0.0517914302263204	19	0	NA
ABHD16A	ENSG00000204427	chr6:32692104-32692347	test	2344	72589	TRUE	0.596	-0.0064872325395231	0.98415377339369	1	150	74783	0.128418613420362	TRUE	1	0.8222012	0.998375466541331	-0.0420639502893551	20	0	NA
ABHD16A	ENSG00000204427	chr6:32700385-32701020	test	2203	72730	TRUE	0.0245517246247526	0.0332469980638828	0.827337579617834	1	83	74850	0.156995177749851	TRUE	1	0.3462396	0.886870894335415	0.0596674593941316	20	0	NA
ABHD16A	ENSG00000204427	chr6:32745672-32745953	test	2186	72747	TRUE	0.256	-0.0190678484613405	0.948770255388327	0.0283670513169136	119	74814	-0.249606678885733	TRUE	0.654095736483413	0.090591	0.668842569482383	-0.0581172714051549	18	0	NA
ABHD16A	ENSG00000204427	chr6:32761119-32761904	test	2498	72435	TRUE	0.708	-0.00368893094109835	0.98930750798722	0.588538208062427	145	74788	-0.168331582869382	TRUE	1	0.7545615	0.992565123310345	-0.0393509342658225	20	0	NA
ABHD16A	ENSG00000204427	chr6:32763294-32763473	test	2672	72261	TRUE	0.688	-0.00858436325300804	0.989121712361315	1	148	74785	-0.117597340468675	TRUE	1	0.7464792	0.989547765049494	-0.0411280829664451	20	0	NA
ABHD16A	ENSG00000204427	chr6:32785828-32786407	test	2332	72601	TRUE	0.776	-8.94343585864377e-05	0.991661646955116	0.215009338015335	127	74806	0.154659572440287	TRUE	0.957925398064783	0.4530383	0.927848905184094	0.0278034255189254	20	0	NA
ABHD16A	ENSG00000204427	chr6:32796677-32797916	test	2075	72858	TRUE	0.028	0.0399484343293759	0.827337579617834	0.202807214473699	120	74813	0.180339453799192	TRUE	0.944765129424798	0.412024	0.916385202763373	0.0668915004568677	18	0	NA
ABHD16A	ENSG00000204427	chr6:32800117-32800295	test	905	74028	TRUE	0.212	-0.033080458367134	0.94340474515572	1	109	74824	-0.101112216617052	TRUE	1	0.4331728	0.927412327682489	-0.0532864005049925	8	0	NA
ABHD16A	ENSG00000204427	chr6:32807243-32807426	test	2325	72608	TRUE	0.912	9.87940445620339e-05	0.997946799016768	1	126	74807	-0.104869158846104	TRUE	1	0.9674361	0.999994252483739	0.0322140269925324	20	0	NA
ABHD16A	ENSG00000204427	chr6:32816993-32817234	test	1608	73325	TRUE	0.988	0.00421633195427162	0.99982198242906	1	120	74813	-0.130484297853874	TRUE	1	0.8811033	0.999994252483739	-0.0317160537785546	16	0	NA
ABHD16A	ENSG00000204427	chr6:32819787-32820652	test	2239	72694	TRUE	0.06	-0.0247893056978761	0.869631326806915	0.232059712351451	237	74696	-0.127467766474251	TRUE	0.978506930379009	0.2144139	0.815337545594431	-0.0704802290275772	20	0	NA
ABHD16A	ENSG00000204427	chr6:32825915-32826883	test	1887	73046	TRUE	0.068	0.0359500032467506	0.890055071948836	0.254131318077174	95	74838	0.207737689475786	TRUE	1	0.2944849	0.860851995488687	0.0656782989969336	20	0	NA
ABHD16A	ENSG00000204427	chr6:32829550-32829856	test	2513	72420	TRUE	0.372	0.0165427399907632	0.967397413857538	0.56	135	74798	0.174459470812164	TRUE	1	0.3316072	0.88453681521525	0.0538547161562927	20	0	NA
ABHD16A	ENSG00000204427	chr6:32837657-32839102	test	2248	72685	TRUE	0.076	0.0336735226836411	0.893320945945946	0.8	119	74814	0.137410380633765	TRUE	1	0.6115615	0.97265748791041	0.0549305335523283	20	0	NA
ABHD16A	ENSG00000204427	chr6:32843667-32845108	test	2596	72337	TRUE	0.308	0.0198228311104218	0.959879075600143	0.0665214908170815	176	74757	0.172320018684975	TRUE	0.765406482093647	0.1984983	0.808499295151869	0.0629182792518772	20	0	NA
ABHD16A	ENSG00000204427	chr6:32853059-32854603	test	2356	72577	TRUE	0.196	0.0282224654233096	0.94085678807947	0.210858741528132	85	74848	0.227672243155146	TRUE	0.955524147749908	0.4476468	0.927412327682489	0.0667995746989452	20	0	NA
ABHD16A	ENSG00000204427	chr6:32857713-32857900	test	2351	72582	TRUE	0.912	0.00220472509616298	0.997946799016768	1	86	74847	0.109168040775853	TRUE	1	0.866534	0.999994252483739	-0.0298559807768978	19	0	NA
ABHD16A	ENSG00000204427	chr6:32861089-32861520	test	2088	72845	TRUE	0.664	-0.0109565900854536	0.987891885080645	1	122	74811	-0.114701564815777	TRUE	1	0.7306712	0.989547765049494	-0.0457706330275876	20	0	NA
ABHD16A	ENSG00000204427	chr6:32866897-32867503	test	2312	72621	TRUE	0.208	0.0217084468292996	0.942112868580355	0.226134570480282	119	74814	0.182070057188412	TRUE	0.970630088767386	0.2419419	0.826710055690298	0.0539873173717391	20	0	NA
ABHD16A	ENSG00000204427	chr6:32868045-32868528	test	2397	72536	TRUE	0.108	-0.0247205697766755	0.913017806935333	0.0526945382071276	73	74860	-0.282840960582388	TRUE	0.738358140579385	0.1653241	0.76752336510989	-0.0627725369716534	20	0	NA
ABHD16A	ENSG00000204427	chr6:32885752-32886155	test	1898	73035	TRUE	0.412	-0.0155098867413632	0.972622472520016	1	101	74832	0.10769071227879	TRUE	1	0.985316	0.999994252483739	-0.0333324113562292	20	0	NA
ABHD16A	ENSG00000204427	chr6:32893821-32895308	test	2395	72538	TRUE	0.532	-0.0073410620715082	0.980407849784157	0.145069891292889	195	74738	0.158708962970037	TRUE	0.8773938617618	0.0184383	0.441328693670886	-0.0649608321102987	20	0	NA
ABHD16A	ENSG00000204427	chr6:32915154-32915381	test	318	74615	TRUE	0.996	0.00152149501146637	0.99982198242906	0.564	88	74845	0.123881569329644	TRUE	1	0.4021732	0.908675628591641	0.0625811747631816	3	0	NA
ABHD16A	ENSG00000204427	chr6:32933624-32934051	test	2592	72341	TRUE	0.816	0.00743408751750074	0.994471863670596	0.912	98	74835	0.177918606136905	TRUE	1	0.6089574	0.97265748791041	0.0475675415124836	19	0	NA
ABHD16A	ENSG00000204427	chr6:32937142-32937447	test	2098	72835	TRUE	0.504	-0.00848518886241934	0.97998826389471	0.191723568596008	152	74781	-0.175721218993797	TRUE	0.928695976386515	0.1626292	0.76752336510989	0.047028023313233	18	0	NA
ABHD16A	ENSG00000204427	chr6:32940624-32941835	test	2275	72658	TRUE	0.312	0.0174913108822459	0.960447303399506	1	149	74784	0.0763214003340535	TRUE	1	0.7736763	0.992906856633111	0.0420512794578398	20	0	NA
ABHD16A	ENSG00000204427	chr6:32947659-32948247	test	2003	72930	TRUE	0.56	-0.00895393476587447	0.982145377558222	1	94	74839	-0.163127634469484	TRUE	1	0.232663	0.826710055690298	-0.0595963820070418	20	0	NA
ABHD16A	ENSG00000204427	chr6:32952896-32953531	test	2167	72766	TRUE	0.604	0.0102761228591426	0.98415377339369	0.249423751741934	147	74786	-0.183271643682256	TRUE	1	0.3509111	0.886870894335415	0.0387513792320253	19	0	NA
ABHD16A	ENSG00000204427	chr6:32954999-32955373	test	2111	72822	TRUE	0.492	0.0162071886909221	0.979257458310689	0.354532606403052	173	74760	0.131224619583973	TRUE	1	0.6010039	0.972298551300132	0.0384748431415294	20	0	NA
ABHD16A	ENSG00000204427	chr6:32967566-32967796	test	2289	72644	TRUE	0.72	0.00691096356235388	0.98959987428549	0.64	156	74777	-0.138734787442619	TRUE	1	0.2905157	0.860851995488687	0.0449010026965819	20	0	NA
ABHD16A	ENSG00000204427	chr6:32968139-32970511	test	2252	72681	TRUE	0.668	-0.00731634209151144	0.987891885080645	0.546650980456771	152	74781	0.135848008093507	TRUE	1	0.3240546	0.88453681521525	0.0346078574395009	20	0	NA
ABHD16A	ENSG00000204427	chr6:32970678-32971108	test	2385	72548	TRUE	0.792	0.0114355960347776	0.992728451769792	0.116350050996751	72	74861	-0.282343318343745	TRUE	0.844826728733522	0.1477971	0.746630702040816	0.0490573838626586	20	0	NA
ABHD16A	ENSG00000204427	chr6:32971492-32972732	test	2320	72613	TRUE	0.856	0.00201829795204667	0.997367134389337	0.64	119	74814	-0.171937345409247	TRUE	1	0.4454958	0.927412327682489	0.0501636828943956	20	0	NA
ABHD16A	ENSG00000204427	chr6:32980541-32981208	test	2438	72495	TRUE	0.42	-0.00922543316206825	0.97396274202686	0.988	132	74801	-0.142275313665079	TRUE	1	0.88689	0.999994252483739	-0.0406029488402371	19	0	NA
ABHD16A	ENSG00000204427	chr6:32981697-32982715	test	1980	72953	TRUE	0.388	-0.0129867064926517	0.969860622171133	0.608	89	74844	-0.205981717262232	TRUE	1	0.5389739	0.951721075482773	-0.0599433405266725	19	0	NA
ABHD16A	ENSG00000204427	chr6:32982865-32983834	test	2299	72634	TRUE	0.524	0.016294092370515	0.980407849784157	1	89	74844	-0.12814721387583	TRUE	1	0.9255525	0.999994252483739	0.0382664899972918	20	0	NA
ABHD16A	ENSG00000204427	chr6:32984036-32984375	test	2262	72671	TRUE	0.488	-0.0103429631206398	0.979257458310689	0.455343362514727	74	74859	-0.233479393750451	TRUE	1	0.6779422	0.986291745542071	-0.0445999588394099	20	0	NA
ABHD16A	ENSG00000204427	chr6:32984455-32985094	test	2436	72497	TRUE	0.42	-0.0117845255343481	0.97396274202686	1	118	74815	-0.120833979446082	TRUE	1	0.9566816	0.999994252483739	-0.0390986875703647	20	0	NA
ABHD16A	ENSG00000204427	chr6:32999970-33000394	test	2329	72604	TRUE	0.24	0.0209043002296947	0.946629125780553	0.72	142	74791	0.150331090237406	TRUE	1	0.4143166	0.916385202763373	0.0621080319171813	20	0	NA
ABHD16A	ENSG00000204427	chr6:33009235-33009931	test	2338	72595	TRUE	0.84	0.00260133423470776	0.995968511450382	0.56	148	74785	-0.13526059849407	TRUE	1	0.5564892	0.960226530513253	0.0450959330744401	20	0	NA
ABHD16A	ENSG00000204427	chr6:33014769-33015436	test	2294	72639	TRUE	0.948	0.00501876433251347	0.998721896716174	1	118	74815	0.0973019174424614	TRUE	1	0.9697613	0.999994252483739	0.0295787542079141	20	0	NA
ABHD16A	ENSG00000204427	chr6:33029981-33030179	test	2380	72553	TRUE	0.376	0.0170117931928586	0.96846165235416	0.188360593933609	136	74797	0.196156468793798	TRUE	0.928695976386515	0.1487194	0.748114206107117	0.0603293704362883	20	0	NA
ABHD16A	ENSG00000204427	chr6:33049436-33049677	test	2116	72817	TRUE	0.72	-0.0032546317348956	0.98959987428549	0.576	159	74774	0.145198459681965	TRUE	1	0.3287271	0.88453681521525	0.0523454306020353	18	0	NA
ABHD16A	ENSG00000204427	chr6:33051226-33051462	test	2599	72334	TRUE	0.736	0.00923817638591862	0.991128055270644	0.96	102	74831	0.144496519053445	TRUE	1	0.4938671	0.941086552849315	0.0451336004253102	20	0	NA
ABHD16A	ENSG00000204427	chr6:33062023-33062329	test	2322	72611	TRUE	0.06	0.0312387360350601	0.869631326806915	0.428393609242516	125	74808	0.156965669828435	TRUE	1	0.6495752	0.981628293671285	0.0490220555652025	20	0	NA
ABHD16A	ENSG00000204427	chr6:33069402-33069630	test	2490	72443	TRUE	0.576	0.00841310040043552	0.98370254018898	1	89	74844	-0.162041320370387	TRUE	1	0.6906308	0.986291745542071	0.0278536672088237	20	0	NA
ABHD16A	ENSG00000204427	chr6:33073469-33073887	test	2364	72569	TRUE	0.092	0.0357255846909434	0.905106743955889	0.0173792781147977	192	74741	0.183374069216539	TRUE	0.57762540363981	0.0655337	0.618961570354936	0.0583183319188079	20	0	NA
ABHD16A	ENSG00000204427	chr6:33075566-33076192	test	2838	72095	TRUE	0.368	0.0171160797180558	0.966677236693092	0.150616821783022	213	74720	0.148781676500382	TRUE	0.887801101852171	0.3600653	0.897116244400432	0.0526329573492187	20	0	NA
ABHD16A	ENSG00000204427	chr6:33080171-33081452	test	2573	72360	TRUE	0.992	0.00296591289207893	0.99982198242906	1	107	74826	-0.13218259144021	TRUE	1	0.8729244	0.999994252483739	-0.0326143245471184	20	0	NA
ABHD16A	ENSG00000204427	chr6:33082767-33083042	test	2332	72601	TRUE	0.076	0.0337092223061486	0.893320945945946	0.343350280768989	143	74790	0.166483124304404	TRUE	1	0.5911667	0.971094188953534	0.0631473647396801	20	0	NA
ABHD16A	ENSG00000204427	chr6:33091862-33092619	test	2605	72328	TRUE	0.156	-0.0208713792399382	0.929229583975347	0.56	128	74805	-0.175657050149284	TRUE	1	0.6776418	0.986291745542071	-0.0461773709697718	20	0	NA
ABHD16A	ENSG00000204427	chr6:33112210-33112672	test	2290	72643	TRUE	0.712	-0.00184743925780406	0.98930750798722	0.27075036836206	78	74855	-0.2481412748686	TRUE	1	0.2651435	0.853215072959184	-0.0589669098137602	20	0	NA
ABHD16A	ENSG00000204427	chr6:33116430-33118817	test	2265	72668	TRUE	0.112	-0.0226846720483489	0.913017806935333	0.88	159	74774	-0.142566756406969	TRUE	1	0.7347956	0.989547765049494	-0.0437747422170138	20	0	NA
ABHD16A	ENSG00000204427	chr6:33123471-33124880	test	2289	72644	TRUE	0.484	0.0133899040373762	0.978618044457359	1	85	74848	0.164044778520599	TRUE	1	0.9500332	0.999994252483739	0.041152338191925	20	0	NA
ABHD16A	ENSG00000204427	chr6:33125958-33126566	test	2336	72597	TRUE	0.568	-0.00485061136207632	0.982970976647019	0.56	240	74693	-0.0925894664022984	TRUE	1	0.7401377	0.989547765049494	0.0389360207309946	20	0	NA
ABHD16A	ENSG00000204427	chr6:33136422-33136837	test	2327	72606	TRUE	0.424	0.0178448642838589	0.97427731730674	1	112	74821	0.107720801429286	TRUE	1	0.7158969	0.989547765049494	0.0481269764381604	20	0	NA
ABHD16A	ENSG00000204427	chr6:33143151-33143611	test	2491	72442	TRUE	0.556	-0.0067610198035255	0.981238682188237	0.201537861804656	129	74804	-0.197137283323263	TRUE	0.942340819216431	0.4351958	0.927412327682489	-0.051450614620897	20	0	NA
ABHD16A	ENSG00000204427	chr6:33148150-33148553	test	2348	72585	TRUE	0.872	-0.00117757474573033	0.997486807713173	1	114	74819	0.133538281468172	TRUE	1	0.7077264	0.989547765049494	-0.0347515987633984	20	0	NA
ABHD16A	ENSG00000204427	chr6:33161357-33162470	test	2154	72779	TRUE	0.364	0.0216307185005595	0.966677236693092	1	128	74805	0.133886053967409	TRUE	1	0.441168	0.927412327682489	0.0591512725446316	19	0	NA
ABHD16A	ENSG00000204427	chr6:33170110-33170273	test	2448	72485	TRUE	0.168	-0.020439224928305	0.933355688622755	0.144338463229376	68	74865	-0.270484552280415	TRUE	0.875582369585174	0.0315038	0.507258390176065	-0.0815935930303262	20	0	NA
ABHD16A	ENSG00000204427	chr6:33172538-33173310	test	2167	72766	TRUE	0.156	-0.0229432668033236	0.929229583975347	0.0155426841609116	142	74791	-0.219122377060776	TRUE	0.55444407345576	0.0037587	0.264700727191011	-0.0669265906364076	20	0	NA
ABHD16A	ENSG00000204427	chr6:33175635-33175999	test	2459	72474	TRUE	0.036	-0.0278280504543358	0.836972936852656	0.8	160	74773	-0.14161777215286	TRUE	1	0.5427615	0.952735767906977	-0.0691187643919291	20	0	NA
ABHD16A	ENSG00000204427	chr6:33178894-33179564	test	2613	72320	TRUE	0.648	0.00811470033052331	0.98559737704918	1	145	74788	0.112782574720901	TRUE	1	0.5166864	0.946784533866933	0.0408600190982227	20	0	NA
ABHD16A	ENSG00000204427	chr6:33183035-33183424	test	2380	72553	TRUE	0.88	0.0040598049073215	0.997650301080065	0.56	142	74791	-0.130918611840579	TRUE	1	0.4911309	0.941086552849315	0.0379619063312859	20	0	NA
ABHD16A	ENSG00000204427	chr6:33184979-33185475	test	2391	72542	TRUE	0.328	0.0228376921175011	0.962058674759737	1	146	74787	-0.116696175647568	TRUE	1	0.3307306	0.88453681521525	0.0675152609335775	20	0	NA
ABHD16A	ENSG00000204427	chr6:33192035-33193499	test	2415	72518	TRUE	0.556	0.0110844378030186	0.981238682188237	0.56	137	74796	0.148237754195629	TRUE	1	0.4454958	0.927412327682489	0.0407187709189509	20	0	NA
ABHD16A	ENSG00000204427	chr6:33197523-33197806	test	2378	72555	TRUE	0.264	0.0225076560072193	0.950260707635009	0.72	138	74795	0.13904421827983	TRUE	1	0.3462396	0.886870894335415	0.0472348361663851	20	0	NA
ABHD16A	ENSG00000204427	chr6:33199885-33200000	test	1851	73082	TRUE	0.464	0.0127333082075682	0.976980189184366	0.544	135	74798	-0.142577216430819	TRUE	1	0.3899268	0.908334250978825	0.0618373159646133	17	0	NA
AGER	ENSG00000204305	chr1:156677207-156677419	test	287	15705	TRUE	0.464	0.0651112525470212	0.976980189184366	0.72	52	15940	0.358244844631229	TRUE	1	0.5221566	0.951721075482773	0.172118486865719	10	0	NA
AGER	ENSG00000204305	chr11:17719290-17719635	test	241	15751	TRUE	0.336	0.0840141687297309	0.962519451648759	1	28	15964	0.385999830306091	TRUE	1	0.8921061	0.999994252483739	0.131403366249446	10	0	NA
AGER	ENSG00000204305	chr11:5254487-5254795	test	286	15706	TRUE	0.656	-0.0323634053215096	0.987747435841953	0.96	47	15945	0.325217340677695	TRUE	1	0.8180613	0.998375466541331	-0.172104256082878	10	0	NA
AGER	ENSG00000204305	chr11:5254682-5254782	test	281	15711	TRUE	0.572	-0.0332011904513991	0.98370254018898	1	18	15974	-0.464877771063142	TRUE	1	0.4786698	0.938420189149349	-0.159008308130463	10	0	NA
AGER	ENSG00000204305	chr11:5269651-5269865	test	253	15739	TRUE	0.348	-0.0840611981474002	0.965110198876091	0.84	11	15981	-0.707213215869332	TRUE	1	0.4701019	0.938420189149349	-0.21789133214011	10	0	NA
AGER	ENSG00000204305	chr12:102957453-102957736	test	289	15703	TRUE	0.688	0.0272760479485445	0.989121712361315	1	26	15966	0.225758853694713	TRUE	1	0.9905376	0.999994252483739	0.0745542861712619	10	0	NA
AGER	ENSG00000204305	chr12:7789365-7789670	test	245	15747	TRUE	0.544	0.05228937767217	0.981129521947203	1	21	15971	-0.359817398872258	TRUE	1	0.9180489	0.999994252483739	0.113411536340533	10	0	NA
AGER	ENSG00000204305	chr2:113117714-113127811	test	307	15685	TRUE	0.528	0.0539633448894938	0.980407849784157	0.8	39	15953	0.365788462923425	TRUE	1	0.6536642	0.982033906685324	-0.196726975071483	10	0	NA
AGER	ENSG00000204305	chr2:209424033-209424313	test	282	15710	TRUE	0.364	-0.0753209895740734	0.966677236693092	1	29	15963	-0.256852423964943	TRUE	1	0.9918252	0.999994252483739	-0.0833136695704804	10	0	NA
AGER	ENSG00000204305	chr3:181711915-181712221	test	262	15730	TRUE	0.18	-0.11859724841905	0.939420985524638	1	49	15943	-0.28232092076096	TRUE	1	0.7412906	0.989547765049494	-0.197059228400706	10	0	NA
AGER	ENSG00000204305	chr4:112515941-112516776	test	244	15748	TRUE	0.88	-0.0264488641383882	0.997650301080065	0.8	27	15965	0.483222990745435	TRUE	1	0.7634611	0.992906856633111	-0.161453973409915	10	0	NA
AGER	ENSG00000204305	chr6:29702283-29703026	test	553	15439	TRUE	0.692	-0.014127939037023	0.98930750798722	0.64	11	15981	-0.845311054717223	TRUE	1	0.7226629	0.989547765049494	-0.209647134383041	20	0	NA
AGER	ENSG00000204305	chr6:29705703-29706028	test	541	15451	TRUE	0.2	-0.0792714128211847	0.942112868580355	0.56	21	15971	-0.589287385430048	TRUE	1	0.3972375	0.908334250978825	-0.211201468733097	20	0	NA
AGER	ENSG00000204305	chr6:29723163-29724697	test	557	15435	TRUE	0.176	0.0801549265036312	0.938248678464721	0.307332235848669	21	15971	0.743544777359024	TRUE	1	0.5573028	0.960226530513253	0.198896975702744	20	0	NA
AGER	ENSG00000204305	chr6:29737737-29738687	test	487	15505	TRUE	0.964	0.00271983271299336	0.999641452074392	1	21	15971	0.509989363773602	TRUE	1	0.7807962	0.992906856633111	-0.111644439063474	20	0	NA
AGER	ENSG00000204305	chr6:29748405-29749554	test	541	15451	TRUE	0.384	-0.0400464432260332	0.969227755812688	0.315808242640189	18	15974	-0.720806634766647	TRUE	1	0.1430557	0.746459216958388	-0.216712119484881	20	0	NA
AGER	ENSG00000204305	chr6:29752307-29753422	test	499	15493	TRUE	0.228	-0.0618448456920622	0.945862227853934	0.264994510729886	37	15955	0.582468859517967	TRUE	1	0.1332071	0.733935526818262	-0.275734464062348	20	0	NA
AGER	ENSG00000204305	chr6:29758038-29758251	test	509	15483	TRUE	0.46	-0.0397614070506245	0.976980189184366	0.56	37	15955	0.52137848827048	TRUE	1	0.6776418	0.986291745542071	-0.175491997695971	20	0	NA
AGER	ENSG00000204305	chr6:29758782-29759248	test	474	15518	TRUE	0.444	-0.0421719482341461	0.974844287382072	1	28	15964	0.355998202330263	TRUE	1	0.9505655	0.999994252483739	-0.101421481514648	20	0	NA
AGER	ENSG00000204305	chr6:29759411-29759982	test	469	15523	TRUE	0.632	-0.024437739491054	0.984634605051048	1	26	15966	-0.421878744654571	TRUE	1	0.8543606	0.999501292479716	-0.136709726290376	20	0	NA
AGER	ENSG00000204305	chr6:29760264-29760749	test	568	15424	TRUE	0.896	-0.00471069125694967	0.997650301080065	0.383914579658965	66	15926	0.413086725703582	TRUE	1	0.0041827	0.273019823584906	-0.267922953791167	20	0	NA
AGER	ENSG00000204305	chr6:29769292-29769656	test	481	15511	TRUE	0.34	-0.0641027867918096	0.963506414172266	1	13	15979	-0.705082478926132	TRUE	1	0.5004972	0.94472449655047	-0.229084874543439	19	0	NA
AGER	ENSG00000204305	chr6:29791892-29793373	test	488	15504	TRUE	0.312	0.0675173195700816	0.960447303399506	0.432	32	15960	0.613177716564308	TRUE	1	0.6360135	0.981395496543265	0.158612061334772	18	0	NA
AGER	ENSG00000204305	chr6:29812946-29813558	test	568	15424	TRUE	0.748	-0.0211902519067595	0.991213576926644	0.125921976435198	22	15970	-0.78747316808326	TRUE	0.856632471932991	0.3184332	0.879028271010709	-0.134352045772026	20	0	NA
AGER	ENSG00000204305	chr6:29813800-29815780	test	516	15476	TRUE	0.644	0.0316057349011234	0.98559737704918	1	34	15958	0.273553890334153	TRUE	1	0.9600096	0.999994252483739	0.114758606216826	20	0	NA
AGER	ENSG00000204305	chr6:29827334-29828897	test	507	15485	TRUE	0.992	-0.000294425306085255	0.99982198242906	0.64	21	15971	-0.672004413114156	TRUE	1	0.4814387	0.938420189149349	-0.199320602348324	20	0	NA
AGER	ENSG00000204305	chr6:29834676-29835312	test	515	15477	TRUE	0.064	0.112596453390103	0.88608038201353	0.0945048328673933	33	15959	0.724248088530496	TRUE	0.805914845247349	0.2589994	0.850058063426975	0.231868632041084	20	0	NA
AGER	ENSG00000204305	chr6:29847861-29848382	test	558	15434	TRUE	0.568	-0.0345032553201774	0.982970976647019	0.48	32	15960	0.566378619773112	TRUE	1	0.6939945	0.986291745542071	-0.175446452536202	20	0	NA
AGER	ENSG00000204305	chr6:29850094-29850626	test	594	15398	TRUE	0.724	0.0234111573093951	0.98959987428549	1	21	15971	-0.568648924974132	TRUE	1	0.2707536	0.855191347988841	0.15634166977594	20	0	NA
AGER	ENSG00000204305	chr6:29863832-29864500	test	516	15476	TRUE	0.304	-0.0619886716843976	0.957187330316742	0.48	49	15943	0.487527711370292	TRUE	1	0.4964451	0.941086552849315	-0.218544407212788	20	0	NA
AGER	ENSG00000204305	chr6:29887280-29888879	test	529	15463	TRUE	0.692	-0.0195958613859899	0.98930750798722	0.64	11	15981	-0.743510709331274	TRUE	1	0.631833	0.977103571727632	-0.206729596764179	20	0	NA
AGER	ENSG00000204305	chr6:29917733-29918203	test	483	15509	TRUE	0.1	-0.0922191146295011	0.910321821036107	0.145155986021138	18	15974	-0.760554851433714	TRUE	0.877554677346514	0.3518387	0.887700971909566	-0.216329867183997	19	0	NA
AGER	ENSG00000204305	chr6:29924848-29925041	test	488	15504	TRUE	0.956	0.00214811606565446	0.999162799080791	1	22	15970	-0.51340510202685	TRUE	1	0.5988874	0.972298551300132	-0.171724831898476	16	0	NA
AGER	ENSG00000204305	chr6:29926083-29927564	test	573	15419	TRUE	0.688	-0.0105814378042104	0.989121712361315	0.88	15	15977	-0.671528716527961	TRUE	1	0.8501332	0.999501292479716	-0.162838433796251	20	0	NA
AGER	ENSG00000204305	chr6:29934071-29934293	test	581	15411	TRUE	0.724	0.0230708098344596	0.98959987428549	1	29	15963	-0.46430580026671	TRUE	1	0.8159424	0.997448981549873	0.102645775078242	20	0	NA
AGER	ENSG00000204305	chr6:29941886-29943609	test	541	15451	TRUE	0.864	-0.0124406144239189	0.997486807713173	0.96	28	15964	0.479407918858185	TRUE	1	0.6781668	0.986291745542071	-0.133014585484435	20	0	NA
AGER	ENSG00000204305	chr6:29956599-29956842	test	514	15478	TRUE	0.952	0.00385482427602546	0.998988418385812	1	22	15970	-0.549193887098294	TRUE	1	0.4814387	0.938420189149349	-0.150914564128449	20	0	NA
AGER	ENSG00000204305	chr6:29964667-29966468	test	584	15408	TRUE	0.8	0.0186764517449194	0.993682995275479	0.48	47	15945	0.477106449135708	TRUE	1	0.3316072	0.88453681521525	-0.180369751527565	20	0	NA
AGER	ENSG00000204305	chr6:29967104-29967966	test	505	15487	TRUE	0.524	0.0469888875905111	0.980407849784157	0.401732472625014	31	15961	0.555444087294387	TRUE	1	0.2859953	0.860851995488687	0.171239520335737	20	0	NA
AGER	ENSG00000204305	chr6:29975001-29975708	test	524	15468	TRUE	0.212	0.0826446056024179	0.94340474515572	0.0362014758556529	58	15934	0.613231083386309	TRUE	0.690132929043105	0.12203	0.712799467172996	0.200408321696705	20	0	NA
AGER	ENSG00000204305	chr6:29976370-29977471	test	516	15476	TRUE	0.26	0.0683626211572557	0.948770255388327	0.121597372826393	11	15981	-1.1103407223897	TRUE	0.850039694656489	0.088815	0.667919367526141	-0.194436070243375	19	0	NA
AGER	ENSG00000204305	chr6:29982251-29982430	test	473	15519	TRUE	0.736	0.0257663900571905	0.991128055270644	0.751360039194416	8	15984	-0.78957006232407	TRUE	1	0.7498823	0.992263508357416	0.133336009852493	19	0	NA
AGER	ENSG00000204305	chr6:29994672-29995484	test	538	15454	TRUE	0.324	-0.06769721097649	0.960447303399506	1	16	15976	-0.609684526093922	TRUE	1	0.6051465	0.97265748791041	-0.195945004221734	20	0	NA
AGER	ENSG00000204305	chr6:30005570-30005755	test	272	15720	TRUE	0.984	0.00991864452586011	0.99982198242906	1	18	15974	-0.444108099674059	TRUE	1	0.9198181	0.999994252483739	-0.185757944181477	10	0	NA
AGER	ENSG00000204305	chr6:30006203-30006475	test	487	15505	TRUE	0.292	0.0666161904550546	0.954854202401372	0.436231622633945	33	15959	0.55653291403654	TRUE	1	0.6648145	0.986291745542071	0.139749786070213	20	0	NA
AGER	ENSG00000204305	chr6:30006570-30007933	test	520	15472	TRUE	0.792	0.0211935965189858	0.992728451769792	0.328714735297698	14	15978	-0.839794339348672	TRUE	1	0.5777607	0.963966079133858	-0.21909549972585	20	0	NA
AGER	ENSG00000204305	chr6:30013249-30013883	test	441	15551	TRUE	0.244	-0.0718838006900182	0.946629125780553	0.294716834191204	7	15985	-1.03665271752779	TRUE	1	0.4478291	0.927412327682489	-0.266802625921446	20	0	NA
AGER	ENSG00000204305	chr6:30037221-30037673	test	570	15422	TRUE	0.164	0.0802364300377907	0.932957815565729	0.40233968262111	39	15953	0.537518640418529	TRUE	1	0.1967415	0.805793866515391	0.190087192648462	20	0	NA
AGER	ENSG00000204305	chr6:30041957-30042353	test	503	15489	TRUE	0.816	0.0130630760362171	0.994471863670596	1	44	15948	0.306481328000766	TRUE	1	0.8687651	0.999994252483739	-0.130464147083661	19	0	NA
AGER	ENSG00000204305	chr6:30047199-30047568	test	83	15909	TRUE	0.464	0.0867853575734634	0.976980189184366	1	17	15975	0.253250108556313	TRUE	1	0.7046324	0.989547765049494	0.136629108588607	4	0	NA
AGER	ENSG00000204305	chr6:30060535-30062064	test	511	15481	TRUE	0.764	-0.0192090245213772	0.991213576926644	1	28	15964	-0.357179346858785	TRUE	1	0.9526633	0.999994252483739	-0.116199677822667	20	0	NA
AGER	ENSG00000204305	chr6:30066546-30067702	test	541	15451	TRUE	0.74	0.0228786824295006	0.991159611739705	0.552877472932415	38	15954	0.513500660254936	TRUE	1	0.3802996	0.904638872014669	-0.194110195345542	20	0	NA
AGER	ENSG00000204305	chr6:30074348-30076389	test	599	15393	TRUE	0.504	0.0357224061970978	0.97998826389471	1	37	15955	0.452287562528001	TRUE	1	0.6274837	0.977103571727632	0.117071239568491	20	0	NA
AGER	ENSG00000204305	chr6:30091888-30092343	test	573	15419	TRUE	0.6	-0.0265267806615157	0.98415377339369	0.72	21	15971	-0.574775324221608	TRUE	1	0.4911309	0.941086552849315	-0.208460520883177	20	0	NA
AGER	ENSG00000204305	chr6:30097990-30098183	test	508	15484	TRUE	0.612	-0.0284339584236712	0.98415377339369	0.70719635498631	15	15977	-0.726401514277972	TRUE	1	0.80576	0.996170503838647	-0.159130671849376	20	0	NA
AGER	ENSG00000204305	chr6:30101688-30103715	test	562	15430	TRUE	0.472	0.0471405413864261	0.976980189184366	0.456	51	15941	0.501281458023923	TRUE	1	0.2759594	0.856984983012102	0.208393092553501	19	0	NA
AGER	ENSG00000204305	chr6:30121511-30121989	test	531	15461	TRUE	0.864	0.00286099639164838	0.997486807713173	0.96	38	15954	0.435342852100531	TRUE	1	0.6460739	0.981628293671285	-0.155572995996121	20	0	NA
AGER	ENSG00000204305	chr6:30127137-30128131	test	559	15433	TRUE	0.448	0.0534578272953257	0.976172851103805	0.8	30	15962	0.544359402147351	TRUE	1	0.8375943	0.998677021298667	0.139105530246823	20	0	NA
AGER	ENSG00000204305	chr6:30130716-30131520	test	524	15468	TRUE	0.304	0.0684277370277537	0.957187330316742	0.72	40	15952	0.452379727291336	TRUE	1	0.5368055	0.951721075482773	0.157825854946729	20	0	NA
AGER	ENSG00000204305	chr6:30147145-30147402	test	599	15393	TRUE	0.976	-0.00025173874963369	0.99982198242906	1	23	15969	-0.41189158619111	TRUE	1	0.8425464	0.999263114486061	-0.114673988466804	20	0	NA
AGER	ENSG00000204305	chr6:30149290-30149508	test	442	15550	TRUE	0.8	0.014002624535447	0.993682995275479	0.555437252860939	14	15978	-0.825838675318571	TRUE	1	0.7109704	0.989547765049494	-0.190741596503188	18	0	NA
AGER	ENSG00000204305	chr6:30151632-30151995	test	505	15487	TRUE	0.9	-0.00460505480759954	0.997650301080065	0.88	59	15933	0.389984175019285	TRUE	1	0.4247936	0.92287346982521	-0.141598000850976	20	0	NA
AGER	ENSG00000204305	chr6:30152089-30152261	test	324	15668	TRUE	0.832	0.0180527425328709	0.995968511450382	1	35	15957	0.37193855367692	TRUE	1	0.7604222	0.992565123310345	0.17323773651379	13	0	NA
AGER	ENSG00000204305	chr6:30156222-30156550	test	572	15420	TRUE	0.928	-0.00400806530083408	0.998251298540688	1	20	15972	-0.36402700076298	TRUE	1	0.917649	0.999994252483739	-0.137613183199033	20	0	NA
AGER	ENSG00000204305	chr6:30160564-30160874	test	497	15495	TRUE	0.832	-0.0104566054735078	0.995968511450382	1	23	15969	-0.520016271372727	TRUE	1	0.7736763	0.992906856633111	-0.165850370768572	20	0	NA
AGER	ENSG00000204305	chr6:30162341-30162709	test	481	15511	TRUE	0.636	-0.0334170237618705	0.984802955116936	0.64	19	15973	-0.663660000574166	TRUE	1	0.4143166	0.916385202763373	-0.214561137162316	20	0	NA
AGER	ENSG00000204305	chr6:30163042-30164114	test	482	15510	TRUE	0.468	-0.0424450496322424	0.976980189184366	0.286337583172597	33	15959	0.617049769237263	TRUE	1	0.4790366	0.938420189149349	-0.192855910664402	19	0	NA
AGER	ENSG00000204305	chr6:30169716-30170337	test	526	15466	TRUE	0.052	0.122144168494052	0.859686386315039	0.88	23	15969	0.664754085368203	TRUE	1	0.5340442	0.951721075482773	0.192403237881962	20	0	NA
AGER	ENSG00000204305	chr6:30171513-30172632	test	589	15403	TRUE	0.728	0.0199778508336987	0.990398248255098	0.88	34	15958	-0.458677613866481	TRUE	1	0.3316072	0.88453681521525	-0.17840107268465	20	0	NA
AGER	ENSG00000204305	chr6:30185925-30186543	test	459	15533	TRUE	0.076	-0.107309065711743	0.893320945945946	1	17	15975	-0.341013460704475	TRUE	1	0.9845675	0.999994252483739	-0.160323397031003	19	0	NA
AGER	ENSG00000204305	chr6:30195391-30195892	test	523	15469	TRUE	0.628	-0.0181226785214204	0.98415377339369	0.300360398917904	14	15978	-0.847146619173557	TRUE	1	0.041615	0.545329895833333	-0.200524777153593	20	0	NA
AGER	ENSG00000204305	chr6:30201759-30202174	test	533	15459	TRUE	0.78	-0.00980766737180905	0.99187332102849	0.150922717158623	37	15955	0.637729356924709	TRUE	0.887801101852171	0.3104784	0.871691604519723	-0.176326351763042	20	0	NA
AGER	ENSG00000204305	chr6:30206874-30207955	test	485	15507	TRUE	0.388	0.0484622349311403	0.969860622171133	1	27	15965	0.34840509327511	TRUE	1	0.9927252	0.999994252483739	0.0879577711732933	20	0	NA
AGER	ENSG00000204305	chr6:30212915-30213890	test	560	15432	TRUE	0.776	0.0189677306361573	0.991661646955116	1	37	15955	0.457715769151087	TRUE	1	0.4552749	0.927848905184094	0.143243815573553	20	0	NA
AGER	ENSG00000204305	chr6:30214044-30214752	test	515	15477	TRUE	0.556	-0.0291912890574177	0.981238682188237	0.0881525818286525	15	15977	-1.01263325852387	TRUE	0.799535911071728	0.2464371	0.834660352442075	-0.211936423873819	19	0	NA
AGER	ENSG00000204305	chr6:30219237-30219674	test	525	15467	TRUE	0.648	-0.0217565846168006	0.98559737704918	0.199959657223075	18	15974	-0.811632990994716	TRUE	0.939018321646686	0.4330489	0.927412327682489	-0.249880871075296	20	0	NA
AGER	ENSG00000204305	chr6:30238308-30239117	test	489	15503	TRUE	0.996	-0.00153489626399206	0.99982198242906	0.96	39	15953	0.423413933085097	TRUE	1	0.6460739	0.981628293671285	-0.185048031411984	20	0	NA
AGER	ENSG00000204305	chr6:30259125-30260790	test	531	15461	TRUE	0.088	0.102213489610745	0.901837997054492	0.8	35	15957	0.514955774748666	TRUE	1	0.2514057	0.836525909648188	0.199884381002781	20	0	NA
AGER	ENSG00000204305	chr6:30272132-30272381	test	373	15619	TRUE	0.764	0.0230019600643452	0.991213576926644	1	34	15958	0.484304158852784	TRUE	1	0.3804025	0.904759195221908	0.173933434644635	15	0	NA
AGER	ENSG00000204305	chr6:30288810-30289200	test	529	15463	TRUE	0.812	0.0209075250332129	0.994471863670596	0.0676329016423148	34	15958	0.726320262964008	TRUE	0.765406482093647	0.2010673	0.81071366474359	0.209861766031949	20	0	NA
AGER	ENSG00000204305	chr6:30308057-30310057	test	537	15455	TRUE	0.36	-0.0549206153918431	0.966677236693092	0.0711707241492879	26	15966	-0.789707147694733	TRUE	0.765406482093647	0.2091549	0.815337545594431	-0.227631226788652	20	0	NA
AGER	ENSG00000204305	chr6:30319613-30319898	test	487	15505	TRUE	0.804	0.0190797285941242	0.993682995275479	1	33	15959	0.457390871747309	TRUE	1	0.5741146	0.963050735477813	0.117642174266414	20	0	NA
AGER	ENSG00000204305	chr6:30325707-30327514	test	545	15447	TRUE	0.368	0.0539962868518951	0.966677236693092	0.912	51	15941	0.390227592524492	TRUE	1	0.5863592	0.968581986990986	0.110362325224095	19	0	NA
AGER	ENSG00000204305	chr6:30340648-30340869	test	438	15554	TRUE	0.864	0.0126789543271508	0.997486807713173	0.263087367241067	16	15976	-0.860544023262117	TRUE	1	0.2124793	0.815337545594431	-0.240425120698173	19	0	NA
AGER	ENSG00000204305	chr6:30344242-30345731	test	534	15458	TRUE	0.636	0.0315532520743773	0.984802955116936	0.127986571623967	52	15940	0.53802413537326	TRUE	0.856632471932991	0.2944849	0.860851995488687	-0.161873774565652	20	0	NA
AGER	ENSG00000204305	chr6:30357430-30358526	test	518	15474	TRUE	0.064	0.11254830443869	0.88608038201353	0.608	39	15953	0.509797297937043	TRUE	1	0.164051	0.76752336510989	0.207701618597997	19	0	NA
AGER	ENSG00000204305	chr6:30360164-30360578	test	520	15472	TRUE	0.352	0.0597941042497014	0.965554256314312	1	43	15949	0.381914300579442	TRUE	1	0.8286969	0.998677021298667	0.150437073964922	20	0	NA
AGER	ENSG00000204305	chr6:30363554-30363784	test	582	15410	TRUE	0.696	0.0288175199015135	0.98930750798722	0.88	32	15960	0.527315463068817	TRUE	1	0.3110215	0.871691604519723	0.132766707448596	20	0	NA
AGER	ENSG00000204305	chr6:30396705-30398221	test	497	15495	TRUE	0.72	-0.0107252180662416	0.98959987428549	1	14	15978	-0.582713122216972	TRUE	1	0.9684761	0.999994252483739	-0.142074689205466	20	0	NA
AGER	ENSG00000204305	chr6:30411464-30412023	test	503	15489	TRUE	0.772	0.019087364653485	0.991612581681249	0.476	35	15957	-0.495480443696949	TRUE	1	0.0740284	0.634874328109076	-0.206447022541926	17	0	NA
AGER	ENSG00000204305	chr6:30444058-30444398	test	483	15509	TRUE	0.668	-0.0194692638903855	0.987891885080645	0.127319571995025	34	15958	0.626271356743795	TRUE	0.856632471932991	0.3209015	0.882596056115013	-0.163221034226204	20	0	NA
AGER	ENSG00000204305	chr6:30446257-30448256	test	522	15470	TRUE	0.692	0.0301211856205792	0.98930750798722	0.0326292057723501	11	15981	-1.25846747703966	TRUE	0.66978458646996	0.1119806	0.703375310820896	-0.20524299722129	20	0	NA
AGER	ENSG00000204305	chr6:30447259-30447756	test	555	15437	TRUE	0.82	0.011241480187582	0.994729960601095	0.56	19	15973	-0.694694045647267	TRUE	1	0.6669855	0.986291745542071	-0.22159915609639	20	0	NA
AGER	ENSG00000204305	chr6:30453099-30454130	test	475	15517	TRUE	0.028	-0.130902360042747	0.827337579617834	0.208137938878247	18	15974	-0.775269409394201	TRUE	0.949173020277358	0.4440989	0.927412327682489	-0.246456942091836	20	0	NA
AGER	ENSG00000204305	chr6:30463701-30464128	test	514	15478	TRUE	0.836	0.0207827407180583	0.995968511450382	1	38	15954	0.429983789906806	TRUE	1	0.8373388	0.998677021298667	-0.134394328994294	19	0	NA
AGER	ENSG00000204305	chr6:30464762-30464931	test	532	15460	TRUE	0.456	-0.0375708786676296	0.976811968969339	1	11	15981	-0.70231520122527	TRUE	1	0.760091	0.992565123310345	-0.192705798372914	20	0	NA
AGER	ENSG00000204305	chr6:30466076-30467154	test	459	15533	TRUE	0.956	0.00475497383404822	0.999162799080791	0.532	14	15978	-0.671641948359456	TRUE	1	0.5863592	0.968581986990986	-0.158449881760052	19	0	NA
AGER	ENSG00000204305	chr6:30480607-30480869	test	525	15467	TRUE	0.86	-0.0106411700802036	0.997486807713173	0.0719932991087607	53	15939	0.584152900836612	TRUE	0.765406482093647	0.0182088	0.441328693670886	-0.235411561433869	20	0	NA
AGER	ENSG00000204305	chr6:30481175-30482541	test	596	15396	TRUE	0.596	0.0317147902167285	0.98415377339369	1	30	15962	0.491394118216385	TRUE	1	0.4552749	0.927848905184094	0.134406185619648	20	0	NA
AGER	ENSG00000204305	chr6:30483757-30483993	test	345	15647	TRUE	0.928	0.00359635495628008	0.998251298540688	0.325659685098817	7	15985	-1.14165344856786	TRUE	1	0.2430646	0.829090474726117	-0.223433154572412	16	0	NA
AGER	ENSG00000204305	chr6:30489143-30490745	test	562	15430	TRUE	0.128	0.0881558742856909	0.917194933580476	1	33	15959	0.425139216987322	TRUE	1	0.8031974	0.996170503838647	0.152314802358354	20	0	NA
AGER	ENSG00000204305	chr6:30495980-30497165	test	502	15490	TRUE	0.364	0.0561649968852336	0.966677236693092	0.56	33	15959	0.510288393357291	TRUE	1	0.2419419	0.826710055690298	0.169683955649896	20	0	NA
AGER	ENSG00000204305	chr6:30500581-30501186	test	512	15480	TRUE	0.776	0.0146278802569606	0.991661646955116	0.0702796320620179	42	15950	0.594424573389274	TRUE	0.765406482093647	0.2071333	0.815337545594431	-0.21996947766829	20	0	NA
AGER	ENSG00000204305	chr6:30507742-30508763	test	530	15462	TRUE	0.444	0.0446429796839012	0.974844287382072	1	52	15940	0.328333980042416	TRUE	1	0.9624669	0.999994252483739	0.0856638273306	20	0	NA
AGER	ENSG00000204305	chr6:30508894-30509757	test	508	15484	TRUE	0.68	-0.0205824112001689	0.988320070179836	1	23	15969	0.403021204812601	TRUE	1	0.9561048	0.999994252483739	0.0944314251685142	20	0	NA
AGER	ENSG00000204305	chr6:30515018-30515605	test	519	15473	TRUE	0.344	0.0559508270707376	0.964861139102745	0.48	58	15934	0.43562262088585	TRUE	1	0.0618549	0.604410748658403	-0.233196913686253	20	0	NA
AGER	ENSG00000204305	chr6:30515789-30516822	test	520	15472	TRUE	0.404	0.0503926443171228	0.972083818393481	0.532	41	15951	0.48956675843094	TRUE	1	0.3750598	0.904638872014669	0.157088631444994	19	0	NA
AGER	ENSG00000204305	chr6:30529488-30530455	test	483	15509	TRUE	0.168	-0.0856235508039351	0.933355688622755	0.64	19	15973	-0.666724476493312	TRUE	1	0.5368055	0.951721075482773	-0.230973273910148	20	0	NA
AGER	ENSG00000204305	chr6:30532361-30533007	test	557	15435	TRUE	0.604	0.0308139302606687	0.98415377339369	0.72	46	15946	0.422489536630031	TRUE	1	0.8105075	0.996170503838647	-0.0860954396491413	20	0	NA
AGER	ENSG00000204305	chr6:30541492-30542052	test	525	15467	TRUE	0.568	0.0478098427178473	0.982970976647019	1	27	15965	0.403868273080012	TRUE	1	0.5564892	0.960226530513253	0.164173900414665	20	0	NA
AGER	ENSG00000204305	chr6:30543023-30543229	test	457	15535	TRUE	0.34	-0.057483290342621	0.963506414172266	0.214693573432956	13	15979	-0.887946629437249	TRUE	0.957925398064783	0.0578878	0.597438395492958	-0.275989350895057	20	0	NA
AGER	ENSG00000204305	chr6:30544696-30545170	test	539	15453	TRUE	0.256	0.0673260621402547	0.948770255388327	0.218413497849427	46	15946	0.539927595784049	TRUE	0.963299590947069	0.0221293	0.462306333590345	0.20712208371232	20	0	NA
AGER	ENSG00000204305	chr6:30555370-30557804	test	524	15468	TRUE	0.272	0.0788710991859778	0.951972638567549	0.88	38	15954	0.500001530791005	TRUE	1	0.4549361	0.927848905184094	0.236233717724895	20	0	NA
AGER	ENSG00000204305	chr6:30562461-30563161	test	526	15466	TRUE	0.348	0.0639270381241894	0.965110198876091	0.72	34	15958	0.552327270699096	TRUE	1	0.175941	0.786012164331746	0.196777809725949	20	0	NA
AGER	ENSG00000204305	chr6:30563246-30563598	test	476	15516	TRUE	0.376	0.0577781965262985	0.96846165235416	0.912	26	15966	0.540697068537544	TRUE	1	0.5091772	0.946784533866933	0.148121840520815	19	0	NA
AGER	ENSG00000204305	chr6:30570784-30571978	test	485	15507	TRUE	0.968	0.0104947919118199	0.9998022172949	0.643817573621295	37	15955	0.534520549507514	TRUE	1	0.7800456	0.992906856633111	-0.121758493437961	20	0	NA
AGER	ENSG00000204305	chr6:30590211-30591236	test	528	15464	TRUE	0.424	-0.0376584567487726	0.97427731730674	0.65846338278967	23	15969	-0.611916726871661	TRUE	1	0.5564892	0.960226530513253	-0.218419358912032	20	0	NA
AGER	ENSG00000204305	chr6:30597208-30598002	test	539	15453	TRUE	0.644	0.0240054303343038	0.98559737704918	1	23	15969	-0.555688545048834	TRUE	1	0.7978667	0.996170503838647	0.1568467076013	20	0	NA
AGER	ENSG00000204305	chr6:30598724-30599913	test	484	15508	TRUE	0.36	-0.0497390706228544	0.966677236693092	0.8	23	15969	-0.68377733208002	TRUE	1	0.683764	0.986291745542071	-0.202003100235272	20	0	NA
AGER	ENSG00000204305	chr6:30614391-30614769	test	581	15411	TRUE	0.088	0.101921413003228	0.901837997054492	0.406630168205177	47	15945	0.492792989089686	TRUE	1	0.3972375	0.908334250978825	0.18551077205967	20	0	NA
AGER	ENSG00000204305	chr6:30614891-30615577	test	509	15483	TRUE	0.08	0.0986112347308707	0.896425120772947	0.451543337559384	44	15948	0.489740406494748	TRUE	1	0.6753742	0.986291745542071	0.136943954473074	20	0	NA
AGER	ENSG00000204305	chr6:30615799-30616364	test	521	15471	TRUE	0.252	0.0706629380845252	0.948270603504218	0.72	34	15958	0.525259615916026	TRUE	1	0.4938671	0.941086552849315	0.185936262102165	20	0	NA
AGER	ENSG00000204305	chr6:30616759-30618138	test	464	15528	TRUE	0.872	-0.00276995226667509	0.997486807713173	1	40	15952	0.40876326558343	TRUE	1	0.8395039	0.998677021298667	-0.147161212841545	20	0	NA
AGER	ENSG00000204305	chr6:30625977-30627634	test	519	15473	TRUE	0.356	0.0554138526801837	0.965554256314312	0.278687865426365	8	15984	-1.06155524647879	TRUE	1	0.164051	0.76752336510989	-0.248911141127891	19	0	NA
AGER	ENSG00000204305	chr6:30631690-30632204	test	488	15504	TRUE	0.568	-0.0278966340111499	0.982970976647019	0.488707491587611	24	15968	-0.59644980712021	TRUE	1	0.6994766	0.986291745542071	-0.139267788782328	20	0	NA
AGER	ENSG00000204305	chr6:30633657-30637057	test	524	15468	TRUE	0.112	0.106739621238716	0.913017806935333	0.1613011452615	34	15958	0.651769243582485	TRUE	0.899578447068342	0.0173597	0.43659365052504	0.289955998564013	18	0	NA
AGER	ENSG00000204305	chr6:30646087-30646314	test	515	15477	TRUE	0.732	0.0305940224631291	0.990880653632915	0.127510406850389	35	15957	0.610585495001251	TRUE	0.856632471932991	0.3217923	0.884053705850783	0.172877236159301	19	0	NA
AGER	ENSG00000204305	chr6:30646459-30646765	test	515	15477	TRUE	0.964	0.00483799591029577	0.999641452074392	1	25	15967	0.433508613126812	TRUE	1	0.9476385	0.999994252483739	0.114617025137043	19	0	NA
AGER	ENSG00000204305	chr6:30646848-30648070	test	596	15396	TRUE	0.112	0.0980308383294142	0.913017806935333	0.201611698742961	43	15949	0.579266268420944	TRUE	0.942340819216431	0.4352977	0.927412327682489	0.166507472680075	20	0	NA
AGER	ENSG00000204305	chr6:30652776-30653012	test	482	15510	TRUE	0.18	-0.0812344034201942	0.939420985524638	0.432	42	15950	-0.423018504498065	TRUE	1	0.6360135	0.981395496543265	-0.175191821546486	18	0	NA
AGER	ENSG00000204305	chr6:30666373-30666625	test	603	15389	TRUE	0.776	0.0179896350634761	0.991661646955116	0.64	50	15942	0.463257288945585	TRUE	1	0.3512391	0.886870894335415	-0.212080171098258	20	0	NA
AGER	ENSG00000204305	chr6:30670839-30671068	test	514	15478	TRUE	0.956	-0.000451309053421944	0.999162799080791	0.8	8	15984	-0.819497123458409	TRUE	1	0.8375943	0.998677021298667	-0.176366979051531	20	0	NA
AGER	ENSG00000204305	chr6:30672186-30673296	test	505	15487	TRUE	0.552	-0.036270415421445	0.981238682188237	0.56	22	15970	-0.645373075302433	TRUE	1	0.3719821	0.904638872014669	-0.223014584557548	20	0	NA
AGER	ENSG00000204305	chr6:30678987-30679540	test	477	15515	TRUE	0.476	-0.0391786094506843	0.977611640742599	1	12	15980	-0.744447030420365	TRUE	1	0.8695639	0.999994252483739	-0.191980777132918	20	0	NA
AGER	ENSG00000204305	chr6:30682129-30682401	test	497	15495	TRUE	0.244	-0.0721221576285458	0.946629125780553	0.96	20	15972	-0.575881391293856	TRUE	1	0.7158969	0.989547765049494	-0.197109898659563	20	0	NA
AGER	ENSG00000204305	chr6:30682482-30683008	test	486	15506	TRUE	0.524	0.0436005506993253	0.980407849784157	0.72	18	15974	-0.67042623805763	TRUE	1	0.7141985	0.989547765049494	0.170607394581032	20	0	NA
AGER	ENSG00000204305	chr6:30684704-30684912	test	541	15451	TRUE	0.672	0.031936319498971	0.987891885080645	0.72	39	15953	-0.412722726848022	TRUE	1	0.2651435	0.853215072959184	0.149713351277968	20	0	NA
AGER	ENSG00000204305	chr6:30685474-30685641	test	550	15442	TRUE	0.068	0.103650474164381	0.890055071948836	0.56	31	15961	0.560570871838632	TRUE	1	0.6460739	0.981628293671285	0.166165900861594	20	0	NA
AGER	ENSG00000204305	chr6:30686482-30687998	test	539	15453	TRUE	0.796	-0.0134190670149013	0.993269254908993	0.17925603162915	30	15962	0.664354871638055	TRUE	0.918003645781879	0.4039111	0.911203423834366	-0.197838828515071	20	0	NA
AGER	ENSG00000204305	chr6:30690559-30691273	test	553	15439	TRUE	0.136	0.0904758033235959	0.918346433770015	0.754547198629069	42	15950	0.437132715848963	TRUE	1	0.1478704	0.746630702040816	0.196199834910741	20	0	NA
AGER	ENSG00000204305	chr6:30700400-30700858	test	531	15461	TRUE	0.624	0.0287648367849893	0.98415377339369	1	32	15960	0.473706846513925	TRUE	1	0.6494371	0.981628293671285	-0.192921845136219	20	0	NA
AGER	ENSG00000204305	chr6:30707151-30707854	test	516	15476	TRUE	0.536	-0.028433894432069	0.980766257329933	0.372641174637274	10	15982	-0.962003601068316	TRUE	1	0.6163478	0.97584294110888	-0.205520247817091	20	0	NA
AGER	ENSG00000204305	chr6:30708107-30708404	test	537	15455	TRUE	0.884	0.0132509951437809	0.997650301080065	1	43	15949	0.408713303633048	TRUE	1	0.9108615	0.999994252483739	-0.10140145572757	20	0	NA
AGER	ENSG00000204305	chr6:30711844-30712032	test	560	15432	TRUE	0.228	0.0742087649851704	0.945862227853934	1	30	15962	0.486964787550014	TRUE	1	0.7226629	0.989547765049494	0.167192993250681	20	0	NA
AGER	ENSG00000204305	chr6:30716974-30717822	test	528	15464	TRUE	0.116	0.0951149175659316	0.913623089983022	0.333174031029371	29	15963	0.618545102761178	TRUE	1	0.5818795	0.963966079133858	0.17568076542159	20	0	NA
AGER	ENSG00000204305	chr6:30719778-30720487	test	379	15613	TRUE	0.344	-0.0564317401381087	0.964861139102745	0.684	19	15973	-0.623648824303697	TRUE	1	0.797789	0.996170503838647	-0.188046912472255	19	0	NA
AGER	ENSG00000204305	chr6:30720841-30721102	test	413	15579	TRUE	0.468	-0.0442181243332824	0.976980189184366	0.48	17	15975	-0.746630558590343	TRUE	1	0.1653403	0.76752336510989	-0.244997283007848	20	0	NA
AGER	ENSG00000204305	chr6:30721303-30721829	test	449	15543	TRUE	0.86	0.0168563027060471	0.997486807713173	1	35	15957	0.48641228336567	TRUE	1	0.3793587	0.904638872014669	-0.192117199834379	19	0	NA
AGER	ENSG00000204305	chr6:30724917-30725281	test	496	15496	TRUE	0.344	0.0598094322878968	0.964861139102745	1	21	15971	0.482810765291072	TRUE	1	0.856798	0.999501292479716	0.181719219571967	19	0	NA
AGER	ENSG00000204305	chr6:30725419-30726603	test	543	15449	TRUE	0.076	0.0990941784121475	0.893320945945946	0.0570259974925781	39	15953	0.654089531511969	TRUE	0.747356525388166	0.00097	0.135736786516854	0.27843550756687	20	0	NA
AGER	ENSG00000204305	chr6:30728282-30728481	test	516	15476	TRUE	0.684	0.0263750222318913	0.988907957614793	0.0568294749344991	21	15971	-0.872048108633599	TRUE	0.74696442264254	0.1754892	0.786012164331746	-0.151127728736275	20	0	NA
AGER	ENSG00000204305	chr6:30730066-30731526	test	598	15394	TRUE	0.536	0.0356096822848171	0.980766257329933	1	37	15955	0.451673843462594	TRUE	1	0.9146913	0.999994252483739	0.107563679405462	20	0	NA
AGER	ENSG00000204305	chr6:30742057-30744943	test	529	15463	TRUE	0.564	-0.0238989852012474	0.982970976647019	0.72	40	15952	-0.435572499049588	TRUE	1	0.3512391	0.886870894335415	-0.184263178085253	20	0	NA
AGER	ENSG00000204305	chr6:30752235-30753014	test	566	15426	TRUE	0.804	0.0150528819004685	0.993682995275479	0.456	31	15961	0.531899793172788	TRUE	1	0.5004972	0.94472449655047	-0.188591030708467	19	0	NA
AGER	ENSG00000204305	chr6:30757410-30757958	test	499	15493	TRUE	0.292	0.0674098060685897	0.954854202401372	1	17	15975	-0.61424381289763	TRUE	1	0.6274837	0.977103571727632	0.16336404237159	20	0	NA
AGER	ENSG00000204305	chr6:30758826-30759331	test	430	15562	TRUE	0.064	-0.119850585606174	0.88608038201353	0.373213748123232	16	15976	-0.749883747299565	TRUE	1	0.5340442	0.951721075482773	-0.236022926653881	20	0	NA
AGER	ENSG00000204305	chr6:30763624-30764557	test	558	15434	TRUE	0.3	0.0645066941829384	0.957108798312778	0.04428439791608	62	15930	0.569400309530859	TRUE	0.717264280501246	0.0715103	0.626127375042182	-0.259017268635912	20	0	NA
AGER	ENSG00000204305	chr6:30765581-30765804	test	489	15503	TRUE	0.3	0.0649655439858443	0.957108798312778	0.48	24	15968	-0.667599902809085	TRUE	1	0.3457199	0.886870894335415	0.190353332011793	20	0	NA
AGER	ENSG00000204305	chr6:30766589-30766750	test	551	15441	TRUE	0.872	0.0131835892182857	0.997486807713173	0.189766513038092	32	15960	0.646429645215562	TRUE	0.928695976386515	0.4189489	0.921785278492686	0.11172309653609	20	0	NA
AGER	ENSG00000204305	chr6:30767368-30767935	test	519	15473	TRUE	0.948	0.00693101532414286	0.998721896716174	0.48	26	15966	0.544157123710067	TRUE	1	0.6939945	0.986291745542071	-0.124073905922233	20	0	NA
AGER	ENSG00000204305	chr6:30768976-30769922	test	568	15424	TRUE	0.076	0.103888880964438	0.893320945945946	1	30	15962	0.399338213286691	TRUE	1	0.760091	0.992565123310345	0.167355314743506	20	0	NA
AGER	ENSG00000204305	chr6:30779094-30779523	test	372	15620	TRUE	0.516	0.0600028769945462	0.980407849784157	1	8	15984	-0.798245641024642	TRUE	1	0.6904491	0.986291745542071	-0.154855171948096	15	0	NA
AGER	ENSG00000204305	chr6:30781581-30782706	test	555	15437	TRUE	0.776	-0.0154287123750927	0.991661646955116	0.354140532852272	24	15968	-0.654352872684818	TRUE	1	0.1745523	0.786012164331746	-0.192243540752084	19	0	NA
AGER	ENSG00000204305	chr6:30785901-30786213	test	50	15942	TRUE	0.00541194317249659	0.563908111104256	0.510865687240082	0.00604235353837424	23	15969	0.830299406176388	TRUE	0.450614846931859	0.0116349	0.383414737619048	0.578913067270981	2	0	NA
AGER	ENSG00000204305	chr6:30790763-30791280	test	513	15479	TRUE	0.504	0.0376193186931753	0.97998826389471	1	57	15935	0.403941606509614	TRUE	1	0.6970251	0.986291745542071	0.16497619568733	20	0	NA
AGER	ENSG00000204305	chr6:30793355-30794059	test	546	15446	TRUE	0.92	0.0164659079099096	0.998160987347667	1	28	15964	-0.280137066455426	TRUE	1	0.9975885	0.999994252483739	0.0716782148247318	20	0	NA
AGER	ENSG00000204305	chr6:30795771-30796496	test	485	15507	TRUE	0.564	0.044397507354488	0.982970976647019	0.0108734628766052	9	15983	-1.40415484248499	TRUE	0.501556597621542	0.0434395	0.559009516496321	-0.291030529801858	20	0	NA
AGER	ENSG00000204305	chr6:30799159-30799421	test	437	15555	TRUE	0.936	0.011223126434994	0.99850618589891	1	40	15952	0.358297267266745	TRUE	1	0.8447318	0.999397612148041	-0.154812535868831	18	0	NA
AGER	ENSG00000204305	chr6:30802576-30803273	test	566	15426	TRUE	0.848	0.0157886287384204	0.996522444016618	0.245745036194927	23	15969	-0.706178361971727	TRUE	0.996603805151838	0.0315038	0.507258390176065	-0.262799454967185	20	0	NA
AGER	ENSG00000204305	chr6:30810746-30811218	test	495	15497	TRUE	0.988	0.00665849457714818	0.99982198242906	0.8	25	15967	-0.615908371433002	TRUE	1	0.0241494	0.473165724120603	-0.22051347576997	20	0	NA
AGER	ENSG00000204305	chr6:30812806-30815582	test	619	15373	TRUE	0.932	0.00889556794516411	0.998294747860354	1	44	15948	0.250062149363884	TRUE	1	0.9633299	0.999994252483739	-0.0913197446853818	20	0	NA
AGER	ENSG00000204305	chr6:30818556-30818778	test	503	15489	TRUE	0.624	0.0344419788987473	0.98415377339369	0.576	40	15952	0.469919902976991	TRUE	1	0.6519982	0.982033906685324	-0.191256746750083	18	0	NA
AGER	ENSG00000204305	chr6:30819960-30820556	test	533	15459	TRUE	0.188	-0.0724677203284327	0.94085678807947	1	48	15944	-0.302956259808794	TRUE	1	0.7458767	0.989547765049494	-0.151801413381644	20	0	NA
AGER	ENSG00000204305	chr6:30821832-30824781	test	583	15409	TRUE	0.316	0.0631460395921319	0.960447303399506	1	12	15980	-0.597791962105701	TRUE	1	0.9663965	0.999994252483739	0.122522855664251	20	0	NA
AGER	ENSG00000204305	chr6:30821835-30822246	test	525	15467	TRUE	0.304	-0.057733294906227	0.957187330316742	0.96	16	15976	-0.657518373153618	TRUE	1	0.7823844	0.992906856633111	-0.138372070777141	20	0	NA
AGER	ENSG00000204305	chr6:30827960-30829342	test	526	15466	TRUE	0.316	-0.0545041326412192	0.960447303399506	0.72	14	15978	-0.841209127111309	TRUE	1	0.8105075	0.996170503838647	-0.179395348123803	20	0	NA
AGER	ENSG00000204305	chr6:30829685-30830050	test	588	15404	TRUE	0.092	0.0967683592506599	0.905106743955889	1	22	15970	0.559123092733145	TRUE	1	0.8695639	0.999994252483739	0.161146298816689	20	0	NA
AGER	ENSG00000204305	chr6:30834361-30835150	test	479	15513	TRUE	0.532	-0.039184842213859	0.980407849784157	0.88	13	15979	-0.693531012266027	TRUE	1	0.3802996	0.904638872014669	-0.236355986993602	20	0	NA
AGER	ENSG00000204305	chr6:30837850-30838025	test	345	15647	TRUE	0.588	0.0437200210337318	0.98415377339369	0.84	23	15969	0.525426613573932	TRUE	1	0.3469282	0.886870894335415	0.197865412774925	14	0	NA
AGER	ENSG00000204305	chr6:30838353-30838890	test	484	15508	TRUE	0.664	-0.0251594022013735	0.987891885080645	1	26	15966	-0.388308591926513	TRUE	1	0.8874396	0.999994252483739	-0.159401729090201	20	0	NA
AGER	ENSG00000204305	chr6:30839707-30840061	test	555	15437	TRUE	0.652	-0.0182271088566071	0.986828058727569	1	35	15957	0.424428118978147	TRUE	1	0.9231766	0.999994252483739	-0.145311088420901	19	0	NA
AGER	ENSG00000204305	chr6:30840712-30841135	test	536	15456	TRUE	0.184	0.0795954397840395	0.940614163972965	0.836	39	15953	0.474666757600922	TRUE	1	0.5093116	0.946784533866933	0.166010096827511	19	0	NA
AGER	ENSG00000204305	chr6:30842041-30842500	test	508	15484	TRUE	0.74	-0.0212654661303104	0.991159611739705	0.56	40	15952	0.462945920479026	TRUE	1	0.3086603	0.871691604519723	-0.215555682120611	20	0	NA
AGER	ENSG00000204305	chr6:30843326-30843522	test	632	15360	TRUE	0.22	0.0598422073891027	0.945127334465195	1	55	15937	0.407961934328064	TRUE	1	0.5121299	0.946784533866933	0.155666483290913	20	0	NA
AGER	ENSG00000204305	chr6:30844084-30844576	test	539	15453	TRUE	0.788	0.0137142760019309	0.99250601842634	1	15	15977	-0.527584001589416	TRUE	1	0.760091	0.992565123310345	-0.179496188542095	20	0	NA
AGER	ENSG00000204305	chr6:30844980-30845510	test	492	15500	TRUE	0.908	0.01636310164898	0.997946799016768	0.310732802038943	12	15980	-0.877698352137368	TRUE	1	0.0727137	0.628271793076176	-0.212258346975198	19	0	NA
AGER	ENSG00000204305	chr6:30847422-30848551	test	553	15439	TRUE	0.716	-0.0132260079209949	0.98959987428549	0.48	23	15969	-0.689071964078342	TRUE	1	0.4454958	0.927412327682489	-0.206136630939869	20	0	NA
AGER	ENSG00000204305	chr6:30855845-30856055	test	534	15458	TRUE	0.48	0.0535664203657316	0.97829066838498	0.48	33	15959	0.496548838907987	TRUE	1	0.3972375	0.908334250978825	0.18233437924188	20	0	NA
AGER	ENSG00000204305	chr6:30872366-30873391	test	559	15433	TRUE	0.832	-0.011991147528039	0.995968511450382	1	61	15931	-0.31959722281595	TRUE	1	0.3307306	0.88453681521525	-0.188879838673165	20	0	NA
AGER	ENSG00000204305	chr6:30875359-30875732	test	521	15471	TRUE	0.104	-0.0935158753469052	0.912475097717816	0.0760940780503716	18	15974	-0.918995143373625	TRUE	0.77806190222876	0.2201807	0.823911963555662	-0.25974199909977	20	0	NA
AGER	ENSG00000204305	chr6:30876743-30877052	test	210	15782	TRUE	0.172	-0.117683399495307	0.936585022302215	0.186951246581143	17	15975	-0.76928528550529	TRUE	0.928409769833814	0.3225994	0.884053705850783	-0.283028587209039	10	0	NA
AGER	ENSG00000204305	chr6:30877493-30878082	test	513	15479	TRUE	0.248	-0.0672241186171401	0.94798286090969	0.0997374054257192	50	15942	0.576197139077299	TRUE	0.816245097899443	0.026254	0.487001142091153	-0.261565565401153	20	0	NA
AGER	ENSG00000204305	chr6:30880617-30881325	test	480	15512	TRUE	0.472	0.0428767260564409	0.976980189184366	1	32	15960	-0.346336911588004	TRUE	1	0.7515707	0.992565123310345	0.16338239730972	18	0	NA
AGER	ENSG00000204305	chr6:30882549-30883059	test	523	15469	TRUE	0.4	0.0488451734101061	0.971891476657705	0.0891049559350821	8	15984	-1.32955062668982	TRUE	0.803074568701218	0.1586356	0.76752336510989	-0.222925260614364	19	0	NA
AGER	ENSG00000204305	chr6:30883795-30886796	test	559	15433	TRUE	0.372	0.0520914884780541	0.967397413857538	1	31	15961	0.44976108196731	TRUE	1	0.4759712	0.938420189149349	0.176939401374702	20	0	NA
AGER	ENSG00000204305	chr6:30907744-30908674	test	510	15482	TRUE	0.8	0.0262386120534306	0.993682995275479	0.48	24	15968	0.639019363669464	TRUE	1	0.3457199	0.886870894335415	-0.190810185763356	20	0	NA
AGER	ENSG00000204305	chr6:30913634-30915262	test	521	15471	TRUE	0.22	0.0757899951181593	0.945127334465195	0.912	46	15946	0.451183121074911	TRUE	1	0.8696004	0.999994252483739	0.097313396232149	19	0	NA
AGER	ENSG00000204305	chr6:30915349-30915863	test	553	15439	TRUE	0.696	-0.0181847302107894	0.98930750798722	0.88	35	15957	0.49956907592728	TRUE	1	0.8339471	0.998677021298667	-0.125761243240963	20	0	NA
AGER	ENSG00000204305	chr6:30922506-30923027	test	546	15446	TRUE	0.936	0.0115404694047445	0.99850618589891	0.88	40	15952	0.461358465388817	TRUE	1	0.8605408	0.999501292479716	-0.1091510350816	20	0	NA
AGER	ENSG00000204305	chr6:30932797-30933004	test	538	15454	TRUE	0.164	0.0875169115791461	0.932957815565729	1	62	15930	0.26000791434059	TRUE	1	0.6669855	0.986291745542071	0.161564085313503	20	0	NA
AGER	ENSG00000204305	chr6:30935143-30935338	test	511	15481	TRUE	0.24	-0.0736396086140489	0.946629125780553	1	22	15970	-0.541419903166667	TRUE	1	0.9119121	0.999994252483739	-0.162469141545505	20	0	NA
AGER	ENSG00000204305	chr6:30940241-30940981	test	562	15430	TRUE	0.856	0.0151982802168857	0.997367134389337	1	38	15954	0.400793271981921	TRUE	1	0.4344406	0.927412327682489	0.166403642343565	20	0	NA
AGER	ENSG00000204305	chr6:30942337-30943208	test	508	15484	TRUE	0.152	-0.0766302207291774	0.926499649614576	0.64	25	15967	-0.619045134645461	TRUE	1	0.2419419	0.826710055690298	-0.248373503825317	20	0	NA
AGER	ENSG00000204305	chr6:30955076-30956481	test	569	15423	TRUE	0.768	0.023658849239141	0.991213576926644	1	12	15980	-0.492005729797321	TRUE	1	0.7807962	0.992906856633111	-0.120481398905554	20	0	NA
AGER	ENSG00000204305	chr6:30961427-30961676	test	477	15515	TRUE	0.116	-0.0872279603686559	0.913623089983022	1	26	15966	-0.471267004430392	TRUE	1	0.9510246	0.999994252483739	-0.166937683191702	19	0	NA
AGER	ENSG00000204305	chr6:30964039-30964778	test	484	15508	TRUE	0.64	-0.0249385291431616	0.985448751991503	1	15	15977	-0.600016084348753	TRUE	1	0.9510123	0.999994252483739	-0.155811715911105	19	0	NA
AGER	ENSG00000204305	chr6:30966261-30966461	test	365	15627	TRUE	0.124	-0.111219943201413	0.914621581513674	0.336	21	15971	-0.636972274794787	TRUE	1	0.4702625	0.938420189149349	-0.256906137872497	14	0	NA
AGER	ENSG00000204305	chr6:30972056-30972234	test	584	15408	TRUE	0.252	0.0649109848083531	0.948270603504218	0.137105801906389	47	15945	0.549893158111196	TRUE	0.871735137547107	0.0376149	0.536316957337884	0.161432374782559	20	0	NA
AGER	ENSG00000204305	chr6:30974157-30976681	test	450	15542	TRUE	0.488	-0.0405955100247983	0.979257458310689	0.166746727999397	11	15981	-1.00389452288018	TRUE	0.902572987624986	0.075169	0.640685256500409	-0.291475554411298	19	0	NA
AGER	ENSG00000204305	chr6:30974571-30974809	test	517	15475	TRUE	0.608	-0.02488535981512	0.98415377339369	1	40	15952	-0.329708786405452	TRUE	1	0.9975987	0.999994252483739	-0.078892994844875	20	0	NA
AGER	ENSG00000204305	chr6:30981874-30982979	test	610	15382	TRUE	0.836	0.0118619915300131	0.995968511450382	0.41212917263839	57	15935	-0.426626325644941	TRUE	1	0.0449973	0.559010344681677	0.214640985168148	20	0	NA
AGER	ENSG00000204305	chr6:30988472-30988856	test	548	15444	TRUE	0.636	0.0312760257651139	0.984802955116936	0.88	66	15926	0.419878875742532	TRUE	1	0.8605408	0.999501292479716	0.11524261533277	20	0	NA
AGER	ENSG00000204305	chr6:31001216-31001927	test	489	15503	TRUE	0.16	0.0894911100722966	0.931370252635101	0.56	28	15964	0.604249844315861	TRUE	1	0.5340442	0.951721075482773	0.205724425399241	20	0	NA
AGER	ENSG00000204305	chr6:31008274-31008455	test	514	15478	TRUE	0.688	-0.0193155260940754	0.989121712361315	0.358900131272112	43	15949	-0.487478351969137	TRUE	1	0.0684593	0.618961570354936	-0.247837421362925	20	0	NA
AGER	ENSG00000204305	chr6:31009816-31010085	test	529	15463	TRUE	0.84	0.0188286134267475	0.995968511450382	1	30	15962	0.365308372750245	TRUE	1	0.9044326	0.999994252483739	0.138093709159012	20	0	NA
AGER	ENSG00000204305	chr6:31016738-31017365	test	628	15364	TRUE	0.644	0.0250106475737455	0.98559737704918	0.305196412383323	17	15975	-0.754334587332708	TRUE	1	0.3467131	0.886870894335415	-0.15491506018401	20	0	NA
AGER	ENSG00000204305	chr6:31021855-31022378	test	206	15786	TRUE	0.92	-0.0212328374444606	0.998160987347667	0.8	34	15958	0.382183174995706	TRUE	1	0.4206478	0.92287346982521	-0.179946084941506	8	0	NA
AGER	ENSG00000204305	chr6:31025525-31025931	test	489	15503	TRUE	0.164	-0.0807840834333822	0.932957815565729	0.118250543067547	48	15944	0.574187897867871	TRUE	0.845737004389493	0.0221293	0.462306333590345	-0.26821929113568	20	0	NA
AGER	ENSG00000204305	chr6:31040333-31040522	test	207	15785	TRUE	0.26	0.104476130285365	0.948770255388327	0.168	42	15950	0.528196213813602	TRUE	0.902572987624986	0.3018874	0.871691604519723	0.212702371738647	7	0	NA
AGER	ENSG00000204305	chr6:31042790-31043131	test	546	15446	TRUE	0.888	0.00728119863085852	0.997650301080065	1	46	15946	0.377843282035467	TRUE	1	0.5004972	0.94472449655047	-0.18621190104649	19	0	NA
AGER	ENSG00000204305	chr6:31044219-31044616	test	479	15513	TRUE	0.744	-0.0250529970720745	0.991159611739705	1	34	15958	-0.425980125643673	TRUE	1	0.232663	0.826710055690298	-0.197479652078871	20	0	NA
AGER	ENSG00000204305	chr6:31053801-31054266	test	527	15465	TRUE	0.128	0.0835847322132091	0.917194933580476	0.124788966628271	58	15934	0.538076112949932	TRUE	0.856632471932991	0.0899995	0.667919367526141	0.185713151964624	20	0	NA
AGER	ENSG00000204305	chr6:31057464-31057857	test	549	15443	TRUE	0.06	-0.118445966428318	0.869631326806915	1	30	15962	-0.43293964563334	TRUE	1	0.5564892	0.960226530513253	-0.200279628695243	20	0	NA
AGER	ENSG00000204305	chr6:31058176-31058760	test	537	15455	TRUE	0.408	0.0510830527552093	0.972083818393481	0.48	37	15955	0.53162707379671	TRUE	1	0.2944849	0.860851995488687	0.174927931227968	20	0	NA
AGER	ENSG00000204305	chr6:31068850-31069378	test	560	15432	TRUE	0.504	-0.0367512977259634	0.97998826389471	0.344407606862071	43	15949	-0.496292224963501	TRUE	1	0.3802996	0.904638872014669	-0.174002716412044	20	0	NA
AGER	ENSG00000204305	chr6:31070632-31071235	test	584	15408	TRUE	0.256	0.0674416462144365	0.948770255388327	1	39	15953	0.37623457206713	TRUE	1	0.9236839	0.999994252483739	0.128679067286819	20	0	NA
AGER	ENSG00000204305	chr6:31072588-31072809	test	536	15456	TRUE	0.144	-0.0901360602893253	0.924291117055622	0.314879012542604	16	15976	-0.843502497811269	TRUE	1	0.0098787	0.361726340385706	-0.297658863861894	20	0	NA
AGER	ENSG00000204305	chr6:31079616-31080107	test	528	15464	TRUE	0.836	-0.00550580929928457	0.995968511450382	0.684	17	15975	-0.695410258562283	TRUE	1	0.71923	0.989547765049494	-0.200452158786942	19	0	NA
AGER	ENSG00000204305	chr6:31083575-31084324	test	579	15413	TRUE	0.324	0.063752984640876	0.960447303399506	0.334543835845664	16	15976	-0.830443297937809	TRUE	1	0.0899995	0.667919367526141	-0.2341676957446	20	0	NA
AGER	ENSG00000204305	chr6:31086852-31087115	test	517	15475	TRUE	0.7	-0.0178656996988069	0.98930750798722	0.392902773044481	24	15968	0.650424964405303	TRUE	1	0.1999662	0.808499295151869	-0.189680408941323	20	0	NA
AGER	ENSG00000204305	chr6:31087560-31087877	test	493	15499	TRUE	0.468	-0.0356111140159618	0.976980189184366	1	20	15972	-0.572201913007698	TRUE	1	0.3104784	0.871691604519723	-0.234189040881913	20	0	NA
AGER	ENSG00000204305	chr6:31092821-31093433	test	555	15437	TRUE	0.412	-0.0426588903362828	0.972622472520016	0.219226942583172	38	15954	0.609612887033222	TRUE	0.965441860465116	0.2083781	0.815337545594431	-0.198560607282357	20	0	NA
AGER	ENSG00000204305	chr6:31102152-31102888	test	568	15424	TRUE	0.624	0.0318966823848821	0.98415377339369	0.8	20	15972	-0.611846211749881	TRUE	1	0.448046	0.927412327682489	-0.158334687042775	20	0	NA
AGER	ENSG00000204305	chr6:31111005-31111190	test	529	15463	TRUE	0.172	-0.0734433290722751	0.936585022302215	1	23	15969	-0.490382266060442	TRUE	1	0.7868157	0.994939597008833	-0.193895775518736	20	0	NA
AGER	ENSG00000204305	chr6:31114273-31115546	test	551	15441	TRUE	0.648	0.033129874644289	0.98559737704918	0.00535283669308122	41	15951	0.878078369533727	TRUE	0.434584737568267	0.0229844	0.471489511956522	0.170452755040277	20	0	NA
AGER	ENSG00000204305	chr6:31115782-31118256	test	470	15522	TRUE	0.272	-0.0568212950737144	0.951972638567549	0.684	13	15979	-0.707711079350172	TRUE	1	0.2197856	0.823911963555662	-0.250661254865698	19	0	NA
AGER	ENSG00000204305	chr6:31121455-31121665	test	441	15551	TRUE	0.204	-0.0806457021652036	0.942112868580355	1	18	15974	-0.530560314777204	TRUE	1	0.5764242	0.963050735477813	-0.21154001866574	19	0	NA
AGER	ENSG00000204305	chr6:31122864-31123588	test	503	15489	TRUE	0.944	0.00652663053075186	0.998721896716174	0.8	29	15963	0.514003403369184	TRUE	1	0.471094	0.938420189149349	-0.168567254372607	20	0	NA
AGER	ENSG00000204305	chr6:31125080-31125417	test	516	15476	TRUE	0.116	-0.092504212970423	0.913623089983022	0.76	16	15976	-0.699424738478038	TRUE	1	0.7606883	0.992565123310345	-0.183980241512169	19	0	NA
AGER	ENSG00000204305	chr6:31126809-31127048	test	543	15449	TRUE	0.5	0.0414475240352816	0.979877207311234	0.64	16	15976	-0.68227399330317	TRUE	1	0.0846651	0.657707140980539	-0.209682883759166	20	0	NA
AGER	ENSG00000204305	chr6:31127937-31128440	test	531	15461	TRUE	0.308	-0.0567084115376879	0.959879075600143	1	32	15960	-0.490652367913889	TRUE	1	0.4805015	0.938420189149349	-0.196593099596717	20	0	NA
AGER	ENSG00000204305	chr6:31131382-31133381	test	510	15482	TRUE	0.936	-0.00123305731613343	0.99850618589891	0.203020445555895	9	15983	-1.11474521498072	TRUE	0.945142848251961	0.4372233	0.927412327682489	-0.17718260915565	20	0	NA
AGER	ENSG00000204305	chr6:31133357-31133579	test	522	15470	TRUE	0.4	0.0519607372684814	0.971891476657705	0.469898938932243	24	15968	0.654426131185813	TRUE	1	0.6875402	0.986291745542071	0.175394417172959	20	0	NA
AGER	ENSG00000204305	chr6:31137292-31138485	test	535	15457	TRUE	0.464	-0.0373121678687651	0.976980189184366	1	31	15961	0.357864205536513	TRUE	1	0.7001184	0.986291745542071	-0.173667810155407	20	0	NA
AGER	ENSG00000204305	chr6:31139684-31140160	test	549	15443	TRUE	0.484	0.042098990918926	0.978618044457359	0.48	31	15961	0.550839317990562	TRUE	1	0.2389915	0.826710055690298	-0.17122638555914	20	0	NA
AGER	ENSG00000204305	chr6:31142479-31142749	test	496	15496	TRUE	0.048	-0.10427416199377	0.856430769230769	1	14	15978	-0.676377882660423	TRUE	1	0.7823844	0.992906856633111	-0.235029089463478	20	0	NA
AGER	ENSG00000204305	chr6:31144857-31146857	test	508	15484	TRUE	0.668	-0.0204731574228805	0.987891885080645	0.249589041192132	18	15974	-0.807832849687482	TRUE	1	0.2944849	0.860851995488687	-0.20574504586935	20	0	NA
AGER	ENSG00000204305	chr6:31152858-31153057	test	511	15481	TRUE	0.564	-0.0334509324723513	0.982970976647019	0.417861153859848	15	15977	-0.776784040298995	TRUE	1	0.6515371	0.982033906685324	-0.216182898277916	20	0	NA
AGER	ENSG00000204305	chr6:31157682-31159681	test	564	15428	TRUE	0.296	0.0623715340451305	0.954854202401372	0.0700604226880534	64	15928	0.506149392191473	TRUE	0.765406482093647	0.1967415	0.805793866515391	0.207834717769191	20	0	NA
AGER	ENSG00000204305	chr6:31157866-31159144	test	418	15574	TRUE	0.34	-0.0631434812193838	0.963506414172266	1	45	15947	0.359529340023355	TRUE	1	0.7823844	0.992906856633111	-0.213231287954413	20	0	NA
AGER	ENSG00000204305	chr6:31159254-31159656	test	547	15445	TRUE	0.052	-0.116972613619934	0.859686386315039	0.0144821370040958	16	15976	-1.1203079532802	TRUE	0.546887297381473	0.0462498	0.559010344681677	-0.254388484450652	20	0	NA
AGER	ENSG00000204305	chr6:31164051-31164328	test	512	15480	TRUE	0.524	0.0430392053156421	0.980407849784157	0.358279374754353	39	15953	0.544196207844002	TRUE	1	0.3467131	0.886870894335415	0.177115932544619	20	0	NA
AGER	ENSG00000204305	chr6:31169199-31170261	test	525	15467	TRUE	0.996	-0.00108668418299374	0.99982198242906	1	40	15952	0.412006477962704	TRUE	1	0.8543606	0.999501292479716	-0.161036293642667	20	0	NA
AGER	ENSG00000204305	chr6:31170419-31170828	test	532	15460	TRUE	0.188	-0.0652911141488326	0.94085678807947	0.329340642162255	51	15941	-0.45638018879553	TRUE	1	0.2905157	0.860851995488687	-0.215031027117788	20	0	NA
AGER	ENSG00000204305	chr6:31170587-31170657	test	298	15694	TRUE	0.964	0.0107623028828518	0.999641452074392	1	28	15964	0.425577194934051	TRUE	1	0.8295978	0.998677021298667	0.110660790878862	10	0	NA
AGER	ENSG00000204305	chr6:31171729-31173747	test	508	15484	TRUE	0.072	-0.0961528168961987	0.890055071948836	0.157606664682149	11	15981	-1.0482676991125	TRUE	0.896227399478277	0.0315038	0.507258390176065	-0.361539549062657	20	0	NA
AGER	ENSG00000204305	chr6:31176046-31176308	test	546	15446	TRUE	0.076	0.107109663716968	0.893320945945946	0.8	49	15943	0.384267826460888	TRUE	1	0.2514057	0.836525909648188	0.217595457574058	20	0	NA
AGER	ENSG00000204305	chr6:31178771-31179009	test	507	15485	TRUE	0.064	-0.100951822043038	0.88608038201353	0.236828266553067	9	15983	-1.02542559389672	TRUE	0.983666765329063	0.3927698	0.908334250978825	-0.267293811934465	20	0	NA
AGER	ENSG00000204305	chr6:31180225-31181002	test	542	15450	TRUE	0.492	-0.0297032983748662	0.979257458310689	0.88	25	15967	0.510426170099104	TRUE	1	0.1430557	0.746459216958388	-0.212577367207009	20	0	NA
AGER	ENSG00000204305	chr6:31180432-31187807	test	537	15455	TRUE	0.412	-0.0456209657836095	0.972622472520016	0.0297359352486451	8	15984	-1.46868651189889	TRUE	0.666513991833836	0.1036203	0.691871418683162	-0.261468796398866	20	0	NA
AGER	ENSG00000204305	chr6:31192567-31192812	test	505	15487	TRUE	0.916	0.0131723129417554	0.997946799016768	1	33	15959	0.446354075085038	TRUE	1	0.9146913	0.999994252483739	-0.108237185183041	20	0	NA
AGER	ENSG00000204305	chr6:31196931-31198563	test	476	15516	TRUE	0.268	-0.066634286280616	0.95185688035933	0.298619885188954	29	15963	0.627177117309472	TRUE	1	0.4964451	0.941086552849315	-0.195617295195977	20	0	NA
AGER	ENSG00000204305	chr6:31200382-31203181	test	513	15479	TRUE	0.84	-0.00948299443695211	0.995968511450382	0.111693904801646	43	15949	0.611807635780615	TRUE	0.833753974895398	0.2925913	0.860851995488687	-0.194458401492676	20	0	NA
AGER	ENSG00000204305	chr6:31202775-31203156	test	484	15508	TRUE	0.028	-0.124765087791251	0.827337579617834	0.0237853497599205	10	15982	-1.33948124722057	TRUE	0.620403785542549	0.085813	0.662038240584737	-0.335804206853822	20	0	NA
AGER	ENSG00000204305	chr6:31203315-31204537	test	483	15509	TRUE	0.832	0.0134172330944118	0.995968511450382	1	49	15943	0.367626598566682	TRUE	1	0.8554497	0.999501292479716	-0.151472130347333	20	0	NA
AGER	ENSG00000204305	chr6:31204790-31205139	test	502	15490	TRUE	0.916	0.0100076810303558	0.997946799016768	1	31	15961	0.484446466146017	TRUE	1	0.9624669	0.999994252483739	-0.109819558429362	20	0	NA
AGER	ENSG00000204305	chr6:31210029-31210432	test	583	15409	TRUE	0.856	-0.00420239963325786	0.997367134389337	0.88	21	15971	-0.567891170245107	TRUE	1	0.5340442	0.951721075482773	-0.213979841239774	20	0	NA
AGER	ENSG00000204305	chr6:31214378-31214740	test	485	15507	TRUE	0.932	-0.00259317715415941	0.998294747860354	1	22	15970	0.336316820138659	TRUE	1	0.9947085	0.999994252483739	-0.0796582831284346	20	0	NA
AGER	ENSG00000204305	chr6:31216413-31216739	test	519	15473	TRUE	0.96	0.00180587102022622	0.99941054143415	0.0899426883355203	18	15974	-0.827190514680829	TRUE	0.804874555584214	0.1088732	0.69842875152439	-0.270863117241031	19	0	NA
AGER	ENSG00000204305	chr6:31225249-31225486	test	591	15401	TRUE	0.296	0.0559722683168229	0.954854202401372	0.0912291737843316	57	15935	0.559990087464128	TRUE	0.805914845247349	0.2522745	0.836673699909459	0.164528709363502	20	0	NA
AGER	ENSG00000204305	chr6:31227161-31227587	test	477	15515	TRUE	0.16	0.0893832144511897	0.931370252635101	0.88	25	15967	0.552187768344198	TRUE	1	0.8033216	0.996170503838647	0.180855290864908	20	0	NA
AGER	ENSG00000204305	chr6:31246063-31246842	test	527	15465	TRUE	0.952	0.00453385705853493	0.998988418385812	1	38	15954	0.405889048049004	TRUE	1	0.7596789	0.992565123310345	-0.150446846303189	20	0	NA
AGER	ENSG00000204305	chr6:31268128-31268420	test	477	15515	TRUE	0.876	-0.00678459185443847	0.997634408602151	0.225020194953118	12	15980	-0.968620214303117	TRUE	0.968029883241838	0.0969723	0.675702711581067	-0.306896868590261	19	0	NA
AGER	ENSG00000204305	chr6:31270985-31272710	test	616	15376	TRUE	0.708	0.0256716077615506	0.98930750798722	0.333100114621814	16	15976	-0.799614262779567	TRUE	1	0.175941	0.786012164331746	-0.23012465363556	20	0	NA
AGER	ENSG00000204305	chr6:31283611-31283788	test	397	15595	TRUE	0.38	-0.0576882234343492	0.968546939672539	0.9	17	15975	-0.652124202469294	TRUE	1	0.4736748	0.938420189149349	-0.219437120301649	15	0	NA
AGER	ENSG00000204305	chr6:31307531-31309242	test	571	15421	TRUE	0.288	0.0598126839734725	0.953400570884872	0.102969446421388	34	15958	0.6765514988959	TRUE	0.82258148101105	0.2144139	0.815337545594431	0.222614151941994	20	0	NA
AGER	ENSG00000204305	chr6:31321905-31322115	test	460	15532	TRUE	0.572	0.0455058661122507	0.98370254018898	1	27	15965	0.525180972996031	TRUE	1	0.2242786	0.826710055690298	0.196384756013768	17	0	NA
AGER	ENSG00000204305	chr6:31355791-31357656	test	534	15458	TRUE	0.616	0.0344997894385068	0.98415377339369	1	15	15977	-0.606950820984911	TRUE	1	0.8443925	0.999263114486061	-0.12284616227838	20	0	NA
AGER	ENSG00000204305	chr6:31366709-31367557	test	454	15538	TRUE	0.876	-0.00567008918464107	0.997634408602151	1	24	15968	-0.455521853657745	TRUE	1	0.9442904	0.999994252483739	-0.144453649832295	20	0	NA
AGER	ENSG00000204305	chr6:31374058-31374433	test	97	15895	TRUE	0.872	0.0297537885244654	0.997486807713173	1	28	15964	0.289347338295554	TRUE	1	0.6638787	0.986291745542071	0.11539941881597	4	0	NA
AGER	ENSG00000204305	chr6:31386778-31387564	test	517	15475	TRUE	0.828	0.0163714125831651	0.995565807889689	1	22	15970	-0.494200313117924	TRUE	1	0.6781668	0.986291745542071	-0.183792838358808	20	0	NA
AGER	ENSG00000204305	chr6:31389100-31389716	test	477	15515	TRUE	0.00217358551467231	-0.188797419576637	0.344719735795284	0.56	17	15975	-0.70139786192745	TRUE	1	0.5564892	0.960226530513253	-0.287457820949495	20	0	NA
AGER	ENSG00000204305	chr6:31395558-31396207	test	511	15481	TRUE	0.104	-0.0873488360997996	0.912475097717816	0.0464579317220354	7	15985	-1.4858669353739	TRUE	0.717264280501246	0.149489	0.748778166712142	-0.28870423877635	20	0	NA
AGER	ENSG00000204305	chr6:31396975-31397224	test	502	15490	TRUE	0.32	-0.0569393417558899	0.960447303399506	0.0594196160342264	15	15977	-1.02362070339051	TRUE	0.754952515659729	0.1817928	0.790803016960983	-0.226426642773805	20	0	NA
AGER	ENSG00000204305	chr6:31399621-31400348	test	505	15487	TRUE	0.608	-0.0222055326586637	0.98415377339369	1	29	15963	-0.466432581535601	TRUE	1	0.6494371	0.981628293671285	-0.178980965381119	20	0	NA
AGER	ENSG00000204305	chr6:31400530-31400962	test	482	15510	TRUE	0.176	0.0803157061420339	0.938248678464721	1	21	15971	0.565338692337745	TRUE	1	0.7099702	0.989547765049494	0.18641409327082	20	0	NA
AGER	ENSG00000204305	chr6:31402804-31402980	test	543	15449	TRUE	0.796	-0.00794035186519615	0.993269254908993	0.262174546853139	42	15950	0.556643182885307	TRUE	1	0.509892	0.946784533866933	-0.159173620740608	20	0	NA
AGER	ENSG00000204305	chr6:31403053-31404177	test	501	15491	TRUE	0.196	-0.0712960579309254	0.94085678807947	0.64	34	15958	0.489566630125212	TRUE	1	0.5816693	0.963966079133858	-0.236233825147883	20	0	NA
AGER	ENSG00000204305	chr6:31414179-31414776	test	575	15417	TRUE	0.396	0.0530992119343918	0.971638222849083	1	34	15958	0.41748994191762	TRUE	1	0.5368055	0.951721075482773	-0.137513306890656	20	0	NA
AGER	ENSG00000204305	chr6:31416045-31417027	test	522	15470	TRUE	0.204	0.0758785225057785	0.942112868580355	0.532	23	15969	0.630797281853178	TRUE	1	0.1586356	0.76752336510989	0.214489009859422	19	0	NA
AGER	ENSG00000204305	chr6:31441114-31441278	test	578	15414	TRUE	0.98	0.00532009041346404	0.99982198242906	1	24	15968	-0.442144751710729	TRUE	1	0.8113819	0.996170503838647	-0.137586825796286	20	0	NA
AGER	ENSG00000204305	chr6:31441481-31443034	test	536	15456	TRUE	0.624	0.0253550409666639	0.98415377339369	1	39	15953	0.335483443317186	TRUE	1	0.9450857	0.999994252483739	0.116253541372553	20	0	NA
AGER	ENSG00000204305	chr6:31462653-31463642	test	596	15396	TRUE	0.236	0.0676985921297546	0.945862227853934	0.0465960274330294	25	15967	0.834631660301435	TRUE	0.717264280501246	0.1498333	0.748778166712142	0.184918724755966	20	0	NA
AGER	ENSG00000204305	chr6:31467054-31467436	test	482	15510	TRUE	0.66	-0.0191132458888739	0.987891885080645	0.56	25	15967	-0.566819819457171	TRUE	1	0.1025519	0.691871418683162	-0.235483993603503	20	0	NA
AGER	ENSG00000204305	chr6:31474771-31475258	test	547	15445	TRUE	0.932	0.0132444581807973	0.998294747860354	1	29	15963	0.468983916420466	TRUE	1	0.5950358	0.971094188953534	-0.164766974010264	20	0	NA
AGER	ENSG00000204305	chr6:31475434-31475678	test	545	15447	TRUE	0.92	0.00892300298728244	0.998160987347667	1	33	15959	0.413139157583399	TRUE	1	0.6494371	0.981628293671285	-0.124464934499635	20	0	NA
AGER	ENSG00000204305	chr6:31486082-31486696	test	301	15691	TRUE	0.696	-0.0249540841024094	0.98930750798722	1	28	15964	-0.255207206832938	TRUE	1	0.9857981	0.999994252483739	-0.0906088921031085	11	0	NA
AGER	ENSG00000204305	chr6:31491962-31492232	test	347	15645	TRUE	0.848	0.0188082476160103	0.996522444016618	1	29	15963	0.299831716276618	TRUE	1	0.9690213	0.999994252483739	0.0705482854332906	13	0	NA
AGER	ENSG00000204305	chr6:31493799-31494553	test	529	15463	TRUE	0.912	0.00510239764331222	0.997946799016768	0.113575768127229	58	15934	0.501764903664095	TRUE	0.838467890580993	0.0184383	0.441328693670886	-0.316685675824112	20	0	NA
AGER	ENSG00000204305	chr6:31494826-31495422	test	530	15462	TRUE	0.976	0.000851765443256047	0.99982198242906	0.150027834096063	10	15982	-1.15414411935068	TRUE	0.887801101852171	0.1478704	0.746630702040816	-0.285136750479003	20	0	NA
AGER	ENSG00000204305	chr6:31497604-31498618	test	544	15448	TRUE	0.388	0.0598283402278945	0.969860622171133	0.104911838584151	44	15948	0.569267663119517	TRUE	0.825281427512364	0.2796053	0.860851995488687	0.142066696803492	20	0	NA
AGER	ENSG00000204305	chr6:31497782-31499781	test	617	15375	TRUE	0.968	0.00141662392172881	0.9998022172949	1	40	15952	0.34015721392632	TRUE	1	0.8792993	0.999994252483739	0.0782828522967564	20	0	NA
AGER	ENSG00000204305	chr6:31498750-31499105	test	632	15360	TRUE	0.716	0.0223280529619603	0.98959987428549	0.247379116070796	42	15950	0.541149668935851	TRUE	0.998655457837558	0.3467131	0.886870894335415	-0.120141772281424	20	0	NA
AGER	ENSG00000204305	chr6:31508898-31509553	test	524	15468	TRUE	0.74	-0.00998239502067388	0.991159611739705	0.96	15	15977	-0.547613195909685	TRUE	1	0.5741146	0.963050735477813	-0.154612733267525	20	0	NA
AGER	ENSG00000204305	chr6:31510507-31513057	test	432	15560	TRUE	0.252	0.0697098199479163	0.948270603504218	1	13	15979	-0.8702182474969	TRUE	1	0.2905157	0.860851995488687	-0.214005176114464	20	0	NA
AGER	ENSG00000204305	chr6:31511215-31511680	test	566	15426	TRUE	0.052	-0.098183777588231	0.859686386315039	0.48	9	15983	-0.898736591643217	TRUE	1	0.0259178	0.48332219221128	-0.323150763094579	20	0	NA
AGER	ENSG00000204305	chr6:31515513-31516701	test	557	15435	TRUE	0.228	0.0714882495832321	0.945862227853934	1	26	15966	0.550661060012473	TRUE	1	0.8552278	0.999501292479716	0.14192591750753	20	0	NA
AGER	ENSG00000204305	chr6:31517213-31517602	test	461	15531	TRUE	0.312	-0.0607716382087089	0.960447303399506	1	18	15974	-0.520832005063393	TRUE	1	0.7927506	0.996170503838647	-0.177614238835032	19	0	NA
AGER	ENSG00000204305	chr6:31522833-31523158	test	556	15436	TRUE	0.76	-0.0121019639869775	0.991213576926644	1	54	15938	0.302656312135394	TRUE	1	0.9146913	0.999994252483739	-0.0921990014323071	20	0	NA
AGER	ENSG00000204305	chr6:31525859-31526473	test	496	15496	TRUE	0.44	-0.0436105701085088	0.974703934801987	0.179438376357918	15	15977	-0.88164111300096	TRUE	0.918003645781879	0.0905802	0.668842569482383	-0.319238751373582	20	0	NA
AGER	ENSG00000204305	chr6:31528277-31530194	test	498	15494	TRUE	0.648	-0.0210067604732855	0.98559737704918	0.379044239149034	31	15961	0.633833738671342	TRUE	1	0.6215992	0.977103571727632	-0.163708414101723	20	0	NA
AGER	ENSG00000204305	chr6:31533582-31537581	test	507	15485	TRUE	0.972	0.00803251274725048	0.9998022172949	1	28	15964	-0.421876937994928	TRUE	1	0.4805015	0.938420189149349	-0.163202779844703	20	0	NA
AGER	ENSG00000204305	chr6:31541111-31542661	test	529	15463	TRUE	0.552	-0.0286691415712765	0.981238682188237	0.293037282051767	47	15945	0.519312169983275	TRUE	1	0.0221293	0.462306333590345	-0.301541701526078	20	0	NA
AGER	ENSG00000204305	chr6:31541761-31541994	test	224	15768	TRUE	0.784	0.0346301003757996	0.992046843177189	0.56	59	15933	0.41816187389032	TRUE	1	0.5959591	0.971967087384438	0.172968697109622	10	0	NA
AGER	ENSG00000204305	chr6:31546358-31547231	test	505	15487	TRUE	0.892	0.0172308779042538	0.997650301080065	0.228344841992201	14	15978	-0.82594430910738	TRUE	0.973971955894623	0.4706389	0.938420189149349	-0.184649734644656	19	0	NA
AGER	ENSG00000204305	chr6:31547323-31547789	test	480	15512	TRUE	0.608	-0.0220415330441621	0.98415377339369	0.72	25	15967	0.502656457029881	TRUE	1	0.762634	0.992565123310345	-0.137938577727211	20	0	NA
AGER	ENSG00000204305	chr6:31548048-31548524	test	545	15447	TRUE	0.32	0.0596139516352212	0.960447303399506	0.47246511446444	33	15959	0.5719765529814	TRUE	1	0.1433218	0.746459216958388	0.219091020954755	20	0	NA
AGER	ENSG00000204305	chr6:31551431-31551649	test	533	15459	TRUE	0.888	-0.00368941144257362	0.997650301080065	0.48	29	15963	0.553528213288425	TRUE	1	0.5812739	0.963966079133858	0.147918496457819	20	0	NA
AGER	ENSG00000204305	chr6:31558164-31558469	test	545	15447	TRUE	0.564	0.0382544443879669	0.982970976647019	1	18	15974	-0.509066645638929	TRUE	1	0.866534	0.999994252483739	-0.124303561629757	19	0	NA
AGER	ENSG00000204305	chr6:31558756-31559619	test	490	15502	TRUE	0.912	-0.00864582326268581	0.997946799016768	1	33	15959	0.405682207708291	TRUE	1	0.9890441	0.999994252483739	-0.100904732538264	20	0	NA
AGER	ENSG00000204305	chr6:31559695-31560201	test	573	15419	TRUE	0.268	0.0634261258582656	0.95185688035933	0.8	40	15952	0.435035353007683	TRUE	1	0.6494371	0.981628293671285	0.151862661259542	20	0	NA
AGER	ENSG00000204305	chr6:31560306-31560752	test	528	15464	TRUE	0.132	0.0975105513001118	0.917329471686807	0.72	46	15946	0.475545849257847	TRUE	1	0.8105075	0.996170503838647	0.140729453581811	20	0	NA
AGER	ENSG00000204305	chr6:31563051-31563662	test	516	15476	TRUE	0.192	0.0861083466933339	0.94085678807947	0.8	44	15948	0.395591871324011	TRUE	1	0.7978667	0.996170503838647	0.168553495340585	20	0	NA
AGER	ENSG00000204305	chr6:31567593-31567936	test	537	15455	TRUE	0.564	-0.0315443286475019	0.982970976647019	0.88	17	15975	-0.574342439287861	TRUE	1	0.8605408	0.999501292479716	-0.150070023390973	20	0	NA
AGER	ENSG00000204305	chr6:31568100-31568377	test	460	15532	TRUE	0.428	-0.0405009711245561	0.974703934801987	0.456	29	15963	0.605362203863042	TRUE	1	0.6792369	0.986291745542071	-0.137864706868312	19	0	NA
AGER	ENSG00000204305	chr6:31570582-31572581	test	521	15471	TRUE	0.756	-0.0118979848245262	0.991213576926644	0.48	44	15948	0.535515917198717	TRUE	1	0.1612725	0.76752336510989	-0.223391728943106	20	0	NA
AGER	ENSG00000204305	chr6:31571859-31572562	test	548	15444	TRUE	0.476	0.0435389711910548	0.977611640742599	0.00599681120217902	44	15948	0.766250726282709	TRUE	0.449069711538462	0.025507	0.48332219221128	0.19132049764493	20	0	NA
AGER	ENSG00000204305	chr6:31573932-31575931	test	581	15411	TRUE	0.16	-0.0709342161159923	0.931370252635101	0.24259112893966	10	15982	-0.99832633941538	TRUE	0.98936239864018	0.4872979	0.941086552849315	-0.219171244745852	20	0	NA
AGER	ENSG00000204305	chr6:31574156-31574793	test	539	15453	TRUE	0.356	-0.0482864745816034	0.965554256314312	1	43	15949	0.32802763868165	TRUE	1	0.9679825	0.999994252483739	-0.135188925805763	19	0	NA
AGER	ENSG00000204305	chr6:31578384-31578819	test	496	15496	TRUE	0.604	-0.029011885600341	0.98415377339369	1	10	15982	-0.828219191544781	TRUE	1	0.8229451	0.998375466541331	-0.224836481073616	20	0	NA
AGER	ENSG00000204305	chr6:31580307-31582306	test	613	15379	TRUE	0.084	0.10472404831237	0.898008910738977	0.64	68	15924	0.43694288388179	TRUE	1	0.2651435	0.853215072959184	0.21216522142011	20	0	NA
AGER	ENSG00000204305	chr6:31580665-31581864	test	571	15421	TRUE	0.22	-0.0698070153454189	0.945127334465195	0.11205608061099	43	15949	-0.55715704983583	TRUE	0.833776683275219	0.0046569	0.28264115	-0.229843821321218	19	0	NA
AGER	ENSG00000204305	chr6:31585583-31585819	test	570	15422	TRUE	0.408	0.057627842724074	0.972083818393481	0.285890224449367	19	15973	-0.676649709200499	TRUE	1	0.2944849	0.860851995488687	0.200034023183071	20	0	NA
AGER	ENSG00000204305	chr6:31589309-31589721	test	520	15472	TRUE	0.468	0.0484385255644644	0.976980189184366	1	19	15973	-0.394146034121589	TRUE	1	0.8729244	0.999994252483739	0.118030419633888	20	0	NA
AGER	ENSG00000204305	chr6:31592513-31593395	test	522	15470	TRUE	0.152	0.0832780773459205	0.926499649614576	1	33	15959	0.408777330518228	TRUE	1	0.2514057	0.836525909648188	0.219306164148859	20	0	NA
AGER	ENSG00000204305	chr6:31596984-31597323	test	343	15649	TRUE	0.124	-0.1153687963681	0.914621581513674	0.66	15	15977	-0.759786312931911	TRUE	1	0.0572487	0.597438395492958	-0.400403364617085	15	0	NA
AGER	ENSG00000204305	chr6:31598439-31599041	test	525	15467	TRUE	0.312	-0.0615564578525183	0.960447303399506	1	17	15975	-0.692456974695099	TRUE	1	0.8966275	0.999994252483739	-0.179424395426984	20	0	NA
AGER	ENSG00000204305	chr6:31609362-31610490	test	554	15438	TRUE	0.76	-0.0123087745370261	0.991213576926644	0.0529447266489008	20	15972	-0.900091358240926	TRUE	0.739054264324972	0.1659432	0.76752336510989	-0.167114601284921	20	0	NA
AGER	ENSG00000204305	chr6:31613382-31615931	test	498	15494	TRUE	0.868	0.00564867099468214	0.997486807713173	0.8	26	15966	0.498761545408376	TRUE	1	0.3110215	0.871691604519723	-0.164559029353748	20	0	NA
AGER	ENSG00000204305	chr6:31618257-31620457	test	531	15461	TRUE	0.06	-0.107394686515699	0.869631326806915	1	19	15973	-0.47401496156288	TRUE	1	0.8229451	0.998375466541331	-0.19151558415768	20	0	NA
AGER	ENSG00000204305	chr6:31619900-31621361	test	518	15474	TRUE	0.14	-0.0886832673298545	0.920436507936508	0.56	14	15978	-0.775545347475163	TRUE	1	0.4454958	0.927412327682489	-0.249856430165124	20	0	NA
AGER	ENSG00000204305	chr6:31628282-31630281	test	601	15391	TRUE	0.496	-0.0362982474241564	0.979430744345753	0.64	22	15970	-0.548437429454152	TRUE	1	0.6608024	0.986291745542071	-0.164764335787677	20	0	NA
AGER	ENSG00000204305	chr6:31631181-31632983	test	584	15408	TRUE	0.364	0.0586431526296465	0.966677236693092	0.608	43	15949	0.411605855796177	TRUE	1	0.71923	0.989547765049494	0.149409996321378	19	0	NA
AGER	ENSG00000204305	chr6:31637209-31638951	test	577	15415	TRUE	0.08	0.101108994632786	0.896425120772947	0.96	54	15938	0.355511250764884	TRUE	1	0.8729244	0.999994252483739	0.154409456382282	20	0	NA
AGER	ENSG00000204305	chr6:31638882-31641381	test	472	15520	TRUE	0.964	0.0152332109811499	0.999641452074392	0.0121269413423188	29	15963	0.86439431867285	TRUE	0.520294404516492	0.0478495	0.560641345661157	-0.193862993927616	20	0	NA
AGER	ENSG00000204305	chr6:31639340-31639728	test	617	15375	TRUE	0.136	0.0840121126052047	0.918346433770015	0.64	38	15954	0.487627210838637	TRUE	1	0.7783877	0.992906856633111	0.148996928592208	20	0	NA
AGER	ENSG00000204305	chr6:31643943-31644721	test	505	15487	TRUE	0.136	0.0796628818420353	0.918346433770015	0.281027071326523	24	15968	0.624723617096309	TRUE	1	0.1400134	0.746459216958388	0.190553643334953	20	0	NA
AGER	ENSG00000204305	chr6:31644432-31646581	test	486	15506	TRUE	0.516	-0.035208056464209	0.980407849784157	0.197509610441102	16	15976	-0.834044004537262	TRUE	0.938663346122819	0.4303051	0.927412327682489	-0.147675720524587	19	0	NA
AGER	ENSG00000204305	chr6:31650807-31653131	test	467	15525	TRUE	0.26	-0.068686471117146	0.948770255388327	1	32	15960	0.425957964002348	TRUE	1	0.5668889	0.963050735477813	-0.213743996552709	19	0	NA
AGER	ENSG00000204305	chr6:31651695-31653469	test	562	15430	TRUE	0.612	0.0275851405705922	0.98415377339369	1	37	15955	0.449720670066399	TRUE	1	0.8339471	0.998677021298667	0.158272156358271	20	0	NA
AGER	ENSG00000204305	chr6:31658396-31658559	test	510	15482	TRUE	0.696	-0.0149539438827146	0.98930750798722	1	31	15961	-0.300974572009703	TRUE	1	0.9231766	0.999994252483739	-0.12510069817967	19	0	NA
AGER	ENSG00000204305	chr6:31659112-31659495	test	609	15383	TRUE	0.844	0.0120852438112895	0.995993284265509	1	25	15967	-0.477653537784856	TRUE	1	0.9500332	0.999994252483739	-0.0712099230719533	20	0	NA
AGER	ENSG00000204305	chr6:31659583-31660191	test	621	15371	TRUE	0.684	0.0243027782640606	0.988907957614793	1	23	15969	-0.542649219011325	TRUE	1	0.8339471	0.998677021298667	-0.134432213124254	20	0	NA
AGER	ENSG00000204305	chr6:31660259-31661159	test	560	15432	TRUE	0.0244069368969577	0.131295300061555	0.827337579617834	1	29	15963	0.508814270073136	TRUE	1	0.3781773	0.904638872014669	0.198244860161068	20	0	NA
AGER	ENSG00000204305	chr6:31663939-31664258	test	522	15470	TRUE	0.088	-0.0924721684419796	0.901837997054492	0.611659499233492	30	15962	-0.559727807155274	TRUE	1	0.7656173	0.992906856633111	-0.170430954126408	20	0	NA
AGER	ENSG00000204305	chr6:31664701-31666410	test	521	15471	TRUE	0.324	-0.0527542506335408	0.960447303399506	0.347779960457791	11	15981	-0.927763239116285	TRUE	1	0.4964451	0.941086552849315	-0.217167101669215	20	0	NA
AGER	ENSG00000204305	chr6:31665807-31669106	test	501	15491	TRUE	0.064	-0.110750481115112	0.88608038201353	0.170505887650696	16	15976	-0.901436963053675	TRUE	0.909505921697489	0.2944849	0.860851995488687	-0.26548123128822	20	0	NA
AGER	ENSG00000204305	chr6:31666094-31666177	test	237	15755	TRUE	0.28	-0.0964482356757332	0.953400570884872	0.216	11	15981	-0.821841061851967	TRUE	0.957925398064783	0.3421741	0.886870894335415	-0.284764261647355	9	0	NA
AGER	ENSG00000204305	chr6:31674960-31675298	test	563	15429	TRUE	0.324	0.0597305027363502	0.960447303399506	1	23	15969	-0.48828864660523	TRUE	1	0.401459	0.908334250978825	0.14859958019462	20	0	NA
AGER	ENSG00000204305	chr6:31676763-31677222	test	543	15449	TRUE	0.396	0.0556960494226366	0.971638222849083	0.141330148520486	29	15963	0.726727963209272	TRUE	0.87471831812381	0.3448539	0.886870894335415	0.203097972953049	20	0	NA
AGER	ENSG00000204305	chr6:31680584-31681602	test	476	15516	TRUE	0.356	-0.0526077640911846	0.965554256314312	0.051145112420074	14	15978	-1.10208007570962	TRUE	0.734637402611833	0.0210958	0.460275249127704	-0.286115004259789	20	0	NA
AGER	ENSG00000204305	chr6:31682877-31683871	test	395	15597	TRUE	0.212	-0.0728522043056599	0.94340474515572	1	16	15976	-0.575650846771214	TRUE	1	0.7596789	0.992565123310345	-0.204937122173798	20	0	NA
AGER	ENSG00000204305	chr6:31686527-31686872	test	443	15549	TRUE	0.088	-0.10782721962402	0.901837997054492	0.218398320570055	34	15958	0.621623329301414	TRUE	0.963299590947069	0.4574469	0.930417948455056	-0.230140099353504	20	0	NA
AGER	ENSG00000204305	chr6:31687457-31687620	test	575	15417	TRUE	0.2	0.0784581313393795	0.942112868580355	0.025392747973855	37	15955	0.731461603090082	TRUE	0.634773945016336	0.0149414	0.409349315243101	0.208620221913384	20	0	NA
AGER	ENSG00000204305	chr6:31689418-31689982	test	546	15446	TRUE	0.724	0.026385425856978	0.98959987428549	1	53	15939	0.370289658858496	TRUE	1	0.7432666	0.989547765049494	-0.132297483316469	20	0	NA
AGER	ENSG00000204305	chr6:31690204-31691207	test	491	15501	TRUE	0.732	-0.0169073552282784	0.990880653632915	0.96	30	15962	0.481395550872953	TRUE	1	0.8501332	0.999501292479716	-0.1137994544043	20	0	NA
AGER	ENSG00000204305	chr6:31690757-31692756	test	537	15455	TRUE	0.22	0.0753505017150047	0.945127334465195	0.56	41	15951	0.527135792911768	TRUE	1	0.7077264	0.989547765049494	0.171416477831343	20	0	NA
AGER	ENSG00000204305	chr6:31691466-31692043	test	497	15495	TRUE	0.26	-0.0565130679693078	0.948770255388327	1	14	15978	-0.73128464272607	TRUE	1	0.3736383	0.904638872014669	-0.220101121047035	20	0	NA
AGER	ENSG00000204305	chr6:31702534-31703582	test	527	15465	TRUE	0.788	-0.0179135299123823	0.99250601842634	1	17	15975	-0.492833551563577	TRUE	1	0.7141985	0.989547765049494	-0.180357046491914	20	0	NA
AGER	ENSG00000204305	chr6:31706742-31706917	test	565	15427	TRUE	0.6	-0.0304362739087982	0.98415377339369	0.376224328605889	41	15951	-0.47337872178904	TRUE	1	0.6192983	0.977103571727632	-0.159624373162275	20	0	NA
AGER	ENSG00000204305	chr6:31710646-31710912	test	537	15455	TRUE	0.628	-0.0277952900320741	0.98415377339369	0.64	20	15972	-0.627708308606202	TRUE	1	0.6906308	0.986291745542071	-0.203842128419421	20	0	NA
AGER	ENSG00000204305	chr6:31711205-31712020	test	531	15461	TRUE	0.8	0.0138138708703019	0.993682995275479	0.417218446111963	39	15953	0.52039967960604	TRUE	1	0.2905157	0.860851995488687	-0.172970989178728	20	0	NA
AGER	ENSG00000204305	chr6:31713909-31714678	test	457	15535	TRUE	0.724	-0.0204573030943391	0.98959987428549	1	32	15960	0.403798850081821	TRUE	1	0.7729842	0.992906856633111	-0.161434421727903	18	0	NA
AGER	ENSG00000204305	chr6:31717532-31717882	test	554	15438	TRUE	0.26	0.0733618741295341	0.948770255388327	0.0876424153023776	29	15963	0.73600450254203	TRUE	0.798928123633183	0.244866	0.832921820615065	0.22297731741798	20	0	NA
AGER	ENSG00000204305	chr6:31718391-31718642	test	578	15414	TRUE	1	-0.00806843264633161	1	0.341347401463334	22	15970	-0.643237755451092	TRUE	1	0.5893394	0.971094188953534	-0.134830675806928	20	0	NA
AGER	ENSG00000204305	chr6:31723308-31723688	test	500	15492	TRUE	0.772	0.0199402202394023	0.991612581681249	1	42	15950	0.502602046951012	TRUE	1	0.6605846	0.986291745542071	-0.168211293058747	18	0	NA
AGER	ENSG00000204305	chr6:31727307-31729306	test	542	15450	TRUE	0.48	-0.0360031852185032	0.97829066838498	0.0874011492862692	19	15973	-0.803294901448269	TRUE	0.798928123633183	0.0541634	0.586371537100139	-0.251727419264887	20	0	NA
AGER	ENSG00000204305	chr6:31728778-31730584	test	491	15501	TRUE	0.784	-0.0100632096717728	0.992046843177189	0.72	42	15950	0.45086340798867	TRUE	1	0.6115615	0.97265748791041	-0.18535683561254	20	0	NA
AGER	ENSG00000204305	chr6:31734684-31735403	test	619	15373	TRUE	0.056	0.107232959328981	0.869618388752511	0.684	40	15952	0.406633162727656	TRUE	1	0.7824049	0.992906856633111	0.167455058277824	19	0	NA
AGER	ENSG00000204305	chr6:31736254-31736691	test	548	15444	TRUE	0.26	-0.0548651046998518	0.948770255388327	0.8	38	15954	-0.41339753612875	TRUE	1	0.6460739	0.981628293671285	-0.124496672867348	20	0	NA
AGER	ENSG00000204305	chr6:31736414-31736521	test	313	15679	TRUE	0.296	0.0753750115908183	0.954854202401372	1	30	15962	0.235629334287087	TRUE	1	0.9960912	0.999994252483739	0.0907937985558024	10	0	NA
AGER	ENSG00000204305	chr6:31737471-31737868	test	545	15447	TRUE	0.276	0.0669644773365754	0.952226684515841	1	39	15953	0.337603311047665	TRUE	1	0.9606801	0.999994252483739	0.127315282472875	20	0	NA
AGER	ENSG00000204305	chr6:31737959-31738266	test	540	15452	TRUE	0.272	0.0716159342199862	0.951972638567549	0.48	29	15963	0.648434975332752	TRUE	1	0.6939945	0.986291745542071	0.162686958288971	20	0	NA
AGER	ENSG00000204305	chr6:31738650-31738862	test	543	15449	TRUE	0.348	0.0618131553394374	0.965110198876091	1	63	15929	0.30002211555637	TRUE	1	0.1215753	0.712799467172996	0.191129485249017	19	0	NA
AGER	ENSG00000204305	chr6:31739606-31740673	test	619	15373	TRUE	0.116	0.0928093925668572	0.913623089983022	1	50	15942	0.3812435475377	TRUE	1	0.7868157	0.994939597008833	0.144642918191744	20	0	NA
AGER	ENSG00000204305	chr6:31739907-31743157	test	514	15478	TRUE	0.308	-0.0484847593632436	0.959879075600143	1	27	15965	0.471092416533547	TRUE	1	0.8214608	0.998375466541331	-0.156863800674828	20	0	NA
AGER	ENSG00000204305	chr6:31745203-31745428	test	621	15371	TRUE	0.0269152212927894	0.126963502594065	0.827337579617834	0.48	47	15945	0.393492517106992	TRUE	1	0.2407934	0.826710055690298	0.189500396330716	20	0	NA
AGER	ENSG00000204305	chr6:31747177-31747395	test	536	15456	TRUE	0.368	0.0565036832866073	0.966677236693092	1	38	15954	0.477140271822872	TRUE	1	0.8552278	0.999501292479716	0.13388637562392	20	0	NA
AGER	ENSG00000204305	chr6:31749537-31749955	test	500	15492	TRUE	0.544	0.0408654532058541	0.981129521947203	0.96	20	15972	-0.631836879194572	TRUE	1	0.4344406	0.927412327682489	0.178372477814571	20	0	NA
AGER	ENSG00000204305	chr6:31750303-31751126	test	537	15455	TRUE	0.856	0.0148936898093439	0.997367134389337	1	15	15977	-0.598026804610749	TRUE	1	0.8501332	0.999501292479716	-0.137114369028795	20	0	NA
AGER	ENSG00000204305	chr6:31752860-31753761	test	548	15444	TRUE	0.728	-0.00991723416414936	0.990398248255098	0.684	54	15938	0.419264451742404	TRUE	1	0.6913519	0.986291745542071	-0.14460761763203	19	0	NA
AGER	ENSG00000204305	chr6:31762532-31764531	test	509	15483	TRUE	0.876	0.0179471079084079	0.997634408602151	1	42	15950	0.308163993522586	TRUE	1	0.9754124	0.999994252483739	-0.0649858150508873	20	0	NA
AGER	ENSG00000204305	chr6:31762763-31764032	test	557	15435	TRUE	0.792	-0.0141793448931637	0.992728451769792	0.2221203728182	7	15985	-1.24382475782462	TRUE	0.965508686924621	0.2407934	0.826710055690298	-0.251346994830664	20	0	NA
AGER	ENSG00000204305	chr6:31764314-31764571	test	536	15456	TRUE	0.344	-0.0466469017778866	0.964861139102745	1	25	15967	0.410335779767985	TRUE	1	0.8160085	0.997448981549873	-0.153653592311642	19	0	NA
AGER	ENSG00000204305	chr6:31765928-31766802	test	501	15491	TRUE	0.144	-0.0799535025912135	0.924291117055622	0.48	33	15959	-0.579357595668689	TRUE	1	0.0484204	0.563586304373832	-0.244914217382735	20	0	NA
AGER	ENSG00000204305	chr6:31769615-31770257	test	488	15504	TRUE	0.284	-0.057910865342881	0.953400570884872	1	34	15958	-0.42439184427778	TRUE	1	0.3189973	0.879028271010709	-0.195239245122764	20	0	NA
AGER	ENSG00000204305	chr6:31770470-31770715	test	488	15504	TRUE	0.344	-0.0570016453805084	0.964861139102745	0.8	34	15958	-0.501263117280634	TRUE	1	0.2636104	0.853215072959184	-0.215351224770253	20	0	NA
AGER	ENSG00000204305	chr6:31772888-31773174	test	518	15474	TRUE	0.184	0.0809104362045379	0.940614163972965	0.8	33	15959	0.501528956462623	TRUE	1	0.5758832	0.963050735477813	0.185395485650038	20	0	NA
AGER	ENSG00000204305	chr6:31775257-31778081	test	539	15453	TRUE	0.776	-0.0221478034336922	0.991661646955116	1	16	15976	-0.659914493418333	TRUE	1	0.7077264	0.989547765049494	-0.178540704799495	20	0	NA
AGER	ENSG00000204305	chr6:31776485-31778192	test	609	15383	TRUE	0.952	0.0105260648483909	0.998988418385812	1	36	15956	0.310564820270935	TRUE	1	0.985316	0.999994252483739	-0.0945487043449157	20	0	NA
AGER	ENSG00000204305	chr6:31791353-31791641	test	540	15452	TRUE	0.568	-0.0309525280604293	0.982970976647019	1	35	15957	-0.366742964371322	TRUE	1	0.9678578	0.999994252483739	-0.14190675747843	20	0	NA
AGER	ENSG00000204305	chr6:31794259-31796391	test	529	15463	TRUE	0.508	0.0470274334092682	0.980407849784157	0.248586998553958	25	15967	0.778691708212038	TRUE	0.999726232688809	0.4943622	0.941086552849315	0.18805619792642	20	0	NA
AGER	ENSG00000204305	chr6:31806092-31807536	test	485	15507	TRUE	0.984	-0.00147561678625663	0.99982198242906	0.138065273210334	31	15961	-0.630293666281631	TRUE	0.874081194396168	0.3399993	0.886870894335415	-0.182202537538227	19	0	NA
AGER	ENSG00000204305	chr6:31814206-31817021	test	559	15433	TRUE	0.196	0.0856537401704218	0.94085678807947	1	20	15972	-0.410458394645615	TRUE	1	0.8743682	0.999994252483739	0.16952408284892	19	0	NA
AGER	ENSG00000204305	chr6:31817239-31817580	test	498	15494	TRUE	0.748	-0.0125239127274934	0.991213576926644	1	31	15961	0.407739622949774	TRUE	1	0.9898704	0.999994252483739	-0.106918811288545	20	0	NA
AGER	ENSG00000204305	chr6:31821242-31822577	test	545	15447	TRUE	0.204	0.07472186994591	0.942112868580355	0.88	49	15943	0.405225173916873	TRUE	1	0.8605408	0.999501292479716	0.150529018457322	20	0	NA
AGER	ENSG00000204305	chr6:31821432-31823431	test	503	15489	TRUE	0.256	0.0757484496576937	0.948770255388327	0.630055458806022	31	15961	0.568830336486153	TRUE	1	0.683764	0.986291745542071	-0.204423311241591	20	0	NA
AGER	ENSG00000204305	chr6:31826877-31828644	test	570	15422	TRUE	0.856	0.0167441750410566	0.997367134389337	1	14	15978	-0.628987990808467	TRUE	1	0.1999662	0.808499295151869	-0.183242551855101	20	0	NA
AGER	ENSG00000204305	chr6:31829433-31829741	test	75	15917	TRUE	0.1	0.2724486800591	0.910321821036107	0.136	39	15953	0.434192954503599	TRUE	0.868934814896129	0.2181434	0.823911963555662	0.302761229416095	2	0	NA
AGER	ENSG00000204305	chr6:31834234-31835425	test	533	15459	TRUE	0.408	0.057522522327307	0.972083818393481	1	28	15964	0.47204656043279	TRUE	1	0.9718096	0.999994252483739	0.121088011732025	20	0	NA
AGER	ENSG00000204305	chr6:31840063-31840910	test	409	15583	TRUE	0.352	-0.0655141634159133	0.965554256314312	1	13	15979	-0.643054421453742	TRUE	1	0.9119121	0.999994252483739	-0.159216514534962	20	0	NA
AGER	ENSG00000204305	chr6:31841008-31842456	test	551	15441	TRUE	0.208	0.0740160555485319	0.942112868580355	1	30	15962	0.46161257826688	TRUE	1	0.6051465	0.97265748791041	0.186202577961277	20	0	NA
AGER	ENSG00000204305	chr6:31851673-31852487	test	550	15442	TRUE	0.496	-0.0367367764546545	0.979430744345753	0.155383890925433	39	15953	-0.577922955432867	TRUE	0.894501526742829	0.2144139	0.815337545594431	-0.265886620647938	20	0	NA
AGER	ENSG00000204305	chr6:31852624-31853075	test	228	15764	TRUE	0.808	0.0378984339573947	0.994352716468591	0.64	23	15969	-0.54039037439179	TRUE	1	0.2807022	0.860851995488687	-0.188653852713065	10	0	NA
AGER	ENSG00000204305	chr6:31855366-31855668	test	241	15751	TRUE	0.128	-0.13346275629601	0.917194933580476	0.528	15	15977	-0.718979491491672	TRUE	1	0.3677071	0.904638872014669	-0.295521440011389	12	0	NA
AGER	ENSG00000204305	chr6:31862357-31865881	test	619	15373	TRUE	0.984	-0.00204222968779222	0.99982198242906	1	45	15947	0.293574731470474	TRUE	1	0.8461777	0.999437266353704	-0.115464317540363	20	0	NA
AGER	ENSG00000204305	chr6:31862478-31864168	test	565	15427	TRUE	0.512	0.0464879735689778	0.980407849784157	0.96	36	15956	0.471765879344842	TRUE	1	0.7077264	0.989547765049494	0.147574472477143	20	0	NA
AGER	ENSG00000204305	chr6:31870397-31871573	test	501	15491	TRUE	0.08	-0.0976886553263034	0.896425120772947	1	25	15967	-0.532641898172121	TRUE	1	0.7803866	0.992906856633111	-0.191321389027264	19	0	NA
AGER	ENSG00000204305	chr6:31874908-31875284	test	518	15474	TRUE	0.98	-0.000335257410487788	0.99982198242906	0.205770782860154	28	15964	-0.617097089380325	TRUE	0.948660133226079	0.440945	0.927412327682489	-0.126994094264493	20	0	NA
AGER	ENSG00000204305	chr6:31877029-31879215	test	562	15430	TRUE	0.956	5.67330186873605e-05	0.999162799080791	0.56	15	15977	-0.806321944144884	TRUE	1	0.5340442	0.951721075482773	-0.164897635281288	20	0	NA
AGER	ENSG00000204305	chr6:31882412-31882682	test	522	15470	TRUE	0.752	-0.0177791837748165	0.991213576926644	0.24923662347957	14	15978	-0.860765055620485	TRUE	1	0.4958159	0.941086552849315	-0.215533094800866	19	0	NA
AGER	ENSG00000204305	chr6:31888461-31889457	test	428	15564	TRUE	0.108	-0.103354789601952	0.913017806935333	0.124490316912235	32	15960	0.686893236275363	TRUE	0.856632471932991	0.0288559	0.503005308687151	-0.275335528798008	19	0	NA
AGER	ENSG00000204305	chr6:31896953-31898663	test	494	15498	TRUE	0.708	-0.020116170404413	0.98930750798722	0.96	19	15973	-0.598503958843206	TRUE	1	0.8681075	0.999994252483739	-0.17822816984042	20	0	NA
AGER	ENSG00000204305	chr6:31898032-31900031	test	548	15444	TRUE	0.904	0.0120323880194468	0.997887623338304	1	29	15963	0.481942133898783	TRUE	1	0.1612725	0.76752336510989	-0.203909061385272	20	0	NA
AGER	ENSG00000204305	chr6:31898742-31899032	test	465	15527	TRUE	0.936	-0.000672470173363138	0.99850618589891	1	21	15971	-0.453926217610133	TRUE	1	0.5113642	0.946784533866933	-0.166343887824635	19	0	NA
AGER	ENSG00000204305	chr6:31901422-31902703	test	506	15486	TRUE	0.96	0.0127443419042728	0.99941054143415	1	26	15966	-0.453717363370019	TRUE	1	0.3086603	0.871691604519723	-0.200477371259167	20	0	NA
AGER	ENSG00000204305	chr6:31907333-31907885	test	102	15890	TRUE	0.736	0.0550174830558237	0.991128055270644	0.512	37	15955	0.334469939817702	TRUE	1	0.658079	0.986291745542071	-0.118564402829055	4	0	NA
AGER	ENSG00000204305	chr6:31908818-31909158	test	389	15603	TRUE	0.956	-0.00225568033045787	0.999162799080791	1	34	15958	0.408670445841456	TRUE	1	0.9261808	0.999994252483739	-0.128196747470315	18	0	NA
AGER	ENSG00000204305	chr6:31911491-31911673	test	76	15916	TRUE	0.372	0.132630403510567	0.967397413857538	0.828	24	15968	0.336386525605531	TRUE	1	0.3418156	0.886870894335415	0.22648019592141	3	0	NA
AGER	ENSG00000204305	chr6:31919609-31920093	test	571	15421	TRUE	0.12	0.0967025540462658	0.914621581513674	1	77	15915	0.320239383164362	TRUE	1	0.5093116	0.946784533866933	0.172918266202825	19	0	NA
AGER	ENSG00000204305	chr6:31923019-31923477	test	584	15408	TRUE	0.056	0.108226820953033	0.869618388752511	0.239564327712424	14	15978	-0.872500491001976	TRUE	0.983666765329063	0.4808909	0.938420189149349	0.204894306138402	19	0	NA
AGER	ENSG00000204305	chr6:31927370-31928524	test	533	15459	TRUE	0.072	-0.102998948649443	0.890055071948836	0.96	44	15948	-0.376847738918844	TRUE	1	0.09547	0.673463216570849	-0.25818645892814	20	0	NA
AGER	ENSG00000204305	chr6:31928642-31929979	test	548	15444	TRUE	0.384	-0.0410876478228286	0.969227755812688	0.208540229183932	17	15975	-0.839353761812455	TRUE	0.950311643725769	0.0029089	0.238049449740933	-0.259060661182606	20	0	NA
AGER	ENSG00000204305	chr6:31933313-31934377	test	545	15447	TRUE	0.968	-0.000121056719552426	0.9998022172949	1	28	15964	-0.363682891184273	TRUE	1	0.7541192	0.992565123310345	-0.12229032988032	19	0	NA
AGER	ENSG00000204305	chr6:31933757-31937257	test	568	15424	TRUE	0.268	0.0751077875425596	0.95185688035933	0.56	44	15948	0.479141730811286	TRUE	1	0.5741146	0.963050735477813	0.165216082625998	20	0	NA
AGER	ENSG00000204305	chr6:31937857-31939856	test	460	15532	TRUE	0.536	-0.0265526467556243	0.980766257329933	1	22	15970	0.579270966922174	TRUE	1	0.471094	0.938420189149349	-0.204657189272603	20	0	NA
AGER	ENSG00000204305	chr6:31940351-31941119	test	523	15469	TRUE	0.808	0.01812198508512	0.994352716468591	0.331586226399378	49	15943	0.509549997225815	TRUE	1	0.5121299	0.946784533866933	-0.155710269213293	20	0	NA
AGER	ENSG00000204305	chr6:31945607-31951356	test	576	15416	TRUE	0.928	0.00611689273233007	0.998251298540688	0.342813993136794	17	15975	-0.763258615672044	TRUE	1	0.2083781	0.815337545594431	-0.273102181044235	20	0	NA
AGER	ENSG00000204305	chr6:31945771-31946245	test	542	15450	TRUE	0.124	0.098309204876482	0.914621581513674	1	33	15959	0.439921627109702	TRUE	1	0.6126146	0.97265748791041	0.199823362411497	19	0	NA
AGER	ENSG00000204305	chr6:31948750-31949416	test	508	15484	TRUE	0.188	0.0918352613846263	0.94085678807947	0.48	42	15950	0.478330967204863	TRUE	1	0.6939945	0.986291745542071	0.156760323823902	20	0	NA
AGER	ENSG00000204305	chr6:31952224-31952653	test	513	15479	TRUE	0.452	-0.0366589384026095	0.976510292154367	0.0132016272426591	7	15985	-1.59417494001251	TRUE	0.528443871537728	0.0515777	0.582744745573948	-0.302682391502081	20	0	NA
AGER	ENSG00000204305	chr6:31952857-31954856	test	476	15516	TRUE	0.436	-0.0468533823199786	0.974703934801987	1	13	15979	-0.643723779416206	TRUE	1	0.8293463	0.998677021298667	-0.17584930598487	19	0	NA
AGER	ENSG00000204305	chr6:31958452-31959632	test	471	15521	TRUE	0.864	-0.0079528653098484	0.997486807713173	1	20	15972	-0.576007184684228	TRUE	1	0.7370791	0.989547765049494	-0.152597439458053	19	0	NA
AGER	ENSG00000204305	chr6:31969629-31970067	test	546	15446	TRUE	0.428	0.0521959707649184	0.974703934801987	0.1441575998332	58	15934	0.517752846150352	TRUE	0.875106053734958	0.3495341	0.886870894335415	-0.125730384853626	20	0	NA
AGER	ENSG00000204305	chr6:31971319-31972880	test	465	15527	TRUE	0.272	-0.0664041843986081	0.951972638567549	0.96	13	15979	-0.780536535361341	TRUE	1	0.8543606	0.999501292479716	-0.239983235421852	20	0	NA
AGER	ENSG00000204305	chr6:31972971-31973326	test	516	15476	TRUE	0.956	0.0125669551576943	0.999162799080791	0.48	38	15954	0.446429920186485	TRUE	1	0.6792338	0.986291745542071	-0.146287398065144	20	0	NA
AGER	ENSG00000204305	chr6:31978820-31980627	test	514	15478	TRUE	0.948	0.00209192947072578	0.998721896716174	1	27	15965	0.430249463525335	TRUE	1	0.8695639	0.999994252483739	0.120649439194354	20	0	NA
AGER	ENSG00000204305	chr6:31981726-31982144	test	469	15523	TRUE	0.892	0.0115145832170214	0.997650301080065	1	23	15969	0.476859194670768	TRUE	1	0.6020866	0.972298551300132	-0.160307326116321	20	0	NA
AGER	ENSG00000204305	chr6:31982300-31983140	test	581	15411	TRUE	0.324	0.0560619727543437	0.960447303399506	0.56	24	15968	0.571979510416324	TRUE	1	0.7401377	0.989547765049494	0.176273149473344	20	0	NA
AGER	ENSG00000204305	chr6:31983861-31984064	test	501	15491	TRUE	0.968	-0.00202099937217315	0.9998022172949	1	19	15973	-0.461494452980716	TRUE	1	0.8339471	0.998677021298667	-0.150984946428526	20	0	NA
AGER	ENSG00000204305	chr6:31989275-31989852	test	522	15470	TRUE	0.568	0.0348046300796723	0.982970976647019	0.56	33	15959	0.54005189154385	TRUE	1	0.7401377	0.989547765049494	0.189121091920359	20	0	NA
AGER	ENSG00000204305	chr6:31997498-31998270	test	571	15421	TRUE	0.088	0.117264642375629	0.901837997054492	0.56	27	15965	0.578561309608213	TRUE	1	0.7401377	0.989547765049494	0.191972922978163	20	0	NA
AGER	ENSG00000204305	chr6:32002562-32003711	test	552	15440	TRUE	0.82	-0.00329987816029798	0.994729960601095	1	19	15973	0.531317793641607	TRUE	1	0.7596789	0.992565123310345	-0.155098369797153	20	0	NA
AGER	ENSG00000204305	chr6:32011727-32012212	test	528	15464	TRUE	0.932	0.0114931816500403	0.998294747860354	0.684	47	15945	0.408659632854344	TRUE	1	0.797789	0.996170503838647	-0.117024479841855	19	0	NA
AGER	ENSG00000204305	chr6:32012313-32013264	test	563	15429	TRUE	0.748	0.024134044933618	0.991213576926644	0.319270278441204	29	15963	-0.612314709298786	TRUE	1	0.4454958	0.927412327682489	0.147177799016355	20	0	NA
AGER	ENSG00000204305	chr6:32044972-32047303	test	525	15467	TRUE	0.736	0.0224061038431558	0.991128055270644	0.96	18	15974	-0.688387208190858	TRUE	1	0.2651435	0.853215072959184	-0.202646166217561	20	0	NA
AGER	ENSG00000204305	chr6:32048173-32048746	test	545	15447	TRUE	0.904	-0.00202934027945156	0.997887623338304	1	31	15961	0.466555012476348	TRUE	1	0.7347956	0.989547765049494	0.101774181249215	20	0	NA
AGER	ENSG00000204305	chr6:32055182-32057181	test	534	15458	TRUE	0.372	-0.0484274288901201	0.967397413857538	1	40	15952	0.356049041508324	TRUE	1	0.9218247	0.999994252483739	-0.116384045910183	19	0	NA
AGER	ENSG00000204305	chr6:32061096-32061628	test	495	15497	TRUE	0.668	-0.0261335167495886	0.987891885080645	1	17	15975	-0.531829682373697	TRUE	1	0.9742345	0.999994252483739	-0.140273233415723	20	0	NA
AGER	ENSG00000204305	chr6:32063032-32065131	test	487	15505	TRUE	0.3	-0.0536153205895646	0.957108798312778	0.8	23	15969	0.572440418081858	TRUE	1	0.5812739	0.963966079133858	-0.170134507527072	20	0	NA
AGER	ENSG00000204305	chr6:32067157-32069156	test	564	15428	TRUE	0.864	-0.0102069780431999	0.997486807713173	0.357073764533379	48	15944	0.478690143862314	TRUE	1	0.0077631	0.338526610714286	-0.281966431545969	20	0	NA
AGER	ENSG00000204305	chr6:32069521-32070330	test	495	15497	TRUE	0.46	-0.0398830368018144	0.976980189184366	0.96	30	15962	0.414288337608914	TRUE	1	0.8031974	0.996170503838647	-0.234809872135981	20	0	NA
AGER	ENSG00000204305	chr6:32071855-32072285	test	543	15449	TRUE	0.508	-0.0321606126484846	0.980407849784157	1	53	15939	0.393899624263958	TRUE	1	0.5166864	0.946784533866933	-0.184597688996171	20	0	NA
AGER	ENSG00000204305	chr6:32073209-32073641	test	547	15445	TRUE	0.596	0.0389596822787552	0.98415377339369	0.836	37	15955	0.490617919536182	TRUE	1	0.4016182	0.908334250978825	-0.165042999804907	19	0	NA
AGER	ENSG00000204305	chr6:32081168-32081577	test	555	15437	TRUE	0.036	0.132297079590611	0.836972936852656	0.148925563807674	35	15957	0.640731315086767	TRUE	0.885068122148088	0.0184383	0.441328693670886	0.26995104886754	20	0	NA
AGER	ENSG00000204305	chr6:32085866-32086089	test	553	15439	TRUE	0.196	-0.0681238656082874	0.94085678807947	0.237990463083833	10	15982	-1.02302158046142	TRUE	0.983666765329063	0.0821154	0.654641924644732	-0.282130788522092	20	0	NA
AGER	ENSG00000204305	chr6:32087237-32088177	test	523	15469	TRUE	0.836	-0.00875302574163239	0.995968511450382	0.0798993849520829	36	15956	0.685932649493129	TRUE	0.784269521410579	0.2284641	0.826710055690298	-0.155175889206626	20	0	NA
AGER	ENSG00000204305	chr6:32087832-32091781	test	574	15418	TRUE	0.696	0.0253678087376352	0.98930750798722	1	35	15957	0.467306667007377	TRUE	1	0.4759712	0.938420189149349	-0.195441453314626	20	0	NA
AGER	ENSG00000204305	chr6:32095446-32097270	test	483	15509	TRUE	0.208	-0.067597650430236	0.942112868580355	1	11	15981	-0.684082305604111	TRUE	1	0.7627024	0.992565123310345	-0.192025011897322	20	0	NA
AGER	ENSG00000204305	chr6:32097157-32099156	test	496	15496	TRUE	0.516	-0.0352337032422558	0.980407849784157	0.260596591978093	37	15955	0.600669167417647	TRUE	1	0.3467131	0.886870894335415	-0.156931739026366	20	0	NA
AGER	ENSG00000204305	chr6:32103307-32106706	test	509	15483	TRUE	0.116	0.0944619081651816	0.913623089983022	0.88	34	15958	0.49656651801049	TRUE	1	0.3719821	0.904638872014669	0.183093954485159	20	0	NA
AGER	ENSG00000204305	chr6:32103513-32103696	test	470	15522	TRUE	0.408	0.0611289583487018	0.972083818393481	0.0367398900712456	33	15959	0.739543386229751	TRUE	0.694416	0.1127633	0.705858811248492	0.157433757772007	18	0	NA
AGER	ENSG00000204305	chr6:32108025-32109567	test	551	15441	TRUE	0.396	0.0449746322058362	0.971638222849083	0.64	40	15952	0.481697423991235	TRUE	1	0.1025519	0.691871418683162	-0.239175038353756	20	0	NA
AGER	ENSG00000204305	chr6:32109687-32111103	test	512	15480	TRUE	0.816	-0.00907736646774238	0.994471863670596	0.72	27	15965	0.539691574543418	TRUE	1	0.2859953	0.860851995488687	-0.178942813047168	20	0	NA
AGER	ENSG00000204305	chr6:32113813-32114430	test	477	15515	TRUE	0.228	-0.0729962783157605	0.945862227853934	0.165639622511211	18	15974	-0.816046817388192	TRUE	0.902572987624986	0.0715103	0.626127375042182	-0.338848613864867	20	0	NA
AGER	ENSG00000204305	chr6:32116811-32117036	test	566	15426	TRUE	0.6	0.0317648576113616	0.98415377339369	0.88	19	15973	-0.656170466771942	TRUE	1	0.7868157	0.994939597008833	0.147329015430885	20	0	NA
AGER	ENSG00000204305	chr6:32118702-32120068	test	519	15473	TRUE	1	0.00181013237220418	1	1	13	15979	-0.654446012698633	TRUE	1	0.8959876	0.999994252483739	-0.183306893767198	20	0	NA
AGER	ENSG00000204305	chr6:32127536-32128582	test	499	15493	TRUE	0.336	-0.0569758313225308	0.962519451648759	1	13	15979	-0.678765554164855	TRUE	1	0.6776418	0.986291745542071	-0.200604559558161	20	0	NA
AGER	ENSG00000204305	chr6:32129256-32129669	test	452	15540	TRUE	0.272	-0.0609132628702655	0.951972638567549	0.988	65	15927	0.351879341818016	TRUE	1	0.3351211	0.886870894335415	-0.205192792499187	19	0	NA
AGER	ENSG00000204305	chr6:32129978-32130841	test	446	15546	TRUE	0.756	0.0236079623521965	0.991213576926644	0.684	19	15973	-0.709400465094835	TRUE	1	0.797789	0.996170503838647	-0.10974145421317	19	0	NA
AGER	ENSG00000204305	chr6:32131560-32131874	test	543	15449	TRUE	0.228	0.0668040800462786	0.945862227853934	0.0128647737805204	12	15980	-1.30106243126202	TRUE	0.526694495783554	0.050479	0.577614444873208	-0.252742157753666	19	0	NA
AGER	ENSG00000204305	chr6:32146482-32148481	test	412	15580	TRUE	0.00351560460392346	-0.185533421609771	0.426934286848192	0.608	23	15969	-0.589120941471192	TRUE	1	0.4237946	0.92287346982521	-0.311738179910813	19	0	NA
AGER	ENSG00000204305	chr6:32148386-32149177	test	535	15457	TRUE	0.892	-0.00713412442212324	0.997650301080065	1	49	15943	0.332036416850527	TRUE	1	0.8522963	0.999501292479716	-0.107079811687821	19	0	NA
AGER	ENSG00000204305	chr6:32152952-32155097	test	493	15499	TRUE	0.156	-0.0791595760400607	0.929229583975347	1	19	15973	-0.550501732782056	TRUE	1	0.9384492	0.999994252483739	-0.182382979873947	20	0	NA
AGER	ENSG00000204305	chr6:32162807-32166231	test	562	15430	TRUE	0.776	0.0211304019067566	0.991661646955116	0.0164220833318497	48	15944	0.731452620096261	TRUE	0.562497002836971	0.062414	0.608800468984962	0.124612607220549	20	0	NA
AGER	ENSG00000204305	chr6:32166448-32169512	test	442	15550	TRUE	0.08	-0.118356867780515	0.896425120772947	1	22	15970	0.408789104130178	TRUE	1	0.8160085	0.997448981549873	-0.185632040162035	19	0	NA
AGER	ENSG00000204305	chr6:32175777-32176333	test	577	15415	TRUE	0.036	0.121984759878	0.836972936852656	0.298108740483595	32	15960	0.631032414309045	TRUE	1	0.3362309	0.886870894335415	0.205320974599132	20	0	NA
AGER	ENSG00000204305	chr6:32177110-32178719	test	618	15374	TRUE	0.696	0.0245948892559846	0.98930750798722	0.239223356169036	30	15962	-0.622930539939595	TRUE	0.983666765329063	0.0821154	0.654641924644732	-0.212458320003674	20	0	NA
AGER	ENSG00000204305	chr6:32184448-32184654	test	469	15523	TRUE	0.072	-0.110945647680107	0.890055071948836	0.48	14	15978	-0.774174304812405	TRUE	1	0.3512391	0.886870894335415	-0.293762057853781	20	0	NA
AGER	ENSG00000204305	chr6:32185674-32186005	test	337	15655	TRUE	0.0110619795876926	-0.171339583123165	0.659555328631269	0.0488736627170681	15	15977	-1.03757906969509	TRUE	0.722900677210106	0.0351655	0.526771914962714	-0.32955877969902	18	0	NA
AGER	ENSG00000204305	chr6:32188316-32188540	test	165	15827	TRUE	0.032	-0.190317015196642	0.834915635545557	0.017602906392619	15	15977	-0.987560789017568	TRUE	0.579452366041617	0.0436306	0.559009516496321	-0.376284631129381	8	0	NA
AGER	ENSG00000204305	chr6:32189659-32190569	test	405	15587	TRUE	5.47204687979281e-06	-0.289649841575676	0.00220099642849932	0.0702329595416001	20	15972	-0.788527846695584	TRUE	0.765406482093647	0.0125016	0.393982978907435	-0.448806469036969	19	0	NA
AGER	ENSG00000204305	chr6:32195086-32195317	test	502	15490	TRUE	0.748	-0.0168288518148638	0.991213576926644	0.64	37	15955	0.469630227498164	TRUE	1	0.7783877	0.992906856633111	-0.14132245466138	20	0	NA
AGER	ENSG00000204305	chr6:32195422-32196819	test	535	15457	TRUE	0.236	-0.0652362741807155	0.945862227853934	1	16	15976	-0.584453704094096	TRUE	1	0.8222012	0.998375466541331	-0.198971757854012	20	0	NA
AGER	ENSG00000204305	chr6:32203405-32204039	test	588	15404	TRUE	0.92	0.0077751660953993	0.998160987347667	0.27700015150416	42	15950	-0.498924001769985	TRUE	1	0.5260939	0.951721075482773	-0.131253079877251	20	0	NA
AGER	ENSG00000204305	chr6:32204175-32204654	test	549	15443	TRUE	0.42	0.0549313945387297	0.97396274202686	0.451046526107612	29	15963	0.5546008696628	TRUE	1	0.4016182	0.908334250978825	0.195868482803437	19	0	NA
AGER	ENSG00000204305	chr6:32209987-32210755	test	523	15469	TRUE	0.212	-0.0672531024911911	0.94340474515572	0.236216979181366	46	15946	0.531053568454531	TRUE	0.983666765329063	0.4796677	0.938420189149349	-0.221866900462152	20	0	NA
AGER	ENSG00000204305	chr6:32212080-32212272	test	486	15506	TRUE	0.296	0.0780178580776603	0.954854202401372	0.296040405037144	33	15959	0.592998977461726	TRUE	1	0.0175382	0.438178116440543	0.218641730615672	18	0	NA
AGER	ENSG00000204305	chr6:32216313-32216731	test	512	15480	TRUE	0.228	0.079490498048884	0.945862227853934	1	13	15979	-0.594865886717519	TRUE	1	0.7897654	0.995859038147481	0.15549910975939	19	0	NA
AGER	ENSG00000204305	chr6:32217889-32218482	test	497	15495	TRUE	0.06	-0.121465610965489	0.869631326806915	1	16	15976	-0.710456766209896	TRUE	1	0.7226629	0.989547765049494	-0.221957099052739	20	0	NA
AGER	ENSG00000204305	chr6:32228902-32229682	test	538	15454	TRUE	0.332	0.0593604323441412	0.962432094650892	0.0738791945300776	35	15957	0.698789799653226	TRUE	0.773125670269847	0.2156834	0.818253990581211	0.178609653114396	19	0	NA
AGER	ENSG00000204305	chr6:32234915-32235334	test	557	15435	TRUE	0.924	0.00230578126499181	0.998160987347667	1	19	15973	-0.447934886230614	TRUE	1	0.9293668	0.999994252483739	0.107974913129519	20	0	NA
AGER	ENSG00000204305	chr6:32244547-32245969	test	606	15386	TRUE	0.54	-0.0318149779211843	0.980940322664857	0.96	45	15947	0.405357297219136	TRUE	1	0.3462396	0.886870894335415	-0.166556372085545	20	0	NA
AGER	ENSG00000204305	chr6:32254668-32256056	test	468	15524	TRUE	0.508	-0.0421173855088934	0.980407849784157	1	15	15977	-0.507919908183446	TRUE	1	0.9387499	0.999994252483739	-0.163107229384665	19	0	NA
AGER	ENSG00000204305	chr6:32288494-32288971	test	510	15482	TRUE	0.616	0.0305873449642218	0.98415377339369	0.56	24	15968	-0.565081321135805	TRUE	1	0.0241494	0.473165724120603	-0.256446098819204	20	0	NA
AGER	ENSG00000204305	chr6:32319493-32319643	test	62	15930	TRUE	0.388	0.15855555429682	0.969860622171133	0.848	30	15962	0.195601103661327	TRUE	1	0.4156316	0.917414928065019	0.158857502108515	2	0	NA
AGER	ENSG00000204305	chr6:32324390-32324675	test	562	15430	TRUE	0.104	0.0944417017933918	0.912475097717816	1	40	15952	0.428244359144303	TRUE	1	0.4964451	0.941086552849315	0.185387978676811	20	0	NA
AGER	ENSG00000204305	chr6:32391587-32391799	test	350	15642	TRUE	0.82	-0.0192803426837793	0.994729960601095	0.572	10	15982	-0.98137799554276	TRUE	1	0.6959347	0.986291745542071	-0.246444476454295	13	0	NA
AGER	ENSG00000204305	chr6:32393740-32393996	test	447	15545	TRUE	0.236	-0.0718620592391481	0.945862227853934	0.72	11	15981	-0.671285042580524	TRUE	1	0.6005216	0.972298551300132	-0.276652797467365	20	0	NA
AGER	ENSG00000204305	chr6:32394801-32394975	test	574	15418	TRUE	0.82	0.0191300926339173	0.994729960601095	0.56	41	15951	0.568272856508224	TRUE	1	0.2905157	0.860851995488687	-0.220710313775633	20	0	NA
AGER	ENSG00000204305	chr6:32397672-32397840	test	539	15453	TRUE	0.028	0.131787172061636	0.827337579617834	0.0980933671530151	39	15953	0.674414728170591	TRUE	0.812566739783088	0.0137062	0.398458814285714	0.267838854797561	20	0	NA
AGER	ENSG00000204305	chr6:32402860-32403151	test	524	15468	TRUE	0.108	-0.0953537947705356	0.913017806935333	1	45	15947	-0.373888068738195	TRUE	1	0.6781668	0.986291745542071	-0.181179111012585	20	0	NA
AGER	ENSG00000204305	chr6:32413296-32413959	test	465	15527	TRUE	0.628	-0.0339334594856606	0.98415377339369	1	22	15970	0.415840695889105	TRUE	1	0.8889159	0.999994252483739	-0.166018952315723	20	0	NA
AGER	ENSG00000204305	chr6:32415294-32416007	test	600	15392	TRUE	0.108	0.0851314825024228	0.913017806935333	0.48	38	15954	0.486498810862305	TRUE	1	0.2763309	0.856984983012102	0.214620158926373	20	0	NA
AGER	ENSG00000204305	chr6:32439511-32440091	test	517	15475	TRUE	0.824	0.0108069924172276	0.995175645653985	1	25	15967	0.562661856692858	TRUE	1	0.7823844	0.992906856633111	-0.148082894919195	20	0	NA
AGER	ENSG00000204305	chr6:32473155-32474197	test	526	15466	TRUE	0.884	-0.00690869722188125	0.997650301080065	1	21	15971	-0.491301064249986	TRUE	1	0.3307306	0.88453681521525	-0.218109024920791	20	0	NA
AGER	ENSG00000204305	chr6:32475226-32476196	test	467	15525	TRUE	0.496	-0.0500884783996487	0.979430744345753	1	21	15971	-0.478855583505216	TRUE	1	0.5564892	0.960226530513253	-0.210865912104939	20	0	NA
AGER	ENSG00000204305	chr6:32483958-32484937	test	559	15433	TRUE	0.18	0.0684781642660928	0.939420985524638	0.0919175907931508	41	15951	0.627066256851658	TRUE	0.805914845247349	0.2536933	0.839724418450008	0.132564972844491	20	0	NA
AGER	ENSG00000204305	chr6:32521797-32522141	test	514	15478	TRUE	0.952	0.000590409979245976	0.998988418385812	0.48	19	15973	-0.740631065436168	TRUE	1	0.6939945	0.986291745542071	-0.169089494467939	20	0	NA
AGER	ENSG00000204305	chr6:32530041-32530840	test	522	15470	TRUE	0.936	0.00171049921587008	0.99850618589891	1	51	15941	0.386278484465801	TRUE	1	0.6792338	0.986291745542071	-0.179428936017893	20	0	NA
AGER	ENSG00000204305	chr6:32558427-32558954	test	537	15455	TRUE	0.996	-0.000751448356744344	0.99982198242906	1	27	15965	-0.493627486786059	TRUE	1	0.8137998	0.9971297340876	0.148269010193799	20	0	NA
AGER	ENSG00000204305	chr6:32583639-32584799	test	557	15435	TRUE	0.972	0.00297557400969461	0.9998022172949	0.56	16	15976	-0.746691045868107	TRUE	1	0.213505	0.815337545594431	-0.234730383683807	20	0	NA
AGER	ENSG00000204305	chr6:32589565-32590024	test	568	15424	TRUE	0.852	0.0198259258412057	0.997265218927148	1	35	15957	0.432634612288191	TRUE	1	0.8443925	0.999263114486061	0.116783834802445	20	0	NA
AGER	ENSG00000204305	chr6:32609751-32610407	test	500	15492	TRUE	0.596	0.0395832492301125	0.98415377339369	1	17	15975	-0.438336014893519	TRUE	1	0.8501332	0.999501292479716	-0.148261394657971	20	0	NA
AGER	ENSG00000204305	chr6:32614485-32614951	test	561	15431	TRUE	0.388	0.0489713333720394	0.969860622171133	1	37	15955	0.332817974737601	TRUE	1	0.5950358	0.971094188953534	-0.138395596095446	20	0	NA
AGER	ENSG00000204305	chr6:32622509-32622789	test	453	15539	TRUE	0.58	-0.0307358799514801	0.98415377339369	1	22	15970	-0.522356966629006	TRUE	1	0.6495752	0.981628293671285	-0.182333291326401	20	0	NA
AGER	ENSG00000204305	chr6:32664796-32665308	test	500	15492	TRUE	0.752	0.0197377645354733	0.991213576926644	1	22	15970	-0.452833093361777	TRUE	1	0.5738216	0.963050735477813	-0.162292140064102	19	0	NA
AGER	ENSG00000204305	chr6:32666396-32666894	test	485	15507	TRUE	0.692	-0.0175144727879828	0.98930750798722	0.608	24	15968	-0.611766440868249	TRUE	1	0.3034544	0.871691604519723	-0.179874897763643	19	0	NA
AGER	ENSG00000204305	chr6:32692104-32692347	test	531	15461	TRUE	0.948	-0.00560764157259386	0.998721896716174	0.224714668466177	17	15975	-0.839780534547273	TRUE	0.967383831320934	0.4654621	0.938420189149349	-0.175498209269212	20	0	NA
AGER	ENSG00000204305	chr6:32700385-32701020	test	512	15480	TRUE	0.476	0.0506892836468897	0.977611640742599	0.216948691914223	16	15976	-0.854559090275518	TRUE	0.960239675470224	0.0827886	0.657148363365201	0.160085477956691	20	0	NA
AGER	ENSG00000204305	chr6:32745672-32745953	test	520	15472	TRUE	0.348	0.0559351155359069	0.965110198876091	0.182767618084047	57	15935	0.493021344349341	TRUE	0.921272332556083	0.0027187	0.236117388702929	0.215073572892647	18	0	NA
AGER	ENSG00000204305	chr6:32761119-32761904	test	541	15451	TRUE	0.644	-0.017054444114539	0.98559737704918	0.122421311448683	26	15966	-0.70722131908798	TRUE	0.85290864681371	0.3122053	0.872865632662865	-0.16101998491156	20	0	NA
AGER	ENSG00000204305	chr6:32763294-32763473	test	592	15400	TRUE	0.456	0.0474680409216428	0.976811968969339	1	19	15973	-0.538479462981415	TRUE	1	0.5721737	0.963050735477813	0.156037353556954	20	0	NA
AGER	ENSG00000204305	chr6:32785828-32786407	test	533	15459	TRUE	0.42	0.0524290745703937	0.97396274202686	0.357660380770051	16	15976	-0.7636487069419	TRUE	1	0.6037297	0.97265748791041	0.126324808858016	20	0	NA
AGER	ENSG00000204305	chr6:32796677-32797916	test	441	15551	TRUE	0.556	-0.0317748434405394	0.981238682188237	0.464417080773053	11	15981	-0.726198511823755	TRUE	1	0.6585998	0.986291745542071	-0.181867162666964	18	0	NA
AGER	ENSG00000204305	chr6:32800117-32800295	test	210	15782	TRUE	0.848	0.0237453610668654	0.996522444016618	0.0320686254481262	11	15981	-1.17914349467886	TRUE	0.667428267139127	0.0752976	0.640685256500409	-0.365008099803628	8	0	NA
AGER	ENSG00000204305	chr6:32807243-32807426	test	522	15470	TRUE	0.608	-0.0344802201888312	0.98415377339369	1	12	15980	-0.669996757760586	TRUE	1	0.9255525	0.999994252483739	-0.167943839040085	20	0	NA
AGER	ENSG00000204305	chr6:32816993-32817234	test	323	15669	TRUE	0.088	-0.129811572576199	0.901837997054492	1	27	15965	0.43462818369143	TRUE	1	0.3356499	0.886870894335415	-0.273755262817162	16	0	NA
AGER	ENSG00000204305	chr6:32819787-32820652	test	521	15471	TRUE	0.276	0.0649509799883636	0.952226684515841	0.0337431822294662	46	15946	0.623022061600907	TRUE	0.679787027049851	0.0074256	0.337271726914661	0.242065259173737	20	0	NA
AGER	ENSG00000204305	chr6:32825915-32826883	test	422	15570	TRUE	0.66	0.0345005109025025	0.987891885080645	0.488611864802008	27	15965	0.618313356002697	TRUE	1	0.6994169	0.986291745542071	0.145406106721186	20	0	NA
AGER	ENSG00000204305	chr6:32829550-32829856	test	570	15422	TRUE	0.876	0.0172327286376299	0.997634408602151	1	77	15915	0.282143313250176	TRUE	1	0.7993763	0.996170503838647	-0.145665883744862	20	0	NA
AGER	ENSG00000204305	chr6:32837657-32839102	test	485	15507	TRUE	0.748	-0.017463984881287	0.991213576926644	1	18	15974	-0.544881381093468	TRUE	1	0.8695639	0.999994252483739	-0.159940118801416	20	0	NA
AGER	ENSG00000204305	chr6:32843667-32845108	test	588	15404	TRUE	0.872	0.0152227582671072	0.997486807713173	0.186197185476843	54	15938	0.504666395760387	TRUE	0.926464113493504	0.2083781	0.815337545594431	-0.223099247408331	20	0	NA
AGER	ENSG00000204305	chr6:32853059-32854603	test	516	15476	TRUE	0.376	-0.0497871196619928	0.96846165235416	1	14	15978	-0.64006173442204	TRUE	1	0.5368055	0.951721075482773	-0.202084276909086	20	0	NA
AGER	ENSG00000204305	chr6:32857713-32857900	test	497	15495	TRUE	0.368	-0.0454370549779286	0.966677236693092	0.0951804215590461	20	15972	-0.809944693699532	TRUE	0.805914845247349	0.2608826	0.852598949543403	-0.247910849273771	19	0	NA
AGER	ENSG00000204305	chr6:32861089-32861520	test	465	15527	TRUE	0.292	-0.0666193520288152	0.954854202401372	1	12	15980	-0.732845064764921	TRUE	1	0.6669855	0.986291745542071	-0.228515912688792	20	0	NA
AGER	ENSG00000204305	chr6:32866897-32867503	test	572	15420	TRUE	0.000956396285022671	0.192079660620533	0.21537487214661	0.245537378157417	27	15965	0.62466838343528	TRUE	0.996341592287274	0.0664597	0.618961570354936	0.263906387686564	20	0	NA
AGER	ENSG00000204305	chr6:32868045-32868528	test	516	15476	TRUE	0.584	-0.0281001913402406	0.98415377339369	0.96	11	15981	-0.707655943066152	TRUE	1	0.6669855	0.986291745542071	-0.204982163267438	20	0	NA
AGER	ENSG00000204305	chr6:32885752-32886155	test	427	15565	TRUE	0.44	0.0514404954907479	0.974703934801987	0.0785507815412254	33	15959	0.713017029666974	TRUE	0.784269521410579	0.1048086	0.691871418683162	0.248294739106775	20	0	NA
AGER	ENSG00000204305	chr6:32893821-32895308	test	526	15466	TRUE	0.36	-0.0445437385656187	0.966677236693092	0.48	23	15969	0.655054561809998	TRUE	1	0.6460739	0.981628293671285	-0.152762735990106	20	0	NA
AGER	ENSG00000204305	chr6:32915154-32915381	test	64	15928	TRUE	0.744	-0.0686837482099198	0.991159611739705	0.156	21	15971	-0.584977381460311	TRUE	0.894501526742829	0.3079347	0.871691604519723	-0.30937713620702	3	0	NA
AGER	ENSG00000204305	chr6:32933624-32934051	test	601	15391	TRUE	0.172	0.0815854435880954	0.936585022302215	0.193162467767224	41	15951	0.554630972673374	TRUE	0.93125626759031	0.1544943	0.761056447694012	0.195542155661641	19	0	NA
AGER	ENSG00000204305	chr6:32937142-32937447	test	456	15536	TRUE	0.336	-0.0568556960911342	0.962519451648759	0.303316290417062	38	15954	-0.507745305808301	TRUE	1	0.0794084	0.654641924644732	-0.30983374187667	18	0	NA
AGER	ENSG00000204305	chr6:32940624-32941835	test	526	15466	TRUE	0.3	0.0711595947294226	0.957108798312778	0.8	35	15957	0.518329495541426	TRUE	1	0.6494371	0.981628293671285	-0.159124957340547	20	0	NA
AGER	ENSG00000204305	chr6:32947659-32948247	test	482	15510	TRUE	0.0100071525581984	0.157277072372477	0.641204153556386	0.144501851189511	34	15958	0.632351624825345	TRUE	0.875829742595098	0.3501124	0.886870894335415	0.231815758600041	20	0	NA
AGER	ENSG00000204305	chr6:32952896-32953531	test	454	15538	TRUE	0.264	-0.0665610053896408	0.950260707635009	0.0228133298558388	28	15964	0.835223083985506	TRUE	0.620403785542549	0.0025839	0.228879142105263	-0.329801968776017	19	0	NA
AGER	ENSG00000204305	chr6:32954999-32955373	test	484	15508	TRUE	0.956	-0.00365253353199435	0.999162799080791	1	28	15964	-0.410578947367555	TRUE	1	0.7993763	0.996170503838647	-0.168754137544466	20	0	NA
AGER	ENSG00000204305	chr6:32967566-32967796	test	512	15480	TRUE	0.88	0.0189357729498607	0.997650301080065	1	25	15967	-0.492934681213301	TRUE	1	0.8552278	0.999501292479716	0.103889701990546	20	0	NA
AGER	ENSG00000204305	chr6:32968139-32970511	test	509	15483	TRUE	0.956	0.00776228136766632	0.999162799080791	0.56	43	15949	0.487142449557663	TRUE	1	0.7141985	0.989547765049494	-0.161402261957822	20	0	NA
AGER	ENSG00000204305	chr6:32970678-32971108	test	536	15456	TRUE	0.372	-0.0472785777635645	0.967397413857538	1	34	15958	-0.37515467757795	TRUE	1	0.5384301	0.951721075482773	-0.215783283839128	20	0	NA
AGER	ENSG00000204305	chr6:32971492-32972732	test	524	15468	TRUE	0.772	0.0264386984456495	0.991612581681249	1	23	15969	-0.310479398542485	TRUE	1	0.994064	0.999994252483739	0.0702918484407649	20	0	NA
AGER	ENSG00000204305	chr6:32980541-32981208	test	578	15414	TRUE	0.108	0.0803496141704196	0.913017806935333	0.76	25	15967	0.593817336727887	TRUE	1	0.5490194	0.95939349115757	0.186992167728221	19	0	NA
AGER	ENSG00000204305	chr6:32981697-32982715	test	472	15520	TRUE	0.088	0.11810768781861	0.901837997054492	0.836	42	15950	0.445794787954411	TRUE	1	0.7029834	0.988427549254877	0.200264972104632	19	0	NA
AGER	ENSG00000204305	chr6:32982865-32983834	test	485	15507	TRUE	0.512	-0.0349972333252575	0.980407849784157	0.72	38	15954	0.461256923966211	TRUE	1	0.8105075	0.996170503838647	-0.145496715591798	20	0	NA
AGER	ENSG00000204305	chr6:32984036-32984375	test	499	15493	TRUE	1	-0.000709832018811696	1	0.11107702912364	35	15957	-0.610890680304399	TRUE	0.833753974895398	0.2859953	0.860851995488687	-0.177680717982048	20	0	NA
AGER	ENSG00000204305	chr6:32984455-32985094	test	536	15456	TRUE	0.484	-0.0376813142522348	0.978618044457359	0.127806658596084	14	15978	-1.00350069973588	TRUE	0.856632471932991	0.3217545	0.884053705850783	-0.237517154426843	20	0	NA
AGER	ENSG00000204305	chr6:32999970-33000394	test	495	15497	TRUE	0.36	-0.0563310488371913	0.966677236693092	0.324354413774222	13	15979	-0.842440427392718	TRUE	1	0.5564892	0.960226530513253	-0.249094565556894	20	0	NA
AGER	ENSG00000204305	chr6:33009235-33009931	test	490	15502	TRUE	0.228	-0.0674047830540274	0.945862227853934	1	18	15974	-0.522695856306413	TRUE	1	0.5384301	0.951721075482773	-0.200189905626154	20	0	NA
AGER	ENSG00000204305	chr6:33014769-33015436	test	523	15469	TRUE	0.708	-0.0154246281757593	0.98930750798722	0.88	17	15975	-0.602751649321035	TRUE	1	0.7158969	0.989547765049494	-0.178939478224364	20	0	NA
AGER	ENSG00000204305	chr6:33029981-33030179	test	518	15474	TRUE	0.248	-0.0700257505517421	0.94798286090969	0.545570232892031	21	15971	-0.619720655724149	TRUE	1	0.6906308	0.986291745542071	-0.186372875525449	20	0	NA
AGER	ENSG00000204305	chr6:33049436-33049677	test	479	15513	TRUE	0.848	-0.00698255078611942	0.996522444016618	1	20	15972	0.555901630635987	TRUE	1	0.9246926	0.999994252483739	0.113411749943338	18	0	NA
AGER	ENSG00000204305	chr6:33051226-33051462	test	572	15420	TRUE	0.992	0.00102062494809285	0.99982198242906	1	31	15961	0.415547150730386	TRUE	1	0.5575397	0.960226530513253	0.134250991280274	20	0	NA
AGER	ENSG00000204305	chr6:33062023-33062329	test	530	15462	TRUE	0.464	0.0508291539630827	0.976980189184366	1	12	15980	-0.624700156340645	TRUE	1	0.8729244	0.999994252483739	-0.150267386419807	20	0	NA
AGER	ENSG00000204305	chr6:33069402-33069630	test	527	15465	TRUE	0.232	-0.0639896342513864	0.945862227853934	1	35	15957	0.376718309739356	TRUE	1	0.3512391	0.886870894335415	-0.24856834795086	20	0	NA
AGER	ENSG00000204305	chr6:33073469-33073887	test	511	15481	TRUE	0.592	-0.0337096056072133	0.98415377339369	0.0325402993713092	12	15980	-1.19906105205887	TRUE	0.66978458646996	0.1117316	0.703375310820896	-0.233140662096584	20	0	NA
AGER	ENSG00000204305	chr6:33075566-33076192	test	609	15383	TRUE	0.292	-0.0568060552167551	0.954854202401372	1	54	15938	0.264748663536933	TRUE	1	0.881489	0.999994252483739	-0.139196071650315	20	0	NA
AGER	ENSG00000204305	chr6:33080171-33081452	test	560	15432	TRUE	0.376	-0.0461652930586216	0.96846165235416	0.266040000290236	26	15966	-0.624113672572499	TRUE	1	0.5141507	0.946784533866933	-0.153151739029792	20	0	NA
AGER	ENSG00000204305	chr6:33082767-33083042	test	512	15480	TRUE	0.976	0.000620163333546087	0.99982198242906	0.48	12	15980	-0.896542133799251	TRUE	1	0.4344406	0.927412327682489	-0.188321309462922	20	0	NA
AGER	ENSG00000204305	chr6:33091862-33092619	test	578	15414	TRUE	0.908	0.00369509885652608	0.997946799016768	0.130609646284756	34	15958	0.637360303579612	TRUE	0.862663691535643	0.2763309	0.856984983012102	-0.134805685978781	20	0	NA
AGER	ENSG00000204305	chr6:33112210-33112672	test	489	15503	TRUE	0.916	0.00975439436924286	0.997946799016768	0.344762511857053	43	15949	0.493952791337558	TRUE	1	0.5121299	0.946784533866933	-0.162490782752789	20	0	NA
AGER	ENSG00000204305	chr6:33116430-33118817	test	514	15478	TRUE	0.892	-0.0052284017512898	0.997650301080065	0.96	35	15957	0.532897375956165	TRUE	1	0.5328052	0.951721075482773	-0.158454698313992	20	0	NA
AGER	ENSG00000204305	chr6:33123471-33124880	test	512	15480	TRUE	0.936	0.00720161105062767	0.99850618589891	1	40	15952	0.414505480203625	TRUE	1	0.0821154	0.654641924644732	0.186357924504015	20	0	NA
AGER	ENSG00000204305	chr6:33125958-33126566	test	514	15478	TRUE	0.8	0.0153990568002147	0.993682995275479	0.375625612202829	43	15949	0.51574930635338	TRUE	1	0.3781773	0.904638872014669	-0.184809503074628	20	0	NA
AGER	ENSG00000204305	chr6:33136422-33136837	test	508	15484	TRUE	0.744	-0.0161103870602399	0.991159611739705	1	32	15960	0.403741385699864	TRUE	1	0.5166864	0.946784533866933	-0.211376337194503	20	0	NA
AGER	ENSG00000204305	chr6:33143151-33143611	test	548	15444	TRUE	0.308	-0.0574507529087658	0.959879075600143	1	40	15952	-0.403265792398629	TRUE	1	0.8279724	0.998677021298667	-0.14356586738312	20	0	NA
AGER	ENSG00000204305	chr6:33148150-33148553	test	537	15455	TRUE	0.928	-0.00353955344011503	0.998251298540688	0.345050994159544	41	15951	0.537933395851898	TRUE	1	0.3467131	0.886870894335415	-0.164994292013951	20	0	NA
AGER	ENSG00000204305	chr6:33161357-33162470	test	517	15475	TRUE	0.028	0.143390815851262	0.827337579617834	0.230358546352526	43	15949	0.523671999481607	TRUE	0.977598691741619	0.0244476	0.475000467893916	0.275016219664951	19	0	NA
AGER	ENSG00000204305	chr6:33170110-33170273	test	499	15493	TRUE	0.0109138944841045	-0.152279135513573	0.65845240402931	0.0336655013635784	8	15984	-1.21499833635403	TRUE	0.679369984667797	0.1149363	0.708269064543856	-0.264239080377786	20	0	NA
AGER	ENSG00000204305	chr6:33172538-33173310	test	499	15493	TRUE	0.512	0.0309411304905585	0.980407849784157	1	36	15956	0.503969906103792	TRUE	1	0.3462396	0.886870894335415	-0.147643499769145	20	0	NA
AGER	ENSG00000204305	chr6:33175635-33175999	test	527	15465	TRUE	0.696	-0.0221216478222459	0.98930750798722	0.276687025045725	67	15925	0.413634982794523	TRUE	1	0.1478704	0.746630702040816	-0.203585443156619	20	0	NA
AGER	ENSG00000204305	chr6:33178894-33179564	test	594	15398	TRUE	0.616	0.0289085548950994	0.98415377339369	0.96	72	15920	0.355681601742003	TRUE	1	0.8800605	0.999994252483739	-0.112990654613566	20	0	NA
AGER	ENSG00000204305	chr6:33183035-33183424	test	564	15428	TRUE	0.316	0.0607696857889291	0.960447303399506	1	12	15980	-0.612064688042753	TRUE	1	0.7900696	0.995859038147481	0.130411537495142	20	0	NA
AGER	ENSG00000204305	chr6:33184979-33185475	test	555	15437	TRUE	0.46	0.0536463268579643	0.976980189184366	0.48	56	15936	0.422987152870117	TRUE	1	0.4805015	0.938420189149349	0.165726083760107	20	0	NA
AGER	ENSG00000204305	chr6:33192035-33193499	test	551	15441	TRUE	0.264	0.0730403446768904	0.950260707635009	0.246251105525714	11	15981	-0.973464356964732	TRUE	0.997353014126292	0.2083781	0.815337545594431	0.190773530735725	20	0	NA
AGER	ENSG00000204305	chr6:33197523-33197806	test	572	15420	TRUE	0.12	0.0930538798570837	0.914621581513674	0.64	27	15965	-0.555273775865784	TRUE	1	0.4814387	0.938420189149349	0.184477653948726	20	0	NA
AGER	ENSG00000204305	chr6:33199885-33200000	test	418	15574	TRUE	0.968	0.0107278682892713	0.9998022172949	1	52	15940	0.326338394454168	TRUE	1	0.9706853	0.999994252483739	-0.108011787539269	17	0	NA
AGPAT1	ENSG00000204310	chr1:156677207-156677419	test	1242	75858	TRUE	0.152	0.0458273695247788	0.926499649614576	1	218	76882	0.0865178863831129	TRUE	1	0.5623114	0.963050735477813	0.0539308426589577	10	0	NA
AGPAT1	ENSG00000204310	chr11:17719290-17719635	test	1063	76037	TRUE	0.676	0.0158369935268836	0.987891885080645	1	97	77003	-0.10388505636263	TRUE	1	0.9460942	0.999994252483739	0.0352329782070562	10	0	NA
AGPAT1	ENSG00000204310	chr11:5254487-5254795	test	1288	75812	TRUE	0.088	-0.0216492793847842	0.901837997054492	0.0309146159283535	119	76981	-0.190764783669128	TRUE	0.666513991833836	0.0725649	0.628271793076176	-0.0527012767882904	10	0	NA
AGPAT1	ENSG00000204310	chr11:5254682-5254782	test	1305	75795	TRUE	0.344	0.0308764614036088	0.964861139102745	0.88	143	76957	0.121149622855654	TRUE	1	0.7482792	0.991153196273292	0.0481482451237033	10	0	NA
AGPAT1	ENSG00000204310	chr11:5269651-5269865	test	1195	75905	TRUE	0.22	0.0332191468315117	0.945127334465195	0.88	104	76996	0.13771790002643	TRUE	1	0.6292812	0.977103571727632	0.0556849822491872	10	0	NA
AGPAT1	ENSG00000204310	chr12:102957453-102957736	test	1333	75767	TRUE	0.828	-0.00190232317212446	0.995565807889689	0.44	114	76986	-0.114631300131573	TRUE	1	0.2143076	0.815337545594431	-0.0423813602387305	10	0	NA
AGPAT1	ENSG00000204310	chr12:7789365-7789670	test	1047	76053	TRUE	0.14	0.0428782724838386	0.920436507936508	0.0673022251125324	130	76970	0.155914386302519	TRUE	0.765406482093647	0.1270789	0.724081832580055	0.0773360091581803	10	0	NA
AGPAT1	ENSG00000204310	chr2:113117714-113127811	test	1412	75688	TRUE	0.276	0.0276960756321043	0.952226684515841	1	128	76972	-0.0881031585294894	TRUE	1	0.7312914	0.989547765049494	0.0416160049156252	10	0	NA
AGPAT1	ENSG00000204310	chr2:209424033-209424313	test	1316	75784	TRUE	0.752	0.00461793202159955	0.991213576926644	0.0740684268938968	130	76970	-0.169826188731113	TRUE	0.774008224720565	0.0152889	0.41563650091663	-0.0854440282671909	10	0	NA
AGPAT1	ENSG00000204310	chr3:181711915-181712221	test	1321	75779	TRUE	0.148	0.0314985794632001	0.92596475454055	0.28	168	76932	0.137281687538026	TRUE	1	0.4287213	0.925048651153846	0.0520808674364838	10	0	NA
AGPAT1	ENSG00000204310	chr4:112515941-112516776	test	1165	75935	TRUE	0.172	-0.0203955325688105	0.936585022302215	0.52	97	77003	-0.104124301783675	TRUE	1	0.6230217	0.977103571727632	-0.037423130205234	10	0	NA
AGPAT1	ENSG00000204310	chr6:29702283-29703026	test	2523	74577	TRUE	0.624	0.0177641918862084	0.98415377339369	1	126	76974	0.126653451075684	TRUE	1	0.9036338	0.999994252483739	0.0432128386700296	20	0	NA
AGPAT1	ENSG00000204310	chr6:29705703-29706028	test	2546	74554	TRUE	1	0.00474579477984571	1	1	122	76978	0.107701825626161	TRUE	1	0.9229728	0.999994252483739	0.025906185225775	20	0	NA
AGPAT1	ENSG00000204310	chr6:29723163-29724697	test	2469	74631	TRUE	0.388	0.0232977510100856	0.969860622171133	0.394682945888117	131	76969	-0.130974701247207	TRUE	1	0.2763309	0.856984983012102	0.0648511451403114	20	0	NA
AGPAT1	ENSG00000204310	chr6:29737737-29738687	test	2252	74848	TRUE	0.164	0.029289689131391	0.932957815565729	0.64	107	76993	0.123314839738624	TRUE	1	0.1191201	0.71221581825252	0.0707148616673906	20	0	NA
AGPAT1	ENSG00000204310	chr6:29748405-29749554	test	2568	74532	TRUE	0.116	0.0282598957102711	0.913623089983022	0.0454982264559722	176	76924	0.168100533769032	TRUE	0.717264280501246	0.1469941	0.746630702040816	0.0542648211690531	20	0	NA
AGPAT1	ENSG00000204310	chr6:29752307-29753422	test	2404	74696	TRUE	0.684	0.0016469569266091	0.988907957614793	0.307101869569098	161	76939	0.144746035131301	TRUE	1	0.4549361	0.927848905184094	0.0517967031709756	20	0	NA
AGPAT1	ENSG00000204310	chr6:29758038-29758251	test	2389	74711	TRUE	0.904	0.0123022725933102	0.997887623338304	0.162333449107318	113	76987	-0.155423840627596	TRUE	0.901513083863533	0.3786232	0.904638872014669	0.0591210990150897	20	0	NA
AGPAT1	ENSG00000204310	chr6:29758782-29759248	test	2205	74895	TRUE	0.608	-0.00152605052947319	0.98415377339369	0.320988875948982	33	77067	-0.351905262410071	TRUE	1	0.1888597	0.799217287033639	-0.0630311633072815	20	0	NA
AGPAT1	ENSG00000204310	chr6:29759411-29759982	test	2160	74940	TRUE	0.364	0.0217724062507472	0.966677236693092	0.363527163375401	115	76985	0.160106083415731	TRUE	1	0.608739	0.97265748791041	0.05462677849213	20	0	NA
AGPAT1	ENSG00000204310	chr6:29760264-29760749	test	2621	74479	TRUE	0.336	0.0202151027317048	0.962519451648759	1	152	76948	-0.153669982240615	TRUE	1	0.8079282	0.996170503838647	0.045955943127205	20	0	NA
AGPAT1	ENSG00000204310	chr6:29769292-29769656	test	2311	74789	TRUE	0.44	0.0206535703074007	0.974703934801987	0.532	90	77010	0.183153131780474	TRUE	1	0.5325635	0.951721075482773	0.0554846540423369	19	0	NA
AGPAT1	ENSG00000204310	chr6:29791892-29793373	test	2204	74896	TRUE	0.00639774298761748	0.0469368446876715	0.543319552037528	1	102	76998	0.146390952154566	TRUE	1	0.2143638	0.815337545594431	0.0634727371293685	18	0	NA
AGPAT1	ENSG00000204310	chr6:29812946-29813558	test	2644	74456	TRUE	0.948	0.0055393525439964	0.998721896716174	0.72	262	76838	-0.0826358872398614	TRUE	1	0.3110215	0.871691604519723	0.0377170571988863	20	0	NA
AGPAT1	ENSG00000204310	chr6:29813800-29815780	test	2339	74761	TRUE	0.54	0.0174313405892441	0.980940322664857	1	135	76965	0.121926996856995	TRUE	1	0.5368055	0.951721075482773	0.0544047131327931	20	0	NA
AGPAT1	ENSG00000204310	chr6:29827334-29828897	test	2312	74788	TRUE	0.732	0.00989613579559334	0.990880653632915	0.72	106	76994	-0.143045116796543	TRUE	1	0.4814387	0.938420189149349	0.0410714336416643	20	0	NA
AGPAT1	ENSG00000204310	chr6:29834676-29835312	test	2240	74860	TRUE	0.74	0.0155296804323202	0.991159611739705	0.221757639056021	111	76989	-0.122295600246093	TRUE	0.965508686924621	0.3781773	0.904638872014669	0.051084036873717	20	0	NA
AGPAT1	ENSG00000204310	chr6:29847861-29848382	test	2570	74530	TRUE	0.324	0.0220376264409485	0.960447303399506	0.400393890216942	144	76956	0.149867148400936	TRUE	1	0.0057786	0.30469026299746	0.0716333205148865	20	0	NA
AGPAT1	ENSG00000204310	chr6:29850094-29850626	test	2684	74416	TRUE	0.9	0.00636844911222934	0.997650301080065	0.218160734561027	190	76910	-0.115965569630331	TRUE	0.962866758937537	0.4571329	0.929900784525676	0.0345451253309221	20	0	NA
AGPAT1	ENSG00000204310	chr6:29863832-29864500	test	2436	74664	TRUE	0.996	0.0128551768933614	0.99982198242906	1	93	77007	0.160039505517827	TRUE	1	0.3547735	0.890272037819867	0.0503756739060728	20	0	NA
AGPAT1	ENSG00000204310	chr6:29887280-29888879	test	2482	74618	TRUE	0.06	0.0403689202762259	0.869631326806915	1	148	76952	0.117704123818545	TRUE	1	0.88261	0.999994252483739	0.0564439663508472	20	0	NA
AGPAT1	ENSG00000204310	chr6:29917733-29918203	test	2385	74715	TRUE	0.296	0.0256833584034601	0.954854202401372	1	156	76944	0.111535378604117	TRUE	1	0.8684717	0.999994252483739	0.0449937247468183	19	0	NA
AGPAT1	ENSG00000204310	chr6:29924848-29925041	test	2258	74842	TRUE	0.344	0.0197237307958464	0.964861139102745	1	111	76989	0.102607932952614	TRUE	1	0.9167856	0.999994252483739	0.0371829305659038	16	0	NA
AGPAT1	ENSG00000204310	chr6:29926083-29927564	test	2645	74455	TRUE	0.056	-0.0190258289869267	0.869618388752511	0.197245945886918	188	76912	-0.0990431224195709	TRUE	0.938112143612944	0.2083781	0.815337545594431	-0.0463286996724874	20	0	NA
AGPAT1	ENSG00000204310	chr6:29934071-29934293	test	2600	74500	TRUE	0.7	0.00425774253984601	0.98930750798722	0.56	188	76912	0.123251730563523	TRUE	1	0.7401377	0.989547765049494	0.0349122917546206	20	0	NA
AGPAT1	ENSG00000204310	chr6:29941886-29943609	test	2468	74632	TRUE	0.068	0.0389376806395196	0.890055071948836	1	171	76929	0.124637114475337	TRUE	1	0.8159424	0.997448981549873	0.0583239961395081	20	0	NA
AGPAT1	ENSG00000204310	chr6:29956599-29956842	test	2395	74705	TRUE	0.632	0.00240865760454545	0.984634605051048	1	131	76969	0.110859632168743	TRUE	1	0.4814387	0.938420189149349	0.0456862142751274	20	0	NA
AGPAT1	ENSG00000204310	chr6:29964667-29966468	test	2652	74448	TRUE	0.244	-0.00771079260869634	0.946629125780553	1	140	76960	0.105579446513055	TRUE	1	0.683764	0.986291745542071	0.0366244970371093	20	0	NA
AGPAT1	ENSG00000204310	chr6:29967104-29967966	test	2353	74747	TRUE	0.276	-0.00333256001270543	0.952226684515841	0.341901195958231	71	77029	-0.159352164649597	TRUE	1	0.5898536	0.971094188953534	-0.0352692261617323	20	0	NA
AGPAT1	ENSG00000204310	chr6:29975001-29975708	test	2281	74819	TRUE	0.688	0.00430020463709369	0.989121712361315	1	77	77023	-0.0939075927373461	TRUE	1	0.9969646	0.999994252483739	0.0255596917255145	20	0	NA
AGPAT1	ENSG00000204310	chr6:29976370-29977471	test	2252	74848	TRUE	0.812	0.00718947202686637	0.994471863670596	1	75	77025	-0.112367280035609	TRUE	1	0.4153948	0.917230721186441	0.0408547471844184	19	0	NA
AGPAT1	ENSG00000204310	chr6:29982251-29982430	test	2183	74917	TRUE	0.356	0.0215402837981249	0.965554256314312	0.532	101	76999	0.160724241348561	TRUE	1	0.5004972	0.94472449655047	0.0542954562785418	19	0	NA
AGPAT1	ENSG00000204310	chr6:29994672-29995484	test	2594	74506	TRUE	0.7	0.00273839941109255	0.98930750798722	1	95	77005	0.139969688526113	TRUE	1	0.7077264	0.989547765049494	0.0405751896311819	20	0	NA
AGPAT1	ENSG00000204310	chr6:30005570-30005755	test	1185	75915	TRUE	0.528	0.00181344849953113	0.980407849784157	1	55	77045	-0.134758121513421	TRUE	1	0.7312914	0.989547765049494	0.0278659434810422	10	0	NA
AGPAT1	ENSG00000204310	chr6:30006203-30006475	test	2220	74880	TRUE	0.504	0.0222267981122948	0.97998826389471	0.48	228	76872	-0.0873525651085747	TRUE	1	0.1967415	0.805793866515391	0.0520673822230953	20	0	NA
AGPAT1	ENSG00000204310	chr6:30006570-30007933	test	2401	74699	TRUE	0.192	-0.0100911190763853	0.94085678807947	1	109	76991	0.114045887434771	TRUE	1	0.7900696	0.995859038147481	-0.0329734447344703	20	0	NA
AGPAT1	ENSG00000204310	chr6:30013249-30013883	test	2142	74958	TRUE	0.14	-0.017802975411342	0.920436507936508	0.48	149	76951	-0.123692665291289	TRUE	1	0.4454958	0.927412327682489	-0.0539831311012434	20	0	NA
AGPAT1	ENSG00000204310	chr6:30037221-30037673	test	2393	74707	TRUE	0.328	0.022372586086457	0.962058674759737	1	91	77009	0.124871161941803	TRUE	1	0.9678578	0.999994252483739	0.0453673469606317	20	0	NA
AGPAT1	ENSG00000204310	chr6:30041957-30042353	test	2238	74862	TRUE	0.392	0.00510965139981456	0.970481374746504	0.608	129	76971	-0.150634839385752	TRUE	1	0.057116	0.597438395492958	0.0506363874947011	19	0	NA
AGPAT1	ENSG00000204310	chr6:30047199-30047568	test	385	76715	TRUE	0.084	0.0578513833012897	0.898008910738977	0.304	99	77001	0.11026597444038	TRUE	1	0.4806493	0.938420189149349	0.0719750709707259	4	0	NA
AGPAT1	ENSG00000204310	chr6:30060535-30062064	test	2284	74816	TRUE	0.336	0.0229790568905983	0.962519451648759	0.0497617320103032	93	77007	0.210375879857069	TRUE	0.728655447513115	0.1579557	0.76752336510989	0.0543904751334836	20	0	NA
AGPAT1	ENSG00000204310	chr6:30066546-30067702	test	2388	74712	TRUE	0.992	0.00903869191222961	0.99982198242906	0.0469190545310638	91	77009	0.244296946204914	TRUE	0.717264280501246	0.0091432	0.357931682926829	0.0680595828587645	20	0	NA
AGPAT1	ENSG00000204310	chr6:30074348-30076389	test	2645	74455	TRUE	0.556	0.0194643905477969	0.981238682188237	1	125	76975	-0.106492239930226	TRUE	1	0.8393522	0.998677021298667	0.0406234685594013	20	0	NA
AGPAT1	ENSG00000204310	chr6:30091888-30092343	test	2617	74483	TRUE	0.268	0.0246666391913744	0.95185688035933	0.48	122	76978	0.14012399035054	TRUE	1	0.3512391	0.886870894335415	0.0528446729480561	20	0	NA
AGPAT1	ENSG00000204310	chr6:30097990-30098183	test	2365	74735	TRUE	0.096	-0.019665231262842	0.907383863080685	1	120	76980	-0.111100329300077	TRUE	1	0.1967415	0.805793866515391	-0.0458881540993851	20	0	NA
AGPAT1	ENSG00000204310	chr6:30101688-30103715	test	2486	74614	TRUE	0.18	-0.0122653696836652	0.939420985524638	0.456	204	76896	-0.113120600020506	TRUE	1	0.2617468	0.853215072959184	-0.0491593153409976	19	0	NA
AGPAT1	ENSG00000204310	chr6:30121511-30121989	test	2492	74608	TRUE	0.048	0.0329114506019268	0.856430769230769	1	120	76980	0.130443365799472	TRUE	1	0.6781668	0.986291745542071	0.0566924285390207	20	0	NA
AGPAT1	ENSG00000204310	chr6:30127137-30128131	test	2496	74604	TRUE	0.996	0.00852399245948821	0.99982198242906	0.0340315984852099	142	76958	-0.167707571882397	TRUE	0.680533612483143	0.0916043	0.668842569482383	0.0395726491649745	20	0	NA
AGPAT1	ENSG00000204310	chr6:30130716-30131520	test	2344	74756	TRUE	0.00796375663594829	0.0477134385313134	0.599102473838984	0.163258509189387	114	76986	0.16976232466306	TRUE	0.902572987624986	0.180198	0.786012164331746	0.0776369023470992	20	0	NA
AGPAT1	ENSG00000204310	chr6:30147145-30147402	test	2727	74373	TRUE	0.564	0.0150787973415798	0.982970976647019	1	102	76998	-0.0515501641882943	TRUE	1	0.8971906	0.999994252483739	0.0365496694012448	20	0	NA
AGPAT1	ENSG00000204310	chr6:30149290-30149508	test	1999	75101	TRUE	0.416	0.0194069046223584	0.973478611783696	0.264766024435568	84	77016	0.162705863613109	TRUE	1	0.290631	0.860851995488687	0.0621218895165697	18	0	NA
AGPAT1	ENSG00000204310	chr6:30151632-30151995	test	2323	74777	TRUE	0.888	0.00908707658345742	0.997650301080065	0.31556232999956	106	76994	-0.151612673811907	TRUE	1	0.5653311	0.963050735477813	0.0337167747854196	20	0	NA
AGPAT1	ENSG00000204310	chr6:30152089-30152261	test	1533	75567	TRUE	0.584	0.0221830964846736	0.98415377339369	1	130	76970	-0.108030182439961	TRUE	1	0.4305445	0.927412327682489	0.0495592987599407	13	0	NA
AGPAT1	ENSG00000204310	chr6:30156222-30156550	test	2634	74466	TRUE	0.588	0.020230609992038	0.98415377339369	1	171	76929	0.116617715143628	TRUE	1	0.3927698	0.908334250978825	0.0530006901221888	20	0	NA
AGPAT1	ENSG00000204310	chr6:30160564-30160874	test	2316	74784	TRUE	0.584	0.00158049153309392	0.98415377339369	0.153379733564076	120	76980	-0.163283433329769	TRUE	0.891288431273903	0.3645048	0.901934292330923	0.0340874908293266	20	0	NA
AGPAT1	ENSG00000204310	chr6:30162341-30162709	test	2305	74795	TRUE	0.912	0.00773011970719795	0.997946799016768	1	121	76979	-0.12051128769263	TRUE	1	0.6222277	0.977103571727632	0.0362962222815059	20	0	NA
AGPAT1	ENSG00000204310	chr6:30163042-30164114	test	2254	74846	TRUE	0.728	0.0107285542239701	0.990398248255098	1	141	76959	0.0841246368491557	TRUE	1	0.8268904	0.998677021298667	0.0378818122071417	19	0	NA
AGPAT1	ENSG00000204310	chr6:30169716-30170337	test	2307	74793	TRUE	0.1	-0.0132373015119076	0.910321821036107	0.38382293930966	159	76941	-0.129563451064843	TRUE	1	0.625416	0.977103571727632	-0.0414450902350208	20	0	NA
AGPAT1	ENSG00000204310	chr6:30171513-30172632	test	2654	74446	TRUE	0.512	0.000422120665541037	0.980407849784157	0.122158988604318	137	76963	-0.160690370525103	TRUE	0.852225227355981	0.3117358	0.872022809981134	0.0358433015926381	20	0	NA
AGPAT1	ENSG00000204310	chr6:30185925-30186543	test	2364	74736	TRUE	0.088	-0.0170406253168109	0.901837997054492	0.00719731693924535	76	77024	-0.321974390422975	TRUE	0.457591752804092	0.0299961	0.507258390176065	-0.0733974301247089	19	0	NA
AGPAT1	ENSG00000204310	chr6:30195391-30195892	test	2409	74691	TRUE	0.948	0.00585395327066074	0.998721896716174	0.104822832928213	103	76997	0.195517182762878	TRUE	0.824910779159591	0.0502466	0.575886425101215	0.0588998454678135	20	0	NA
AGPAT1	ENSG00000204310	chr6:30201759-30202174	test	2462	74638	TRUE	0.472	-0.00758550901063648	0.976980189184366	0.8	97	77003	-0.192555017554678	TRUE	1	0.5758832	0.963050735477813	-0.0390153183887386	20	0	NA
AGPAT1	ENSG00000204310	chr6:30206874-30207955	test	2161	74939	TRUE	0.464	-0.0044781340193083	0.976980189184366	1	109	76991	0.106498004411287	TRUE	1	0.631833	0.977103571727632	0.0366156971890608	20	0	NA
AGPAT1	ENSG00000204310	chr6:30212915-30213890	test	2583	74517	TRUE	0.472	0.0191317836906064	0.976980189184366	0.183269548369919	139	76961	0.153404277285993	TRUE	0.921272332556083	0.4096879	0.916385202763373	0.0472715228898523	20	0	NA
AGPAT1	ENSG00000204310	chr6:30214044-30214752	test	2402	74698	TRUE	0.18	-0.013036316933857	0.939420985524638	0.0507188386845851	178	76922	-0.174000466205815	TRUE	0.731554988998777	0.1180307	0.71221581825252	-0.048042143156686	19	0	NA
AGPAT1	ENSG00000204310	chr6:30219237-30219674	test	2390	74710	TRUE	0.624	-0.00126961661102243	0.98415377339369	1	121	76979	-0.0937281988253127	TRUE	1	0.9036338	0.999994252483739	-0.0231732680272698	20	0	NA
AGPAT1	ENSG00000204310	chr6:30238308-30239117	test	2253	74847	TRUE	0.06	0.0394357168398121	0.869631326806915	0.177570164322393	149	76951	0.144206262627159	TRUE	0.918003645781879	0.2083781	0.815337545594431	0.0649527687101859	20	0	NA
AGPAT1	ENSG00000204310	chr6:30259125-30260790	test	2270	74830	TRUE	0.856	0.0106770340743019	0.997367134389337	0.8	85	77015	0.162681873465915	TRUE	1	0.6494371	0.981628293671285	0.0489222303791709	20	0	NA
AGPAT1	ENSG00000204310	chr6:30272132-30272381	test	1668	75432	TRUE	0.148	0.0331309383928686	0.92596475454055	0.100895717346755	57	77043	0.259471404358851	TRUE	0.818402659228837	0.2292456	0.826710055690298	0.0650559118026414	15	0	NA
AGPAT1	ENSG00000204310	chr6:30288810-30289200	test	2435	74665	TRUE	0.944	0.00573176899220584	0.998721896716174	1	162	76938	0.110012477977316	TRUE	1	0.8695639	0.999994252483739	0.0299176663160274	20	0	NA
AGPAT1	ENSG00000204310	chr6:30308057-30310057	test	2602	74498	TRUE	0.984	0.00871086735206195	0.99982198242906	0.272422117940199	135	76965	0.148219880508007	TRUE	1	0.0132229	0.397203669030391	0.0640120842009331	20	0	NA
AGPAT1	ENSG00000204310	chr6:30319613-30319898	test	2220	74880	TRUE	0.636	0.0137760225641399	0.984802955116936	0.172901646224287	86	77014	0.180993637609934	TRUE	0.915673489848776	0.3946174	0.908334250978825	0.0392393042968282	20	0	NA
AGPAT1	ENSG00000204310	chr6:30325707-30327514	test	2448	74652	TRUE	0.204	-0.00381949940885429	0.942112868580355	0.456	175	76925	-0.113508982899435	TRUE	1	0.2759594	0.856984983012102	-0.040936686412658	19	0	NA
AGPAT1	ENSG00000204310	chr6:30340648-30340869	test	2061	75039	TRUE	0.136	0.0259395808545548	0.918346433770015	0.0775966278983634	185	76915	0.159563787774163	TRUE	0.784269521410579	0.1088732	0.69842875152439	0.0704438388797174	19	0	NA
AGPAT1	ENSG00000204310	chr6:30344242-30345731	test	2405	74695	TRUE	0.424	-0.000735765265548416	0.97427731730674	1	78	77022	-0.140786797598772	TRUE	1	0.7823844	0.992906856633111	-0.0349870703357249	20	0	NA
AGPAT1	ENSG00000204310	chr6:30357430-30358526	test	2285	74815	TRUE	0.732	0.000603153675835522	0.990880653632915	0.242264660337578	86	77014	-0.203192242147944	TRUE	0.98860174730546	0.2356832	0.826710055690298	0.054583664988966	19	0	NA
AGPAT1	ENSG00000204310	chr6:30360164-30360578	test	2339	74761	TRUE	0.872	0.00464411522350083	0.997486807713173	0.56	74	77026	-0.213377735719374	TRUE	1	0.3972375	0.908334250978825	-0.0363882401785815	20	0	NA
AGPAT1	ENSG00000204310	chr6:30363554-30363784	test	2620	74480	TRUE	0.624	0.015774210363741	0.98415377339369	1	111	76989	0.124841090979022	TRUE	1	0.7001184	0.986291745542071	0.0396283134617262	20	0	NA
[truncated: 60,395 more rows]
