# Supplementary material for: Region-Level Design and Analysis of CRISPR Perturbation Screens with FRACTEL
Source: bioRxiv. 2026 Jul 7:2026.07.06.736794. Preprint. [Version 1] doi: 10.64898/2026.07.06.736794 (PMC13371058; doi:10.64898/2026.07.06.736794)
Supplement: Supplement 9 [file media-9.gz › media-9]

response_name	response_id	grna_target	element_type	n_nonzero_trt_union	n_nonzero_cntrl_union	pass_qc_union	p_value_union	log_2_fold_change_union	padj_union	p_value_bonf	n_nonzero_trt_bonf	n_nonzero_cntrl_bonf	log_2_fold_change_bonf	pass_qc_bonf	padj_bonf	FRACTEL_pval	FRACTEL_pval_fdr_corr	FRACTEL_effect_size	n_grna	n_sig_grna	grna_type
ABCF1	ENSG00000204574	chr1:156677207-156677419	test	1357	230998	TRUE	0.424	0.0161887602311919	0.981414566126783	0.92	124	232231	-0.096123038226255	TRUE	1	0.627872	0.975921446396612	0.0451863835504575	10	0	NA
ABCF1	ENSG00000204574	chr11:17719290-17719635	test	1023	231332	TRUE	0.948	-0.00815409602147565	0.99834006829093	0.88	54	232301	0.133244469089356	TRUE	1	0.7926162	0.994037763262353	-0.0235613904718876	10	0	NA
ABCF1	ENSG00000204574	chr11:5254487-5254795	test	1414	230941	TRUE	0.604	0.00587663354508017	0.992560819101644	0.36	173	232182	0.112108515721582	TRUE	1	0.5039658	0.941981674125731	0.0384318049799732	10	0	NA
ABCF1	ENSG00000204574	chr11:5254682-5254782	test	1476	230879	TRUE	0.796	0.00132554572472587	0.996207243090876	1	178	232177	0.0627258513859483	TRUE	1	0.9760916	0.99997801125977	-0.0258055902032638	10	0	NA
ABCF1	ENSG00000204574	chr11:5269651-5269865	test	1113	231242	TRUE	0.944	-0.00108472942298787	0.99834006829093	1	212	232143	0.0820233588773358	TRUE	1	0.6719831	0.983816753563391	-0.0303003546534634	10	0	NA
ABCF1	ENSG00000204574	chr12:102957453-102957736	test	1458	230897	TRUE	0.636	0.00524497510367095	0.994278396893842	0.48	59	232296	-0.217652410727352	TRUE	1	0.3727344	0.895454445576159	-0.0620924400410239	10	0	NA
ABCF1	ENSG00000204574	chr12:7789365-7789670	test	1054	231301	TRUE	0.056	0.0331963920783434	0.893528125	0.28	88	232267	0.153877808344064	TRUE	0.992498878420817	0.1151996	0.696652826956083	0.0710315262614155	10	0	NA
ABCF1	ENSG00000204574	chr2:113117714-113127811	test	1590	230765	TRUE	0.676	-0.0108505029795154	0.995703514739229	1	144	232211	-0.0866689324713765	TRUE	1	0.971381	0.99997801125977	-0.0245030085173361	10	0	NA
ABCF1	ENSG00000204574	chr2:209424033-209424313	test	1681	230674	TRUE	0.456	-0.0156944372656131	0.981847729529184	1	44	232311	-0.133245467307658	TRUE	1	0.804353	0.994037763262353	-0.0466549698857205	10	0	NA
ABCF1	ENSG00000204574	chr3:181711915-181712221	test	1269	231086	TRUE	0.7	-0.0104480675292151	0.99583703011099	0.84	50	232305	0.155997631371055	TRUE	1	0.4701019	0.9324118730543	0.0390958005391983	10	0	NA
ABCF1	ENSG00000204574	chr4:112515941-112516776	test	1256	231099	TRUE	0.532	-0.0194598013718812	0.98620817354603	0.28	71	232284	-0.19947780646871	TRUE	0.992498878420817	0.2805283	0.849066486400681	-0.0826440016077262	10	0	NA
ABCF1	ENSG00000204574	chr6:29702283-29703026	test	2714	229641	TRUE	0.788	0.000701706229413457	0.995869601354471	1	126	232229	-0.112166466510409	TRUE	1	0.834217	0.995767853629691	-0.031672404860503	20	0	NA
ABCF1	ENSG00000204574	chr6:29705703-29706028	test	3387	228968	TRUE	0.052	0.0205047511248859	0.888721338912134	0.0955239254551145	249	232106	0.128206124463194	TRUE	0.727768017057569	0.0664597	0.600499053827371	0.057047277880389	20	0	NA
ABCF1	ENSG00000204574	chr6:29723163-29724697	test	2668	229687	TRUE	0.696	-0.0075938293986757	0.99583703011099	0.432844475704985	104	232251	-0.161647988406781	TRUE	1	0.3086603	0.859235588439463	-0.0619987450932249	20	0	NA
ABCF1	ENSG00000204574	chr6:29737737-29738687	test	2572	229783	TRUE	0.588	0.00436866679655323	0.991395207727076	1	195	232160	0.0877260331918193	TRUE	1	0.5384301	0.94906012567417	-0.04717979412254	20	0	NA
ABCF1	ENSG00000204574	chr6:29748405-29749554	test	2721	229634	TRUE	0.78	0.00143581662416237	0.995869601354471	0.060242453682323	158	232197	0.154019931198161	TRUE	0.659988126619454	0.1837792	0.780060594090611	-0.0373710394109026	20	0	NA
ABCF1	ENSG00000204574	chr6:29752307-29753422	test	2626	229729	TRUE	0.604	0.00489798278297271	0.992560819101644	0.443440175949281	96	232259	-0.170978081911154	TRUE	1	0.6698442	0.983816753563391	0.0363407248621673	20	0	NA
ABCF1	ENSG00000204574	chr6:29758038-29758251	test	2565	229790	TRUE	0.168	-0.0257646974064047	0.951774757281553	0.64	156	232199	-0.136787006715016	TRUE	1	0.5328052	0.94906012567417	-0.0560072897623061	20	0	NA
ABCF1	ENSG00000204574	chr6:29758782-29759248	test	2224	230131	TRUE	0.464	0.00893322353779924	0.981944822941222	0.00146486441610739	54	232301	-0.405616850310234	TRUE	0.261630795371458	0.0068773	0.328603702816901	-0.0886188125244065	20	0	NA
ABCF1	ENSG00000204574	chr6:29759411-29759982	test	2692	229663	TRUE	0.196	-0.0177211282870848	0.955371360381862	0.56	236	232119	-0.112323913923816	TRUE	1	0.0935849	0.655444563587117	-0.0593003901249303	20	0	NA
ABCF1	ENSG00000204574	chr6:29760264-29760749	test	3030	229325	TRUE	0.312	0.0104325570685906	0.969292972315181	1	84	232271	0.164951943823619	TRUE	1	0.4135515	0.909337915040588	0.0520610021147574	20	0	NA
ABCF1	ENSG00000204574	chr6:29769292-29769656	test	2389	229966	TRUE	0.816	-0.00122543090404204	0.996578027151465	1	218	232137	-0.0941719505332035	TRUE	1	0.8907189	0.998502891228647	-0.0317623832119617	19	0	NA
ABCF1	ENSG00000204574	chr6:29791892-29793373	test	2095	230260	TRUE	0.744	0.00283930299714452	0.995869601354471	0.864	186	232169	-0.113905135681305	TRUE	1	0.3887407	0.901302423272108	-0.0466638905709797	18	0	NA
ABCF1	ENSG00000204574	chr6:29812946-29813558	test	2808	229547	TRUE	0.484	-0.0131918353447982	0.982601789264414	0.497447148801681	195	232160	-0.130024833596474	TRUE	1	0.2514057	0.82507065538674	-0.0593012839971776	20	0	NA
ABCF1	ENSG00000204574	chr6:29813800-29815780	test	3090	229265	TRUE	0.26	0.00922461482909487	0.961410401484633	0.48	323	232032	0.084342776189255	TRUE	1	0.1025519	0.6793768733141	0.0423328584724307	20	0	NA
ABCF1	ENSG00000204574	chr6:29827334-29828897	test	2816	229539	TRUE	0.588	0.00487848361062437	0.991395207727076	0.64	147	232208	-0.1432497528067	TRUE	1	0.4008987	0.901302423272108	-0.0416957623986862	20	0	NA
ABCF1	ENSG00000204574	chr6:29834676-29835312	test	2221	230134	TRUE	0.844	-0.00546977371115087	0.997310369531888	0.0829786119515738	117	232238	-0.205587895907883	TRUE	0.708643492703761	0.2083781	0.802237992828958	-0.0489583683253224	20	0	NA
ABCF1	ENSG00000204574	chr6:29847861-29848382	test	2987	229368	TRUE	0.204	0.0147843570259529	0.956307798244104	0.64	75	232280	0.171952823672695	TRUE	1	0.4143166	0.909337915040588	0.0490616430530819	20	0	NA
ABCF1	ENSG00000204574	chr6:29850094-29850626	test	3012	229343	TRUE	0.36	0.00805985235137618	0.974344255388106	0.268285381454244	95	232260	-0.202220466499813	TRUE	0.980795200773895	0.4143166	0.909337915040588	0.0389745687755734	20	0	NA
ABCF1	ENSG00000204574	chr6:29863832-29864500	test	2622	229733	TRUE	0.36	-0.016645603650004	0.974344255388106	0.72	142	232213	-0.130326234844087	TRUE	1	0.7077264	0.986889336837718	-0.0750003321521725	20	0	NA
ABCF1	ENSG00000204574	chr6:29887280-29888879	test	2870	229485	TRUE	0.508	0.00448871965914766	0.984148355426973	0.64	47	232308	-0.240603783222937	TRUE	1	0.2417769	0.815637726596501	-0.0678737882561152	20	0	NA
ABCF1	ENSG00000204574	chr6:29917733-29918203	test	2484	229871	TRUE	0.832	-0.00396474018851345	0.997310369531888	1	76	232279	-0.141479587914295	TRUE	1	0.7114001	0.986889336837718	-0.0371455535943476	19	0	NA
ABCF1	ENSG00000204574	chr6:29924848-29925041	test	2288	230067	TRUE	0.24	-0.0183354802331661	0.958053261666259	1	87	232268	-0.118780524515065	TRUE	1	0.7731608	0.991058285548114	-0.0429706084045201	16	0	NA
ABCF1	ENSG00000204574	chr6:29926083-29927564	test	3228	229127	TRUE	0.328	0.00950545665495084	0.971102526002972	1	124	232231	0.125928076881921	TRUE	1	0.6669855	0.983816753563391	0.0453049208133207	20	0	NA
ABCF1	ENSG00000204574	chr6:29934071-29934293	test	2677	229678	TRUE	0.936	-0.00518578812412862	0.99834006829093	1	43	232312	0.154832344329628	TRUE	1	0.9495131	0.99997801125977	0.0290900830993114	20	0	NA
ABCF1	ENSG00000204574	chr6:29941886-29943609	test	2819	229536	TRUE	0.084	-0.029416730854168	0.922475601559349	0.88	128	232227	-0.167383330465216	TRUE	1	0.8605408	0.996924060331373	-0.0494516514798664	20	0	NA
ABCF1	ENSG00000204574	chr6:29956599-29956842	test	2456	229899	TRUE	0.88	-0.00669090414472717	0.997650846516792	0.0552893251195744	85	232270	0.231620610773117	TRUE	0.643728419010669	0.0159989	0.417492029394495	0.0602834350856346	20	0	NA
ABCF1	ENSG00000204574	chr6:29964667-29966468	test	2523	229832	TRUE	0.556	-0.0127618652642607	0.988604028005878	1	109	232246	-0.126981111829428	TRUE	1	0.1967415	0.790445297672185	-0.059926970210129	20	0	NA
ABCF1	ENSG00000204574	chr6:29967104-29967966	test	2491	229864	TRUE	0.224	-0.0242380791835977	0.958001689440994	1	133	232222	-0.104775932718401	TRUE	1	0.8159424	0.995166096411487	-0.0489288254830535	20	0	NA
ABCF1	ENSG00000204574	chr6:29975001-29975708	test	2270	230085	TRUE	0.492	0.00657953004664735	0.983954347878876	0.96	141	232214	-0.139455647796776	TRUE	1	0.232663	0.815637726596501	0.0645014329544441	20	0	NA
ABCF1	ENSG00000204574	chr6:29976370-29977471	test	2616	229739	TRUE	0.252	0.0111617674245004	0.961238406030243	1	112	232243	0.117945274627073	TRUE	1	0.8818747	0.997696344792561	0.0307160909971529	19	0	NA
ABCF1	ENSG00000204574	chr6:29982251-29982430	test	2215	230140	TRUE	0.728	-0.00841013199955154	0.995869601354471	0.684	149	232206	-0.142152673713596	TRUE	1	0.164051	0.755934473338456	-0.0562783645711076	19	0	NA
ABCF1	ENSG00000204574	chr6:29994672-29995484	test	2971	229384	TRUE	0.176	-0.0200174688168309	0.954660646703406	0.72	313	232042	-0.0908586212590914	TRUE	1	0.180198	0.770378138760296	-0.0702502714445901	20	0	NA
ABCF1	ENSG00000204574	chr6:30005570-30005755	test	1126	231229	TRUE	0.704	0.00284817858071729	0.99583703011099	0.72	89	232266	-0.166136143125324	TRUE	1	0.6292812	0.975921446396612	0.0359697401484463	10	0	NA
ABCF1	ENSG00000204574	chr6:30006203-30006475	test	2317	230038	TRUE	0.952	-0.00201697149808155	0.99834006829093	1	32	232323	-0.202908924006705	TRUE	1	0.6495752	0.98097605572639	-0.0584813868342152	20	0	NA
ABCF1	ENSG00000204574	chr6:30006570-30007933	test	2988	229367	TRUE	0.532	0.00486701865815609	0.98620817354603	0.188509927759817	98	232257	0.186503493976062	TRUE	0.877195797430689	0.4171681	0.91143289467232	-0.0396770894485381	20	0	NA
ABCF1	ENSG00000204574	chr6:30013249-30013883	test	2274	230081	TRUE	0.64	0.00338277261962627	0.994278396893842	0.88	116	232239	0.130454150900166	TRUE	1	0.4938671	0.936443505044156	0.0458681634666722	20	0	NA
ABCF1	ENSG00000204574	chr6:30037221-30037673	test	2621	229734	TRUE	0.692	1.73800933667145e-05	0.99583703011099	0.234452691491059	180	232175	0.132738248259526	TRUE	0.938278624312032	0.0315038	0.490835061535135	-0.0801923079631642	20	0	NA
ABCF1	ENSG00000204574	chr6:30041957-30042353	test	2244	230111	TRUE	0.076	0.0244458719055292	0.913991461798911	1	121	232234	0.111926831570188	TRUE	1	0.0924245	0.655444563587117	0.0661650590118616	19	0	NA
ABCF1	ENSG00000204574	chr6:30047199-30047568	test	501	231854	TRUE	0.752	-0.000390196662683806	0.995869601354471	1	50	232305	0.0852988312279752	TRUE	1	0.812257	0.994806913344929	0.0325440700982078	4	0	NA
ABCF1	ENSG00000204574	chr6:30060535-30062064	test	2810	229545	TRUE	0.156	0.0183890221206662	0.949788642122522	1	121	232234	0.123447543432574	TRUE	1	0.7099702	0.986889336837718	0.0406188882793155	20	0	NA
ABCF1	ENSG00000204574	chr6:30066546-30067702	test	3214	229141	TRUE	0.368	-0.0158340416307561	0.974344255388106	0.64	125	232230	0.138380024758038	TRUE	1	0.1634134	0.755934473338456	-0.0542969408498655	20	0	NA
ABCF1	ENSG00000204574	chr6:30074348-30076389	test	3006	229349	TRUE	0.556	0.00461813622226348	0.988604028005878	0.48	204	232151	0.107190998953644	TRUE	1	0.0308919	0.490835061535135	0.0486054347659426	20	0	NA
ABCF1	ENSG00000204574	chr6:30091888-30092343	test	3124	229231	TRUE	0.46	0.00594197443898059	0.981847729529184	1	175	232180	0.0706470119741298	TRUE	1	0.8214608	0.995767853629691	-0.02698826865401	20	0	NA
ABCF1	ENSG00000204574	chr6:30097990-30098183	test	2606	229749	TRUE	0.94	-0.000968654310965267	0.99834006829093	1	81	232274	0.11141362723996	TRUE	1	0.762634	0.990684171369075	0.0314780111444392	20	0	NA
ABCF1	ENSG00000204574	chr6:30101688-30103715	test	2861	229494	TRUE	0.724	-0.0117598379575803	0.995869601354471	0.0839987560374534	308	232047	-0.139005840556327	TRUE	0.708643492703761	0.1245025	0.708429884972393	-0.0568487780743244	19	0	NA
ABCF1	ENSG00000204574	chr6:30121511-30121989	test	2842	229513	TRUE	0.752	0.0013631020407967	0.995869601354471	0.48	183	232172	0.117614414081804	TRUE	1	0.6781668	0.983816753563391	-0.0399800353111163	20	0	NA
ABCF1	ENSG00000204574	chr6:30127137-30128131	test	2840	229515	TRUE	0.516	-0.0131075434867221	0.98522380444362	0.222718508184778	140	232215	-0.175864353144054	TRUE	0.92205013024602	0.462942	0.930064818815154	-0.0467059512366497	20	0	NA
ABCF1	ENSG00000204574	chr6:30130716-30131520	test	2300	230055	TRUE	0.136	0.0214350803723113	0.9417974061202	0.0766974482039085	241	232114	0.133332280831409	TRUE	0.69648912128555	0.0984107	0.668375020659026	0.0525187908415137	20	0	NA
ABCF1	ENSG00000204574	chr6:30147145-30147402	test	2997	229358	TRUE	0.912	-0.00404356698751984	0.99834006829093	0.304631437523416	186	232169	-0.12999193291099	TRUE	1	0.1999662	0.793385679102063	-0.0387445667536767	20	0	NA
ABCF1	ENSG00000204574	chr6:30149290-30149508	test	2302	230053	TRUE	0.116	-0.0254531502106989	0.932176273854023	1	100	232255	-0.106873692853927	TRUE	1	0.590568	0.9679297219284	-0.0551706892265311	18	0	NA
ABCF1	ENSG00000204574	chr6:30151632-30151995	test	2232	230123	TRUE	0.82	-0.00065948787829484	0.996578027151465	1	109	232246	-0.126440431130455	TRUE	1	0.975239	0.99997801125977	-0.0279758239583169	20	0	NA
ABCF1	ENSG00000204574	chr6:30152089-30152261	test	1658	230697	TRUE	0.172	-0.0260394555130921	0.954382123208585	0.312	230	232125	-0.123726904754572	TRUE	1	0.5046105	0.941981674125731	-0.0366641885673076	13	0	NA
ABCF1	ENSG00000204574	chr6:30156222-30156550	test	3006	229349	TRUE	0.58	-0.0123123498392816	0.99101731782816	0.585603824678523	104	232251	-0.176470982466359	TRUE	1	0.0530206	0.565847492931112	-0.0571218544165225	20	0	NA
ABCF1	ENSG00000204574	chr6:30160564-30160874	test	2310	230045	TRUE	0.8	-0.00092407059874855	0.99634385571045	0.207703065297526	97	232258	-0.178100905681957	TRUE	0.902695880378395	0.4435217	0.918714582715765	-0.0360615420877135	20	0	NA
ABCF1	ENSG00000204574	chr6:30162341-30162709	test	2113	230242	TRUE	0.00451001782606838	0.0410125761972728	0.601305926036157	1	115	232240	0.115631602191531	TRUE	1	0.4805015	0.9324118730543	0.0522146403102043	20	0	NA
ABCF1	ENSG00000204574	chr6:30163042-30164114	test	2681	229674	TRUE	0.112	0.0197463411714156	0.932176273854023	0.175596984654976	109	232246	0.159443123844791	TRUE	0.854512085210979	0.3991401	0.901302423272108	0.0462795009922973	19	0	NA
ABCF1	ENSG00000204574	chr6:30169716-30170337	test	2356	229999	TRUE	0.724	-0.0100543961588184	0.995869601354471	0.8	107	232248	-0.168133039613495	TRUE	1	0.8375943	0.995767853629691	-0.0502059604469309	20	0	NA
ABCF1	ENSG00000204574	chr6:30171513-30172632	test	3276	229079	TRUE	0.736	-0.0084774442924731	0.995869601354471	1	131	232224	0.122209221942575	TRUE	1	0.4552749	0.920372453308322	-0.0501957253036593	20	0	NA
ABCF1	ENSG00000204574	chr6:30185925-30186543	test	2804	229551	TRUE	0.548	-0.01155123022056	0.987696068481666	0.988	265	232090	-0.0870433151214933	TRUE	1	0.5863592	0.965171674833333	-0.0303924802381215	19	0	NA
ABCF1	ENSG00000204574	chr6:30195391-30195892	test	3190	229165	TRUE	0.088	0.0190599176620827	0.924996397323726	0.695248436126214	159	232196	0.115211675888316	TRUE	1	0.5600288	0.957515716012695	0.0418054042634495	20	0	NA
ABCF1	ENSG00000204574	chr6:30201759-30202174	test	2526	229829	TRUE	0.62	-0.00989368851420225	0.993395963677016	1	130	232225	-0.112983447356312	TRUE	1	0.8895152	0.998502891228647	-0.0384230686879653	20	0	NA
ABCF1	ENSG00000204574	chr6:30206874-30207955	test	2742	229613	TRUE	0.288	0.00980200556205357	0.966435489833641	0.48	114	232241	0.138193007257934	TRUE	1	0.6939945	0.983816753563391	0.0327576630443858	20	0	NA
ABCF1	ENSG00000204574	chr6:30212915-30213890	test	2806	229549	TRUE	0.52	0.00307218738514559	0.98522380444362	1	316	232039	0.0521765116541726	TRUE	1	0.985316	0.99997801125977	0.0255735204277858	20	0	NA
ABCF1	ENSG00000204574	chr6:30214044-30214752	test	2500	229855	TRUE	0.312	0.0130998240205846	0.969292972315181	1	116	232239	0.0856534871633015	TRUE	1	0.9766527	0.99997801125977	0.0329652557498497	19	0	NA
ABCF1	ENSG00000204574	chr6:30219237-30219674	test	2646	229709	TRUE	0.848	0.00176524457412253	0.997310369531888	0.88	91	232264	-0.156252076884651	TRUE	1	0.5121299	0.941981674125731	-0.0384575698438046	20	0	NA
ABCF1	ENSG00000204574	chr6:30238308-30239117	test	2518	229837	TRUE	0.868	-0.0076368581950288	0.997650846516792	1	90	232265	-0.123871048025439	TRUE	1	0.9526633	0.99997801125977	-0.0371542588319617	20	0	NA
ABCF1	ENSG00000204574	chr6:30259125-30260790	test	2617	229738	TRUE	0.864	-0.00543854838784963	0.997650846516792	0.857996715581933	85	232270	0.14903932178611	TRUE	1	0.6115615	0.970761073541843	-0.037662453021316	20	0	NA
ABCF1	ENSG00000204574	chr6:30272132-30272381	test	2112	230243	TRUE	0.08	0.0270670611127266	0.919718547706164	0.194869744021106	204	232151	0.119466703941841	TRUE	0.884462749079833	0.0599768	0.586015499093656	0.0688240964691639	15	0	NA
ABCF1	ENSG00000204574	chr6:30288810-30289200	test	3151	229204	TRUE	0.108	0.015038967567643	0.929514538558786	0.0691661053897969	103	232252	-0.22844444908651	TRUE	0.680882811397315	0.0081854	0.345870390104167	0.0645247212179905	20	0	NA
ABCF1	ENSG00000204574	chr6:30308057-30310057	test	2523	229832	TRUE	0.488	0.0050650141828783	0.982978819932441	0.0840690404465036	102	232253	-0.204980298336858	TRUE	0.708814787201503	0.1330826	0.720469783281309	-0.0489193041613892	20	0	NA
ABCF1	ENSG00000204574	chr6:30319613-30319898	test	2249	230106	TRUE	0.272	-0.0188482362596449	0.962312935775843	0.175376556359335	118	232237	-0.183942535832549	TRUE	0.854512085210979	0.1797321	0.770378138760296	-0.0667664039291845	20	0	NA
ABCF1	ENSG00000204574	chr6:30325707-30327514	test	2891	229464	TRUE	0.936	-0.00483837501602569	0.99834006829093	1	278	232077	0.06864255509422	TRUE	1	0.778196	0.991058285548114	-0.0332524931188315	19	0	NA
ABCF1	ENSG00000204574	chr6:30340648-30340869	test	2164	230191	TRUE	0.636	0.00577134878270646	0.994278396893842	0.411177374141752	189	232166	0.111790499143298	TRUE	1	0.5941192	0.9679297219284	0.0357136414656132	19	0	NA
ABCF1	ENSG00000204574	chr6:30344242-30345731	test	2784	229571	TRUE	0.664	0.00250410772175824	0.994706572855528	0.64	142	232213	-0.139552273871869	TRUE	1	0.7783877	0.991058285548114	-0.0309676321473064	20	0	NA
ABCF1	ENSG00000204574	chr6:30357430-30358526	test	2641	229714	TRUE	0.4	-0.0134352786560468	0.97828425763998	1	48	232307	-0.173505617889891	TRUE	1	0.0969723	0.662550318850884	0.0655817096700679	19	0	NA
ABCF1	ENSG00000204574	chr6:30360164-30360578	test	2837	229518	TRUE	0.848	-0.00697236356604281	0.997310369531888	0.2008077150407	165	232190	-0.149646735083908	TRUE	0.891449357524606	0.3457199	0.876759966367115	0.0466002996022976	20	0	NA
ABCF1	ENSG00000204574	chr6:30363554-30363784	test	3242	229113	TRUE	0.236	0.0112766216333711	0.958001689440994	0.56	136	232219	0.13639884003547	TRUE	1	0.0684593	0.600499053827371	0.0517164403855953	20	0	NA
ABCF1	ENSG00000204574	chr6:30396705-30398221	test	2425	229930	TRUE	0.472	-0.0153493745458817	0.982409375796178	0.56	142	232213	-0.130000304044853	TRUE	1	0.4454958	0.918714582715765	-0.0529163081547379	20	0	NA
ABCF1	ENSG00000204574	chr6:30411464-30412023	test	2506	229849	TRUE	0.756	-0.00205086790035347	0.995869601354471	0.68	110	232245	0.124445810597401	TRUE	1	0.7749826	0.991058285548114	-0.024539360595725	17	0	NA
ABCF1	ENSG00000204574	chr6:30444058-30444398	test	2444	229911	TRUE	0.972	-0.00484190448800326	0.998976934160245	0.56	155	232200	-0.135100538702055	TRUE	1	0.0210056	0.456785079633028	-0.0567026062306789	20	0	NA
ABCF1	ENSG00000204574	chr6:30446257-30448256	test	2427	229928	TRUE	0.828	-0.000827235668352522	0.997208279278217	0.0657057596916159	147	232208	0.170190750944864	TRUE	0.671824454209764	0.1966265	0.790445297672185	-0.0436689502065977	20	0	NA
ABCF1	ENSG00000204574	chr6:30447259-30447756	test	2445	229910	TRUE	0.668	-0.0100045959479687	0.994706572855528	0.72	110	232245	0.128702480627198	TRUE	1	0.4454958	0.918714582715765	-0.0549334333313023	20	0	NA
ABCF1	ENSG00000204574	chr6:30453099-30454130	test	2451	229904	TRUE	0.416	-0.014756481249619	0.979951095732411	0.00755163352708067	115	232240	-0.255615333659633	TRUE	0.418288235294118	0.0314008	0.490835061535135	-0.0694295115564042	20	0	NA
ABCF1	ENSG00000204574	chr6:30463701-30464128	test	2623	229732	TRUE	0.536	-0.0127115074640967	0.98654914948744	1	50	232305	-0.196194835777284	TRUE	1	0.7927506	0.994037763262353	-0.0390119687106828	19	0	NA
ABCF1	ENSG00000204574	chr6:30464762-30464931	test	2889	229466	TRUE	0.136	0.0167315269005301	0.9417974061202	0.88	177	232178	0.105037625996226	TRUE	1	0.7785683	0.991058285548114	0.041698078722813	20	0	NA
ABCF1	ENSG00000204574	chr6:30466076-30467154	test	2436	229919	TRUE	0.292	-0.0186704417423655	0.966440384070008	1	92	232263	-0.0924975504100181	TRUE	1	0.9966249	0.99997801125977	-0.0343653207361781	19	0	NA
ABCF1	ENSG00000204574	chr6:30480607-30480869	test	2921	229434	TRUE	0.16	0.0147459688912286	0.951774757281553	0.0204816839414271	149	232206	0.181919350329581	TRUE	0.541022311809413	0.0755045	0.62090706609526	0.0436023458482715	20	0	NA
ABCF1	ENSG00000204574	chr6:30481175-30482541	test	3628	228727	TRUE	0.404	0.00510413744805938	0.97828425763998	1	160	232195	0.107533183828026	TRUE	1	0.8695639	0.997696344792561	0.0257669880071018	20	0	NA
ABCF1	ENSG00000204574	chr6:30483757-30483993	test	1881	230474	TRUE	0.416	-0.0171447819262447	0.979951095732411	0.448	53	232302	-0.226948498568944	TRUE	1	0.1563613	0.754551129784202	-0.0685719511411041	16	0	NA
ABCF1	ENSG00000204574	chr6:30489143-30490745	test	2621	229734	TRUE	0.76	-0.000574537857835011	0.995869601354471	0.8	120	232235	0.11510964264855	TRUE	1	0.8375943	0.995767853629691	-0.0258106283020082	20	0	NA
ABCF1	ENSG00000204574	chr6:30495980-30497165	test	2249	230106	TRUE	0.552	-0.0138693543553412	0.988537156385637	0.56	100	232255	-0.166118016017673	TRUE	1	0.1330826	0.720469783281309	-0.0651894649595038	20	0	NA
ABCF1	ENSG00000204574	chr6:30500581-30501186	test	2504	229851	TRUE	0.8	0.00146437880672545	0.99634385571045	0.56	101	232254	0.133213193478595	TRUE	1	0.6781668	0.983816753563391	0.0404465048706846	20	0	NA
ABCF1	ENSG00000204574	chr6:30507742-30508763	test	2964	229391	TRUE	0.892	-0.00221311876046837	0.998219860001918	0.48	130	232225	0.146335272670351	TRUE	1	0.6939945	0.983816753563391	0.0391887258735188	20	0	NA
ABCF1	ENSG00000204574	chr6:30508894-30509757	test	2630	229725	TRUE	0.08	-0.0268574125497727	0.919718547706164	0.555172111760305	192	232163	-0.146935006900333	TRUE	1	0.0846651	0.639113651369427	-0.0573559193408105	20	0	NA
ABCF1	ENSG00000204574	chr6:30515018-30515605	test	2848	229507	TRUE	0.532	0.0033586852991383	0.98620817354603	1	302	232053	-0.0792941938107923	TRUE	1	0.5575397	0.957468989068836	0.0388359430501954	20	0	NA
ABCF1	ENSG00000204574	chr6:30515789-30516822	test	2425	229930	TRUE	0.352	-0.0209655836422979	0.974344255388106	0.0615600532417861	75	232280	-0.275022593096974	TRUE	0.663407580174927	0.1873555	0.784165853515123	-0.0739460114569563	19	0	NA
ABCF1	ENSG00000204574	chr6:30529488-30530455	test	2993	229362	TRUE	0.704	-0.00802841046778635	0.99583703011099	1	64	232291	0.127415910075172	TRUE	1	0.9293668	0.99997801125977	-0.02725767900983	20	0	NA
ABCF1	ENSG00000204574	chr6:30532361-30533007	test	2231	230124	TRUE	0.952	-0.00534717205792878	0.99834006829093	1	11	232344	0.354190715210035	TRUE	1	0.5073952	0.941981674125731	0.0560569628544537	20	0	NA
ABCF1	ENSG00000204574	chr6:30541492-30542052	test	2320	230035	TRUE	0.296	-0.0204880477584477	0.967411745879341	0.306519025845478	156	232199	0.134593327459213	TRUE	1	0.1653403	0.755934473338456	-0.0556298004871045	20	0	NA
ABCF1	ENSG00000204574	chr6:30543023-30543229	test	2379	229976	TRUE	0.064	-0.0337172805830188	0.902073153899241	0.218475158666252	130	232225	-0.198559079720194	TRUE	0.918285261709334	0.4575469	0.923171094629635	-0.0492510568498083	20	0	NA
ABCF1	ENSG00000204574	chr6:30544696-30545170	test	2561	229794	TRUE	0.424	0.00800721784668834	0.981414566126783	0.320493925673067	249	232106	0.105872202051231	TRUE	1	0.0259178	0.476164967910448	0.0685016949459378	20	0	NA
ABCF1	ENSG00000204574	chr6:30555370-30557804	test	2732	229623	TRUE	0.828	0.00146019993753965	0.997208279278217	1	150	232205	0.0991707160511024	TRUE	1	0.9419616	0.99997801125977	-0.0293533013416694	20	0	NA
ABCF1	ENSG00000204574	chr6:30562461-30563161	test	2437	229918	TRUE	0.736	-0.00893616503806127	0.995869601354471	0.531337055300972	56	232299	-0.247728036009089	TRUE	1	0.0618549	0.587712464470871	-0.0824737653901484	20	0	NA
ABCF1	ENSG00000204574	chr6:30563246-30563598	test	2344	230011	TRUE	0.92	-0.00574932125943217	0.99834006829093	0.382106192441795	151	232204	-0.148483429679085	TRUE	1	0.6248876	0.975921446396612	-0.045277415715944	19	0	NA
ABCF1	ENSG00000204574	chr6:30570784-30571978	test	2909	229446	TRUE	0.828	-0.00585442623386889	0.997208279278217	1	100	232255	0.0976882403082409	TRUE	1	0.8339471	0.995767853629691	-0.0313538103947186	20	0	NA
ABCF1	ENSG00000204574	chr6:30590211-30591236	test	2793	229562	TRUE	0.992	-0.00471362279546295	0.999734129431793	1	89	232266	-0.139885848123289	TRUE	1	0.933432	0.99997801125977	-0.0313550266878795	20	0	NA
ABCF1	ENSG00000204574	chr6:30597208-30598002	test	3174	229181	TRUE	0.976	-0.00601941603306599	0.998976934160245	0.8	119	232236	-0.131958588807917	TRUE	1	0.7099702	0.986889336837718	-0.0327912207582431	20	0	NA
ABCF1	ENSG00000204574	chr6:30598724-30599913	test	3077	229278	TRUE	0.032	0.0257666680203474	0.86170055669499	0.27375522820569	194	232161	0.127258570923088	TRUE	0.987791139298977	0.1213938	0.701150476908166	0.0495568753181703	20	0	NA
ABCF1	ENSG00000204574	chr6:30614391-30614769	test	2640	229715	TRUE	0.38	-0.0173554881501141	0.975512051032272	0.56	75	232280	-0.199780524717146	TRUE	1	0.6115615	0.970761073541843	-0.0483149488972753	20	0	NA
ABCF1	ENSG00000204574	chr6:30614891-30615577	test	2602	229753	TRUE	0.572	0.00416649716078776	0.990020508474576	0.8	195	232160	0.101320876122629	TRUE	1	0.8159424	0.995166096411487	-0.0334949730956997	20	0	NA
ABCF1	ENSG00000204574	chr6:30615799-30616364	test	2531	229824	TRUE	0.324	0.0083606983432436	0.970550601349369	0.611884709731804	106	232249	0.148290081838133	TRUE	1	0.6494371	0.98097605572639	0.0505377203619144	20	0	NA
ABCF1	ENSG00000204574	chr6:30616759-30618138	test	2274	230081	TRUE	0.96	-0.00279185691888717	0.998526138881108	1	73	232282	0.159994859480433	TRUE	1	0.8786426	0.997696344792561	0.0308238462972839	20	0	NA
ABCF1	ENSG00000204574	chr6:30625977-30627634	test	2660	229695	TRUE	0.664	0.00247392254764311	0.994706572855528	1	119	232236	0.130672167836594	TRUE	1	0.7606883	0.990684171369075	0.0324085262729991	19	0	NA
ABCF1	ENSG00000204574	chr6:30631690-30632204	test	2393	229962	TRUE	0.4	0.00657858749644413	0.97828425763998	0.64	154	232201	0.103088685399479	TRUE	1	0.6906308	0.983816753563391	0.0355370081575791	20	0	NA
ABCF1	ENSG00000204574	chr6:30633657-30637057	test	2469	229886	TRUE	0.44	-0.0150854482456326	0.981414566126783	1	141	232214	-0.0938544458596415	TRUE	1	0.9717925	0.99997801125977	-0.0317031374518601	18	0	NA
ABCF1	ENSG00000204574	chr6:30646087-30646314	test	2572	229783	TRUE	0.836	0.00105916729927191	0.997310369531888	1	95	232260	0.117271779880783	TRUE	1	0.9109022	0.999257665400629	0.0272140398910109	19	0	NA
ABCF1	ENSG00000204574	chr6:30646459-30646765	test	2827	229528	TRUE	0.328	0.00954269093101079	0.971102526002972	0.532	135	232220	0.136607196744811	TRUE	1	0.6800148	0.983816753563391	0.0449325631076832	19	0	NA
ABCF1	ENSG00000204574	chr6:30646848-30648070	test	3073	229282	TRUE	0.548	0.00421716703515429	0.987696068481666	1	260	232095	0.074097307710987	TRUE	1	0.9108615	0.999257665400629	0.0207309895910033	20	0	NA
ABCF1	ENSG00000204574	chr6:30652776-30653012	test	2423	229932	TRUE	0.824	-0.00791571336068353	0.996578027151465	1	121	232234	-0.100159135659291	TRUE	1	0.9189116	0.99997801125977	-0.0318620989231164	18	0	NA
ABCF1	ENSG00000204574	chr6:30666373-30666625	test	2849	229506	TRUE	0.704	0.000273442742925845	0.99583703011099	1	162	232193	0.0952370355202092	TRUE	1	0.8729244	0.997696344792561	0.0285300626021306	20	0	NA
ABCF1	ENSG00000204574	chr6:30670839-30671068	test	2720	229635	TRUE	0.62	0.00289040112787342	0.993395963677016	0.64	172	232183	0.110031509518771	TRUE	1	0.175941	0.770378138760296	-0.0455468737783639	20	0	NA
ABCF1	ENSG00000204574	chr6:30672186-30673296	test	3003	229352	TRUE	0.824	-0.000506880846251168	0.996578027151465	0.235992871357917	92	232263	0.184989190693091	TRUE	0.939348697204633	0.2595641	0.841700408102679	0.0463309203976079	20	0	NA
ABCF1	ENSG00000204574	chr6:30678987-30679540	test	2608	229747	TRUE	0.00401120066034195	0.0362596693568435	0.576920821735872	1	205	232150	0.0755117719458327	TRUE	1	0.428013	0.916256470117088	0.0495808500923454	20	0	NA
ABCF1	ENSG00000204574	chr6:30682129-30682401	test	2625	229730	TRUE	0.428	-0.0159714773288107	0.981414566126783	1	140	232215	-0.101464854868785	TRUE	1	0.8033216	0.994037763262353	-0.0472078678530316	20	0	NA
ABCF1	ENSG00000204574	chr6:30682482-30683008	test	2331	230024	TRUE	0.232	-0.0200691114849136	0.958001689440994	0.0313697693074072	175	232180	-0.174952409180611	TRUE	0.573277513830319	0.0309836	0.490835061535135	-0.0693107419836397	20	0	NA
ABCF1	ENSG00000204574	chr6:30684704-30684912	test	3408	228947	TRUE	0.544	0.00243123097476028	0.987696068481666	1	416	231939	0.046997802809611	TRUE	1	0.7141985	0.986889336837718	-0.0369368585447971	20	0	NA
ABCF1	ENSG00000204574	chr6:30685474-30685641	test	2723	229632	TRUE	0.912	-0.00415219879432005	0.99834006829093	0.8	101	232254	-0.144218988187756	TRUE	1	0.6906308	0.983816753563391	-0.0422940480797133	20	0	NA
ABCF1	ENSG00000204574	chr6:30686482-30687998	test	2527	229828	TRUE	0.776	-0.00856392318493571	0.995869601354471	0.56	169	232186	-0.125355475942113	TRUE	1	0.7401377	0.987395402310311	-0.0404975859100249	20	0	NA
ABCF1	ENSG00000204574	chr6:30690559-30691273	test	2322	230033	TRUE	0.152	-0.0204902211040503	0.948189370800244	0.0282113214174467	201	232154	-0.188556253526854	TRUE	0.562557166201127	0.0991381	0.671620000142898	-0.0589509944668192	20	0	NA
ABCF1	ENSG00000204574	chr6:30700400-30700858	test	2768	229587	TRUE	0.092	0.0258716101593652	0.925483068587612	0.48	77	232278	-0.179670415442013	TRUE	1	0.0167987	0.419578067544784	0.062548906896418	20	0	NA
ABCF1	ENSG00000204574	chr6:30707151-30707854	test	2246	230109	TRUE	0.172	-0.0243679102639953	0.954382123208585	0.48	84	232271	-0.20991948595101	TRUE	1	0.5121299	0.941981674125731	-0.0480247618086697	20	0	NA
ABCF1	ENSG00000204574	chr6:30708107-30708404	test	2992	229363	TRUE	0.148	0.0163552623805354	0.947622227447292	0.64	195	232160	0.108829507471526	TRUE	1	0.0715103	0.605678341890771	0.0491673869055476	20	0	NA
ABCF1	ENSG00000204574	chr6:30711844-30712032	test	2513	229842	TRUE	0.344	0.0078142323418029	0.973356054308673	0.0265664273319024	131	232224	0.197435967737929	TRUE	0.560026490891274	0.0942499	0.657898904397762	-0.0597522587872826	20	0	NA
ABCF1	ENSG00000204574	chr6:30716974-30717822	test	2933	229422	TRUE	0.676	0.00294382483207101	0.995703514739229	0.56	347	232008	0.0711771385177919	TRUE	1	0.1433218	0.733207974447837	-0.0591621133909081	20	0	NA
ABCF1	ENSG00000204574	chr6:30719778-30720487	test	2757	229598	TRUE	0.54	0.00397748433705791	0.98732705176697	0.72	45	232310	-0.239796717372008	TRUE	1	0.4454958	0.918714582715765	-0.0518423499086218	20	0	NA
ABCF1	ENSG00000204574	chr6:30720841-30721102	test	2888	229467	TRUE	0.796	-0.00808242315139029	0.996207243090876	1	115	232240	0.0920384266903995	TRUE	1	0.9684761	0.99997801125977	-0.0226243720406039	20	0	NA
ABCF1	ENSG00000204574	chr6:30721303-30721829	test	1996	230359	TRUE	0.908	-0.00230890360691238	0.99834006829093	1	137	232218	0.119533457964114	TRUE	1	0.4898789	0.936443505044156	0.0585579432953673	19	0	NA
ABCF1	ENSG00000204574	chr6:30724917-30725281	test	2476	229879	TRUE	0.576	0.00514660816300339	0.990397036538138	0.407876263854279	299	232056	0.0911830888604204	TRUE	1	0.2247999	0.815637726596501	-0.0497139220127491	19	0	NA
ABCF1	ENSG00000204574	chr6:30725419-30726603	test	2679	229676	TRUE	0.7	0.00345796389161546	0.99583703011099	0.13533273605922	189	232166	-0.150027049107317	TRUE	0.798066584296248	0.3347557	0.876759966367115	0.0485818330298895	20	0	NA
ABCF1	ENSG00000204574	chr6:30728282-30728481	test	3202	229153	TRUE	0.612	-0.00965212600423149	0.99298367428004	0.72	137	232218	0.132026756468985	TRUE	1	0.8105075	0.994037763262353	-0.0290282443399973	20	0	NA
ABCF1	ENSG00000204574	chr6:30730066-30731526	test	2810	229545	TRUE	0.476	0.00651288496622948	0.982489476849068	0.64	200	232155	0.128825836800949	TRUE	1	0.2417769	0.815637726596501	0.050849434165302	20	0	NA
ABCF1	ENSG00000204574	chr6:30742057-30744943	test	2931	229424	TRUE	0.028	0.022979266031423	0.86170055669499	0.96	165	232190	0.0905494424196864	TRUE	1	0.3457199	0.876759966367115	0.0469927684970772	20	0	NA
ABCF1	ENSG00000204574	chr6:30752235-30753014	test	2726	229629	TRUE	0.788	-0.000527402427779933	0.995869601354471	0.56	135	232220	0.133710855978888	TRUE	1	0.3972375	0.901302423272108	-0.0808244221358832	20	0	NA
ABCF1	ENSG00000204574	chr6:30757410-30757958	test	2128	230227	TRUE	0.792	-0.0101072673550702	0.995869601354471	1	98	232257	0.126204307290213	TRUE	1	0.8079282	0.994037763262353	-0.0389751256751796	20	0	NA
ABCF1	ENSG00000204574	chr6:30758826-30759331	test	2218	230137	TRUE	0.748	-0.00873700388892829	0.995869601354471	1	104	232251	-0.147898985910836	TRUE	1	0.9073155	0.999257665400629	-0.0435211822567637	20	0	NA
ABCF1	ENSG00000204574	chr6:30763624-30764557	test	2758	229597	TRUE	0.24	-0.0198490475436368	0.958053261666259	1	138	232217	-0.0897393623891047	TRUE	1	0.9846551	0.99997801125977	-0.0321009606086819	20	0	NA
ABCF1	ENSG00000204574	chr6:30765581-30765804	test	2088	230267	TRUE	0.624	-0.00867225453211873	0.993956675180845	1	52	232303	-0.165277959813649	TRUE	1	0.7458767	0.987395402310311	-0.0503768193786286	20	0	NA
ABCF1	ENSG00000204574	chr6:30766589-30766750	test	2763	229592	TRUE	0.396	-0.0159656109934163	0.97828425763998	0.64	120	232235	-0.142246310872584	TRUE	1	0.74596	0.987395402310311	-0.0471614934897633	20	0	NA
ABCF1	ENSG00000204574	chr6:30767368-30767935	test	2316	230039	TRUE	0.528	-0.0134323413607449	0.98620817354603	1	189	232166	-0.112475713821909	TRUE	1	0.6274837	0.975921446396612	-0.0406010069521076	20	0	NA
ABCF1	ENSG00000204574	chr6:30768976-30769922	test	2675	229680	TRUE	0.408	-0.0151199881814525	0.97908973944717	0.48	72	232283	-0.219077214101238	TRUE	1	0.2919866	0.849066486400681	-0.0643719027878495	20	0	NA
ABCF1	ENSG00000204574	chr6:30779094-30779523	test	1767	230588	TRUE	0.564	-0.0155288840177268	0.988785269754067	1	74	232281	-0.167866372482242	TRUE	1	0.587268	0.966063807620237	-0.0455526356100681	15	0	NA
ABCF1	ENSG00000204574	chr6:30781581-30782706	test	3132	229223	TRUE	0.768	-0.00668565483119199	0.995869601354471	1	97	232258	0.108743922826369	TRUE	1	0.7751247	0.991058285548114	0.0330948248779483	19	0	NA
ABCF1	ENSG00000204574	chr6:30785901-30786213	test	147	232208	TRUE	0.952	-0.00943418548920549	0.99834006829093	1	70	232285	-0.026783850801642	TRUE	1	0.9892918	0.99997801125977	-0.0132343165245745	2	0	NA
ABCF1	ENSG00000204574	chr6:30790763-30791280	test	2700	229655	TRUE	0.072	0.0205387353948483	0.912498914055228	0.48	84	232271	0.189103776017988	TRUE	1	0.2651435	0.841700408102679	0.0516938450708037	20	0	NA
ABCF1	ENSG00000204574	chr6:30793355-30794059	test	2514	229841	TRUE	0.92	-0.0034278203774083	0.99834006829093	0.88	113	232242	0.134553553397641	TRUE	1	0.6906308	0.983816753563391	0.0418850879060809	20	0	NA
ABCF1	ENSG00000204574	chr6:30795771-30796496	test	2362	229993	TRUE	0.104	-0.028536639476038	0.929356377160359	0.455632122279929	114	232241	-0.182065634700712	TRUE	1	0.448046	0.918714582715765	-0.0602391960885802	20	0	NA
ABCF1	ENSG00000204574	chr6:30799159-30799421	test	2014	230341	TRUE	0.94	-0.00558784762037767	0.99834006829093	0.648	147	232208	0.112203310572732	TRUE	1	0.3506401	0.876759966367115	0.0415924329670127	18	0	NA
ABCF1	ENSG00000204574	chr6:30802576-30803273	test	3266	229089	TRUE	0.212	0.0112978869867608	0.956624959340778	1	335	232020	0.0553932353316768	TRUE	1	0.7099702	0.986889336837718	0.0301377117096608	20	0	NA
ABCF1	ENSG00000204574	chr6:30810746-30811218	test	2850	229505	TRUE	0.408	0.0075737034857708	0.97908973944717	0.0197868324904116	128	232227	-0.233335366287734	TRUE	0.535804216131256	0.0732934	0.611142164704503	-0.0490876539247495	20	0	NA
ABCF1	ENSG00000204574	chr6:30812806-30815582	test	2841	229514	TRUE	0.824	-0.00771697775141478	0.996578027151465	0.249210976752772	112	232243	0.158512178962937	TRUE	0.95754603236445	0.1811894	0.773194306541046	0.0409647076368922	20	0	NA
ABCF1	ENSG00000204574	chr6:30818556-30818778	test	2719	229636	TRUE	0.444	0.00876278377576556	0.981414566126783	0.281455717192126	159	232196	-0.143335972024382	TRUE	0.995772655048255	0.5045112	0.941981674125731	-0.0352400545314337	18	0	NA
ABCF1	ENSG00000204574	chr6:30819960-30820556	test	3015	229340	TRUE	0.968	-0.00526186694760611	0.998976934160245	1	332	232023	0.0699757352268771	TRUE	1	0.8966275	0.998502891228647	-0.0274653733990466	20	0	NA
ABCF1	ENSG00000204574	chr6:30821832-30824781	test	2958	229397	TRUE	0.956	-0.00285286088020253	0.998433484186035	0.227137826563695	82	232273	0.181967220217851	TRUE	0.928145866727731	0.4685065	0.9324118730543	0.0417183332838098	20	0	NA
ABCF1	ENSG00000204574	chr6:30821835-30822246	test	2915	229440	TRUE	0.688	-0.00835300638845271	0.995703514739229	1	59	232296	-0.160857964141671	TRUE	1	0.7458767	0.987395402310311	-0.039762722886496	20	0	NA
ABCF1	ENSG00000204574	chr6:30827960-30829342	test	3093	229262	TRUE	0.872	-0.00451287356121677	0.997650846516792	1	121	232234	-0.107999768775131	TRUE	1	0.8425464	0.996924060331373	0.0321188510802712	20	0	NA
ABCF1	ENSG00000204574	chr6:30829685-30830050	test	2653	229702	TRUE	0.692	0.00365176919955523	0.99583703011099	0.203674026754543	158	232197	0.148469006141979	TRUE	0.896442714126807	0.2083781	0.802237992828958	-0.0511052169021933	20	0	NA
ABCF1	ENSG00000204574	chr6:30834361-30835150	test	2566	229789	TRUE	0.592	-0.0117457846964655	0.991773603477975	0.48	114	232241	-0.165070389850078	TRUE	1	0.6939945	0.983816753563391	-0.0426032798798945	20	0	NA
ABCF1	ENSG00000204574	chr6:30837850-30838025	test	1727	230628	TRUE	0.644	-0.0111289357889022	0.994278396893842	1	167	232188	-0.0864031762211521	TRUE	1	0.5084644	0.941981674125731	-0.0465229989976825	14	0	NA
ABCF1	ENSG00000204574	chr6:30838353-30838890	test	2676	229679	TRUE	0.688	0.00170257409809205	0.995703514739229	0.88	80	232275	0.157765889024372	TRUE	1	0.5162628	0.941981674125731	0.0451727694189614	20	0	NA
ABCF1	ENSG00000204574	chr6:30839707-30840061	test	2616	229739	TRUE	1	-0.00320979492765039	1	1	166	232189	0.0941164815017315	TRUE	1	0.8684717	0.997696344792561	-0.033629436623039	19	0	NA
ABCF1	ENSG00000204574	chr6:30840712-30841135	test	3059	229296	TRUE	0.332	-0.0170214986609127	0.971781010390541	0.10660492194412	250	232105	-0.137080069952681	TRUE	0.750997562366201	0.0161803	0.418798936046512	-0.065043425521883	19	0	NA
ABCF1	ENSG00000204574	chr6:30842041-30842500	test	2214	230141	TRUE	0.276	-0.0204240740900059	0.963817389074122	0.88	101	232254	0.143192449058221	TRUE	1	0.0530206	0.565847492931112	-0.0630014059468089	20	0	NA
ABCF1	ENSG00000204574	chr6:30843326-30843522	test	2962	229393	TRUE	0.936	-0.000974948410899401	0.99834006829093	0.72	399	231956	0.0786048206326408	TRUE	1	0.8105075	0.994037763262353	-0.0290823114414379	20	0	NA
ABCF1	ENSG00000204574	chr6:30844084-30844576	test	2818	229537	TRUE	0.04	0.0230987731162924	0.870938166311301	0.215805598124682	171	232184	0.131996968909567	TRUE	0.912658336525633	0.4540841	0.920372453308322	0.0360797434125995	20	0	NA
ABCF1	ENSG00000204574	chr6:30844980-30845510	test	2214	230141	TRUE	0.736	-0.000773252050700002	0.995869601354471	0.684	248	232107	0.0880143465772107	TRUE	1	0.6958176	0.983816753563391	-0.0486813474154968	19	0	NA
ABCF1	ENSG00000204574	chr6:30847422-30848551	test	2718	229637	TRUE	0.572	0.00371809042315707	0.990020508474576	1	48	232307	-0.175107109525324	TRUE	1	0.8961315	0.998502891228647	-0.0360311865638341	20	0	NA
ABCF1	ENSG00000204574	chr6:30855845-30856055	test	2748	229607	TRUE	0.06	-0.0291123774507107	0.898723872387239	0.56	139	232216	-0.169183017807965	TRUE	1	0.3972375	0.901302423272108	-0.0557159261468343	20	0	NA
ABCF1	ENSG00000204574	chr6:30872366-30873391	test	3577	228778	TRUE	0.764	-0.00146424659286737	0.995869601354471	1	105	232250	0.1083806848232	TRUE	1	0.5166864	0.941981674125731	0.0311674131051902	20	0	NA
ABCF1	ENSG00000204574	chr6:30875359-30875732	test	2417	229938	TRUE	0.896	-0.00608563106993154	0.998333660665575	0.72	166	232189	0.102242824949875	TRUE	1	0.2083781	0.802237992828958	-0.0501021948212475	20	0	NA
ABCF1	ENSG00000204574	chr6:30876743-30877052	test	1230	231125	TRUE	0.216	-0.0289380715959509	0.956624959340778	0.0761618081210598	123	232232	-0.185503179716437	TRUE	0.69388725351447	0.1586879	0.755934473338456	-0.0515640882717751	10	0	NA
ABCF1	ENSG00000204574	chr6:30877493-30878082	test	2786	229569	TRUE	0.128	-0.0243500203514491	0.937664275466284	1	73	232282	-0.147151124900936	TRUE	1	0.4938671	0.936443505044156	-0.0447703233855511	20	0	NA
ABCF1	ENSG00000204574	chr6:30880617-30881325	test	2436	229919	TRUE	0.452	-0.0144849533342941	0.981726743413182	0.864	227	232128	-0.101216178489174	TRUE	1	0.6589148	0.983816753563391	-0.0482905335937843	18	0	NA
ABCF1	ENSG00000204574	chr6:30882549-30883059	test	2725	229630	TRUE	0.0397211850305969	0.0231827415708694	0.870938166311301	0.48	208	232147	0.113487007742176	TRUE	1	0.4938671	0.936443505044156	0.0421750433679275	20	0	NA
ABCF1	ENSG00000204574	chr6:30883795-30886796	test	2969	229386	TRUE	0.152	-0.0222726795833692	0.948189370800244	0.88	248	232107	-0.0949204749561139	TRUE	1	0.8605408	0.996924060331373	-0.0284858948486429	20	0	NA
ABCF1	ENSG00000204574	chr6:30907744-30908674	test	2075	230280	TRUE	0.464	0.00848976901437926	0.981944822941222	1	153	232202	0.0757924395777707	TRUE	1	0.8229451	0.995767853629691	0.0386350891692944	20	0	NA
ABCF1	ENSG00000204574	chr6:30913634-30915262	test	2668	229687	TRUE	0.128	-0.0232457857744945	0.937664275466284	0.112845393635279	213	232142	-0.14331493805902	TRUE	0.758514329899901	0.2951826	0.850250719139628	-0.0529364275797611	19	0	NA
ABCF1	ENSG00000204574	chr6:30915349-30915863	test	3053	229302	TRUE	0.812	-0.000946428262727395	0.996578027151465	0.96	199	232156	0.0960476503212502	TRUE	1	0.8800605	0.997696344792561	-0.0235822199408733	20	0	NA
ABCF1	ENSG00000204574	chr6:30922506-30923027	test	2458	229897	TRUE	0.396	0.00882723236831451	0.97828425763998	0.0695697229622339	311	232044	0.116405007786085	TRUE	0.680882811397315	0.2055263	0.802237992828958	-0.0336648551205193	20	0	NA
ABCF1	ENSG00000204574	chr6:30932797-30933004	test	2638	229717	TRUE	0.32	-0.0152050022144734	0.970309553856432	1	126	232229	0.106127281047944	TRUE	1	0.5564892	0.957468989068836	-0.0460158403679394	20	0	NA
ABCF1	ENSG00000204574	chr6:30935143-30935338	test	2428	229927	TRUE	0.9	-0.00370556024676416	0.99834006829093	0.48	90	232265	-0.205774400473734	TRUE	1	0.3467131	0.876759966367115	-0.0525688095890149	20	0	NA
ABCF1	ENSG00000204574	chr6:30940241-30940981	test	2900	229455	TRUE	0.864	-0.00174519417242003	0.997650846516792	0.72	98	232257	-0.169004534313438	TRUE	1	0.6115615	0.970761073541843	-0.0316493201357481	20	0	NA
ABCF1	ENSG00000204574	chr6:30942337-30943208	test	2555	229800	TRUE	0.504	-0.0134968109478508	0.984148355426973	0.391335418296185	105	232250	-0.169918624064245	TRUE	1	0.6313408	0.975921446396612	-0.036976021785196	20	0	NA
ABCF1	ENSG00000204574	chr6:30955076-30956481	test	3300	229055	TRUE	0.192	-0.0192048587778597	0.954787436084733	1	146	232209	-0.112045229233942	TRUE	1	0.7284167	0.987395402310311	-0.0389187301001718	20	0	NA
ABCF1	ENSG00000204574	chr6:30961427-30961676	test	2603	229752	TRUE	0.404	0.00771415434045641	0.97828425763998	1	162	232193	0.107936585528586	TRUE	1	0.7435214	0.987395402310311	0.0339945580646799	19	0	NA
ABCF1	ENSG00000204574	chr6:30964039-30964778	test	2269	230086	TRUE	0.636	0.00553464867493947	0.994278396893842	0.532	108	232247	-0.163693238953142	TRUE	1	0.2759594	0.845181038672631	-0.0492525106809967	19	0	NA
ABCF1	ENSG00000204574	chr6:30966261-30966461	test	2018	230337	TRUE	0.408	-0.0152675692673412	0.97908973944717	0.186575716210232	200	232155	-0.132670943689669	TRUE	0.873545914031169	0.3604124	0.888307696495789	-0.0516505522251712	14	0	NA
ABCF1	ENSG00000204574	chr6:30972056-30972234	test	2916	229439	TRUE	0.716	-0.000129736681171	0.995869601354471	0.0142739248594013	99	232256	-0.248136124399708	TRUE	0.48872994840869	0.0552491	0.57397257546729	-0.0649070700243033	20	0	NA
ABCF1	ENSG00000204574	chr6:30974157-30976681	test	2316	230039	TRUE	0.34	0.0107880867930443	0.97247951824102	1	172	232183	0.0920912151648281	TRUE	1	0.5389739	0.94906012567417	-0.0422650972905986	19	0	NA
ABCF1	ENSG00000204574	chr6:30974571-30974809	test	2746	229609	TRUE	1	-0.000829770794201767	1	0.109789600261022	84	232271	-0.231791095637405	TRUE	0.755739004519789	0.2889745	0.849066486400681	-0.0467291331651053	20	0	NA
ABCF1	ENSG00000204574	chr6:30981874-30982979	test	3305	229050	TRUE	0.804	-0.00617849836940509	0.99634385571045	1	62	232293	-0.153894258456716	TRUE	1	0.8031974	0.994037763262353	-0.0299645820112646	20	0	NA
ABCF1	ENSG00000204574	chr6:30988472-30988856	test	2921	229434	TRUE	0.088	0.0203443937137364	0.924996397323726	0.0880505037648866	130	232225	0.177097522073729	TRUE	0.716956747076299	0.016108	0.418798936046512	0.0623617287941741	20	0	NA
ABCF1	ENSG00000204574	chr6:31001216-31001927	test	2112	230243	TRUE	0.428	-0.0171047325501283	0.981414566126783	0.179067033909241	56	232299	-0.264386286029396	TRUE	0.860594365628992	0.2407934	0.815637726596501	-0.058774859558536	20	0	NA
ABCF1	ENSG00000204574	chr6:31008274-31008455	test	2864	229491	TRUE	0.924	-0.00981996307805266	0.99834006829093	0.0397813912127574	132	232223	-0.299198571057764	TRUE	0.602116235572446	0.131823	0.720469783281309	-0.0388327438548682	20	0	NA
ABCF1	ENSG00000204574	chr6:31009816-31010085	test	2912	229443	TRUE	0.708	0.00217706810140506	0.995869601354471	1	204	232151	0.0620896322575437	TRUE	1	0.9036338	0.999257665400629	0.0239676287910788	20	0	NA
ABCF1	ENSG00000204574	chr6:31016738-31017365	test	3203	229152	TRUE	0.248	-0.0191159184566509	0.960103876409819	0.0150081134716938	111	232244	-0.249141954122106	TRUE	0.496500569476434	0.0105523	0.365380475608569	-0.0912379851750292	20	0	NA
ABCF1	ENSG00000204574	chr6:31021855-31022378	test	797	231558	TRUE	0.52	0.0158318791897005	0.98522380444362	1	121	232234	0.0912364040048264	TRUE	1	0.5764602	0.959494133275596	0.0474079631874382	8	0	NA
ABCF1	ENSG00000204574	chr6:31025525-31025931	test	2658	229697	TRUE	0.416	0.0103246774420764	0.979951095732411	1	48	232307	-0.158105071667147	TRUE	1	0.9918747	0.99997801125977	0.0219234786034635	20	0	NA
ABCF1	ENSG00000204574	chr6:31040333-31040522	test	933	231422	TRUE	0.5	0.0130445860490274	0.984146488374895	1	108	232247	0.0893508506401752	TRUE	1	0.9366117	0.99997801125977	0.0201685031878591	7	0	NA
ABCF1	ENSG00000204574	chr6:31042790-31043131	test	2686	229669	TRUE	0.336	0.0103128650180655	0.972134296642584	1	101	232254	-0.0991627928531211	TRUE	1	0.7541192	0.990684171369075	0.0323555418424502	19	0	NA
ABCF1	ENSG00000204574	chr6:31044219-31044616	test	2452	229903	TRUE	0.472	-0.0155172352306159	0.982409375796178	0.56	145	232210	-0.140144300714639	TRUE	1	0.4759712	0.9324118730543	-0.0584042024237229	20	0	NA
ABCF1	ENSG00000204574	chr6:31053801-31054266	test	2392	229963	TRUE	0.612	-0.00963991433258782	0.99298367428004	0.64	95	232260	0.158540338496497	TRUE	1	0.1430557	0.733207974447837	-0.0521163464271992	20	0	NA
ABCF1	ENSG00000204574	chr6:31057464-31057857	test	3028	229327	TRUE	0.104	-0.0290539751924077	0.929356377160359	0.109209584197148	67	232288	-0.273908487161838	TRUE	0.755739004519789	0.2878712	0.849066486400681	-0.0595699879321026	20	0	NA
ABCF1	ENSG00000204574	chr6:31058176-31058760	test	2510	229845	TRUE	0.0137708778131058	-0.041085812993632	0.815807173360308	0.417739749349106	151	232204	-0.148989344352928	TRUE	1	0.1612725	0.755934473338456	-0.0707872721294835	20	0	NA
ABCF1	ENSG00000204574	chr6:31068850-31069378	test	2684	229671	TRUE	0.312	0.0106948087533287	0.969292972315181	0.56	219	232136	0.0992804098257056	TRUE	1	0.0132229	0.394695234158624	0.0405163343826494	20	0	NA
ABCF1	ENSG00000204574	chr6:31070632-31071235	test	3042	229313	TRUE	0.188	-0.0250420915311631	0.954787436084733	0.64	146	232209	-0.154663119248464	TRUE	1	0.5166864	0.941981674125731	-0.0641359586261387	20	0	NA
ABCF1	ENSG00000204574	chr6:31072588-31072809	test	2752	229603	TRUE	0.808	-0.000836120009074515	0.996578027151465	0.96	165	232190	0.0970202521446448	TRUE	1	0.5340442	0.94906012567417	-0.0396620722330063	20	0	NA
ABCF1	ENSG00000204574	chr6:31079616-31080107	test	2915	229440	TRUE	0.584	-0.00873560593964751	0.991395207727076	1	89	232266	-0.146491679082704	TRUE	1	0.4237946	0.914438534265734	-0.048214642947092	19	0	NA
ABCF1	ENSG00000204574	chr6:31083575-31084324	test	2589	229766	TRUE	0.368	0.00903314568889346	0.974344255388106	0.120367928732679	116	232239	0.165679623762184	TRUE	0.770726794754102	0.3084988	0.859235588439463	0.0418293029911769	20	0	NA
ABCF1	ENSG00000204574	chr6:31086852-31087115	test	2596	229759	TRUE	0.112	0.0193197951249706	0.932176273854023	0.96	140	232215	0.12226296007144	TRUE	1	0.5741146	0.959494133275596	0.0497912723591157	20	0	NA
ABCF1	ENSG00000204574	chr6:31087560-31087877	test	2388	229967	TRUE	0.712	0.00272284257830124	0.995869601354471	1	64	232291	-0.175566126525651	TRUE	1	0.4759712	0.9324118730543	0.0409098547098459	20	0	NA
ABCF1	ENSG00000204574	chr6:31092821-31093433	test	2564	229791	TRUE	0.552	-0.0118179433424506	0.988537156385637	1	72	232283	-0.131016650129756	TRUE	1	0.9073155	0.999257665400629	-0.0366445074247339	20	0	NA
ABCF1	ENSG00000204574	chr6:31102152-31102888	test	3230	229125	TRUE	1	-0.00192276128051416	1	1	104	232251	-0.127578921948645	TRUE	1	0.9717129	0.99997801125977	-0.0266423982801192	20	0	NA
ABCF1	ENSG00000204574	chr6:31111005-31111190	test	2822	229533	TRUE	0.172	-0.0238583716812828	0.954382123208585	1	193	232162	0.0735570969181576	TRUE	1	0.5758832	0.959494133275596	-0.0508094776024126	20	0	NA
ABCF1	ENSG00000204574	chr6:31114273-31115546	test	2645	229710	TRUE	0.46	-0.0116643264152843	0.981847729529184	1	177	232178	-0.120549006859762	TRUE	1	0.9108615	0.999257665400629	-0.022263478370497	20	0	NA
ABCF1	ENSG00000204574	chr6:31115782-31118256	test	2769	229586	TRUE	0.248	-0.0197562088983816	0.960103876409819	0.112834755710326	174	232181	0.144697254547896	TRUE	0.758514329899901	0.2951626	0.850227550976262	-0.0408089817927062	19	0	NA
ABCF1	ENSG00000204574	chr6:31121455-31121665	test	2431	229924	TRUE	0.608	0.00323922080030403	0.992684307298745	0.179275806362105	88	232267	0.179288156923313	TRUE	0.860594365628992	0.4045665	0.905581889467389	0.0297012564488012	19	0	NA
ABCF1	ENSG00000204574	chr6:31122864-31123588	test	2619	229736	TRUE	0.332	0.0109405240974292	0.971781010390541	0.419320124167017	74	232281	0.174975728937537	TRUE	1	0.1478704	0.733906347521785	0.0535719042000461	20	0	NA
ABCF1	ENSG00000204574	chr6:31125080-31125417	test	2851	229504	TRUE	0.084	-0.0270547498995342	0.922475601559349	0.436893360340474	159	232196	-0.149153927701312	TRUE	1	0.6661386	0.983816753563391	-0.0518770738645587	19	0	NA
ABCF1	ENSG00000204574	chr6:31126809-31127048	test	3033	229322	TRUE	0.296	0.0101878270927336	0.967411745879341	1	202	232153	0.100753837516109	TRUE	1	0.4247936	0.914438534265734	0.0255725228951033	20	0	NA
ABCF1	ENSG00000204574	chr6:31127937-31128440	test	2746	229609	TRUE	0.052	-0.0322274919300356	0.888721338912134	0.72	57	232298	-0.214981325262586	TRUE	1	0.6781668	0.983816753563391	-0.0593088755550321	20	0	NA
ABCF1	ENSG00000204574	chr6:31131382-31133381	test	2676	229679	TRUE	0.528	0.00384544293617672	0.98620817354603	1	170	232185	0.10375862868155	TRUE	1	0.3736383	0.895454445576159	0.0306411980704279	20	0	NA
ABCF1	ENSG00000204574	chr6:31133357-31133579	test	2278	230077	TRUE	0.912	-0.000846530508726406	0.99834006829093	0.8	150	232205	0.111820501892488	TRUE	1	0.7823844	0.991058285548114	-0.0389643449261031	20	0	NA
ABCF1	ENSG00000204574	chr6:31137292-31138485	test	2912	229443	TRUE	0.424	-0.0136506276013491	0.981414566126783	1	126	232229	-0.128830045920051	TRUE	1	0.9646894	0.99997801125977	-0.0273422827262331	20	0	NA
ABCF1	ENSG00000204574	chr6:31139684-31140160	test	2562	229793	TRUE	0.816	-0.00659546901004937	0.996578027151465	1	140	232215	-0.0850585502037031	TRUE	1	0.9807769	0.99997801125977	-0.0253626524364833	20	0	NA
ABCF1	ENSG00000204574	chr6:31142479-31142749	test	2882	229473	TRUE	0.06	-0.0292676255607884	0.898723872387239	1	58	232297	-0.13649490765265	TRUE	1	0.9112615	0.999257665400629	-0.0503804623575386	20	0	NA
ABCF1	ENSG00000204574	chr6:31144857-31146857	test	2454	229901	TRUE	0.684	0.00235445091395325	0.995703514739229	1	149	232206	0.0928631497460466	TRUE	1	0.7761842	0.991058285548114	-0.0340467420732626	20	0	NA
ABCF1	ENSG00000204574	chr6:31152858-31153057	test	2551	229804	TRUE	0.692	0.00400534183977808	0.99583703011099	0.72	93	232262	0.151306116441062	TRUE	1	0.8105075	0.994037763262353	0.0264764160998143	20	0	NA
ABCF1	ENSG00000204574	chr6:31157682-31159681	test	2844	229511	TRUE	0.052	0.0219827256872271	0.888721338912134	0.88	231	232124	0.0944488404047443	TRUE	1	0.4814387	0.9324118730543	0.051328250320047	20	0	NA
ABCF1	ENSG00000204574	chr6:31157866-31159144	test	2768	229587	TRUE	0.716	-0.0116804734421128	0.995869601354471	0.320650703624801	135	232220	0.149302466596938	TRUE	1	0.2419419	0.815637726596501	-0.0685666259237312	20	0	NA
ABCF1	ENSG00000204574	chr6:31159254-31159656	test	2734	229621	TRUE	0.284	0.0131479231684364	0.965384929055881	1	213	232142	0.0892485342907134	TRUE	1	0.4135515	0.909337915040588	0.0527459300781208	20	0	NA
ABCF1	ENSG00000204574	chr6:31164051-31164328	test	2657	229698	TRUE	0.924	-0.00311762406482474	0.99834006829093	0.0202606267772011	109	232246	-0.243402353704675	TRUE	0.54006835443038	0.0748005	0.619637880237568	-0.0731331788368073	20	0	NA
ABCF1	ENSG00000204574	chr6:31169199-31170261	test	2506	229849	TRUE	0.872	-0.00596405694714575	0.997650846516792	0.0768619913815269	146	232209	-0.181393682227051	TRUE	0.696873561793828	0.2218631	0.813317617948453	-0.0566421033797793	20	0	NA
ABCF1	ENSG00000204574	chr6:31170419-31170828	test	2947	229408	TRUE	0.836	-0.00660001263217325	0.997310369531888	1	134	232221	0.127411220562676	TRUE	1	0.3307306	0.873342829066667	-0.0458972267707097	20	0	NA
ABCF1	ENSG00000204574	chr6:31170587-31170657	test	1574	230781	TRUE	0.06	-0.0366751065515289	0.898723872387239	0.52	164	232191	-0.115009830203384	TRUE	1	0.6230217	0.975921446396612	-0.0494985696490527	10	0	NA
ABCF1	ENSG00000204574	chr6:31171729-31173747	test	2833	229522	TRUE	0.488	-0.0144448156914296	0.982978819932441	1	103	232252	-0.151016980001051	TRUE	1	0.3086603	0.859235588439463	-0.0642206935464173	20	0	NA
ABCF1	ENSG00000204574	chr6:31176046-31176308	test	3029	229326	TRUE	0.316	-0.0177160171029738	0.970309553856432	0.56	79	232276	-0.184320536247589	TRUE	1	0.4008987	0.901302423272108	-0.0601535232818793	20	0	NA
ABCF1	ENSG00000204574	chr6:31178771-31179009	test	2785	229570	TRUE	0.624	0.0022398986304033	0.993956675180845	0.103220372199372	67	232288	0.233175443381652	TRUE	0.743548763321938	0.2407934	0.815637726596501	0.0515030411727063	20	0	NA
ABCF1	ENSG00000204574	chr6:31180225-31181002	test	2964	229391	TRUE	0.232	0.0112306227216927	0.958001689440994	1	289	232066	0.066831341166504	TRUE	1	0.3927698	0.901302423272108	0.0344599526167271	20	0	NA
ABCF1	ENSG00000204574	chr6:31180432-31187807	test	2715	229640	TRUE	0.644	-0.0106406002452291	0.994278396893842	0.10306547859883	257	232098	0.116104835095106	TRUE	0.743548763321938	0.0433192	0.54262406799305	-0.0574815408360791	20	0	NA
ABCF1	ENSG00000204574	chr6:31192567-31192812	test	2164	230191	TRUE	0.44	0.00962387527327779	0.981414566126783	1	130	232225	0.118494936298389	TRUE	1	0.5328052	0.94906012567417	0.0460927789734605	20	0	NA
ABCF1	ENSG00000204574	chr6:31196931-31198563	test	2625	229730	TRUE	0.06	-0.0279244460091812	0.898723872387239	0.96	37	232318	-0.268244684663469	TRUE	1	0.1967415	0.790445297672185	-0.0810136517571891	20	0	NA
ABCF1	ENSG00000204574	chr6:31200382-31203181	test	2417	229938	TRUE	0.011296696179813	0.0351402370777554	0.774221726269835	0.000212981584249916	137	232218	0.248174519561922	TRUE	0.112184499810572	0.001094	0.18367650412844	0.0881546881469415	20	1	NA
ABCF1	ENSG00000204574	chr6:31202775-31203156	test	2699	229656	TRUE	0.0117601717685793	-0.0405306375446517	0.778161409673951	1	133	232222	-0.131228233877478	TRUE	1	0.3719821	0.895454445576159	-0.0689961843583523	20	0	NA
ABCF1	ENSG00000204574	chr6:31203315-31204537	test	2434	229921	TRUE	0.936	-0.0011480638295267	0.99834006829093	1	177	232178	0.0891089727167174	TRUE	1	0.8229451	0.995767853629691	-0.0383067743305429	20	0	NA
ABCF1	ENSG00000204574	chr6:31204790-31205139	test	2654	229701	TRUE	0.72	-0.000398306776485668	0.995869601354471	0.3546034902461	117	232238	0.155682457555898	TRUE	1	0.3467131	0.876759966367115	-0.0464382740837546	20	0	NA
ABCF1	ENSG00000204574	chr6:31210029-31210432	test	2479	229876	TRUE	0.3	0.0131646582101355	0.967632659507265	0.567602577117465	171	232184	0.119554684727962	TRUE	1	0.2417769	0.815637726596501	0.0549507100986278	20	0	NA
ABCF1	ENSG00000204574	chr6:31214378-31214740	test	2334	230021	TRUE	0.7	0.00250942654705533	0.99583703011099	0.230388808450541	132	232223	-0.158938603993349	TRUE	0.932842543984513	0.4725441	0.9324118730543	-0.0575114244138887	20	0	NA
ABCF1	ENSG00000204574	chr6:31216413-31216739	test	2761	229594	TRUE	0.96	-0.00379440675207743	0.998526138881108	0.793233528399385	118	232237	-0.147042071776812	TRUE	1	0.7675346	0.991058285548114	-0.0420896363059039	19	0	NA
ABCF1	ENSG00000204574	chr6:31225249-31225486	test	2751	229604	TRUE	0.768	-0.00864263380405816	0.995869601354471	1	199	232156	0.073050287336061	TRUE	1	0.7736763	0.991058285548114	-0.0333020600547022	20	0	NA
ABCF1	ENSG00000204574	chr6:31227161-31227587	test	2276	230079	TRUE	0.748	-0.00190816382383496	0.995869601354471	1	95	232260	-0.133725077019172	TRUE	1	0.9442904	0.99997801125977	-0.0323685450735552	20	0	NA
ABCF1	ENSG00000204574	chr6:31246063-31246842	test	2572	229783	TRUE	0.916	-0.00131624757053661	0.99834006829093	0.0987383464047889	162	232193	0.154169451603697	TRUE	0.737411844436694	0.2674681	0.843320969881734	-0.0357209462541857	20	0	NA
ABCF1	ENSG00000204574	chr6:31268128-31268420	test	2361	229994	TRUE	0.648	-0.0110694957179898	0.994278396893842	0.988	121	232234	0.141066809588605	TRUE	1	0.2701386	0.843320969881734	-0.040789494588395	19	0	NA
ABCF1	ENSG00000204574	chr6:31270985-31272710	test	3184	229171	TRUE	0.1	-0.0248230107322096	0.92760304303395	1	180	232175	-0.106686221817042	TRUE	1	0.1888597	0.784165853515123	-0.0547131179203155	20	0	NA
ABCF1	ENSG00000204574	chr6:31283611-31283788	test	2198	230157	TRUE	0.036	0.0290352859177692	0.86170055669499	0.191734099456696	293	232062	0.104789222159191	TRUE	0.877871439166059	0.1648474	0.755934473338456	0.0453547146971747	15	0	NA
ABCF1	ENSG00000204574	chr6:31307531-31309242	test	2657	229698	TRUE	0.336	0.0123934865487736	0.972134296642584	1	77	232278	0.109951704839176	TRUE	1	0.9112615	0.999257665400629	0.0364555932995626	20	0	NA
ABCF1	ENSG00000204574	chr6:31321905-31322115	test	2585	229770	TRUE	0.0296371748973192	0.0264355621203696	0.86170055669499	0.145246570281922	213	232142	0.122848148937867	TRUE	0.808797052950446	0.3294417	0.873342829066667	0.0351805177197441	17	0	NA
ABCF1	ENSG00000204574	chr6:31355791-31357656	test	2652	229703	TRUE	0.348	-0.0178681422832072	0.974344255388106	1	180	232175	-0.0874133218060593	TRUE	1	0.6704997	0.983816753563391	-0.0465771342088016	20	0	NA
ABCF1	ENSG00000204574	chr6:31366709-31367557	test	2724	229631	TRUE	0.088	0.0193678933137522	0.924996397323726	0.115319392485227	58	232297	0.258741262064303	TRUE	0.765162515651022	0.2993115	0.857109433533344	0.0509818192770728	20	0	NA
ABCF1	ENSG00000204574	chr6:31374058-31374433	test	676	231679	TRUE	0.356	-0.034006401326407	0.974344255388106	0.752	155	232200	-0.0871768950363887	TRUE	1	0.79066	0.993884297969139	-0.0460437379220732	4	0	NA
ABCF1	ENSG00000204574	chr6:31386778-31387564	test	2579	229776	TRUE	0.508	-0.0132599011284333	0.984148355426973	1	91	232264	-0.0977276316463103	TRUE	1	0.985316	0.99997801125977	-0.029917504030761	20	0	NA
ABCF1	ENSG00000204574	chr6:31389100-31389716	test	2740	229615	TRUE	0.332	0.0105212380829749	0.971781010390541	1	107	232248	0.129259190803755	TRUE	1	0.4938671	0.936443505044156	0.0389312341052969	20	0	NA
ABCF1	ENSG00000204574	chr6:31395558-31396207	test	2828	229527	TRUE	0.292	-0.0150025850060174	0.966440384070008	0.202450239773804	129	232226	-0.173353648646473	TRUE	0.894385816356575	0.3736383	0.895454445576159	-0.0462222703786682	20	0	NA
ABCF1	ENSG00000204574	chr6:31396975-31397224	test	2694	229661	TRUE	0.952	-0.00449636998377878	0.99834006829093	1	65	232290	-0.170528437554613	TRUE	1	0.2514057	0.82507065538674	-0.0518418085871833	20	0	NA
ABCF1	ENSG00000204574	chr6:31399621-31400348	test	2802	229553	TRUE	0.236	0.0133632776238222	0.958001689440994	0.297023031623973	151	232204	0.134407060008598	TRUE	1	0.0278367	0.482521165558252	0.0622658122981526	20	0	NA
ABCF1	ENSG00000204574	chr6:31400530-31400962	test	2640	229715	TRUE	0.2	-0.0212384131330716	0.956044470450556	0.348874281912473	45	232310	-0.290568784040956	TRUE	1	0.1999662	0.793385679102063	-0.0781256931943466	20	0	NA
ABCF1	ENSG00000204574	chr6:31402804-31402980	test	2655	229700	TRUE	0.268	0.0129398957238371	0.962161810591079	0.290671772192951	198	232157	0.123212801710242	TRUE	1	0.4964451	0.936443505044156	0.0419262321862538	20	0	NA
ABCF1	ENSG00000204574	chr6:31403053-31404177	test	2828	229527	TRUE	0.624	-0.0121643306344503	0.993956675180845	0.96	156	232199	0.100877629081757	TRUE	1	0.8800605	0.997696344792561	-0.0331311857162509	20	0	NA
ABCF1	ENSG00000204574	chr6:31414179-31414776	test	2486	229869	TRUE	0.08	0.0203140544122067	0.919718547706164	0.448560793779792	105	232250	-0.167556829138073	TRUE	1	0.2944849	0.849066486400681	0.0462684739552454	20	0	NA
ABCF1	ENSG00000204574	chr6:31416045-31417027	test	2204	230151	TRUE	0.304	0.0106105325978234	0.967945835737642	0.365319989499792	84	232271	0.17037414836143	TRUE	1	0.1958084	0.790445297672185	-0.0675383908182001	19	0	NA
ABCF1	ENSG00000204574	chr6:31441114-31441278	test	3102	229253	TRUE	0.056	0.018631547893242	0.893528125	0.265720804953861	300	232055	0.0969829710458638	TRUE	0.975841774901698	0.5138011	0.941981674125731	0.032853658623217	20	0	NA
ABCF1	ENSG00000204574	chr6:31441481-31443034	test	2743	229612	TRUE	0.184	-0.0225349019528156	0.954787436084733	0.448945085281978	249	232106	-0.104680045424303	TRUE	1	0.4454958	0.918714582715765	-0.0506501038455974	20	0	NA
ABCF1	ENSG00000204574	chr6:31462653-31463642	test	2820	229535	TRUE	0.168	-0.0228038123215912	0.951774757281553	0.233847755987875	263	232092	-0.131519641781339	TRUE	0.936879828753271	0.4767944	0.9324118730543	-0.043601104549992	20	0	NA
ABCF1	ENSG00000204574	chr6:31467054-31467436	test	2719	229636	TRUE	0.288	-0.0161672101771351	0.966435489833641	0.158251184924042	134	232221	-0.170568878214637	TRUE	0.831702736890871	0.0210056	0.456785079633028	-0.0698073196762706	20	0	NA
ABCF1	ENSG00000204574	chr6:31474771-31475258	test	3147	229208	TRUE	0.112	0.0150269873106801	0.932176273854023	0.283808412396766	167	232188	0.13792545711287	TRUE	1	0.2514057	0.82507065538674	0.0515091539523271	20	0	NA
ABCF1	ENSG00000204574	chr6:31475434-31475678	test	2983	229372	TRUE	0.04	0.0232539454040528	0.870938166311301	1	42	232313	0.17160047732539	TRUE	1	0.471094	0.9324118730543	0.0485248112160119	20	0	NA
ABCF1	ENSG00000204574	chr6:31486082-31486696	test	1583	230772	TRUE	0.192	0.0237048969286211	0.954787436084733	0.101457612355028	147	232208	0.147181942767806	TRUE	0.74271491272976	0.2003648	0.7939229111334	0.055863962368868	11	0	NA
ABCF1	ENSG00000204574	chr6:31491962-31492232	test	1460	230895	TRUE	0.56	-0.0123682214937979	0.988604028005878	0.52	48	232307	-0.226413930198062	TRUE	1	0.3474988	0.876759966367115	-0.058737459108465	13	0	NA
ABCF1	ENSG00000204574	chr6:31493799-31494553	test	2924	229431	TRUE	0.808	-0.007884937255354	0.996578027151465	0.48	112	232243	0.135913648754885	TRUE	1	0.3836508	0.898436513657171	-0.0523841960687377	20	0	NA
ABCF1	ENSG00000204574	chr6:31494826-31495422	test	2779	229576	TRUE	0.296	0.00972801148208458	0.967411745879341	0.48	118	232237	0.137077686327893	TRUE	1	0.2615339	0.841700408102679	0.0544613662088962	20	0	NA
ABCF1	ENSG00000204574	chr6:31497604-31498618	test	2868	229487	TRUE	0.724	-0.00881486902748696	0.995869601354471	1	72	232283	-0.170946415165611	TRUE	1	0.7978667	0.994037763262353	-0.052189671448222	20	0	NA
ABCF1	ENSG00000204574	chr6:31497782-31499781	test	3775	228580	TRUE	0.0237429567841987	0.0206525791584462	0.86170055669499	0.0288926628545982	249	232106	0.140072667320047	TRUE	0.567863007995474	0.0435018	0.54262406799305	0.03500827859225	20	0	NA
ABCF1	ENSG00000204574	chr6:31498750-31499105	test	3212	229143	TRUE	0.932	-0.00344287397522347	0.99834006829093	0.56	182	232173	-0.117505389032524	TRUE	1	0.7401377	0.987395402310311	-0.0229732139717763	20	0	NA
ABCF1	ENSG00000204574	chr6:31508898-31509553	test	2663	229692	TRUE	0.62	-0.0121280892573565	0.993395963677016	0.48	248	232107	0.105567716888971	TRUE	1	0.4911309	0.936443505044156	-0.0500860448325616	20	0	NA
ABCF1	ENSG00000204574	chr6:31510507-31513057	test	1965	230390	TRUE	0.224	-0.0248189659284188	0.958001689440994	1	64	232291	-0.164391452367375	TRUE	1	0.7736763	0.991058285548114	-0.0627936923496288	20	0	NA
ABCF1	ENSG00000204574	chr6:31511215-31511680	test	3080	229275	TRUE	0.944	-0.00421632868678712	0.99834006829093	0.256091872140768	174	232181	-0.159603717810476	TRUE	0.962282164488651	0.1451898	0.733207974447837	-0.0471487200383289	20	0	NA
ABCF1	ENSG00000204574	chr6:31515513-31516701	test	2425	229930	TRUE	0.62	0.00513333478681677	0.993395963677016	0.8	97	232258	0.138987322388202	TRUE	1	0.6776418	0.983816753563391	0.0403426985589097	20	0	NA
ABCF1	ENSG00000204574	chr6:31517213-31517602	test	2453	229902	TRUE	0.896	-0.00301420152193899	0.998333660665575	0.912	83	232272	0.161500264497671	TRUE	1	0.0969723	0.662550318850884	0.056953878846223	19	0	NA
ABCF1	ENSG00000204574	chr6:31522833-31523158	test	2859	229496	TRUE	0.772	-0.00527435460725956	0.995869601354471	1	263	232092	-0.0934637481921723	TRUE	1	0.7158969	0.986889336837718	-0.0443543332455945	20	0	NA
ABCF1	ENSG00000204574	chr6:31525859-31526473	test	2850	229505	TRUE	0.504	0.00505947881020985	0.984148355426973	1	72	232283	0.116969850537824	TRUE	1	0.7306712	0.987395402310311	0.0378263780770504	20	0	NA
ABCF1	ENSG00000204574	chr6:31528277-31530194	test	2601	229754	TRUE	0.432	-0.0158593660935611	0.981414566126783	1	116	232239	-0.109326062066841	TRUE	1	0.9564658	0.99997801125977	-0.038506121905533	20	0	NA
ABCF1	ENSG00000204574	chr6:31533582-31537581	test	2903	229452	TRUE	0.032	0.0259847597546519	0.86170055669499	0.72	144	232211	0.124728583609304	TRUE	1	0.1430557	0.733207974447837	0.0542965343162936	20	0	NA
ABCF1	ENSG00000204574	chr6:31541111-31542661	test	2579	229776	TRUE	0.304	0.0123463887617579	0.967945835737642	1	144	232211	0.0856664162306959	TRUE	1	0.9728439	0.99997801125977	0.0270316135980836	20	0	NA
ABCF1	ENSG00000204574	chr6:31541761-31541994	test	1321	231034	TRUE	0.332	-0.0236918150207726	0.971781010390541	0.44	129	232226	-0.139254071868843	TRUE	1	0.3265992	0.873342829066667	-0.0526696105523381	10	0	NA
ABCF1	ENSG00000204574	chr6:31546358-31547231	test	2517	229838	TRUE	0.932	-0.0031739671473443	0.99834006829093	1	116	232239	0.102278578477754	TRUE	1	0.7872434	0.993171133338064	0.0324072926268399	19	0	NA
ABCF1	ENSG00000204574	chr6:31547323-31547789	test	2811	229544	TRUE	0.292	-0.0207657459033082	0.966440384070008	0.24219207494662	136	232219	0.142283963365287	TRUE	0.943927205952522	0.1025519	0.6793768733141	-0.0671205481673365	20	0	NA
ABCF1	ENSG00000204574	chr6:31548048-31548524	test	2769	229586	TRUE	0.464	-0.0140912747165776	0.981944822941222	0.64	68	232287	-0.250483727498001	TRUE	1	0.4911309	0.936443505044156	-0.060639434419088	20	0	NA
ABCF1	ENSG00000204574	chr6:31551431-31551649	test	2799	229556	TRUE	0.528	-0.0133183585780481	0.98620817354603	1	161	232194	0.101197405171785	TRUE	1	0.631833	0.975921446396612	-0.0475838320737191	20	0	NA
ABCF1	ENSG00000204574	chr6:31558164-31558469	test	2433	229922	TRUE	0.216	0.0138643018937183	0.956624959340778	1	208	232147	0.0984764174565738	TRUE	1	0.9258254	0.99997801125977	0.0296384013055528	19	0	NA
ABCF1	ENSG00000204574	chr6:31558756-31559619	test	2579	229776	TRUE	0.392	-0.0133788119114098	0.97828425763998	1	212	232143	-0.0768839297966579	TRUE	1	0.9189724	0.99997801125977	-0.0283798174461257	20	0	NA
ABCF1	ENSG00000204574	chr6:31559695-31560201	test	2451	229904	TRUE	0.608	0.00238060917930616	0.992684307298745	1	135	232220	-0.1101376003361	TRUE	1	0.8443925	0.996924060331373	-0.0319144658453455	20	0	NA
ABCF1	ENSG00000204574	chr6:31560306-31560752	test	2569	229786	TRUE	0.084	0.0205887656566444	0.922475601559349	0.56	119	232236	0.146711082252715	TRUE	1	0.7401377	0.987395402310311	0.0395298272528154	20	0	NA
ABCF1	ENSG00000204574	chr6:31563051-31563662	test	3033	229322	TRUE	0.044	0.0215705919722748	0.871402666666667	0.0634204909173687	227	232128	0.129887775699175	TRUE	0.663407580174927	0.191268	0.78996864308526	0.0504811054852723	20	0	NA
ABCF1	ENSG00000204574	chr6:31567593-31567936	test	2744	229611	TRUE	0.732	-0.0080625115920081	0.995869601354471	0.8	264	232091	-0.0939844315092353	TRUE	1	0.8375943	0.995767853629691	-0.0324533094960348	20	0	NA
ABCF1	ENSG00000204574	chr6:31568100-31568377	test	2039	230316	TRUE	0.748	0.00199318473490839	0.995869601354471	1	110	232245	0.133742610504783	TRUE	1	0.6303931	0.975921446396612	-0.0478607529595772	19	0	NA
ABCF1	ENSG00000204574	chr6:31570582-31572581	test	2585	229770	TRUE	0.308	0.00936710574493604	0.967945835737642	0.253558320056237	165	232190	0.143463662458031	TRUE	0.961565134822093	0.2484309	0.82507065538674	-0.0503710691486542	20	0	NA
ABCF1	ENSG00000204574	chr6:31571859-31572562	test	2959	229396	TRUE	0.08	0.0208043811089214	0.919718547706164	0.118008677669791	206	232149	0.13675153328498	TRUE	0.769508317568763	0.0541634	0.56756634403183	0.0544228129437024	20	0	NA
ABCF1	ENSG00000204574	chr6:31573932-31575931	test	3060	229295	TRUE	0.656	-0.000216510187864394	0.994706572855528	0.48	154	232201	0.126365999949439	TRUE	1	0.1164468	0.696652826956083	-0.0530794950375057	20	0	NA
ABCF1	ENSG00000204574	chr6:31574156-31574793	test	3206	229149	TRUE	0.604	-0.010423140852478	0.992560819101644	0.64	125	232230	0.150238572089856	TRUE	1	0.1967415	0.790445297672185	-0.0775571200763862	20	0	NA
ABCF1	ENSG00000204574	chr6:31578384-31578819	test	2273	230082	TRUE	0.176	0.0172844267919161	0.954660646703406	0.8	120	232235	0.147043773534819	TRUE	1	0.5741146	0.959494133275596	0.0477651781264401	20	0	NA
ABCF1	ENSG00000204574	chr6:31580307-31582306	test	3176	229179	TRUE	0.584	0.00303336096633355	0.991395207727076	0.64	190	232165	0.119123314674929	TRUE	1	0.762634	0.990684171369075	0.0331634428313436	20	0	NA
ABCF1	ENSG00000204574	chr6:31580665-31581864	test	2982	229373	TRUE	0.432	0.00585734553251549	0.981414566126783	0.836	189	232166	0.0997450036174627	TRUE	1	0.4917249	0.936443505044156	-0.0403278076130684	19	0	NA
ABCF1	ENSG00000204574	chr6:31585583-31585819	test	3167	229188	TRUE	0.176	0.0114985702438224	0.954660646703406	0.0100028116866352	108	232247	-0.276356240058269	TRUE	0.445400652969683	0.0041827	0.282279139336493	-0.0907290855270744	20	0	NA
ABCF1	ENSG00000204574	chr6:31589309-31589721	test	2794	229561	TRUE	0.972	-0.00438557270415507	0.998976934160245	0.342512361455586	119	232236	-0.186580690433353	TRUE	1	0.0530206	0.565847492931112	-0.056669287936677	20	0	NA
ABCF1	ENSG00000204574	chr6:31592513-31593395	test	2487	229868	TRUE	0.588	0.0038789575533964	0.991395207727076	1	157	232198	-0.118980139976221	TRUE	1	0.7311574	0.987395402310311	0.0383154784845432	20	0	NA
ABCF1	ENSG00000204574	chr6:31596984-31597323	test	1498	230857	TRUE	0.08	-0.0353663418353594	0.919718547706164	0.84	108	232247	-0.117420851442755	TRUE	1	0.747128	0.987977925242682	-0.0610133318654601	15	0	NA
ABCF1	ENSG00000204574	chr6:31598439-31599041	test	3150	229205	TRUE	0.704	0.000620507942054038	0.99583703011099	0.103646214886367	79	232276	0.221521237606913	TRUE	0.743548763321938	0.2771582	0.847128409361702	0.0406357624954537	20	0	NA
ABCF1	ENSG00000204574	chr6:31609362-31610490	test	2760	229595	TRUE	0.872	-0.000287986191282119	0.997650846516792	1	130	232225	0.116236261864333	TRUE	1	0.7001184	0.983816753563391	0.0320216718635385	20	0	NA
ABCF1	ENSG00000204574	chr6:31613382-31615931	test	2243	230112	TRUE	0.612	-0.0105978425959203	0.99298367428004	0.8	165	232190	0.113401217209618	TRUE	1	0.5384301	0.94906012567417	-0.0519644577050844	20	0	NA
ABCF1	ENSG00000204574	chr6:31618257-31620457	test	3009	229346	TRUE	0.62	-0.00852094646098234	0.993395963677016	0.72	86	232269	-0.19986843507385	TRUE	1	0.4344406	0.918548900612512	-0.0610027882384352	20	0	NA
ABCF1	ENSG00000204574	chr6:31619900-31621361	test	2513	229842	TRUE	0.552	0.00636214698335902	0.988537156385637	1	269	232086	-0.0820705344994961	TRUE	1	0.4759712	0.9324118730543	-0.0483614358739859	20	0	NA
ABCF1	ENSG00000204574	chr6:31628282-31630281	test	2813	229542	TRUE	0.732	0.00142874729129328	0.995869601354471	0.589062348631832	257	232098	0.0889653543235043	TRUE	1	0.4008987	0.901302423272108	-0.0394114399460537	20	0	NA
ABCF1	ENSG00000204574	chr6:31631181-31632983	test	2628	229727	TRUE	0.412	-0.0128158948902355	0.979510156568302	1	210	232145	-0.0946563622479402	TRUE	1	0.4160197	0.909398857894251	-0.0537605466784198	19	0	NA
ABCF1	ENSG00000204574	chr6:31637209-31638951	test	2819	229536	TRUE	0.236	-0.0213260041686274	0.958001689440994	1	129	232226	-0.122988001125681	TRUE	1	0.9600096	0.99997801125977	-0.0462896066924803	20	0	NA
ABCF1	ENSG00000204574	chr6:31638882-31641381	test	2457	229898	TRUE	0.132	-0.0242882571689105	0.939747973856209	0.8	87	232268	-0.180058459185776	TRUE	1	0.471094	0.9324118730543	-0.0516652217651149	20	0	NA
ABCF1	ENSG00000204574	chr6:31639340-31639728	test	3314	229041	TRUE	0.248	0.0114139603294721	0.960103876409819	0.159476953188818	332	232023	0.102807528139622	TRUE	0.831702736890871	0.3741826	0.895454445576159	0.0303493561929079	20	0	NA
ABCF1	ENSG00000204574	chr6:31643943-31644721	test	2374	229981	TRUE	0.224	-0.0259704888714651	0.958001689440994	0.091445487489368	115	232240	-0.237035682163148	TRUE	0.727648746633586	0.1059458	0.6793768733141	-0.085355862541641	20	0	NA
ABCF1	ENSG00000204574	chr6:31644432-31646581	test	2667	229688	TRUE	0.94	-0.00459787062480577	0.99834006829093	0.244413209135921	212	232143	0.119155020306867	TRUE	0.948345178403617	0.4901625	0.936443505044156	-0.0401743199975436	19	0	NA
ABCF1	ENSG00000204574	chr6:31650807-31653131	test	2665	229690	TRUE	0.036	-0.0361100209877403	0.86170055669499	1	133	232222	-0.104336861857959	TRUE	1	0.8473027	0.996924060331373	-0.0600891463750447	19	0	NA
ABCF1	ENSG00000204574	chr6:31651695-31653469	test	2637	229718	TRUE	0.556	-0.00922301017006277	0.988604028005878	1	190	232165	-0.0802191585588461	TRUE	1	0.760091	0.990684171369075	-0.033670779124905	20	0	NA
ABCF1	ENSG00000204574	chr6:31658396-31658559	test	2376	229979	TRUE	0.036	-0.0361977448098696	0.86170055669499	0.0771123268998758	108	232247	-0.215079855277178	TRUE	0.697798720088297	0.2227733	0.815637726596501	-0.0720730608501719	19	0	NA
ABCF1	ENSG00000204574	chr6:31659112-31659495	test	3522	228833	TRUE	0.156	0.0133682858096131	0.949788642122522	0.72	310	232045	0.0880418401596139	TRUE	1	0.1634134	0.755934473338456	0.0456231131996714	20	0	NA
ABCF1	ENSG00000204574	chr6:31659583-31660191	test	3233	229122	TRUE	0.108	-0.0244971521585768	0.929514538558786	1	267	232088	-0.0800938233635389	TRUE	1	0.7458767	0.987395402310311	-0.0447363098057638	20	0	NA
ABCF1	ENSG00000204574	chr6:31660259-31661159	test	2385	229970	TRUE	0.592	-0.0143490038660343	0.991773603477975	0.0129520808997313	59	232296	-0.346925950004418	TRUE	0.476504254939299	0.0507115	0.562389902292576	-0.0741445266499006	20	0	NA
ABCF1	ENSG00000204574	chr6:31663939-31664258	test	2671	229684	TRUE	0.764	0.00223846967571317	0.995869601354471	0.131193333479925	198	232157	0.132402770924476	TRUE	0.790400247856281	0.0899995	0.650493456309693	0.0513209689357292	20	0	NA
ABCF1	ENSG00000204574	chr6:31664701-31666410	test	2721	229634	TRUE	0.108	-0.02266773126231	0.929514538558786	0.48	139	232216	-0.162461967957364	TRUE	1	0.3972375	0.901302423272108	-0.044287093253512	20	0	NA
ABCF1	ENSG00000204574	chr6:31665807-31669106	test	2572	229783	TRUE	0.052	0.024616745122279	0.888721338912134	0.72	228	232127	0.105013259766447	TRUE	1	0.4135515	0.909337915040588	0.0521465177519829	20	0	NA
ABCF1	ENSG00000204574	chr6:31666094-31666177	test	1236	231119	TRUE	0.688	0.00510275261152326	0.995703514739229	0.354321805755297	83	232272	-0.161458501816023	TRUE	1	0.5012429	0.941289847781651	-0.0457146049197151	9	0	NA
ABCF1	ENSG00000204574	chr6:31674960-31675298	test	2305	230050	TRUE	0.4	-0.0181087047242525	0.97828425763998	1	119	232236	-0.123074921329784	TRUE	1	0.9604537	0.99997801125977	-0.0473843359837799	20	0	NA
ABCF1	ENSG00000204574	chr6:31676763-31677222	test	2831	229524	TRUE	0.132	-0.0238335348909668	0.939747973856209	1	177	232178	-0.0954210445575092	TRUE	1	0.8971906	0.998502891228647	-0.0424325687950811	20	0	NA
ABCF1	ENSG00000204574	chr6:31680584-31681602	test	2385	229970	TRUE	0.28	-0.0210842049060123	0.965384929055881	1	99	232256	-0.159486436735425	TRUE	1	0.5162628	0.941981674125731	-0.0490984196928458	20	0	NA
ABCF1	ENSG00000204574	chr6:31682877-31683871	test	2089	230266	TRUE	0.052	-0.0357725508555089	0.888721338912134	0.88	86	232269	0.152377686487665	TRUE	1	0.0821154	0.635656866819073	-0.0777900055764568	20	0	NA
ABCF1	ENSG00000204574	chr6:31686527-31686872	test	2173	230182	TRUE	0.132	0.0224000756256388	0.939747973856209	1	92	232263	0.109162356896994	TRUE	1	0.9044326	0.999257665400629	0.0384144000948951	20	0	NA
ABCF1	ENSG00000204574	chr6:31687457-31687620	test	2554	229801	TRUE	0.552	-0.0107939443228593	0.988537156385637	0.96	44	232311	0.203705965092464	TRUE	1	0.4964451	0.936443505044156	-0.0464599894320167	20	0	NA
ABCF1	ENSG00000204574	chr6:31689418-31689982	test	2446	229909	TRUE	0.984	-0.00171442891149809	0.999551073697823	0.56	92	232263	0.181644634702764	TRUE	1	0.7401377	0.987395402310311	-0.029286188189851	20	0	NA
ABCF1	ENSG00000204574	chr6:31690204-31691207	test	2305	230050	TRUE	0.46	0.00765143940370128	0.981847729529184	0.253452710132624	171	232184	0.131389314653379	TRUE	0.961265601622527	0.500009	0.94016260453837	0.0324764849219253	20	0	NA
ABCF1	ENSG00000204574	chr6:31690757-31692756	test	3203	229152	TRUE	0.076	0.0211396958682495	0.913991461798911	1	275	232080	0.068086701154872	TRUE	1	0.5600288	0.957515716012695	0.03743713779704	20	0	NA
ABCF1	ENSG00000204574	chr6:31691466-31692043	test	2792	229563	TRUE	0.744	-0.00829876209180358	0.995869601354471	1	164	232191	-0.105362993374978	TRUE	1	0.8425464	0.996924060331373	-0.03299485360315	20	0	NA
ABCF1	ENSG00000204574	chr6:31702534-31703582	test	2952	229403	TRUE	0.592	0.00297892834460134	0.991773603477975	0.161028101695758	316	232039	-0.112671875038851	TRUE	0.834834530594384	0.3766035	0.895454445576159	-0.033567942791234	20	0	NA
ABCF1	ENSG00000204574	chr6:31706742-31706917	test	2962	229393	TRUE	0.796	0.00262320255576443	0.996207243090876	1	104	232251	0.150767640995587	TRUE	1	0.4938671	0.936443505044156	0.0478893344570658	20	0	NA
ABCF1	ENSG00000204574	chr6:31710646-31710912	test	2496	229859	TRUE	0.384	0.00766180010342365	0.975723803303163	0.101171615897352	252	232103	-0.139058093070663	TRUE	0.741955954222085	0.0056191	0.30759706073903	-0.0679022378413612	20	0	NA
ABCF1	ENSG00000204574	chr6:31711205-31712020	test	2619	229736	TRUE	0.324	0.0105635077921211	0.970550601349369	0.72	114	232241	0.154923740316512	TRUE	1	0.2419419	0.815637726596501	0.0684756525081652	20	0	NA
ABCF1	ENSG00000204574	chr6:31713909-31714678	test	2435	229920	TRUE	0.668	-0.00906783314512483	0.994706572855528	0.106389311966589	112	232243	-0.193109183043999	TRUE	0.75074484090683	0.2626056	0.841700408102679	-0.0552630965933408	18	0	NA
ABCF1	ENSG00000204574	chr6:31717532-31717882	test	2730	229625	TRUE	0.468	-0.0131293807575483	0.982409375796178	0.631090570827969	67	232288	-0.18491409449593	TRUE	1	0.6460739	0.98097605572639	-0.0506097279587483	20	0	NA
ABCF1	ENSG00000204574	chr6:31718391-31718642	test	2682	229673	TRUE	0.956	-0.00266132484872417	0.998433484186035	1	70	232285	0.115636764909977	TRUE	1	0.760091	0.990684171369075	0.0408052646216358	20	0	NA
ABCF1	ENSG00000204574	chr6:31723308-31723688	test	2415	229940	TRUE	0.184	-0.0247069696244877	0.954787436084733	1	91	232264	0.147181812722931	TRUE	1	0.6769692	0.983816753563391	-0.043687916627876	18	0	NA
ABCF1	ENSG00000204574	chr6:31727307-31729306	test	2873	229482	TRUE	0.808	-0.00724274427430505	0.996578027151465	1	132	232223	-0.117521378050927	TRUE	1	0.1999662	0.793385679102063	-0.0502435928973407	20	0	NA
ABCF1	ENSG00000204574	chr6:31728778-31730584	test	2867	229488	TRUE	0.5	0.00346505552859	0.984146488374895	0.88	249	232106	0.0911320106585545	TRUE	1	0.8605408	0.996924060331373	0.0312582484434471	20	0	NA
ABCF1	ENSG00000204574	chr6:31734684-31735403	test	2795	229560	TRUE	0.072	-0.03154208719311	0.912498914055228	0.115503896266169	108	232247	-0.186548192929709	TRUE	0.765461187987307	0.0058859	0.315067980812641	-0.068352481779439	19	0	NA
ABCF1	ENSG00000204574	chr6:31736254-31736691	test	3075	229280	TRUE	0.3	0.00954850118722295	0.967632659507265	0.72	211	232144	0.107580434624016	TRUE	1	0.1430557	0.733207974447837	0.0450431831686171	20	0	NA
ABCF1	ENSG00000204574	chr6:31736414-31736521	test	1393	230962	TRUE	0.3	0.0163244385090344	0.967632659507265	1	278	232077	0.0610681620451727	TRUE	1	0.550214	0.957468989068836	0.0340959319804401	10	0	NA
ABCF1	ENSG00000204574	chr6:31737471-31737868	test	2914	229441	TRUE	0.292	0.00881922634055021	0.966440384070008	0.48	144	232211	-0.151907001510263	TRUE	1	0.4964451	0.936443505044156	-0.0397691991674279	20	0	NA
ABCF1	ENSG00000204574	chr6:31737959-31738266	test	2659	229696	TRUE	0.32	-0.0198079682075032	0.970309553856432	1	268	232087	-0.104901885201044	TRUE	1	0.2389915	0.815637726596501	-0.0575305292614844	20	0	NA
ABCF1	ENSG00000204574	chr6:31738650-31738862	test	2927	229428	TRUE	0.476	-0.011272274726696	0.982489476849068	0.532	340	232015	0.0725433280884511	TRUE	1	0.6511216	0.981387691582548	-0.0402201879134627	19	0	NA
ABCF1	ENSG00000204574	chr6:31739606-31740673	test	2600	229755	TRUE	0.732	-0.00796371695456566	0.995869601354471	0.48	153	232202	-0.161343954086699	TRUE	1	0.4143166	0.909337915040588	-0.0475580409118034	20	0	NA
ABCF1	ENSG00000204574	chr6:31739907-31743157	test	2620	229735	TRUE	0.864	-0.00520513226579089	0.997650846516792	0.138623139468021	65	232290	0.240658207145542	TRUE	0.80387494709405	0.3403341	0.876759966367115	0.0499813766361504	20	0	NA
ABCF1	ENSG00000204574	chr6:31745203-31745428	test	3025	229330	TRUE	0.88	-0.00169932486000191	0.997650846516792	1	137	232218	0.118347730119739	TRUE	1	0.9108615	0.999257665400629	-0.0243230889919102	20	0	NA
ABCF1	ENSG00000204574	chr6:31747177-31747395	test	2689	229666	TRUE	0.364	-0.0158871638614082	0.974344255388106	1	141	232214	-0.0902681421247498	TRUE	1	0.9600096	0.99997801125977	-0.0327567064280657	20	0	NA
ABCF1	ENSG00000204574	chr6:31749537-31749955	test	1946	230409	TRUE	0.644	-0.00955018690017084	0.994278396893842	1	55	232300	0.176254515158449	TRUE	1	0.6460739	0.98097605572639	-0.0450612688633388	20	0	NA
ABCF1	ENSG00000204574	chr6:31750303-31751126	test	2749	229606	TRUE	0.144	-0.0246990295960865	0.945578008198698	0.252089019722017	76	232279	0.209806732849307	TRUE	0.958598829059514	0.2763309	0.845181038672631	-0.0573689231724649	20	0	NA
ABCF1	ENSG00000204574	chr6:31752860-31753761	test	2941	229414	TRUE	0.56	0.00495872429581956	0.988604028005878	0.912	145	232210	0.114408038986274	TRUE	1	0.6303931	0.975921446396612	0.0365421040640114	19	0	NA
ABCF1	ENSG00000204574	chr6:31762532-31764531	test	2588	229767	TRUE	0.7	-0.0105211867696089	0.99583703011099	0.72	201	232154	0.0958479085368693	TRUE	1	0.0578878	0.580300160544122	-0.0589312688685828	20	0	NA
ABCF1	ENSG00000204574	chr6:31762763-31764032	test	2461	229894	TRUE	0.532	0.00577988083946868	0.98620817354603	1	130	232225	0.108734748875914	TRUE	1	0.7823844	0.991058285548114	0.0271577462147058	20	0	NA
ABCF1	ENSG00000204574	chr6:31764314-31764571	test	3230	229125	TRUE	0.796	-0.00885476799734786	0.996207243090876	0.220368871546638	87	232268	0.189718283810915	TRUE	0.921286951753133	0.1688752	0.764145504091632	0.0468693366934886	19	0	NA
ABCF1	ENSG00000204574	chr6:31765928-31766802	test	2772	229583	TRUE	0.672	0.00239887003594363	0.995310985006436	1	139	232216	-0.116746398867437	TRUE	1	0.7458767	0.987395402310311	-0.0391102680330942	20	0	NA
ABCF1	ENSG00000204574	chr6:31769615-31770257	test	2414	229941	TRUE	0.184	0.0156597814636914	0.954787436084733	0.8	57	232298	0.197981185761192	TRUE	1	0.3719821	0.895454445576159	0.0539397387829126	20	0	NA
ABCF1	ENSG00000204574	chr6:31770470-31770715	test	2518	229837	TRUE	0.212	-0.0215766642207222	0.956624959340778	0.64	87	232268	0.186359045791036	TRUE	1	0.7226629	0.987395402310311	-0.0433780027623697	20	0	NA
ABCF1	ENSG00000204574	chr6:31772888-31773174	test	2467	229888	TRUE	0.232	-0.0202096682905379	0.958001689440994	1	214	232141	-0.0838050610753474	TRUE	1	0.9112615	0.999257665400629	-0.0420765172197976	20	0	NA
ABCF1	ENSG00000204574	chr6:31775257-31778081	test	2823	229532	TRUE	0.712	-0.00992290275990815	0.995869601354471	0.64	135	232220	-0.135726745441409	TRUE	1	0.5166864	0.941981674125731	-0.0471444500620025	20	0	NA
ABCF1	ENSG00000204574	chr6:31776485-31778192	test	3061	229294	TRUE	0.84	0.00101944742682969	0.997310369531888	0.64	250	232105	0.106136136845892	TRUE	1	0.3972375	0.901302423272108	-0.0462227318619909	20	0	NA
ABCF1	ENSG00000204574	chr6:31791353-31791641	test	2709	229646	TRUE	0.344	-0.016698356126686	0.973356054308673	0.120271817244942	61	232294	-0.261552954902545	TRUE	0.770364746615582	0.3083284	0.859235588439463	-0.0640482088747938	20	0	NA
ABCF1	ENSG00000204574	chr6:31794259-31796391	test	3096	229259	TRUE	0.38	0.00746913339520194	0.975512051032272	1	260	232095	0.0764079174480139	TRUE	1	0.6137	0.970761073541843	0.0395855917037618	20	0	NA
ABCF1	ENSG00000204574	chr6:31806092-31807536	test	3014	229341	TRUE	0.596	0.00638892945900249	0.992560819101644	1	215	232140	0.0832610758101442	TRUE	1	0.8591128	0.996924060331373	0.0254877978892596	19	0	NA
ABCF1	ENSG00000204574	chr6:31814206-31817021	test	2826	229529	TRUE	0.192	-0.022746111029095	0.954787436084733	0.532	112	232243	-0.186163561815041	TRUE	1	0.1062892	0.680088701753912	-0.0608351130162158	19	0	NA
ABCF1	ENSG00000204574	chr6:31817239-31817580	test	2636	229719	TRUE	0.072	0.0202306407016781	0.912498914055228	0.0267219206990816	123	232232	0.195433380074897	TRUE	0.560026490891274	0.0899995	0.650493456309693	0.0500963150607171	20	0	NA
ABCF1	ENSG00000204574	chr6:31821242-31822577	test	2804	229551	TRUE	0.94	-0.00494674196808464	0.99834006829093	1	245	232110	-0.0839902888492556	TRUE	1	0.6531607	0.981387691582548	-0.0312648307690901	20	0	NA
ABCF1	ENSG00000204574	chr6:31821432-31823431	test	2783	229572	TRUE	0.712	0.00193209689399421	0.995869601354471	0.96	161	232194	-0.109429849955681	TRUE	1	0.2636104	0.841700408102679	0.0387206080823861	20	0	NA
ABCF1	ENSG00000204574	chr6:31826877-31828644	test	2878	229477	TRUE	0.764	-0.000829978131552611	0.995869601354471	0.88	101	232254	0.154209774825953	TRUE	1	0.180198	0.770378138760296	-0.0496181648135111	20	0	NA
ABCF1	ENSG00000204574	chr6:31829433-31829741	test	397	231958	TRUE	0.232	-0.0487452611221686	0.958001689440994	0.712	166	232189	-0.0530861123375475	TRUE	1	0.2286017	0.815637726596501	-0.0494972952594853	2	0	NA
ABCF1	ENSG00000204574	chr6:31834234-31835425	test	2580	229775	TRUE	0.00940375500431973	-0.0417894711739184	0.737339473072173	0.108820779011153	88	232267	-0.217998077196954	TRUE	0.755307520272256	0.1283298	0.716560953922261	-0.0785328437970067	20	0	NA
ABCF1	ENSG00000204574	chr6:31840063-31840910	test	2052	230303	TRUE	0.044	-0.0372815357532077	0.871402666666667	0.0699821121595184	109	232246	-0.213174338566287	TRUE	0.680882811397315	0.1888145	0.784165853515123	-0.0589506638588708	20	0	NA
ABCF1	ENSG00000204574	chr6:31841008-31842456	test	3024	229331	TRUE	0.668	0.00399075782696512	0.994706572855528	0.118450558655382	130	232225	0.168226187337034	TRUE	0.769508317568763	0.305021	0.859235588439463	-0.0406567981476422	20	0	NA
ABCF1	ENSG00000204574	chr6:31851673-31852487	test	2494	229861	TRUE	0.24	0.0154074486481774	0.958053261666259	0.8	244	232111	0.0868560261199118	TRUE	1	0.700815	0.983816753563391	0.0389584581623674	20	0	NA
ABCF1	ENSG00000204574	chr6:31852624-31853075	test	1231	231124	TRUE	0.928	-0.00671568064227035	0.99834006829093	1	59	232296	-0.143958310349125	TRUE	1	0.3112322	0.859235588439463	-0.061948886910731	10	0	NA
ABCF1	ENSG00000204574	chr6:31855366-31855668	test	1160	231195	TRUE	0.1	-0.0372501263253631	0.92760304303395	0.0581619491965222	102	232253	-0.198139472812839	TRUE	0.653631508534752	0.1482159	0.734100747586543	-0.0911035098343507	12	0	NA
ABCF1	ENSG00000204574	chr6:31862357-31865881	test	3524	228831	TRUE	0.084	0.0145127214583733	0.922475601559349	1	352	232003	0.0593834853471684	TRUE	1	0.9112615	0.999257665400629	-0.0292694893834776	20	0	NA
ABCF1	ENSG00000204574	chr6:31862478-31864168	test	2802	229553	TRUE	0.472	0.00748560221995387	0.982409375796178	0.8	206	232149	0.101017856502593	TRUE	1	0.3802996	0.895454445576159	-0.0431640917134654	20	0	NA
ABCF1	ENSG00000204574	chr6:31870397-31871573	test	2554	229801	TRUE	0.932	0.000337692512718757	0.99834006829093	1	70	232285	-0.160076239304762	TRUE	1	0.9045694	0.999257665400629	-0.0451428146142105	19	0	NA
ABCF1	ENSG00000204574	chr6:31874908-31875284	test	2553	229802	TRUE	0.404	-0.0173930238254023	0.97828425763998	0.393397809564737	123	232232	-0.16859160370841	TRUE	1	0.428013	0.916256470117088	-0.0708011596860952	20	0	NA
ABCF1	ENSG00000204574	chr6:31877029-31879215	test	2957	229398	TRUE	0.42	0.00867389598700896	0.981253181571196	1	56	232299	0.142459396361742	TRUE	1	0.9396715	0.99997801125977	0.0373411067111569	20	0	NA
ABCF1	ENSG00000204574	chr6:31882412-31882682	test	2702	229653	TRUE	0.928	-0.00532782992955916	0.99834006829093	1	105	232250	0.135955465646577	TRUE	1	0.6450011	0.98097605572639	-0.0350866518980642	19	0	NA
ABCF1	ENSG00000204574	chr6:31888461-31889457	test	2592	229763	TRUE	0.264	0.010162023189066	0.962134903640257	0.0529617561254228	146	232209	0.165466617379776	TRUE	0.643728419010669	0.1664003	0.75684782734425	0.0457358653096386	19	0	NA
ABCF1	ENSG00000204574	chr6:31896953-31898663	test	2518	229837	TRUE	0.816	0.0013751019090904	0.996578027151465	1	145	232210	0.0777506443278666	TRUE	1	0.8443925	0.996924060331373	-0.0297067578048609	20	0	NA
ABCF1	ENSG00000204574	chr6:31898032-31900031	test	2910	229445	TRUE	0.896	-3.17537381286925e-05	0.998333660665575	1	329	232026	0.0635213424748162	TRUE	1	0.7001184	0.983816753563391	-0.0355554645708498	20	0	NA
ABCF1	ENSG00000204574	chr6:31898742-31899032	test	2319	230036	TRUE	0.256	-0.0193717104280173	0.961238406030243	0.76	122	232233	-0.140135074433529	TRUE	1	0.5668889	0.959494133275596	-0.0463729236353278	19	0	NA
ABCF1	ENSG00000204574	chr6:31901422-31902703	test	2551	229804	TRUE	0.692	0.00306949581958893	0.99583703011099	0.0696943586187357	112	232243	-0.223147803708511	TRUE	0.680882811397315	0.2058085	0.802237992828958	-0.0378197416337382	20	0	NA
ABCF1	ENSG00000204574	chr6:31907333-31907885	test	531	231824	TRUE	0.872	0.00310671235507964	0.997650846516792	0.448	108	232247	-0.122091450121339	TRUE	1	0.3793405	0.895454445576159	-0.0551222497795431	4	0	NA
ABCF1	ENSG00000204574	chr6:31908818-31909158	test	1820	230535	TRUE	0.604	-0.0143937205412468	0.992560819101644	1	56	232299	-0.133250368513337	TRUE	1	0.9248248	0.99997801125977	-0.0471888230098088	18	0	NA
ABCF1	ENSG00000204574	chr6:31911491-31911673	test	387	231968	TRUE	0.508	0.0254433609398217	0.984148355426973	1	158	232197	0.0341967349946986	TRUE	1	0.7978019	0.994037763262353	0.0221353299346698	3	0	NA
ABCF1	ENSG00000204574	chr6:31919609-31920093	test	3082	229273	TRUE	0.14	-0.0229759626754598	0.94490746860542	1	305	232050	-0.0781351926186518	TRUE	1	0.7872434	0.993171133338064	-0.0382113715373331	19	0	NA
ABCF1	ENSG00000204574	chr6:31923019-31923477	test	2952	229403	TRUE	0.308	0.00721131512751594	0.967945835737642	1	129	232226	0.10165555097204	TRUE	1	0.7541192	0.990684171369075	0.0382685722585433	19	0	NA
ABCF1	ENSG00000204574	chr6:31927370-31928524	test	2686	229669	TRUE	0.136	-0.0251886301066302	0.9417974061202	1	242	232113	-0.0891197611445165	TRUE	1	0.8543606	0.996924060331373	-0.0504427539647273	20	0	NA
ABCF1	ENSG00000204574	chr6:31928642-31929979	test	2853	229502	TRUE	0.868	-0.000760238881363673	0.997650846516792	1	115	232240	-0.129783872616711	TRUE	1	0.9229728	0.99997801125977	-0.0278775436947922	20	0	NA
ABCF1	ENSG00000204574	chr6:31933313-31934377	test	2054	230301	TRUE	0.16	-0.021869958263796	0.951774757281553	0.112771570105395	40	232315	-0.312705596002868	TRUE	0.758514329899901	0.0322654	0.494900847411562	-0.0721397579882613	19	0	NA
ABCF1	ENSG00000204574	chr6:31933757-31937257	test	2909	229446	TRUE	0.96	-0.00341853183923257	0.998526138881108	0.96	80	232275	0.180174469892668	TRUE	1	0.8214608	0.995767853629691	-0.0409586100001893	20	0	NA
ABCF1	ENSG00000204574	chr6:31937857-31939856	test	2393	229962	TRUE	0.4	0.00876378559013968	0.97828425763998	1	195	232160	0.0814753044250855	TRUE	1	0.631833	0.975921446396612	-0.0338622172644417	20	0	NA
ABCF1	ENSG00000204574	chr6:31940351-31941119	test	2615	229740	TRUE	0.952	-0.00272153617358928	0.99834006829093	1	72	232283	0.153790029754874	TRUE	1	0.9557662	0.99997801125977	-0.0331547560655961	20	0	NA
ABCF1	ENSG00000204574	chr6:31945607-31951356	test	2933	229422	TRUE	0.7	-0.000224689660420996	0.99583703011099	0.153669955120057	146	232209	0.159830713569767	TRUE	0.825076777305356	0.3649691	0.893387173231923	-0.0377290282765449	20	0	NA
ABCF1	ENSG00000204574	chr6:31945771-31946245	test	2410	229945	TRUE	0.824	-0.00535457940527362	0.996578027151465	0.330214458502617	76	232279	-0.213458822487579	TRUE	1	0.4213366	0.914438534265734	-0.0591909873622442	19	0	NA
ABCF1	ENSG00000204574	chr6:31948750-31949416	test	2589	229766	TRUE	0.156	0.0166108549077943	0.949788642122522	0.240594612064254	97	232258	0.190422481125615	TRUE	0.9404376797096	0.041615	0.532901320907618	0.0551352655017925	20	0	NA
ABCF1	ENSG00000204574	chr6:31952224-31952653	test	3336	229019	TRUE	0.272	-0.0189715157410451	0.962312935775843	1	82	232273	-0.135612169592367	TRUE	1	0.9293668	0.99997801125977	-0.0375017708837522	20	0	NA
ABCF1	ENSG00000204574	chr6:31952857-31954856	test	2530	229825	TRUE	0.82	-0.00770635599258851	0.996578027151465	0.76	71	232284	-0.182738992376602	TRUE	1	0.4898789	0.936443505044156	-0.0574383761528155	19	0	NA
ABCF1	ENSG00000204574	chr6:31958452-31959632	test	2288	230067	TRUE	0.524	0.00608222889299448	0.985647486818171	1	151	232204	0.0831386025522434	TRUE	1	0.9286783	0.99997801125977	0.0337928813074229	19	0	NA
ABCF1	ENSG00000204574	chr6:31969629-31970067	test	3083	229272	TRUE	0.532	0.00550407441006673	0.98620817354603	1	207	232148	0.0686779887127771	TRUE	1	0.9313449	0.99997801125977	-0.0319185343832105	20	0	NA
ABCF1	ENSG00000204574	chr6:31971319-31972880	test	2709	229646	TRUE	0.128	-0.02600263194224	0.937664275466284	0.8	352	232003	-0.0918156915228669	TRUE	1	0.8375943	0.995767853629691	-0.036417309995504	20	0	NA
ABCF1	ENSG00000204574	chr6:31972971-31973326	test	2585	229770	TRUE	0.44	0.00732921711805323	0.981414566126783	1	120	232235	0.0963987294161217	TRUE	1	0.9396715	0.99997801125977	-0.0342257034935061	20	0	NA
ABCF1	ENSG00000204574	chr6:31978820-31980627	test	2472	229883	TRUE	0.584	0.00424054522433659	0.991395207727076	1	88	232267	-0.153695945815772	TRUE	1	0.88261	0.997696344792561	-0.0381343224986611	20	0	NA
ABCF1	ENSG00000204574	chr6:31981726-31982144	test	2414	229941	TRUE	0.796	-0.0058661155701949	0.996207243090876	0.176414057154108	165	232190	-0.164218753254317	TRUE	0.855529372582109	0.3997931	0.901302423272108	-0.0495536851788965	20	0	NA
ABCF1	ENSG00000204574	chr6:31982300-31983140	test	2924	229431	TRUE	0.7	-0.000440392749246676	0.99583703011099	1	133	232222	0.0691583684324433	TRUE	1	0.9794597	0.99997801125977	0.0235423058354363	20	0	NA
ABCF1	ENSG00000204574	chr6:31983861-31984064	test	2364	229991	TRUE	0.66	-0.00908840120384546	0.994706572855528	0.141319887190131	96	232259	-0.214491237600712	TRUE	0.806325010989774	0.3448381	0.876759966367115	-0.0432896945051258	20	0	NA
ABCF1	ENSG00000204574	chr6:31989275-31989852	test	2530	229825	TRUE	0.432	0.00771600682226614	0.981414566126783	0.223065752459937	211	232144	0.128364921658113	TRUE	0.92205013024602	0.4633822	0.930782883528714	-0.0347951558214648	20	0	NA
ABCF1	ENSG00000204574	chr6:31997498-31998270	test	2959	229396	TRUE	0.804	-0.00747281184632298	0.99634385571045	1	138	232217	-0.0965297850237306	TRUE	1	0.5166864	0.941981674125731	-0.0438121984123101	20	0	NA
ABCF1	ENSG00000204574	chr6:32002562-32003711	test	2801	229554	TRUE	0.268	0.0121995832788135	0.962161810591079	0.56	301	232054	0.0861425615969305	TRUE	1	0.09547	0.659813121295938	0.0528913174942369	20	0	NA
ABCF1	ENSG00000204574	chr6:32011727-32012212	test	2700	229655	TRUE	0.32	-0.0174620526201021	0.970309553856432	1	167	232188	0.0982892629130074	TRUE	1	0.7914751	0.994037763262353	-0.0420464523247981	19	0	NA
ABCF1	ENSG00000204574	chr6:32012313-32013264	test	2668	229687	TRUE	0.28	-0.018285604239261	0.965384929055881	0.88	91	232264	-0.151716155422917	TRUE	1	0.8605408	0.996924060331373	-0.0350244667264132	20	0	NA
ABCF1	ENSG00000204574	chr6:32044972-32047303	test	2500	229855	TRUE	0.076	-0.0237050808415495	0.913991461798911	1	87	232268	0.0954683348448619	TRUE	1	0.9526633	0.99997801125977	-0.0402364495409482	20	0	NA
ABCF1	ENSG00000204574	chr6:32048173-32048746	test	2948	229407	TRUE	0.452	-0.0161766385064466	0.981726743413182	0.434678415302382	162	232193	0.127458770236661	TRUE	1	0.6637038	0.983816753563391	-0.0352775558386755	20	0	NA
ABCF1	ENSG00000204574	chr6:32055182-32057181	test	2836	229519	TRUE	0.416	-0.0154099760558568	0.979951095732411	1	110	232245	-0.110722237042143	TRUE	1	0.9476385	0.99997801125977	-0.0316413368159293	19	0	NA
ABCF1	ENSG00000204574	chr6:32061096-32061628	test	2820	229535	TRUE	0.404	0.00973410299813837	0.97828425763998	0.48	83	232272	0.164189069815976	TRUE	1	0.0618549	0.587712464470871	-0.06548218168606	20	0	NA
ABCF1	ENSG00000204574	chr6:32063032-32065131	test	2212	230143	TRUE	0.856	-0.000939504017218429	0.997575805991441	1	128	232227	0.0995507522442927	TRUE	1	0.9564658	0.99997801125977	0.0294660722770772	20	0	NA
ABCF1	ENSG00000204574	chr6:32067157-32069156	test	3104	229251	TRUE	0.024	0.0257843103599615	0.86170055669499	0.0686883403669998	81	232274	0.221951618815192	TRUE	0.679120989031794	0.2035194	0.800936618866881	0.0554715414063338	20	0	NA
ABCF1	ENSG00000204574	chr6:32069521-32070330	test	2674	229681	TRUE	0.356	0.0102705970968548	0.974344255388106	0.64	205	232150	-0.130302233399569	TRUE	1	0.0691711	0.600499053827371	0.053072235481089	20	0	NA
ABCF1	ENSG00000204574	chr6:32071855-32072285	test	2876	229479	TRUE	0.84	-0.00191996451232512	0.997310369531888	0.72	96	232259	0.167421615335052	TRUE	1	0.1612725	0.755934473338456	0.0517398864409719	20	0	NA
ABCF1	ENSG00000204574	chr6:32073209-32073641	test	2605	229750	TRUE	0.636	-0.00940024256285743	0.994278396893842	0.253601068782394	78	232277	-0.213730160415935	TRUE	0.961674402732896	0.5008855	0.940742902181665	-0.0443889314281052	19	0	NA
ABCF1	ENSG00000204574	chr6:32081168-32081577	test	2712	229643	TRUE	0.848	-0.00362716083331005	0.997310369531888	0.48	201	232154	-0.150648815650462	TRUE	1	0.3972375	0.901302423272108	-0.0414788454517442	20	0	NA
ABCF1	ENSG00000204574	chr6:32085866-32086089	test	2955	229400	TRUE	0.032	0.0293812669595279	0.86170055669499	0.356824244388455	170	232185	0.127076878753245	TRUE	1	0.2144139	0.802237992828958	0.0563243063047894	20	0	NA
ABCF1	ENSG00000204574	chr6:32087237-32088177	test	2625	229730	TRUE	0.92	-0.00189775002055192	0.99834006829093	0.72	148	232207	-0.122841342449203	TRUE	1	0.683764	0.983816753563391	-0.0333651753437127	20	0	NA
ABCF1	ENSG00000204574	chr6:32087832-32091781	test	2710	229645	TRUE	0.568	-0.0126265864512378	0.989449047913513	0.88	51	232304	-0.208747620478181	TRUE	1	0.3316072	0.873342829066667	-0.0571047214731956	20	0	NA
ABCF1	ENSG00000204574	chr6:32095446-32097270	test	2521	229834	TRUE	0.6	-0.0115078585467052	0.992560819101644	1	95	232260	0.1346892019665	TRUE	1	0.7993763	0.994037763262353	-0.0432507992184955	20	0	NA
ABCF1	ENSG00000204574	chr6:32097157-32099156	test	2646	229709	TRUE	0.496	-0.0112665009646877	0.983954347878876	1	81	232274	-0.144384500182893	TRUE	1	0.8961315	0.998502891228647	-0.0396145279402484	20	0	NA
ABCF1	ENSG00000204574	chr6:32103307-32106706	test	2418	229937	TRUE	0.036	-0.037756970465413	0.86170055669499	0.48	116	232239	-0.148443553331279	TRUE	1	0.2407934	0.815637726596501	-0.0678811154211091	20	0	NA
ABCF1	ENSG00000204574	chr6:32103513-32103696	test	2421	229934	TRUE	0.512	-0.0130110480277619	0.984566250029424	0.648	163	232192	-0.110392916023109	TRUE	1	0.2686331	0.843320969881734	-0.0428044884939515	18	0	NA
ABCF1	ENSG00000204574	chr6:32108025-32109567	test	2654	229701	TRUE	0.024	-0.0334277841870323	0.86170055669499	0.332049947661962	178	232177	-0.134035620757915	TRUE	1	0.1648147	0.755934473338456	-0.0624929361171969	20	0	NA
ABCF1	ENSG00000204574	chr6:32109687-32111103	test	2719	229636	TRUE	0.768	0.00175451822102923	0.995869601354471	1	155	232200	-0.0979794323279846	TRUE	1	0.8575022	0.996924060331373	0.0235502952203981	20	0	NA
ABCF1	ENSG00000204574	chr6:32113813-32114430	test	3194	229161	TRUE	0.452	0.00682440005515783	0.981726743413182	0.141469058370565	116	232239	0.170855433082959	TRUE	0.806325010989774	0.198331	0.793385679102063	-0.0513850044600292	20	0	NA
ABCF1	ENSG00000204574	chr6:32116811-32117036	test	2566	229789	TRUE	0.876	-0.00186899559675346	0.997650846516792	1	108	232247	-0.12903028674108	TRUE	1	0.7868157	0.993171133338064	-0.0386000922654959	20	0	NA
ABCF1	ENSG00000204574	chr6:32118702-32120068	test	2765	229590	TRUE	0.14	0.0169337543759971	0.94490746860542	1	99	232256	0.151689441568455	TRUE	1	0.8966275	0.998502891228647	0.0392797971354299	20	0	NA
ABCF1	ENSG00000204574	chr6:32127536-32128582	test	2689	229666	TRUE	0.66	-0.0105161191544458	0.994706572855528	1	123	232232	-0.129544535343564	TRUE	1	0.1797321	0.770378138760296	-0.0558456838835104	20	0	NA
ABCF1	ENSG00000204574	chr6:32129256-32129669	test	2283	230072	TRUE	0.04	-0.0407357809445115	0.870938166311301	0.684	303	232052	-0.0983332422311407	TRUE	1	0.3836376	0.898435189645633	-0.0535866481907047	19	0	NA
ABCF1	ENSG00000204574	chr6:32129978-32130841	test	1940	230415	TRUE	0.048	-0.0369910947391505	0.874902275769746	0.0304823648961043	61	232294	-0.296063925193494	TRUE	0.573277513830319	0.0128676	0.393718661101549	-0.0879485284870394	19	0	NA
ABCF1	ENSG00000204574	chr6:32131560-32131874	test	2866	229489	TRUE	0.84	-0.000348901645773836	0.997310369531888	1	183	232172	0.0863355915138073	TRUE	1	0.5389739	0.94906012567417	0.0261002140492489	19	0	NA
ABCF1	ENSG00000204574	chr6:32146482-32148481	test	2237	230118	TRUE	0.672	-0.00892020843701191	0.995310985006436	0.115427214468168	57	232298	-0.267537061016655	TRUE	0.765461187987307	0.1492213	0.736362069514226	-0.0817096207591716	19	0	NA
ABCF1	ENSG00000204574	chr6:32148386-32149177	test	2465	229890	TRUE	0.984	-0.00332267524868612	0.999551073697823	0.76	220	232135	0.0926754143783504	TRUE	1	0.2089683	0.802237992828958	-0.0423357407580003	19	0	NA
ABCF1	ENSG00000204574	chr6:32152952-32155097	test	2761	229594	TRUE	0.236	0.0125737450351502	0.958001689440994	0.72	84	232271	0.149993125714713	TRUE	1	0.683764	0.983816753563391	0.0402995873618849	20	0	NA
ABCF1	ENSG00000204574	chr6:32162807-32166231	test	2424	229931	TRUE	0.544	-0.0115449950190292	0.987696068481666	0.2303225761354	99	232256	0.180092229702421	TRUE	0.932842543984513	0.4724548	0.9324118730543	-0.0426347678847475	20	0	NA
ABCF1	ENSG00000204574	chr6:32166448-32169512	test	2438	229917	TRUE	0.22	-0.0232253245943606	0.957725674091442	1	49	232306	-0.164284871559807	TRUE	1	0.8658124	0.997696344792561	-0.0435043864339445	19	0	NA
ABCF1	ENSG00000204574	chr6:32175777-32176333	test	2884	229471	TRUE	0.056	-0.0277759386938778	0.893528125	0.470887460148497	120	232235	-0.142951870233087	TRUE	1	0.2919866	0.849066486400681	-0.0586153582397866	20	0	NA
ABCF1	ENSG00000204574	chr6:32177110-32178719	test	3290	229065	TRUE	0.94	-0.00426761654517671	0.99834006829093	1	197	232158	0.0505522401430065	TRUE	1	0.8501332	0.996924060331373	-0.0268657343447567	20	0	NA
ABCF1	ENSG00000204574	chr6:32184448-32184654	test	3116	229239	TRUE	0.492	0.00389404096703494	0.983954347878876	0.0361822550434514	257	232098	-0.164580536289608	TRUE	0.588895393427509	0.0214851	0.458586786517181	0.0470967308283993	20	0	NA
ABCF1	ENSG00000204574	chr6:32185674-32186005	test	1900	230455	TRUE	0.78	0.00128357947171409	0.995869601354471	1	72	232283	0.126883176286301	TRUE	1	0.7497672	0.990292825539027	-0.0514283899911489	18	0	NA
ABCF1	ENSG00000204574	chr6:32188316-32188540	test	1079	231276	TRUE	0.764	0.00512022972529103	0.995869601354471	1	226	232129	0.0579052581361568	TRUE	1	0.9004881	0.999257665400629	0.0272106493686892	8	0	NA
ABCF1	ENSG00000204574	chr6:32189659-32190569	test	2964	229391	TRUE	0.916	-0.00247301286605461	0.99834006829093	0.608	115	232240	0.136648275683329	TRUE	1	0.7648798	0.991058285548114	-0.0346571980571259	19	0	NA
ABCF1	ENSG00000204574	chr6:32195086-32195317	test	2684	229671	TRUE	0.192	-0.0210823398105429	0.954787436084733	0.48	177	232178	-0.161786969342386	TRUE	1	0.6939945	0.983816753563391	-0.0513625987558978	20	0	NA
ABCF1	ENSG00000204574	chr6:32195422-32196819	test	2642	229713	TRUE	0.892	-0.00345836775860775	0.998219860001918	0.209651365573365	83	232272	-0.199299812991518	TRUE	0.906212324755724	0.2083781	0.802237992828958	-0.0541174959335471	20	0	NA
ABCF1	ENSG00000204574	chr6:32203405-32204039	test	2997	229358	TRUE	0.292	0.0108872929423587	0.966440384070008	1	169	232186	0.0782071935461235	TRUE	1	0.5166864	0.941981674125731	-0.0362385796156799	20	0	NA
ABCF1	ENSG00000204574	chr6:32204175-32204654	test	2629	229726	TRUE	0.592	-0.0119075037960148	0.991773603477975	1	141	232214	0.0824798144151979	TRUE	1	0.9968586	0.99997801125977	-0.018891369537986	19	0	NA
ABCF1	ENSG00000204574	chr6:32209987-32210755	test	2925	229430	TRUE	0.0058113332010675	0.0321166174868583	0.655733500729293	1	150	232205	0.0852259465524208	TRUE	1	0.6137	0.970761073541843	0.0438946492028452	20	0	NA
ABCF1	ENSG00000204574	chr6:32212080-32212272	test	2185	230170	TRUE	0.352	-0.0207717928746847	0.974344255388106	1	94	232261	-0.0984691189282849	TRUE	1	0.9856621	0.99997801125977	-0.0395628217835155	18	0	NA
ABCF1	ENSG00000204574	chr6:32216313-32216731	test	2576	229779	TRUE	0.044	-0.0314839223536794	0.871402666666667	0.532	200	232155	-0.126274752301404	TRUE	1	0.7258646	0.987395402310311	-0.0573756681968345	19	0	NA
ABCF1	ENSG00000204574	chr6:32217889-32218482	test	2625	229730	TRUE	0.748	0.00249359014115802	0.995869601354471	0.88	67	232288	-0.172500397315316	TRUE	1	0.0821154	0.635656866819073	-0.0644014525424629	20	0	NA
ABCF1	ENSG00000204574	chr6:32228902-32229682	test	2851	229504	TRUE	0.4	-0.0186299953629545	0.97828425763998	0.684	185	232170	-0.12999387978835	TRUE	1	0.4808909	0.9324118730543	-0.0586535573903668	19	0	NA
ABCF1	ENSG00000204574	chr6:32234915-32235334	test	2665	229690	TRUE	0.908	-0.0038961487029896	0.99834006829093	1	108	232247	0.104977291599753	TRUE	1	0.8729244	0.997696344792561	-0.0424504416372478	20	0	NA
ABCF1	ENSG00000204574	chr6:32244547-32245969	test	3419	228936	TRUE	0.744	-0.00857023781611455	0.995869601354471	1	235	232120	-0.0858667100273847	TRUE	1	0.2707536	0.843320969881734	-0.0491982932910043	20	0	NA
ABCF1	ENSG00000204574	chr6:32254668-32256056	test	2459	229896	TRUE	0.488	0.00730839261498994	0.982978819932441	0.122612986420721	112	232243	-0.209707208823131	TRUE	0.775287822460524	0.2124793	0.802237992828958	-0.063773686867451	19	0	NA
ABCF1	ENSG00000204574	chr6:32288494-32288971	test	2295	230060	TRUE	0.364	-0.0181849731482242	0.974344255388106	0.72	138	232217	0.116279564677977	TRUE	1	0.4552749	0.920372453308322	-0.0459103641735447	20	0	NA
ABCF1	ENSG00000204574	chr6:32319493-32319643	test	298	232057	TRUE	0.12	-0.0770941320112888	0.934981402002861	0.104	89	232266	-0.175931810200814	TRUE	0.743548763321938	0.1721962	0.770378138760296	-0.117534328557042	2	0	NA
ABCF1	ENSG00000204574	chr6:32324390-32324675	test	2437	229918	TRUE	0.084	0.0202223913952126	0.922475601559349	0.00501355523859805	123	232232	0.21410945076983	TRUE	0.39003200853726	0.0216554	0.458586786517181	0.0672608013115481	20	0	NA
ABCF1	ENSG00000204574	chr6:32391587-32391799	test	1719	230636	TRUE	0.428	-0.015000045259046	0.981414566126783	1	72	232283	0.15856526048444	TRUE	1	0.2780556	0.84863108547148	-0.0505836651603553	13	0	NA
ABCF1	ENSG00000204574	chr6:32393740-32393996	test	2534	229821	TRUE	0.552	0.00512585394367759	0.988537156385637	1	128	232227	0.0686468020120241	TRUE	1	0.9874648	0.99997801125977	0.0171695657514593	20	0	NA
ABCF1	ENSG00000204574	chr6:32394801-32394975	test	2804	229551	TRUE	0.112	-0.0241339033876886	0.932176273854023	0.8	89	232266	-0.181364925020421	TRUE	1	0.0715103	0.605678341890771	-0.0800208069856036	20	0	NA
ABCF1	ENSG00000204574	chr6:32397672-32397840	test	2576	229779	TRUE	0.62	0.0025541655982646	0.993395963677016	0.352300235613358	141	232214	-0.158130953446348	TRUE	1	0.5990788	0.97002123699803	-0.0535336576186778	20	0	NA
ABCF1	ENSG00000204574	chr6:32402860-32403151	test	2632	229723	TRUE	0.9	-0.00273950923797828	0.99834006829093	0.88	85	232270	0.147176072554869	TRUE	1	0.5741146	0.959494133275596	-0.0372076185698561	20	0	NA
ABCF1	ENSG00000204574	chr6:32413296-32413959	test	2044	230311	TRUE	0.612	-0.0118509698082807	0.99298367428004	1	64	232291	-0.15472683757	TRUE	1	0.760091	0.990684171369075	-0.0664158427527243	20	0	NA
ABCF1	ENSG00000204574	chr6:32415294-32416007	test	2999	229356	TRUE	0.972	-0.00396358840955546	0.998976934160245	0.64	92	232263	-0.174820191440106	TRUE	1	0.7783877	0.991058285548114	-0.0242809538000458	20	0	NA
ABCF1	ENSG00000204574	chr6:32439511-32440091	test	2750	229605	TRUE	0.5	0.00671724295571163	0.984146488374895	0.472721374987571	136	232219	0.144943333233617	TRUE	1	0.0846651	0.639113651369427	-0.0525947863703252	20	0	NA
ABCF1	ENSG00000204574	chr6:32473155-32474197	test	2280	230075	TRUE	0.884	-0.00132880707264493	0.998085797998784	1	120	232235	0.118912060895276	TRUE	1	0.9108615	0.999257665400629	-0.0287731821316345	20	0	NA
ABCF1	ENSG00000204574	chr6:32475226-32476196	test	2436	229919	TRUE	0.48	0.00481790144427263	0.982489476849068	0.369052860223238	67	232288	0.19388447212078	TRUE	1	0.2083781	0.802237992828958	0.050455598880445	20	0	NA
ABCF1	ENSG00000204574	chr6:32483958-32484937	test	2842	229513	TRUE	0.52	0.00412889786457882	0.98522380444362	1	133	232222	-0.133133267408899	TRUE	1	0.6137	0.970761073541843	0.0434462914438536	20	0	NA
ABCF1	ENSG00000204574	chr6:32521797-32522141	test	3015	229340	TRUE	0.312	0.00895087862221455	0.969292972315181	0.48	88	232267	0.198977827248932	TRUE	1	0.4344406	0.918548900612512	0.0471453566779915	20	0	NA
ABCF1	ENSG00000204574	chr6:32530041-32530840	test	2892	229463	TRUE	0.048	0.021973365580287	0.874902275769746	1	59	232296	0.148139556981949	TRUE	1	0.4135515	0.909337915040588	0.0487511054165466	20	0	NA
ABCF1	ENSG00000204574	chr6:32558427-32558954	test	3028	229327	TRUE	0.852	-0.00483551779360614	0.997310369531888	1	154	232201	-0.0990657952177967	TRUE	1	0.7993763	0.994037763262353	-0.034152304597567	20	0	NA
ABCF1	ENSG00000204574	chr6:32583639-32584799	test	2969	229386	TRUE	0.444	-0.0130067274603212	0.981414566126783	0.96	186	232169	-0.111408860152313	TRUE	1	0.8800605	0.997696344792561	-0.035948214670586	20	0	NA
ABCF1	ENSG00000204574	chr6:32589565-32590024	test	2880	229475	TRUE	0.988	-0.00480434850870592	0.999624393143763	1	94	232261	-0.131112922038785	TRUE	1	0.760091	0.990684171369075	-0.0393037966886352	20	0	NA
ABCF1	ENSG00000204574	chr6:32609751-32610407	test	2229	230126	TRUE	0.472	-0.0128495637353945	0.982409375796178	0.0294113532618646	106	232249	-0.232188661861824	TRUE	0.57267577193262	0.1026772	0.6793768733141	-0.0631748739915561	20	0	NA
ABCF1	ENSG00000204574	chr6:32614485-32614951	test	2756	229599	TRUE	0.684	-0.0106968079939596	0.995703514739229	1	136	232219	0.126097962817598	TRUE	1	0.8279724	0.995767853629691	-0.0341045134894075	20	0	NA
ABCF1	ENSG00000204574	chr6:32622509-32622789	test	2537	229818	TRUE	0.06	-0.0328924389592713	0.898723872387239	0.48	70	232285	-0.207682188141285	TRUE	1	0.3719821	0.895454445576159	-0.0620784590538223	20	0	NA
ABCF1	ENSG00000204574	chr6:32664796-32665308	test	2196	230159	TRUE	0.944	-0.00682986787963147	0.99834006829093	0.103696827682798	109	232246	0.196038747212538	TRUE	0.743548763321938	0.252015	0.82507065538674	-0.0571801554971347	19	0	NA
ABCF1	ENSG00000204574	chr6:32666396-32666894	test	2410	229945	TRUE	0.244	-0.020969309033674	0.959440508278783	1	130	232225	0.106653638593996	TRUE	1	0.2287	0.815637726596501	-0.0649550134331091	19	0	NA
ABCF1	ENSG00000204574	chr6:32692104-32692347	test	2743	229612	TRUE	0.9	-0.00418899021792152	0.99834006829093	1	191	232164	-0.0905598398649106	TRUE	1	0.5950358	0.9679297219284	-0.042335028096978	20	0	NA
ABCF1	ENSG00000204574	chr6:32700385-32701020	test	2373	229982	TRUE	0.332	0.0103704451652695	0.971781010390541	0.387313558841557	99	232256	0.157019943954133	TRUE	1	0.2651435	0.841700408102679	0.0461431749655512	20	0	NA
ABCF1	ENSG00000204574	chr6:32745672-32745953	test	2504	229851	TRUE	0.124	-0.0275759064006209	0.936320916905444	0.0289096959322385	171	232184	-0.177040227228325	TRUE	0.567883858576118	0.0174702	0.427333076398363	-0.0656216920688839	18	0	NA
ABCF1	ENSG00000204574	chr6:32761119-32761904	test	3095	229260	TRUE	0.028	-0.0295736021178703	0.86170055669499	1	146	232209	-0.10154263310827	TRUE	1	0.3547735	0.879745738997768	-0.0540918576645735	20	0	NA
ABCF1	ENSG00000204574	chr6:32763294-32763473	test	3002	229353	TRUE	0.756	-0.00791457398933959	0.995869601354471	0.88	114	232241	-0.143669337217582	TRUE	1	0.8605408	0.996924060331373	-0.030169283833824	20	0	NA
ABCF1	ENSG00000204574	chr6:32785828-32786407	test	2290	230065	TRUE	0.032	0.0340723055515992	0.86170055669499	0.00211561958822621	99	232256	0.26312584911537	TRUE	0.303305631651568	0.0097086	0.362174112073357	0.0731389405495971	20	0	NA
ABCF1	ENSG00000204574	chr6:32796677-32797916	test	2114	230241	TRUE	0.816	-0.000906593201322803	0.996578027151465	1	92	232263	0.133185332904487	TRUE	1	0.6295307	0.975921446396612	-0.038440903982988	18	0	NA
ABCF1	ENSG00000204574	chr6:32800117-32800295	test	687	231668	TRUE	0.236	-0.0324860779903648	0.958001689440994	0.192	97	232258	-0.191551696057524	TRUE	0.877871439166059	0.3315393	0.873342829066667	-0.0686036727141179	8	0	NA
ABCF1	ENSG00000204574	chr6:32807243-32807426	test	2401	229954	TRUE	0.124	-0.0282695697699786	0.936320916905444	0.247632055297042	171	232184	-0.136210926054275	TRUE	0.955196394423469	0.2407934	0.815637726596501	-0.0609347474545269	20	0	NA
ABCF1	ENSG00000204574	chr6:32816993-32817234	test	1886	230469	TRUE	0.704	0.00328401644176024	0.99583703011099	0.576	118	232237	-0.145294498221292	TRUE	1	0.1927801	0.790063980802259	-0.0953729518992329	16	0	NA
ABCF1	ENSG00000204574	chr6:32819787-32820652	test	2792	229563	TRUE	0.184	0.0133334388193227	0.954787436084733	0.8	80	232275	0.161462510917166	TRUE	1	0.8375943	0.995767853629691	0.0430955109976571	20	0	NA
ABCF1	ENSG00000204574	chr6:32825915-32826883	test	2153	230202	TRUE	0.116	0.0220603209922179	0.932176273854023	0.64	116	232239	0.148435360340484	TRUE	1	0.4964451	0.936443505044156	0.0504729809098022	20	0	NA
ABCF1	ENSG00000204574	chr6:32829550-32829856	test	2879	229476	TRUE	0.46	0.00364112434243991	0.981847729529184	0.64	69	232286	-0.21107347639302	TRUE	1	0.7783877	0.991058285548114	-0.0346347338979495	20	0	NA
ABCF1	ENSG00000204574	chr6:32837657-32839102	test	2505	229850	TRUE	0.984	-0.00292836872541713	0.999551073697823	1	69	232286	0.107028528748907	TRUE	1	0.9238136	0.99997801125977	-0.0336118444107763	20	0	NA
ABCF1	ENSG00000204574	chr6:32843667-32845108	test	2850	229505	TRUE	0.548	0.00527490592022017	0.987696068481666	1	114	232241	-0.134684192518465	TRUE	1	0.3719821	0.895454445576159	-0.0426374385874831	20	0	NA
ABCF1	ENSG00000204574	chr6:32853059-32854603	test	2913	229442	TRUE	0.152	-0.0255619424849427	0.948189370800244	1	147	232208	-0.119121196350439	TRUE	1	0.5950358	0.9679297219284	-0.0591522042703065	20	0	NA
ABCF1	ENSG00000204574	chr6:32857713-32857900	test	2928	229427	TRUE	0.584	0.00441365034494301	0.991395207727076	0.76	45	232310	0.181418947383863	TRUE	1	0.4153948	0.909398857894251	-0.0409298655084439	19	0	NA
ABCF1	ENSG00000204574	chr6:32861089-32861520	test	2724	229631	TRUE	0.168	0.0168260436542274	0.951774757281553	0.0775059494808891	106	232249	0.189998941126712	TRUE	0.698602480658234	0.2232738	0.815637726596501	0.0454546824361508	20	0	NA
ABCF1	ENSG00000204574	chr6:32866897-32867503	test	2684	229671	TRUE	0.368	-0.0143900129852201	0.974344255388106	1	202	232153	0.0853634402648993	TRUE	1	0.7464792	0.987395402310311	-0.045223153406914	20	0	NA
ABCF1	ENSG00000204574	chr6:32868045-32868528	test	2267	230088	TRUE	0.728	-0.00749521833420674	0.995869601354471	1	96	232259	0.114648305830622	TRUE	1	0.9915871	0.99997801125977	-0.0271026406999865	20	0	NA
ABCF1	ENSG00000204574	chr6:32885752-32886155	test	2132	230223	TRUE	0.468	-0.0141424732167157	0.982409375796178	0.0939738230548228	67	232288	0.236430029636719	TRUE	0.727768017057569	0.2114033	0.802237992828958	-0.0611338320526497	20	0	NA
ABCF1	ENSG00000204574	chr6:32893821-32895308	test	2559	229796	TRUE	0.808	0.000240953135899336	0.996578027151465	1	125	232230	-0.125343535669088	TRUE	1	0.4549361	0.920372453308322	0.0341244761314928	20	0	NA
ABCF1	ENSG00000204574	chr6:32915154-32915381	test	366	231989	TRUE	0.812	-0.0113847722170077	0.996578027151465	0.84	114	232241	-0.081275588373134	TRUE	1	0.639925	0.98097605572639	-0.0442738744078909	3	0	NA
ABCF1	ENSG00000204574	chr6:32933624-32934051	test	2951	229404	TRUE	0.516	-0.0118314510436712	0.98522380444362	0.262793257599528	155	232200	-0.151767832615794	TRUE	0.971869858618095	0.3262966	0.873342829066667	-0.0512799055142056	19	0	NA
ABCF1	ENSG00000204574	chr6:32937142-32937447	test	2557	229798	TRUE	0.3	-0.0175097367109767	0.967632659507265	1	155	232200	-0.123510132281482	TRUE	1	0.5034081	0.941981674125731	-0.0477451398208498	18	0	NA
ABCF1	ENSG00000204574	chr6:32940624-32941835	test	2141	230214	TRUE	0.54	-0.0115773763663656	0.98732705176697	1	114	232241	-0.138623525641844	TRUE	1	0.4344406	0.918548900612512	-0.0757908033719424	20	0	NA
ABCF1	ENSG00000204574	chr6:32947659-32948247	test	2278	230077	TRUE	0.732	0.0028558791940454	0.995869601354471	0.186800321076007	134	232221	-0.186825402034635	TRUE	0.873905945070274	0.3110215	0.859235588439463	-0.0504100200724764	20	0	NA
ABCF1	ENSG00000204574	chr6:32952896-32953531	test	2465	229890	TRUE	0.28	0.0121331027924945	0.965384929055881	0.235511746266298	174	232181	-0.170060989069207	TRUE	0.939348697204633	0.4794543	0.9324118730543	-0.0418431654246834	19	0	NA
ABCF1	ENSG00000204574	chr6:32954999-32955373	test	2217	230138	TRUE	0.512	-0.0117957474456656	0.984566250029424	1	67	232288	-0.121398015894254	TRUE	1	0.9934274	0.99997801125977	-0.030349086534584	20	0	NA
ABCF1	ENSG00000204574	chr6:32967566-32967796	test	3037	229318	TRUE	0.096	-0.028702939570032	0.926476550502067	0.0806171850265325	194	232161	-0.155242218735596	TRUE	0.701047742705684	0.2300082	0.815637726596501	-0.0519537124650601	20	0	NA
ABCF1	ENSG00000204574	chr6:32968139-32970511	test	2693	229662	TRUE	0.824	-0.000213674969993027	0.996578027151465	1	101	232254	0.107872898663518	TRUE	1	0.8943582	0.998502891228647	-0.0356034476804227	20	0	NA
ABCF1	ENSG00000204574	chr6:32970678-32971108	test	2751	229604	TRUE	0.556	0.00511226903419715	0.988604028005878	0.515667893632413	99	232256	0.147727226678379	TRUE	1	0.715648	0.986889336837718	-0.0353412361104055	20	0	NA
ABCF1	ENSG00000204574	chr6:32971492-32972732	test	2478	229877	TRUE	0.516	-0.0144378584771094	0.98522380444362	0.477868730229171	217	232138	-0.126742983395433	TRUE	1	0.6926519	0.983816753563391	-0.0419084711397178	20	0	NA
ABCF1	ENSG00000204574	chr6:32980541-32981208	test	2581	229774	TRUE	0.144	-0.0210696587930357	0.945578008198698	0.608	182	232173	-0.130476723545948	TRUE	1	0.2844706	0.849066486400681	-0.0686245954394346	19	0	NA
ABCF1	ENSG00000204574	chr6:32981697-32982715	test	2427	229928	TRUE	0.452	0.0051469653350833	0.981726743413182	1	103	232252	0.118741925295625	TRUE	1	0.3422349	0.876759966367115	0.0389034778181222	19	0	NA
ABCF1	ENSG00000204574	chr6:32982865-32983834	test	2508	229847	TRUE	0.352	-0.0203782106619239	0.974344255388106	1	113	232242	-0.14804815828662	TRUE	1	0.631833	0.975921446396612	-0.061368002401675	20	0	NA
ABCF1	ENSG00000204574	chr6:32984036-32984375	test	2273	230082	TRUE	0.896	-0.00110555369597076	0.998333660665575	0.173764388856022	225	232130	-0.135275964147579	TRUE	0.854066778390972	0.1330826	0.720469783281309	-0.0657568391509238	20	0	NA
ABCF1	ENSG00000204574	chr6:32984455-32985094	test	2797	229558	TRUE	0.392	-0.0149690937314069	0.97828425763998	0.156222956876576	117	232238	-0.183323322446452	TRUE	0.829976960541134	0.1430557	0.733207974447837	-0.0552833202286917	20	0	NA
ABCF1	ENSG00000204574	chr6:32999970-33000394	test	2765	229590	TRUE	0.756	0.000523330448913395	0.995869601354471	1	222	232133	-0.112086964241366	TRUE	1	0.5564892	0.957468989068836	-0.054189074962568	20	0	NA
ABCF1	ENSG00000204574	chr6:33009235-33009931	test	2638	229717	TRUE	0.896	-0.00151225094951979	0.998333660665575	1	105	232250	0.107105495014327	TRUE	1	0.9043003	0.999257665400629	-0.029634389578275	20	0	NA
ABCF1	ENSG00000204574	chr6:33014769-33015436	test	2437	229918	TRUE	0.0113454245102664	-0.0398828536564155	0.775086917356441	0.48	128	232227	0.130947606662698	TRUE	1	0.3719821	0.895454445576159	-0.0737229186938527	20	0	NA
ABCF1	ENSG00000204574	chr6:33029981-33030179	test	2857	229498	TRUE	0.00650716063060165	-0.0397716838133879	0.682408190701375	0.325570297122211	164	232191	-0.142989349572323	TRUE	1	0.2944849	0.849066486400681	-0.0636993954693427	20	0	NA
ABCF1	ENSG00000204574	chr6:33049436-33049677	test	2310	230045	TRUE	0.324	0.0146159881592161	0.970550601349369	1	134	232221	-0.0828103343149178	TRUE	1	0.9776442	0.99997801125977	0.0261471178316901	18	0	NA
ABCF1	ENSG00000204574	chr6:33051226-33051462	test	3072	229283	TRUE	0.632	-0.0112477513006011	0.994278396893842	1	356	231999	-0.074140183768203	TRUE	1	0.2859953	0.849066486400681	-0.0502845535725672	20	0	NA
ABCF1	ENSG00000204574	chr6:33062023-33062329	test	2369	229986	TRUE	0.388	0.00878282779768824	0.977345584607795	0.8	42	232313	0.229531854661895	TRUE	1	0.448046	0.918714582715765	0.0436630661110954	20	0	NA
ABCF1	ENSG00000204574	chr6:33069402-33069630	test	2538	229817	TRUE	0.324	0.0134340156601844	0.970550601349369	0.48	44	232311	-0.23942265980942	TRUE	1	0.4454958	0.918714582715765	0.0446641174854524	20	0	NA
ABCF1	ENSG00000204574	chr6:33073469-33073887	test	2523	229832	TRUE	0.832	-0.0048817634340681	0.997310369531888	0.8	224	232131	0.112269687773004	TRUE	1	0.4911309	0.936443505044156	-0.0397819479754724	20	0	NA
ABCF1	ENSG00000204574	chr6:33075566-33076192	test	3284	229071	TRUE	0.096	0.0173260985760302	0.926476550502067	0.126593495934791	477	231878	0.0803283735996603	TRUE	0.782963612903226	0.3196202	0.868268217696447	0.0345537867251371	20	0	NA
ABCF1	ENSG00000204574	chr6:33080171-33081452	test	3126	229229	TRUE	0.852	-0.00200687206177452	0.997310369531888	1	127	232228	0.0812607693566161	TRUE	1	0.7141985	0.986889336837718	-0.0291627837636164	20	0	NA
ABCF1	ENSG00000204574	chr6:33082767-33083042	test	2711	229644	TRUE	0.828	-0.00736868361698129	0.997208279278217	0.64	170	232185	-0.12749141051605	TRUE	1	0.0578878	0.580300160544122	-0.0542784788996918	20	0	NA
ABCF1	ENSG00000204574	chr6:33091862-33092619	test	2827	229528	TRUE	0.552	-0.0118042909331542	0.988537156385637	0.96	238	232117	0.0840474982200532	TRUE	1	0.4143166	0.909337915040588	-0.0519624221323881	20	0	NA
ABCF1	ENSG00000204574	chr6:33112210-33112672	test	2804	229551	TRUE	0.176	0.0165155582209913	0.954660646703406	1	138	232217	0.121704354233338	TRUE	1	0.9044326	0.999257665400629	0.0370430860709744	20	0	NA
ABCF1	ENSG00000204574	chr6:33116430-33118817	test	2618	229737	TRUE	0.4	0.00912110337776628	0.97828425763998	0.086667690122078	154	232201	0.15747258080229	TRUE	0.716873868713484	0.2428324	0.817656191884085	0.0364431781067069	20	0	NA
ABCF1	ENSG00000204574	chr6:33123471-33124880	test	2465	229890	TRUE	0.924	-0.00367526202293034	0.99834006829093	1	84	232271	0.0919136594463956	TRUE	1	0.9450857	0.99997801125977	-0.0342418617084174	20	0	NA
ABCF1	ENSG00000204574	chr6:33125958-33126566	test	2660	229695	TRUE	0.28	0.0117214648506985	0.965384929055881	1	145	232210	0.114914156439331	TRUE	1	0.9500332	0.99997801125977	0.0301350124593327	20	0	NA
ABCF1	ENSG00000204574	chr6:33136422-33136837	test	2544	229811	TRUE	0.548	0.00617175365544043	0.987696068481666	0.14453429364902	32	232323	0.356745036022788	TRUE	0.806709821394901	0.3501627	0.876759966367115	0.0593678358322859	20	0	NA
ABCF1	ENSG00000204574	chr6:33143151-33143611	test	2959	229396	TRUE	0.916	0.000180289941663414	0.99834006829093	0.88	381	231974	0.0709065055354046	TRUE	1	0.7458767	0.987395402310311	-0.0353496002758345	20	0	NA
ABCF1	ENSG00000204574	chr6:33148150-33148553	test	2686	229669	TRUE	0.812	-0.000956566751875831	0.996578027151465	0.104586305019186	196	232159	0.141689786421799	TRUE	0.745763664630982	0.27898	0.849066486400681	-0.0522357961006829	20	0	NA
ABCF1	ENSG00000204574	chr6:33161357-33162470	test	2711	229644	TRUE	0.872	-0.00395569810751883	0.997650846516792	0.532	149	232206	0.141546158282482	TRUE	1	0.7258646	0.987395402310311	-0.0318561313418198	19	0	NA
ABCF1	ENSG00000204574	chr6:33170110-33170273	test	2868	229487	TRUE	0.184	0.0113391857623937	0.954787436084733	1	53	232302	-0.203926060660776	TRUE	1	0.760091	0.990684171369075	0.0331297394519597	20	0	NA
ABCF1	ENSG00000204574	chr6:33172538-33173310	test	2313	230042	TRUE	0.996	-0.000711576051767526	0.999769296930676	1	114	232241	0.105193520439345	TRUE	1	0.9423859	0.99997801125977	-0.0229686607516637	20	0	NA
ABCF1	ENSG00000204574	chr6:33175635-33175999	test	2981	229374	TRUE	0.796	-0.0066515822242299	0.996207243090876	1	157	232198	-0.0963654910452973	TRUE	1	0.7001184	0.983816753563391	-0.0400725970686318	20	0	NA
ABCF1	ENSG00000204574	chr6:33178894-33179564	test	3068	229287	TRUE	0.08	-0.0292624945708997	0.919718547706164	0.424908521956319	89	232266	0.167769104183735	TRUE	1	0.1888597	0.784165853515123	-0.0582885443997589	20	0	NA
ABCF1	ENSG00000204574	chr6:33183035-33183424	test	2213	230142	TRUE	0.7	-0.0129756241107781	0.99583703011099	0.64	124	232231	0.119523464037995	TRUE	1	0.7783877	0.991058285548114	-0.0441670184041299	20	0	NA
ABCF1	ENSG00000204574	chr6:33184979-33185475	test	2460	229895	TRUE	0.116	-0.0276359449616188	0.932176273854023	0.277404061438816	310	232045	-0.107159371876605	TRUE	0.992498878420817	0.5025596	0.941981674125731	-0.0384279689928194	20	0	NA
ABCF1	ENSG00000204574	chr6:33192035-33193499	test	2578	229777	TRUE	0.92	-0.000912342323425186	0.99834006829093	1	42	232313	-0.178898577686247	TRUE	1	0.9521031	0.99997801125977	-0.0416540012863834	20	0	NA
ABCF1	ENSG00000204574	chr6:33197523-33197806	test	2618	229737	TRUE	0.436	-0.0167795463383738	0.981414566126783	0.431932545761659	107	232248	-0.1765442950055	TRUE	1	0.1433218	0.733207974447837	-0.0785770084975365	20	0	NA
ABCF1	ENSG00000204574	chr6:33199885-33200000	test	1910	230445	TRUE	0.076	0.0256559388497415	0.913991461798911	1	217	232138	0.083999655704905	TRUE	1	0.4013737	0.901302423272108	0.0541415500514324	17	0	NA
ABHD16A	ENSG00000204427	chr1:156677207-156677419	test	945	157630	TRUE	0.736	-0.0134784170699261	0.995869601354471	0.0687317484558259	162	158413	-0.255018903608579	TRUE	0.679361029125364	0.0127411	0.39281497003891	0.14764017019798	10	0	NA
ABHD16A	ENSG00000204427	chr11:17719290-17719635	test	696	157879	TRUE	0.236	0.0562394733849094	0.958001689440994	0.4	70	158505	0.2816999613551	TRUE	1	0.2805283	0.849066486400681	0.108107137273396	10	0	NA
ABHD16A	ENSG00000204427	chr11:5254487-5254795	test	977	157598	TRUE	0.2	0.0453829508036041	0.956044470450556	0.28	154	158421	0.18971847549197	TRUE	0.992498878420817	0.4287213	0.91651212824159	0.0906995343119629	10	0	NA
ABHD16A	ENSG00000204427	chr11:5254682-5254782	test	999	157576	TRUE	0.884	-0.00525844562135851	0.998085797998784	0.48	134	158441	0.18927358851269	TRUE	1	0.5964907	0.969283756542505	-0.0657470287569906	10	0	NA
ABHD16A	ENSG00000204427	chr11:5269651-5269865	test	770	157805	TRUE	0.68	0.016683018725849	0.995703514739229	0.4	83	158492	0.257714806403748	TRUE	1	0.0466445	0.543618665023923	0.103633308625123	10	0	NA
ABHD16A	ENSG00000204427	chr12:102957453-102957736	test	979	157596	TRUE	0.964	0.00215288344272943	0.998976934160245	0.44	128	158447	0.194186454583591	TRUE	1	0.3419719	0.876759966367115	0.0697004698238965	10	0	NA
ABHD16A	ENSG00000204427	chr12:7789365-7789670	test	714	157861	TRUE	0.256	0.0511181331303415	0.961238406030243	0.24	56	158519	0.329001372326208	TRUE	0.939348697204633	0.3857557	0.900696177025119	0.107398979814402	10	0	NA
ABHD16A	ENSG00000204427	chr2:113117714-113127811	test	1055	157520	TRUE	0.172	-0.0466623260938864	0.954382123208585	0.32	91	158484	-0.299664057096667	TRUE	1	0.1924258	0.78996864308526	-0.0950232614038013	10	0	NA
ABHD16A	ENSG00000204427	chr2:209424033-209424313	test	1147	157428	TRUE	0.688	-0.0167065936524397	0.995703514739229	1	38	158537	0.207779376319567	TRUE	1	0.6885322	0.983816753563391	0.0819116481523048	10	0	NA
ABHD16A	ENSG00000204427	chr3:181711915-181712221	test	837	157738	TRUE	0.232	-0.049736224284532	0.958001689440994	0.4	111	158464	-0.232473981239991	TRUE	1	0.3675903	0.895454445576159	-0.0923254584501774	10	0	NA
ABHD16A	ENSG00000204427	chr4:112515941-112516776	test	894	157681	TRUE	0.00410531913933687	0.109761632786406	0.582256843348934	0.56	45	158530	0.335252315274529	TRUE	1	0.4188286	0.913180932035322	0.156003311453246	10	0	NA
ABHD16A	ENSG00000204427	chr6:29702283-29703026	test	1851	156724	TRUE	0.248	0.0354339023506309	0.960103876409819	0.0185642373672306	88	158487	0.402829901539458	TRUE	0.526139639277163	0.0693626	0.601821396584116	0.113452918789635	20	0	NA
ABHD16A	ENSG00000204427	chr6:29705703-29706028	test	2239	156336	TRUE	0.808	-0.0069232348227829	0.996578027151465	1	133	158442	0.182903058019551	TRUE	1	0.8395039	0.995767853629691	0.0503584157303314	20	0	NA
ABHD16A	ENSG00000204427	chr6:29723163-29724697	test	1837	156738	TRUE	0.24	0.0281325928102121	0.958053261666259	0.00245049015857686	108	158467	0.428944830252671	TRUE	0.318232857198311	0.0111467	0.371264006302521	0.0943378358097762	20	0	NA
ABHD16A	ENSG00000204427	chr6:29737737-29738687	test	1736	156839	TRUE	0.864	-0.00437432863823656	0.997650846516792	0.8	60	158515	-0.352408273636532	TRUE	1	0.7596789	0.990684171369075	0.0585724502346474	20	0	NA
ABHD16A	ENSG00000204427	chr6:29748405-29749554	test	1865	156710	TRUE	0.948	-0.00211201814910669	0.99834006829093	0.234192467830647	63	158512	0.356154638424753	TRUE	0.937732540963426	0.4772008	0.9324118730543	-0.0892535935758399	20	0	NA
ABHD16A	ENSG00000204427	chr6:29752307-29753422	test	1693	156882	TRUE	0.604	-0.0153111793753516	0.992560819101644	0.64	75	158500	0.282022779515022	TRUE	1	0.2636104	0.841700408102679	-0.102097274710171	20	0	NA
ABHD16A	ENSG00000204427	chr6:29758038-29758251	test	1719	156856	TRUE	0.812	0.00668948757873359	0.996578027151465	0.72	95	158480	-0.274712835977673	TRUE	1	0.4759712	0.9324118730543	-0.101166133287944	20	0	NA
ABHD16A	ENSG00000204427	chr6:29758782-29759248	test	1540	157035	TRUE	0.344	0.0267828514232999	0.973356054308673	0.0735188975486589	93	158482	0.355403770161276	TRUE	0.687785197446071	0.2144333	0.802237992828958	0.0681117078778965	20	0	NA
ABHD16A	ENSG00000204427	chr6:29759411-29759982	test	1832	156743	TRUE	0.936	-0.00182673464538203	0.99834006829093	0.493275004124107	65	158510	-0.316873448817945	TRUE	1	0.702317	0.985613963943162	-0.0714036276450803	20	0	NA
ABHD16A	ENSG00000204427	chr6:29760264-29760749	test	2071	156504	TRUE	0.344	0.0239092019088173	0.973356054308673	0.88	91	158484	0.246288965035635	TRUE	1	0.4008987	0.901302423272108	0.0915964901438137	20	0	NA
ABHD16A	ENSG00000204427	chr6:29769292-29769656	test	1580	156995	TRUE	0.112	-0.0447928059978994	0.932176273854023	0.3043913355331	53	158522	-0.383182579818897	TRUE	1	0.2759594	0.845181038672631	-0.116336284446912	19	0	NA
ABHD16A	ENSG00000204427	chr6:29791892-29793373	test	1430	157145	TRUE	0.936	0.00224137987212538	0.99834006829093	0.936	38	158537	-0.395885575394905	TRUE	1	0.4741484	0.9324118730543	-0.107461501229768	18	0	NA
ABHD16A	ENSG00000204427	chr6:29812946-29813558	test	1865	156710	TRUE	0.992	-0.00271603884275757	0.999734129431793	0.185038270284281	88	158487	0.319070590611526	TRUE	0.870010043876111	0.2407934	0.815637726596501	0.0758676549305349	20	0	NA
ABHD16A	ENSG00000204427	chr6:29813800-29815780	test	2047	156528	TRUE	0.468	-0.0186254410264979	0.982409375796178	0.96	110	158465	-0.206815953660545	TRUE	1	0.6460739	0.98097605572639	-0.054928218172752	20	0	NA
ABHD16A	ENSG00000204427	chr6:29827334-29828897	test	1909	156666	TRUE	0.908	-0.00300164811571752	0.99834006829093	0.72	113	158462	-0.23912888409978	TRUE	1	0.7900696	0.993571794282279	-0.0668948342663252	20	0	NA
ABHD16A	ENSG00000204427	chr6:29834676-29835312	test	1504	157071	TRUE	0.676	-0.0145915394081672	0.995703514739229	0.72	57	158518	0.310172074341687	TRUE	1	0.3927698	0.901302423272108	0.084636550710313	20	0	NA
ABHD16A	ENSG00000204427	chr6:29847861-29848382	test	2029	156546	TRUE	0.36	0.0261443142803218	0.974344255388106	1	112	158463	0.183974282027058	TRUE	1	0.8339471	0.995767853629691	0.0728000860466878	20	0	NA
ABHD16A	ENSG00000204427	chr6:29850094-29850626	test	2030	156545	TRUE	0.464	-0.0194298215367312	0.981944822941222	0.164099550291148	98	158477	0.311483479419752	TRUE	0.840557212220926	0.1430557	0.733207974447837	-0.0886151657640984	20	0	NA
ABHD16A	ENSG00000204427	chr6:29863832-29864500	test	1743	156832	TRUE	0.44	-0.0214949992092622	0.981414566126783	1	91	158484	-0.216317959864453	TRUE	1	0.8031974	0.994037763262353	-0.067443396738229	20	0	NA
ABHD16A	ENSG00000204427	chr6:29887280-29888879	test	1967	156608	TRUE	0.38	0.0252920611572677	0.975512051032272	0.185378502829545	131	158444	0.246923496355652	TRUE	0.870966630836215	0.4127132	0.909337915040588	0.0865511014278448	20	0	NA
ABHD16A	ENSG00000204427	chr6:29917733-29918203	test	1683	156892	TRUE	0.788	0.00415999719243844	0.995869601354471	0.684	65	158510	-0.336725072260997	TRUE	1	0.1537558	0.747482134559377	-0.0823913529304705	19	0	NA
ABHD16A	ENSG00000204427	chr6:29924848-29925041	test	1537	157038	TRUE	0.896	0.00557412372263051	0.998333660665575	0.314161410702833	78	158497	0.304993042996216	TRUE	1	0.4020878	0.901986225754756	0.0861565993262573	16	0	NA
ABHD16A	ENSG00000204427	chr6:29926083-29927564	test	2205	156370	TRUE	0.18	0.0287123086810884	0.954787436084733	0.203502954171254	53	158522	-0.40896116903504	TRUE	0.896442714126807	0.2944849	0.849066486400681	0.0777332205430727	20	0	NA
ABHD16A	ENSG00000204427	chr6:29934071-29934293	test	1759	156816	TRUE	0.136	-0.041594292483129	0.9417974061202	0.64	97	158478	-0.229988329125188	TRUE	1	0.3457199	0.876759966367115	-0.0951156842651268	20	0	NA
ABHD16A	ENSG00000204427	chr6:29941886-29943609	test	1880	156695	TRUE	0.512	0.0199365460238802	0.984566250029424	0.96	152	158423	-0.194953183108002	TRUE	1	0.2144139	0.802237992828958	0.0973444948910588	20	0	NA
ABHD16A	ENSG00000204427	chr6:29956599-29956842	test	1701	156874	TRUE	0.908	0.00931516756892567	0.99834006829093	0.0415038543577591	65	158510	-0.456476798762315	TRUE	0.612380368774297	0.1164468	0.696652826956083	-0.123616502757342	20	0	NA
ABHD16A	ENSG00000204427	chr6:29964667-29966468	test	1668	156907	TRUE	0.304	0.0251187183080714	0.967945835737642	0.209633748239023	85	158490	0.318482654584513	TRUE	0.906212324755724	0.2514057	0.82507065538674	0.0872181983442576	20	0	NA
ABHD16A	ENSG00000204427	chr6:29967104-29967966	test	1645	156930	TRUE	0.992	-0.000561633580940302	0.999734129431793	0.294669105949406	67	158508	0.343463084842507	TRUE	1	0.5368055	0.94906012567417	0.0810885543081815	20	0	NA
ABHD16A	ENSG00000204427	chr6:29975001-29975708	test	1529	157046	TRUE	0.484	-0.022256360799031	0.982601789264414	0.8	26	158549	0.38891008415152	TRUE	1	0.4911309	0.936443505044156	-0.0908160531957306	20	0	NA
ABHD16A	ENSG00000204427	chr6:29976370-29977471	test	1766	156809	TRUE	0.488	0.0183909286807599	0.982978819932441	0.912	87	158488	0.246878314609347	TRUE	1	0.7266397	0.987395402310311	0.0938227766930679	19	0	NA
ABHD16A	ENSG00000204427	chr6:29982251-29982430	test	1486	157089	TRUE	0.348	-0.028661757866462	0.974344255388106	0.309300191493425	68	158507	-0.357787228218586	TRUE	1	0.252015	0.82507065538674	-0.136512459641547	19	0	NA
ABHD16A	ENSG00000204427	chr6:29994672-29995484	test	2010	156565	TRUE	0.528	0.0150943937723038	0.98620817354603	0.8	77	158498	0.251406364993865	TRUE	1	0.3512391	0.876759966367115	0.0921937336756343	20	0	NA
ABHD16A	ENSG00000204427	chr6:30005570-30005755	test	739	157836	TRUE	0.54	-0.0245045456005026	0.98732705176697	1	29	158546	-0.257075128568321	TRUE	1	0.9788886	0.99997801125977	-0.0712671979099165	10	0	NA
ABHD16A	ENSG00000204427	chr6:30006203-30006475	test	1569	157006	TRUE	0.552	-0.019893788012812	0.988537156385637	0.48	86	158489	-0.308186943769732	TRUE	1	0.5384301	0.94906012567417	-0.103883728229635	20	0	NA
ABHD16A	ENSG00000204427	chr6:30006570-30007933	test	1962	156613	TRUE	0.0186722477139261	-0.0607446551540637	0.86170055669499	0.48	65	158510	-0.297356808340946	TRUE	1	0.401459	0.901302423272108	-0.104784187582642	20	0	NA
ABHD16A	ENSG00000204427	chr6:30013249-30013883	test	1527	157048	TRUE	0.86	0.00616765167421642	0.997650846516792	1	28	158547	-0.448452332966595	TRUE	1	0.3802996	0.895454445576159	-0.0869080122795339	20	0	NA
ABHD16A	ENSG00000204427	chr6:30037221-30037673	test	1811	156764	TRUE	0.072	0.0480393952275422	0.912498914055228	0.56	145	158430	0.230259446270453	TRUE	1	0.3457199	0.876759966367115	0.0978012437379597	20	0	NA
ABHD16A	ENSG00000204427	chr6:30041957-30042353	test	1510	157065	TRUE	0.584	0.0148915726534127	0.991395207727076	0.360509128283858	78	158497	0.294730664664919	TRUE	1	0.2115848	0.802237992828958	-0.117619564389717	19	0	NA
ABHD16A	ENSG00000204427	chr6:30047199-30047568	test	340	158235	TRUE	0.748	-0.0217176353616167	0.995869601354471	0.272	104	158471	-0.19123321408414	TRUE	0.984697747543804	0.0280611	0.483498124521444	-0.142663275645655	4	0	NA
ABHD16A	ENSG00000204427	chr6:30060535-30062064	test	1926	156649	TRUE	0.284	0.0269436345319189	0.965384929055881	0.525154189649034	67	158508	0.296790725922333	TRUE	1	0.5340442	0.94906012567417	0.0849992344605037	20	0	NA
ABHD16A	ENSG00000204427	chr6:30066546-30067702	test	2208	156367	TRUE	0.052	0.0478625030294488	0.888721338912134	1	92	158483	-0.176876212846073	TRUE	1	0.9112615	0.999257665400629	0.0745022397718826	20	0	NA
ABHD16A	ENSG00000204427	chr6:30074348-30076389	test	2038	156537	TRUE	0.7	0.0112450137388303	0.99583703011099	1	120	158455	0.198268222521281	TRUE	1	0.6669855	0.983816753563391	0.0543703955813065	20	0	NA
ABHD16A	ENSG00000204427	chr6:30091888-30092343	test	2078	156497	TRUE	0.692	-0.00950244970596947	0.99583703011099	0.43522561584812	109	158466	0.248395795625931	TRUE	1	0.1967415	0.790445297672185	-0.107467116081548	20	0	NA
ABHD16A	ENSG00000204427	chr6:30097990-30098183	test	1767	156808	TRUE	0.856	0.00610277271875381	0.997575805991441	0.0910470947374131	70	158505	-0.408839251722038	TRUE	0.727115237134208	0.2519009	0.82507065538674	-0.0768118776807117	20	0	NA
ABHD16A	ENSG00000204427	chr6:30101688-30103715	test	1953	156622	TRUE	0.888	0.00360452997116772	0.998159993395525	0.244287772441974	65	158510	0.340335972716468	TRUE	0.948001154081924	0.4900185	0.936443505044156	0.0788008338181421	19	0	NA
ABHD16A	ENSG00000204427	chr6:30121511-30121989	test	1938	156637	TRUE	0.236	0.0308637744380254	0.958001689440994	0.64	54	158521	-0.296659335931534	TRUE	1	0.3512391	0.876759966367115	-0.0872861858881767	20	0	NA
ABHD16A	ENSG00000204427	chr6:30127137-30128131	test	1900	156675	TRUE	0.868	-0.00518352517335013	0.997650846516792	1	186	158389	-0.144926016237218	TRUE	1	0.7141985	0.986889336837718	-0.08260450591954	20	0	NA
ABHD16A	ENSG00000204427	chr6:30130716-30131520	test	1574	157001	TRUE	0.568	0.0154354335274819	0.989449047913513	0.180888576580887	85	158490	0.307987085673136	TRUE	0.862293114963581	0.3736383	0.895454445576159	0.0894521381625775	20	0	NA
ABHD16A	ENSG00000204427	chr6:30147145-30147402	test	2074	156501	TRUE	0.988	-0.00215559921860691	0.999624393143763	1	128	158447	0.194613523595872	TRUE	1	0.7936713	0.994037763262353	-0.0487991196339966	20	0	NA
ABHD16A	ENSG00000204427	chr6:30149290-30149508	test	1578	156997	TRUE	0.76	0.00789680778689993	0.995869601354471	0.240740774022576	78	158497	0.32862588034502	TRUE	0.940647052034252	0.1346893	0.725618702789116	0.0933542040614811	18	0	NA
ABHD16A	ENSG00000204427	chr6:30151632-30151995	test	1526	157049	TRUE	0.792	0.00758700149468869	0.995869601354471	1	41	158534	0.301850246673442	TRUE	1	0.8695639	0.997696344792561	0.0620198872867874	20	0	NA
ABHD16A	ENSG00000204427	chr6:30152089-30152261	test	1187	157388	TRUE	0.196	0.0432217748582136	0.955371360381862	0.00494916423225951	81	158494	0.444118299384088	TRUE	0.388536492950308	0.0164542	0.419578067544784	0.109559675158444	13	0	NA
ABHD16A	ENSG00000204427	chr6:30156222-30156550	test	2080	156495	TRUE	0.832	0.00563445887888749	0.997310369531888	0.64	43	158532	-0.401238765570783	TRUE	1	0.3972375	0.901302423272108	-0.0927506141127201	20	0	NA
ABHD16A	ENSG00000204427	chr6:30160564-30160874	test	1602	156973	TRUE	0.22	0.0331135180574716	0.957725674091442	0.517680362489316	102	158473	0.262398598792487	TRUE	1	0.683764	0.983816753563391	0.0930796089898744	20	0	NA
ABHD16A	ENSG00000204427	chr6:30162341-30162709	test	1422	157153	TRUE	0.364	-0.0267287146632581	0.974344255388106	1	108	158467	0.190589577013776	TRUE	1	0.5564892	0.957468989068836	-0.119070371487965	20	0	NA
ABHD16A	ENSG00000204427	chr6:30163042-30164114	test	1831	156744	TRUE	0.608	0.0107388695557324	0.992684307298745	0.912	91	158484	-0.249602027890113	TRUE	1	0.7872434	0.993171133338064	-0.0725326209842466	19	0	NA
ABHD16A	ENSG00000204427	chr6:30169716-30170337	test	1596	156979	TRUE	0.512	0.0196412878328774	0.984566250029424	0.370966044486083	62	158513	0.328136904284343	TRUE	1	0.4911309	0.936443505044156	0.0917575710124954	20	0	NA
ABHD16A	ENSG00000204427	chr6:30171513-30172632	test	2168	156407	TRUE	0.152	-0.0342127446906377	0.948189370800244	0.0610857166663313	127	158448	0.297421762747864	TRUE	0.663407580174927	0.1857688	0.784165853515123	-0.0934748309456637	20	0	NA
ABHD16A	ENSG00000204427	chr6:30185925-30186543	test	1897	156678	TRUE	0.792	0.0107161946327934	0.995869601354471	0.684	184	158391	0.173911535300295	TRUE	1	0.4917249	0.936443505044156	-0.0840119870556017	19	0	NA
ABHD16A	ENSG00000204427	chr6:30195391-30195892	test	2113	156462	TRUE	0.8	-0.00757675182316692	0.99634385571045	0.72	120	158455	0.216681307202902	TRUE	1	0.4344406	0.918548900612512	0.0730909598454582	20	0	NA
ABHD16A	ENSG00000204427	chr6:30201759-30202174	test	1711	156864	TRUE	0.948	0.000954217605992506	0.99834006829093	0.167801831045467	128	158447	0.262172485853511	TRUE	0.84188245243129	0.0057786	0.31058992244898	-0.145479229014155	20	0	NA
ABHD16A	ENSG00000204427	chr6:30206874-30207955	test	1906	156669	TRUE	0.656	0.0105726181615623	0.994706572855528	1	69	158506	-0.24723413401746	TRUE	1	0.8339471	0.995767853629691	-0.0722091151886157	20	0	NA
ABHD16A	ENSG00000204427	chr6:30212915-30213890	test	1861	156714	TRUE	0.172	-0.0369549918628157	0.954382123208585	1	69	158506	-0.250051891100071	TRUE	1	0.7736763	0.991058285548114	-0.113615086110555	20	0	NA
ABHD16A	ENSG00000204427	chr6:30214044-30214752	test	1726	156849	TRUE	0.424	0.0222245972732668	0.981414566126783	0.912	100	158475	0.222190550824325	TRUE	1	0.1062892	0.680088701753912	0.0961797548377496	19	0	NA
ABHD16A	ENSG00000204427	chr6:30219237-30219674	test	1781	156794	TRUE	0.78	-0.00679205289564914	0.995869601354471	1	50	158525	0.264388994778628	TRUE	1	0.887896	0.998502891228647	0.0667201719551166	20	0	NA
ABHD16A	ENSG00000204427	chr6:30238308-30239117	test	1694	156881	TRUE	0.288	-0.0343391082984505	0.966435489833641	0.0623419816402493	55	158520	-0.477106515744236	TRUE	0.663407580174927	0.1887238	0.784165853515123	-0.0929537020401381	20	0	NA
ABHD16A	ENSG00000204427	chr6:30259125-30260790	test	1751	156824	TRUE	0.628	0.0122981720563241	0.994278396893842	0.8	43	158532	-0.377834294132246	TRUE	1	0.631833	0.975921446396612	0.102505116787724	20	0	NA
ABHD16A	ENSG00000204427	chr6:30272132-30272381	test	1423	157152	TRUE	0.68	-0.0136845019233558	0.995703514739229	0.36	88	158487	-0.28232565958565	TRUE	1	0.5331809	0.94906012567417	-0.0961119699753781	15	0	NA
ABHD16A	ENSG00000204427	chr6:30288810-30289200	test	2152	156423	TRUE	0.208	0.0294546142553369	0.956624959340778	0.64	84	158491	0.254862016479589	TRUE	1	0.5758832	0.959494133275596	0.096490143862746	20	0	NA
ABHD16A	ENSG00000204427	chr6:30308057-30310057	test	1747	156828	TRUE	0.144	0.0428388107473546	0.945578008198698	0.241580600471488	81	158494	0.315941373082386	TRUE	0.942737071612723	0.0184383	0.435622787665782	0.118902641915304	20	0	NA
ABHD16A	ENSG00000204427	chr6:30319613-30319898	test	1565	157010	TRUE	0.512	0.017337235919841	0.984566250029424	0.56	127	158448	0.242385717027431	TRUE	1	0.6494371	0.98097605572639	0.0635143213724431	20	0	NA
ABHD16A	ENSG00000204427	chr6:30325707-30327514	test	1963	156612	TRUE	0.94	-0.00104140758272234	0.99834006829093	1	65	158510	-0.252248042168929	TRUE	1	0.866534	0.997696344792561	-0.0632608732298674	19	0	NA
ABHD16A	ENSG00000204427	chr6:30340648-30340869	test	1506	157069	TRUE	0.432	0.0222955699600464	0.981414566126783	0.268543959273292	44	158531	-0.457951986281728	TRUE	0.981188593154071	0.2759594	0.845181038672631	0.0873060138314481	19	0	NA
ABHD16A	ENSG00000204427	chr6:30344242-30345731	test	1895	156680	TRUE	0.608	0.0133830120469405	0.992684307298745	1	65	158510	0.212511830954869	TRUE	1	0.9384492	0.99997801125977	0.056112425180046	20	0	NA
ABHD16A	ENSG00000204427	chr6:30357430-30358526	test	1791	156784	TRUE	0.632	0.0139419774887459	0.994278396893842	0.836	93	158482	0.238138367672665	TRUE	1	0.5490194	0.956211925996865	-0.0701683088001935	19	0	NA
ABHD16A	ENSG00000204427	chr6:30360164-30360578	test	1926	156649	TRUE	0.916	0.00277001283431937	0.99834006829093	0.244333972022738	129	158446	0.253786737032729	TRUE	0.948122478393718	0.4893744	0.936443505044156	0.0811133334090989	20	0	NA
ABHD16A	ENSG00000204427	chr6:30363554-30363784	test	2184	156391	TRUE	0.208	-0.0293646759114636	0.956624959340778	1	101	158474	-0.214328405816695	TRUE	1	0.8575022	0.996924060331373	-0.0766458647983276	20	0	NA
ABHD16A	ENSG00000204427	chr6:30396705-30398221	test	1601	156974	TRUE	0.332	-0.028170341267518	0.971781010390541	0.48	110	158465	-0.265922514240646	TRUE	1	0.1999662	0.793385679102063	-0.101703011756472	20	0	NA
ABHD16A	ENSG00000204427	chr6:30411464-30412023	test	1680	156895	TRUE	0.804	0.00529876592420365	0.99634385571045	1	110	158465	-0.15734655631474	TRUE	1	0.9379738	0.99997801125977	0.0492246101197216	17	0	NA
ABHD16A	ENSG00000204427	chr6:30444058-30444398	test	1589	156986	TRUE	0.276	-0.0326771014634595	0.963817389074122	0.304225592654197	106	158469	-0.271507477813806	TRUE	1	0.5542174	0.957468989068836	-0.100023277630115	20	0	NA
ABHD16A	ENSG00000204427	chr6:30446257-30448256	test	1652	156923	TRUE	0.764	0.0115614640426923	0.995869601354471	0.96	77	158498	0.272116493525724	TRUE	1	0.6115615	0.970761073541843	0.0830821032964358	20	0	NA
ABHD16A	ENSG00000204427	chr6:30447259-30447756	test	1663	156912	TRUE	0.916	-0.00373224211902957	0.99834006829093	1	104	158471	0.197858573194882	TRUE	1	0.9566816	0.99997801125977	-0.06925806719771	20	0	NA
ABHD16A	ENSG00000204427	chr6:30453099-30454130	test	1626	156949	TRUE	0.72	0.0121783688818589	0.995869601354471	0.72	56	158519	0.323854047211827	TRUE	1	0.1634134	0.755934473338456	0.10624541931269	20	0	NA
ABHD16A	ENSG00000204427	chr6:30463701-30464128	test	1764	156811	TRUE	0.732	-0.00767644014551704	0.995869601354471	1	141	158434	-0.169254397470466	TRUE	1	0.6133939	0.970761073541843	0.0677532825266089	19	0	NA
ABHD16A	ENSG00000204427	chr6:30464762-30464931	test	1951	156624	TRUE	0.604	0.0126132302753593	0.992560819101644	0.290466665098132	181	158394	0.203792848275127	TRUE	1	0.0098787	0.362174112073357	0.101355535190451	20	0	NA
ABHD16A	ENSG00000204427	chr6:30466076-30467154	test	1647	156928	TRUE	0.388	-0.0274822974834485	0.977345584607795	0.0305655038131158	43	158532	-0.528303003252863	TRUE	0.573277513830319	0.1062756	0.680088701753912	-0.112969769327069	19	0	NA
ABHD16A	ENSG00000204427	chr6:30480607-30480869	test	1905	156670	TRUE	0.824	-0.0048491228634358	0.996578027151465	0.88	59	158516	0.306700359081732	TRUE	1	0.8543606	0.996924060331373	-0.0603271956969161	20	0	NA
ABHD16A	ENSG00000204427	chr6:30481175-30482541	test	2418	156157	TRUE	0.848	0.00673087427233835	0.997310369531888	1	149	158426	0.147410090996748	TRUE	1	0.9604537	0.99997801125977	-0.035146317415802	20	0	NA
ABHD16A	ENSG00000204427	chr6:30483757-30483993	test	1285	157290	TRUE	0.944	0.00323057444589557	0.99834006829093	1	36	158539	-0.35717703622903	TRUE	1	0.6963782	0.983816753563391	0.0704032365719536	16	0	NA
ABHD16A	ENSG00000204427	chr6:30489143-30490745	test	1830	156745	TRUE	0.044	0.0590694461838465	0.871402666666667	0.277403527991321	166	158409	0.226947369947352	TRUE	0.992498878420817	0.5265334	0.94906012567417	0.084140622290996	20	0	NA
ABHD16A	ENSG00000204427	chr6:30495980-30497165	test	1549	157026	TRUE	0.932	-0.00601586221183123	0.99834006829093	1	86	158489	0.168081244547717	TRUE	1	0.5950358	0.9679297219284	-0.0853022222862688	20	0	NA
ABHD16A	ENSG00000204427	chr6:30500581-30501186	test	1730	156845	TRUE	0.108	0.045490380239684	0.929514538558786	0.56	82	158493	0.280624772695442	TRUE	1	0.7401377	0.987395402310311	0.0895798942509338	20	0	NA
ABHD16A	ENSG00000204427	chr6:30507742-30508763	test	1985	156590	TRUE	0.832	-0.0077948462156477	0.997310369531888	0.48	70	158505	-0.27913686080146	TRUE	1	0.0476918	0.543618665023923	-0.107845944468447	20	0	NA
ABHD16A	ENSG00000204427	chr6:30508894-30509757	test	1772	156803	TRUE	0.912	9.49365874287345e-05	0.99834006829093	0.231924265008812	121	158454	0.261532879019385	TRUE	0.934118725816845	0.2407934	0.815637726596501	0.0988605678588539	20	0	NA
ABHD16A	ENSG00000204427	chr6:30515018-30515605	test	1971	156604	TRUE	0.596	0.0130351313091197	0.992560819101644	0.56	72	158503	0.285542477703663	TRUE	1	0.6115615	0.970761073541843	0.0797358765792914	20	0	NA
ABHD16A	ENSG00000204427	chr6:30515789-30516822	test	1675	156900	TRUE	0.292	0.0286296668323325	0.966440384070008	0.151796600644318	79	158496	0.344780179891961	TRUE	0.820622422422273	0.3626159	0.890219680644827	0.0936819849651091	19	0	NA
ABHD16A	ENSG00000204427	chr6:30529488-30530455	test	2039	156536	TRUE	0.556	-0.0187402231947901	0.988604028005878	1	97	158478	0.224305745058677	TRUE	1	0.9229728	0.99997801125977	-0.0555191183164759	20	0	NA
ABHD16A	ENSG00000204427	chr6:30532361-30533007	test	1528	157047	TRUE	0.48	0.0210598717357788	0.982489476849068	0.319952553970435	115	158460	0.258010244532872	TRUE	1	0.5695231	0.959494133275596	0.0688245939309804	20	0	NA
ABHD16A	ENSG00000204427	chr6:30541492-30542052	test	1557	157018	TRUE	0.408	-0.0250014606367524	0.97908973944717	0.72	66	158509	-0.306560802940037	TRUE	1	0.4454958	0.918714582715765	-0.1126490517777	20	0	NA
ABHD16A	ENSG00000204427	chr6:30543023-30543229	test	1624	156951	TRUE	0.716	-0.0103089262135752	0.995869601354471	1	46	158529	-0.242001764646297	TRUE	1	0.6495752	0.98097605572639	-0.103074980129423	20	0	NA
ABHD16A	ENSG00000204427	chr6:30544696-30545170	test	1745	156830	TRUE	0.876	0.00516656947371089	0.997650846516792	1	92	158483	-0.205095851527415	TRUE	1	0.8792993	0.997696344792561	-0.0619562536071547	20	0	NA
ABHD16A	ENSG00000204427	chr6:30555370-30557804	test	1909	156666	TRUE	0.824	0.00399665164325136	0.996578027151465	0.0920209199647318	56	158519	-0.444712224403858	TRUE	0.727648746633586	0.038111	0.522869978583832	-0.104513067478991	20	0	NA
ABHD16A	ENSG00000204427	chr6:30562461-30563161	test	1661	156914	TRUE	0.66	0.0115779009153806	0.994706572855528	0.376451103096194	67	158508	-0.317103324675535	TRUE	1	0.6194849	0.975921446396612	0.0709362412178108	20	0	NA
ABHD16A	ENSG00000204427	chr6:30563246-30563598	test	1571	157004	TRUE	0.444	-0.0266218944022006	0.981414566126783	0.0845829135296927	36	158539	-0.53392096110168	TRUE	0.711450957911393	0.2247999	0.815637726596501	-0.142088242185426	19	0	NA
ABHD16A	ENSG00000204427	chr6:30570784-30571978	test	1962	156613	TRUE	0.112	-0.036789786893963	0.932176273854023	0.31770908925174	144	158431	-0.23744374069826	TRUE	1	0.0664597	0.600499053827371	-0.123010222298018	20	0	NA
ABHD16A	ENSG00000204427	chr6:30590211-30591236	test	1929	156646	TRUE	0.496	0.018848536680614	0.983954347878876	0.148729556960224	140	158435	0.27359794978238	TRUE	0.8166820803124	0.3512391	0.876759966367115	0.0847298716284135	20	0	NA
ABHD16A	ENSG00000204427	chr6:30597208-30598002	test	2162	156413	TRUE	0.32	0.0252225116235067	0.970309553856432	1	237	158338	0.142836988974512	TRUE	1	0.8984589	0.998679347851437	0.0474565896901974	20	0	NA
ABHD16A	ENSG00000204427	chr6:30598724-30599913	test	2013	156562	TRUE	0.456	-0.0200888817922712	0.981847729529184	0.313275622644887	71	158504	0.334542801802022	TRUE	1	0.5631171	0.959494133275596	-0.0704026003275299	20	0	NA
ABHD16A	ENSG00000204427	chr6:30614391-30614769	test	1728	156847	TRUE	0.064	-0.0565225700913239	0.902073153899241	0.56	73	158502	-0.271460790963702	TRUE	1	0.5384301	0.94906012567417	-0.114404226495746	20	0	NA
ABHD16A	ENSG00000204427	chr6:30614891-30615577	test	1774	156801	TRUE	0.768	-0.00677007523631015	0.995869601354471	0.177901758255366	73	158502	-0.344491623111203	TRUE	0.85927458124219	0.1797321	0.770378138760296	-0.0981294764892987	20	0	NA
ABHD16A	ENSG00000204427	chr6:30615799-30616364	test	1745	156830	TRUE	0.672	0.0119147106365143	0.995310985006436	0.96	69	158506	0.303693796936893	TRUE	1	0.8543606	0.996924060331373	0.0991688059093315	20	0	NA
ABHD16A	ENSG00000204427	chr6:30616759-30618138	test	1544	157031	TRUE	0.592	-0.0144362510682108	0.991773603477975	1	103	158472	0.209278856970753	TRUE	1	0.8966275	0.998502891228647	-0.0942735249143516	20	0	NA
ABHD16A	ENSG00000204427	chr6:30625977-30627634	test	1792	156783	TRUE	0.3	0.0257135543355635	0.967632659507265	0.456	76	158499	0.291560874651527	TRUE	1	0.1537558	0.747482134559377	0.111036850080825	19	0	NA
ABHD16A	ENSG00000204427	chr6:30631690-30632204	test	1646	156929	TRUE	0.524	0.0179902045861687	0.985647486818171	0.348330847714416	109	158466	-0.280223298468735	TRUE	1	0.1191201	0.700911145295821	-0.119690035052092	20	0	NA
ABHD16A	ENSG00000204427	chr6:30633657-30637057	test	1652	156923	TRUE	0.768	-0.0055246506148041	0.995869601354471	0.72	100	158475	0.218318096427829	TRUE	1	0.4539085	0.920372453308322	-0.0836388283191073	18	0	NA
ABHD16A	ENSG00000204427	chr6:30646087-30646314	test	1765	156810	TRUE	0.148	0.0400885953648482	0.947622227447292	0.608	140	158435	0.208551806129225	TRUE	1	0.7648798	0.991058285548114	0.0836229543368902	19	0	NA
ABHD16A	ENSG00000204427	chr6:30646459-30646765	test	1936	156639	TRUE	0.74	0.0134906304942748	0.995869601354471	1	89	158486	0.195444604260036	TRUE	1	0.6133939	0.970761073541843	0.0764505497792951	19	0	NA
ABHD16A	ENSG00000204427	chr6:30646848-30648070	test	2043	156532	TRUE	0.3	-0.0238745935502134	0.967632659507265	0.011211966430102	158	158417	-0.325397778658455	TRUE	0.455737645517053	0.0076247	0.341344566887019	-0.12228377328187	20	0	NA
ABHD16A	ENSG00000204427	chr6:30652776-30653012	test	1681	156894	TRUE	0.068	0.0493609894460782	0.90860189728492	0.394435640492872	85	158490	0.276515171647694	TRUE	1	0.6076978	0.970761073541843	0.085779716159553	18	0	NA
ABHD16A	ENSG00000204427	chr6:30666373-30666625	test	1909	156666	TRUE	0.436	0.0224139563391047	0.981414566126783	0.0778723901000795	148	158427	0.268137760617801	TRUE	0.698602480658234	0.2240665	0.815637726596501	0.0779353851605683	20	0	NA
ABHD16A	ENSG00000204427	chr6:30670839-30671068	test	1857	156718	TRUE	0.852	0.00902961527952278	0.997310369531888	0.64	141	158434	-0.245501415345649	TRUE	1	0.6531607	0.981387691582548	-0.0595387045444384	20	0	NA
ABHD16A	ENSG00000204427	chr6:30672186-30673296	test	2084	156491	TRUE	0.884	0.0032073302267583	0.998085797998784	0.334171363012445	72	158503	-0.332070482168843	TRUE	1	0.2905157	0.849066486400681	-0.0941252597846457	20	0	NA
ABHD16A	ENSG00000204427	chr6:30678987-30679540	test	1773	156802	TRUE	0.8	-0.00865469238760741	0.99634385571045	0.289581590176758	90	158485	-0.292819531873083	TRUE	1	0.2859953	0.849066486400681	-0.0995839795110434	20	0	NA
ABHD16A	ENSG00000204427	chr6:30682129-30682401	test	1779	156796	TRUE	0.48	0.0180011686135082	0.982489476849068	0.64	85	158490	0.251687239459294	TRUE	1	0.7347956	0.987395402310311	0.0831426020737391	20	0	NA
ABHD16A	ENSG00000204427	chr6:30682482-30683008	test	1592	156983	TRUE	0.972	-0.00287573812963567	0.998976934160245	1	72	158503	-0.28735037833344	TRUE	1	0.7596789	0.990684171369075	-0.0813401492433383	20	0	NA
ABHD16A	ENSG00000204427	chr6:30684704-30684912	test	2265	156310	TRUE	0.336	-0.0226895794569065	0.972134296642584	1	86	158489	-0.21809598617663	TRUE	1	0.9604537	0.99997801125977	-0.062812729382156	20	0	NA
ABHD16A	ENSG00000204427	chr6:30685474-30685641	test	1879	156696	TRUE	0.932	0.00288075124425712	0.99834006829093	0.303646727445701	79	158496	0.33426258911677	TRUE	1	0.4478291	0.918714582715765	0.0885794646798025	20	0	NA
ABHD16A	ENSG00000204427	chr6:30686482-30687998	test	1674	156901	TRUE	0.312	0.025274898584539	0.969292972315181	1	92	158483	-0.214658597715815	TRUE	1	0.6792338	0.983816753563391	0.0780911064756387	20	0	NA
ABHD16A	ENSG00000204427	chr6:30690559-30691273	test	1580	156995	TRUE	0.396	-0.0250916887155748	0.97828425763998	1	106	158469	0.176261723548094	TRUE	1	0.6906308	0.983816753563391	-0.0761835734679363	20	0	NA
ABHD16A	ENSG00000204427	chr6:30700400-30700858	test	1865	156710	TRUE	0.428	-0.022695959527002	0.981414566126783	0.48	61	158514	0.298069173223055	TRUE	1	0.5950358	0.9679297219284	-0.0869206820896937	20	0	NA
ABHD16A	ENSG00000204427	chr6:30707151-30707854	test	1519	157056	TRUE	0.384	-0.0259406440667375	0.975723803303163	0.144569849725554	46	158529	0.453578608272632	TRUE	0.806797790310345	0.110365	0.68594919893366	-0.118648205714395	20	0	NA
ABHD16A	ENSG00000204427	chr6:30708107-30708404	test	1992	156583	TRUE	0.014846394138032	-0.0634830322838428	0.834729058989942	0.316825513355409	81	158494	-0.316748327093103	TRUE	1	0.1191201	0.700911145295821	-0.135190180745273	20	0	NA
ABHD16A	ENSG00000204427	chr6:30711844-30712032	test	1710	156865	TRUE	0.384	0.0225599534281551	0.975723803303163	1	82	158493	-0.246728067411435	TRUE	1	0.401459	0.901302423272108	0.0910429966470397	20	0	NA
ABHD16A	ENSG00000204427	chr6:30716974-30717822	test	1907	156668	TRUE	0.064	-0.0449053202911102	0.902073153899241	0.56	73	158502	-0.307448735377323	TRUE	1	0.7401377	0.987395402310311	-0.0849606681053639	20	0	NA
ABHD16A	ENSG00000204427	chr6:30719778-30720487	test	1821	156754	TRUE	0.052	-0.0545513307578441	0.888721338912134	1	53	158522	-0.239064422327462	TRUE	1	0.94863	0.99997801125977	-0.0881785341853109	20	0	NA
ABHD16A	ENSG00000204427	chr6:30720841-30721102	test	1962	156613	TRUE	0.584	0.0135513275631231	0.991395207727076	1	144	158431	-0.122923538372745	TRUE	1	0.9236839	0.99997801125977	0.0536262782192945	20	0	NA
ABHD16A	ENSG00000204427	chr6:30721303-30721829	test	1359	157216	TRUE	0.352	-0.0298949109619102	0.974344255388106	1	29	158546	-0.425945134644379	TRUE	1	0.9111198	0.999257665400629	-0.101844735696946	19	0	NA
ABHD16A	ENSG00000204427	chr6:30724917-30725281	test	1645	156930	TRUE	0.328	-0.0259990082783023	0.971102526002972	0.0853683154625261	84	158491	-0.354005125765572	TRUE	0.714928223321725	0.2406003	0.815637726596501	-0.0944221961679399	19	0	NA
ABHD16A	ENSG00000204427	chr6:30725419-30726603	test	1792	156783	TRUE	0.548	-0.0163409494084481	0.987696068481666	1	66	158509	-0.241431901541444	TRUE	1	0.1478704	0.733906347521785	-0.121064146909123	20	0	NA
ABHD16A	ENSG00000204427	chr6:30728282-30728481	test	2148	156427	TRUE	0.424	-0.0221101951152004	0.981414566126783	0.56	92	158483	-0.265972479942906	TRUE	1	0.2417769	0.815637726596501	-0.095977629097359	20	0	NA
ABHD16A	ENSG00000204427	chr6:30730066-30731526	test	1886	156689	TRUE	0.932	0.00471845674081643	0.99834006829093	1	231	158344	0.100822943005492	TRUE	1	0.9986817	1	0.0222106163348049	20	0	NA
ABHD16A	ENSG00000204427	chr6:30742057-30744943	test	1943	156632	TRUE	0.12	-0.036982876219283	0.934981402002861	1	98	158477	-0.209990360821862	TRUE	1	0.0817446	0.635656866819073	-0.138167589828333	20	0	NA
ABHD16A	ENSG00000204427	chr6:30752235-30753014	test	1875	156700	TRUE	0.3	0.0269546289874947	0.967632659507265	1	65	158510	0.266510646826209	TRUE	1	0.8959876	0.998502891228647	0.0590202665967605	20	0	NA
ABHD16A	ENSG00000204427	chr6:30757410-30757958	test	1412	157163	TRUE	0.228	-0.0394787363458225	0.958001689440994	0.96	26	158549	-0.484615321896147	TRUE	1	0.3719821	0.895454445576159	-0.124449912937087	20	0	NA
ABHD16A	ENSG00000204427	chr6:30758826-30759331	test	1523	157052	TRUE	0.328	0.0271001718532995	0.971102526002972	1	85	158490	0.195133170784466	TRUE	1	0.6495752	0.98097605572639	0.0778745076714186	20	0	NA
ABHD16A	ENSG00000204427	chr6:30763624-30764557	test	1912	156663	TRUE	0.0175713800991615	0.0625626130070567	0.86170055669499	0.0505248992912679	104	158471	0.34361167335977	TRUE	0.639170087831839	0.1598763	0.755934473338456	0.0971837411816918	20	0	NA
ABHD16A	ENSG00000204427	chr6:30765581-30765804	test	1411	157164	TRUE	0.688	0.0125550168713603	0.995703514739229	0.430364886994146	41	158534	0.411019234298193	TRUE	1	0.2389915	0.815637726596501	0.111148551463561	20	0	NA
ABHD16A	ENSG00000204427	chr6:30766589-30766750	test	1881	156694	TRUE	0.868	-0.00204035294114209	0.997650846516792	0.257828086854363	84	158491	0.307482382990332	TRUE	0.966395155198461	0.5050033	0.941981674125731	0.0644373450263584	20	0	NA
ABHD16A	ENSG00000204427	chr6:30767368-30767935	test	1519	157056	TRUE	0.3	-0.0289927230240149	0.967632659507265	0.88	45	158530	-0.349940921519954	TRUE	1	0.3927698	0.901302423272108	-0.113777892734317	20	0	NA
ABHD16A	ENSG00000204427	chr6:30768976-30769922	test	1760	156815	TRUE	0.28	-0.0280311439472392	0.965384929055881	0.0332457139518762	37	158538	-0.574624047279122	TRUE	0.583288791858861	0.1137371	0.696652826956083	-0.115733643555737	20	0	NA
ABHD16A	ENSG00000204427	chr6:30779094-30779523	test	1207	157368	TRUE	0.488	0.0256600674970418	0.982978819932441	0.36	97	158478	0.264286367884741	TRUE	1	0.0260217	0.476164967910448	0.124109148520982	15	0	NA
ABHD16A	ENSG00000204427	chr6:30781581-30782706	test	2106	156469	TRUE	0.844	0.00370138675834818	0.997310369531888	0.294643368688535	93	158482	0.291026306812929	TRUE	1	0.1795912	0.770378138760296	0.114833283525343	19	0	NA
ABHD16A	ENSG00000204427	chr6:30785901-30786213	test	99	158476	TRUE	0.98	-0.0100206111346721	0.999177794972918	1	48	158527	-0.0286979793037611	TRUE	1	0.9966005	0.99997801125977	-0.013139419618705	2	0	NA
ABHD16A	ENSG00000204427	chr6:30790763-30791280	test	1814	156761	TRUE	0.612	0.0107490838302999	0.99298367428004	1	110	158465	0.219069181277145	TRUE	1	0.7347956	0.987395402310311	0.0642891673991003	20	0	NA
ABHD16A	ENSG00000204427	chr6:30793355-30794059	test	1709	156866	TRUE	0.152	0.0442160317945815	0.948189370800244	0.96	97	158478	0.239206948526916	TRUE	1	0.7141985	0.986889336837718	0.100237711534737	20	0	NA
ABHD16A	ENSG00000204427	chr6:30795771-30796496	test	1595	156980	TRUE	0.684	-0.0126747424557446	0.995703514739229	0.375372197127044	51	158524	-0.361861252757598	TRUE	1	0.6186123	0.975921446396612	-0.112081926071907	20	0	NA
ABHD16A	ENSG00000204427	chr6:30799159-30799421	test	1314	157261	TRUE	0.38	-0.0306509822067147	0.975512051032272	0.391914530432743	124	158451	0.239015593147569	TRUE	1	0.4129419	0.909337915040588	-0.0946951722265532	18	0	NA
ABHD16A	ENSG00000204427	chr6:30802576-30803273	test	2176	156399	TRUE	0.384	0.0239066656408528	0.975723803303163	1	66	158509	0.267715560381973	TRUE	1	0.213505	0.802237992828958	0.0737850867487082	20	0	NA
ABHD16A	ENSG00000204427	chr6:30810746-30811218	test	1945	156630	TRUE	0.46	0.0193851113930261	0.981847729529184	0.8	234	158341	0.161741795802609	TRUE	1	0.5328052	0.94906012567417	0.0741133087270139	20	0	NA
ABHD16A	ENSG00000204427	chr6:30812806-30815582	test	1900	156675	TRUE	0.704	-0.0128635517234444	0.99583703011099	0.72	78	158497	-0.237120631751648	TRUE	1	0.2514057	0.82507065538674	-0.104769226799603	20	0	NA
ABHD16A	ENSG00000204427	chr6:30818556-30818778	test	1827	156748	TRUE	0.78	-0.00827384800245212	0.995869601354471	0.792	86	158489	-0.280892582176214	TRUE	1	0.815942	0.995166096411487	-0.0758416648148523	18	0	NA
ABHD16A	ENSG00000204427	chr6:30819960-30820556	test	2059	156516	TRUE	0.952	0.000707387590017178	0.99834006829093	1	155	158420	0.158192008545079	TRUE	1	0.6608024	0.983816753563391	0.0730644453648127	20	0	NA
ABHD16A	ENSG00000204427	chr6:30821832-30824781	test	2002	156573	TRUE	0.668	0.0125800296130178	0.994706572855528	1	114	158461	-0.186451305294715	TRUE	1	0.4135515	0.909337915040588	0.0791628338449704	20	0	NA
ABHD16A	ENSG00000204427	chr6:30821835-30822246	test	1994	156581	TRUE	0.364	0.0252184441241402	0.974344255388106	0.88	78	158497	0.268343967050057	TRUE	1	0.4478291	0.918714582715765	0.0840770622479026	20	0	NA
ABHD16A	ENSG00000204427	chr6:30827960-30829342	test	2028	156547	TRUE	0.036	-0.0470930586847234	0.86170055669499	1	103	158472	-0.174416471684686	TRUE	1	0.9297188	0.99997801125977	-0.0729914725820965	20	0	NA
ABHD16A	ENSG00000204427	chr6:30829685-30830050	test	1830	156745	TRUE	0.956	0.00279624647625853	0.998433484186035	1	129	158446	-0.181190579164342	TRUE	1	0.6137	0.970761073541843	0.0717662557567575	20	0	NA
ABHD16A	ENSG00000204427	chr6:30834361-30835150	test	1727	156848	TRUE	0.596	-0.0120327628610712	0.992560819101644	0.275060243375229	101	158474	-0.294645796729382	TRUE	0.990743533895713	0.5240188	0.94906012567417	-0.0567335351658619	20	0	NA
ABHD16A	ENSG00000204427	chr6:30837850-30838025	test	1231	157344	TRUE	0.028	0.0735453481329785	0.86170055669499	0.672	79	158496	0.27109719141872	TRUE	1	0.5261743	0.94906012567417	0.114067960371748	14	0	NA
ABHD16A	ENSG00000204427	chr6:30838353-30838890	test	1780	156795	TRUE	0.424	-0.0217554473852987	0.981414566126783	0.48	70	158505	-0.33336077703974	TRUE	1	0.6939945	0.983816753563391	-0.0715415666911972	20	0	NA
ABHD16A	ENSG00000204427	chr6:30839707-30840061	test	1780	156795	TRUE	0.444	0.0200708299318225	0.981414566126783	1	170	158405	0.118134505565552	TRUE	1	0.9903285	0.99997801125977	-0.0318889739883544	19	0	NA
ABHD16A	ENSG00000204427	chr6:30840712-30841135	test	2047	156528	TRUE	0.64	-0.0137477707082943	0.994278396893842	1	147	158428	0.144189378516075	TRUE	1	0.9275113	0.99997801125977	0.047136533102817	19	0	NA
ABHD16A	ENSG00000204427	chr6:30842041-30842500	test	1528	157047	TRUE	0.556	0.0201048760741871	0.988604028005878	0.125678113809503	92	158483	0.321493235025705	TRUE	0.781944614128966	0.3180078	0.867142436855384	-0.077504743575378	20	0	NA
ABHD16A	ENSG00000204427	chr6:30843326-30843522	test	2037	156538	TRUE	0.212	-0.0361805175039907	0.956624959340778	0.309204457095984	100	158475	-0.302265705229147	TRUE	1	0.0530206	0.565847492931112	-0.114501839241239	20	0	NA
ABHD16A	ENSG00000204427	chr6:30844084-30844576	test	1899	156676	TRUE	0.956	0.000915397112174185	0.998433484186035	1	149	158426	0.125688359958318	TRUE	1	0.9838533	0.99997801125977	-0.0457290123806797	20	0	NA
ABHD16A	ENSG00000204427	chr6:30844980-30845510	test	1491	157084	TRUE	0.272	0.0344300172433179	0.962312935775843	0.0400535679095606	137	158438	0.309952171656017	TRUE	0.602521680744861	0.0047724	0.290140414685908	0.109649981892332	19	0	NA
ABHD16A	ENSG00000204427	chr6:30847422-30848551	test	1864	156711	TRUE	0.704	0.0132709989105382	0.99583703011099	1	43	158532	-0.32922470608517	TRUE	1	0.5564892	0.957468989068836	-0.0875040196150842	20	0	NA
ABHD16A	ENSG00000204427	chr6:30855845-30856055	test	1791	156784	TRUE	0.00272828025070505	-0.0826762298508571	0.496401173276388	0.153321501509293	51	158524	-0.429540653343246	TRUE	0.824028739924204	0.2144139	0.802237992828958	-0.12723767948623	20	0	NA
ABHD16A	ENSG00000204427	chr6:30872366-30873391	test	2376	156199	TRUE	0.616	-0.0150814964605544	0.993142112845612	1	116	158459	-0.169028985161157	TRUE	1	0.9373784	0.99997801125977	-0.0420068147444339	20	0	NA
ABHD16A	ENSG00000204427	chr6:30875359-30875732	test	1650	156925	TRUE	0.224	0.0359520013278263	0.958001689440994	0.484993759128999	66	158509	0.324400757524915	TRUE	1	0.4911309	0.936443505044156	0.100603505419283	20	0	NA
ABHD16A	ENSG00000204427	chr6:30876743-30877052	test	820	157755	TRUE	0.332	-0.0390429799022877	0.971781010390541	1	104	158471	-0.177505382127119	TRUE	1	0.4339808	0.918548900612512	-0.13385275344648	10	0	NA
ABHD16A	ENSG00000204427	chr6:30877493-30878082	test	1896	156679	TRUE	0.4	0.0223257593560985	0.97828425763998	1	41	158534	0.329282988112848	TRUE	1	0.4478291	0.918714582715765	0.105286796372091	20	0	NA
ABHD16A	ENSG00000204427	chr6:30880617-30881325	test	1655	156920	TRUE	0.264	0.0334538800979312	0.962134903640257	0.0373903318936438	127	158448	0.301435238287066	TRUE	0.599907290303501	0.1144494	0.696652826956083	0.0702147061093139	18	0	NA
ABHD16A	ENSG00000204427	chr6:30882549-30883059	test	1808	156767	TRUE	0.792	-0.00423468821949847	0.995869601354471	1	122	158453	0.196092869210891	TRUE	1	0.6460739	0.98097605572639	-0.0783171801006477	20	0	NA
ABHD16A	ENSG00000204427	chr6:30883795-30886796	test	2048	156527	TRUE	0.428	0.0218922713551559	0.981414566126783	0.56	99	158476	-0.247901922620305	TRUE	1	0.3927698	0.901302423272108	0.100579254525716	20	0	NA
ABHD16A	ENSG00000204427	chr6:30907744-30908674	test	1392	157183	TRUE	0.764	-0.00852891830960801	0.995869601354471	1	94	158481	-0.213816788380222	TRUE	1	0.7311574	0.987395402310311	-0.064476035976187	20	0	NA
ABHD16A	ENSG00000204427	chr6:30913634-30915262	test	1796	156779	TRUE	0.6	0.013518640716088	0.992560819101644	0.456	140	158435	0.227582026313892	TRUE	1	0.6535408	0.981387691582548	0.067756000420411	19	0	NA
ABHD16A	ENSG00000204427	chr6:30915349-30915863	test	2022	156553	TRUE	0.768	-0.00595144067148782	0.995869601354471	0.0875911299926289	140	158435	0.269335052199442	TRUE	0.716873868713484	0.0664597	0.600499053827371	-0.146742395040745	20	0	NA
ABHD16A	ENSG00000204427	chr6:30922506-30923027	test	1672	156903	TRUE	0.812	0.00680310193417769	0.996578027151465	1	67	158508	0.246613169842482	TRUE	1	0.9684761	0.99997801125977	0.0601695669113944	20	0	NA
ABHD16A	ENSG00000204427	chr6:30932797-30933004	test	1813	156762	TRUE	0.904	-0.00387847076293357	0.99834006829093	1	151	158424	0.156602641673067	TRUE	1	0.8971906	0.998502891228647	-0.073408647780532	20	0	NA
ABHD16A	ENSG00000204427	chr6:30935143-30935338	test	1635	156940	TRUE	0.448	0.026264447481789	0.981414566126783	0.88	108	158467	0.221395183820033	TRUE	1	0.8279724	0.995767853629691	0.0743129399079693	20	0	NA
ABHD16A	ENSG00000204427	chr6:30940241-30940981	test	2013	156562	TRUE	0.116	0.0405263800671535	0.932176273854023	0.88	137	158438	0.206243647733495	TRUE	1	0.7464792	0.987395402310311	0.0759038556858772	20	0	NA
ABHD16A	ENSG00000204427	chr6:30942337-30943208	test	1727	156848	TRUE	0.428	0.0255201477388586	0.981414566126783	0.8	72	158503	0.272015675144264	TRUE	1	0.7226629	0.987395402310311	0.0783350492345895	20	0	NA
ABHD16A	ENSG00000204427	chr6:30955076-30956481	test	2238	156337	TRUE	0.036	-0.052400849694015	0.86170055669499	0.158306002548265	143	158432	-0.272502441370198	TRUE	0.831702736890871	0.3723378	0.895454445576159	-0.0852910638735894	20	0	NA
ABHD16A	ENSG00000204427	chr6:30961427-30961676	test	1814	156761	TRUE	0.216	0.0321727598879827	0.956624959340778	0.358691455622998	119	158456	0.247233992243312	TRUE	1	0.6054042	0.970761073541843	0.10123914915387	19	0	NA
ABHD16A	ENSG00000204427	chr6:30964039-30964778	test	1527	157048	TRUE	0.688	-0.0116954207529301	0.995703514739229	0.259139528407921	9	158566	-0.855038775047394	TRUE	0.969187015492497	0.5071973	0.941981674125731	-0.139910121332903	19	0	NA
ABHD16A	ENSG00000204427	chr6:30966261-30966461	test	1364	157211	TRUE	0.856	0.00701583530882744	0.997575805991441	1	106	158469	0.114101183956133	TRUE	1	0.9564368	0.99997801125977	-0.0577506025020868	14	0	NA
ABHD16A	ENSG00000204427	chr6:30972056-30972234	test	1948	156627	TRUE	0.996	-0.00156193379224186	0.999769296930676	0.88	107	158468	-0.266402048783227	TRUE	1	0.6906308	0.983816753563391	0.083079052820535	20	0	NA
ABHD16A	ENSG00000204427	chr6:30974157-30976681	test	1583	156992	TRUE	0.524	0.0181631193090644	0.985647486818171	1	94	158481	0.173066217470815	TRUE	1	0.8902155	0.998502891228647	-0.0798269019895479	19	0	NA
ABHD16A	ENSG00000204427	chr6:30974571-30974809	test	1870	156705	TRUE	0.2	0.0316641175244502	0.956044470450556	1	67	158508	0.222346225023712	TRUE	1	0.6669855	0.983816753563391	0.0750140606520416	20	0	NA
ABHD16A	ENSG00000204427	chr6:30981874-30982979	test	2270	156305	TRUE	0.272	0.0270227105996344	0.962312935775843	0.48	100	158475	-0.308638245398327	TRUE	1	0.5121299	0.941981674125731	0.0883437966042204	20	0	NA
ABHD16A	ENSG00000204427	chr6:30988472-30988856	test	1996	156579	TRUE	0.044	0.0586176242016296	0.871402666666667	0.189773949949316	112	158463	0.280547023083776	TRUE	0.877871439166059	0.3781773	0.895454445576159	0.117652682759653	20	0	NA
ABHD16A	ENSG00000204427	chr6:31001216-31001927	test	1435	157140	TRUE	0.484	-0.0249936371696985	0.982601789264414	0.8	61	158514	0.327249688043858	TRUE	1	0.180198	0.770378138760296	0.122119426402644	20	0	NA
ABHD16A	ENSG00000204427	chr6:31008274-31008455	test	1909	156666	TRUE	0.684	-0.00912256627761752	0.995703514739229	1	103	158472	0.228648961141476	TRUE	1	0.8031974	0.994037763262353	0.0676978249437109	20	0	NA
ABHD16A	ENSG00000204427	chr6:31009816-31010085	test	1971	156604	TRUE	0.984	-0.000216285725450474	0.999551073697823	0.0117662336855195	155	158420	0.313325499930526	TRUE	0.464520087380449	0.0462498	0.543618665023923	-0.106836612155182	20	0	NA
ABHD16A	ENSG00000204427	chr6:31016738-31017365	test	2186	156389	TRUE	0.152	0.0334384864388884	0.948189370800244	0.115276021307018	50	158525	0.432561067287355	TRUE	0.765088911622246	0.2992344	0.857026701691639	0.0946163363835444	20	0	NA
ABHD16A	ENSG00000204427	chr6:31021855-31022378	test	532	158043	TRUE	0.612	-0.0254827014628463	0.99298367428004	1	66	158509	0.178799433296659	TRUE	1	0.8560653	0.996924060331373	-0.0538906959075345	8	0	NA
ABHD16A	ENSG00000204427	chr6:31025525-31025931	test	1758	156817	TRUE	0.476	-0.0164457245441638	0.982489476849068	1	165	158410	-0.150458944961867	TRUE	1	0.6495752	0.98097605572639	-0.0809179114881489	20	0	NA
ABHD16A	ENSG00000204427	chr6:31040333-31040522	test	616	157959	TRUE	0.456	-0.0276233250739332	0.981847729529184	0.168	130	158445	-0.251818294726687	TRUE	0.84188245243129	0.3018874	0.859235588439463	-0.107083975977669	7	0	NA
ABHD16A	ENSG00000204427	chr6:31042790-31043131	test	1849	156726	TRUE	0.304	0.0300244792182624	0.967945835737642	0.0341327376560837	142	158433	-0.306250795072366	TRUE	0.587815204646685	0.1164386	0.696652826956083	-0.0875252496441674	19	0	NA
ABHD16A	ENSG00000204427	chr6:31044219-31044616	test	1677	156898	TRUE	0.688	0.00670938467712436	0.995703514739229	1	69	158506	-0.270512883001576	TRUE	1	0.6137	0.970761073541843	-0.0917319553627819	20	0	NA
ABHD16A	ENSG00000204427	chr6:31053801-31054266	test	1675	156900	TRUE	0.0104807462108656	0.0709160506416279	0.757041627719235	0.54313851650781	101	158474	0.247637955519771	TRUE	1	0.5368055	0.94906012567417	0.109055155645833	20	0	NA
ABHD16A	ENSG00000204427	chr6:31057464-31057857	test	2018	156557	TRUE	0.096	-0.0486781869814458	0.926476550502067	0.704524519856423	119	158456	-0.222147907817698	TRUE	1	0.7141985	0.986889336837718	-0.0815530852780563	20	0	NA
ABHD16A	ENSG00000204427	chr6:31058176-31058760	test	1670	156905	TRUE	0.48	-0.0208281213870843	0.982489476849068	0.129580704349559	48	158527	-0.503247940216194	TRUE	0.787517163039787	0.324844	0.873342829066667	-0.0807566583897075	20	0	NA
ABHD16A	ENSG00000204427	chr6:31068850-31069378	test	1780	156795	TRUE	0.364	-0.0288833990544996	0.974344255388106	1	103	158472	-0.208866011085481	TRUE	1	0.4478291	0.918714582715765	-0.0724644169949012	20	0	NA
ABHD16A	ENSG00000204427	chr6:31070632-31071235	test	2053	156522	TRUE	0.38	0.0231376884562021	0.975512051032272	1	117	158458	0.189832129109636	TRUE	1	0.6222277	0.975921446396612	0.0824091756859599	20	0	NA
ABHD16A	ENSG00000204427	chr6:31072588-31072809	test	1814	156761	TRUE	0.028	-0.0586081527474516	0.86170055669499	1	70	158505	-0.311988578822709	TRUE	1	0.4814387	0.9324118730543	-0.141464537789227	20	0	NA
ABHD16A	ENSG00000204427	chr6:31079616-31080107	test	1962	156613	TRUE	0.788	-0.00404890617572768	0.995869601354471	0.836	62	158513	0.283070508515592	TRUE	1	0.7824049	0.991058285548114	0.0679035231887014	19	0	NA
ABHD16A	ENSG00000204427	chr6:31083575-31084324	test	1785	156790	TRUE	0.048	0.057792628688268	0.874902275769746	0.147996707869121	73	158502	0.3780168212667	TRUE	0.815045600395068	0.0132229	0.394695234158624	0.147011078041768	20	0	NA
ABHD16A	ENSG00000204427	chr6:31086852-31087115	test	1743	156832	TRUE	0.972	-0.00186223054096125	0.998976934160245	1	80	158495	0.23383393526534	TRUE	1	0.2905157	0.849066486400681	-0.0847266590352863	20	0	NA
ABHD16A	ENSG00000204427	chr6:31087560-31087877	test	1601	156974	TRUE	0.172	-0.0379149997548487	0.954382123208585	1	111	158464	-0.219134818911633	TRUE	1	0.4964451	0.936443505044156	-0.0912051592735735	20	0	NA
ABHD16A	ENSG00000204427	chr6:31092821-31093433	test	1746	156829	TRUE	0.34	0.0253033713119704	0.97247951824102	1	126	158449	-0.206945305543737	TRUE	1	0.3462396	0.876759966367115	0.112093662024556	20	0	NA
ABHD16A	ENSG00000204427	chr6:31102152-31102888	test	2193	156382	TRUE	0.864	0.003209577650133	0.997650846516792	0.96	175	158400	-0.183721736678902	TRUE	1	0.8800605	0.997696344792561	0.0475660786899174	20	0	NA
ABHD16A	ENSG00000204427	chr6:31111005-31111190	test	1918	156657	TRUE	0.652	0.0117361019552697	0.994278396893842	0.72	72	158503	-0.282054607307488	TRUE	1	0.8105075	0.994037763262353	0.0692548948960467	20	0	NA
ABHD16A	ENSG00000204427	chr6:31114273-31115546	test	1819	156756	TRUE	0.98	0.00135746670967002	0.999177794972918	1	126	158449	0.159377086208866	TRUE	1	0.3104784	0.859235588439463	-0.0851449456350943	20	0	NA
ABHD16A	ENSG00000204427	chr6:31115782-31118256	test	1851	156724	TRUE	0.528	-0.0161249322561602	0.98620817354603	0.060477247381743	57	158518	-0.46243341000337	TRUE	0.661412312610562	0.1847765	0.781892222106516	-0.135593789333695	19	0	NA
ABHD16A	ENSG00000204427	chr6:31121455-31121665	test	1637	156938	TRUE	0.896	0.00238535485930599	0.998333660665575	0.0921995408258753	68	158507	-0.402865055986451	TRUE	0.727768017057569	0.254811	0.831430064653788	-0.0985807107819633	19	0	NA
ABHD16A	ENSG00000204427	chr6:31122864-31123588	test	1750	156825	TRUE	0.476	-0.0201003593722398	0.982489476849068	1	61	158514	-0.31927672651262	TRUE	1	0.9108615	0.999257665400629	-0.087538973107033	20	0	NA
ABHD16A	ENSG00000204427	chr6:31125080-31125417	test	1939	156636	TRUE	0.468	-0.0246619287140641	0.982409375796178	0.532	114	158461	0.252151850979545	TRUE	1	0.5863592	0.965171674833333	-0.066297495516138	19	0	NA
ABHD16A	ENSG00000204427	chr6:31126809-31127048	test	2025	156550	TRUE	0.16	-0.0385522629650507	0.951774757281553	1	118	158457	-0.198325462903915	TRUE	1	0.9500332	0.99997801125977	-0.0656876354636247	20	0	NA
ABHD16A	ENSG00000204427	chr6:31127937-31128440	test	1826	156749	TRUE	0.032	-0.0631364775351685	0.86170055669499	0.130328404884169	66	158509	-0.430046916255977	TRUE	0.78993543666113	0.3261345	0.873342829066667	-0.134425455071851	20	0	NA
ABHD16A	ENSG00000204427	chr6:31131382-31133381	test	1806	156769	TRUE	0.616	-0.0182973088983472	0.993142112845612	0.0584447268566574	76	158499	0.408490854927711	TRUE	0.654995442403475	0.1794386	0.770378138760296	-0.0727259418174898	20	0	NA
ABHD16A	ENSG00000204427	chr6:31133357-31133579	test	1536	157039	TRUE	0.3	-0.0281267069878438	0.967632659507265	0.48	68	158507	-0.337650780509552	TRUE	1	0.2651435	0.841700408102679	-0.139044229026116	20	0	NA
ABHD16A	ENSG00000204427	chr6:31137292-31138485	test	1983	156592	TRUE	0.868	-0.00592387176738408	0.997650846516792	0.48	88	158487	-0.287340212311371	TRUE	1	0.0259178	0.476164967910448	-0.1410813836364	20	0	NA
ABHD16A	ENSG00000204427	chr6:31139684-31140160	test	1699	156876	TRUE	0.176	-0.0386675237939652	0.954660646703406	0.56	49	158526	-0.410525424695944	TRUE	1	0.5162628	0.941981674125731	-0.110209976811926	20	0	NA
ABHD16A	ENSG00000204427	chr6:31142479-31142749	test	1979	156596	TRUE	0.096	0.0409545666607112	0.926476550502067	1	68	158507	0.265266359137345	TRUE	1	0.683764	0.983816753563391	0.0789037951278158	20	0	NA
ABHD16A	ENSG00000204427	chr6:31144857-31146857	test	1640	156935	TRUE	0.044	-0.0551567783030127	0.871402666666667	0.559535540956292	114	158461	0.244280009577399	TRUE	1	0.1433218	0.733207974447837	-0.130816262498727	20	0	NA
ABHD16A	ENSG00000204427	chr6:31152858-31153057	test	1681	156894	TRUE	0.26	-0.0335983696571769	0.961410401484633	0.64	119	158456	-0.254137156045749	TRUE	1	0.0618549	0.587712464470871	-0.161872032303291	20	0	NA
ABHD16A	ENSG00000204427	chr6:31157682-31159681	test	1876	156699	TRUE	0.036	-0.0569108225954468	0.86170055669499	1	68	158507	-0.183152777942627	TRUE	1	0.9822348	0.99997801125977	-0.0848283469479394	20	0	NA
ABHD16A	ENSG00000204427	chr6:31157866-31159144	test	1849	156726	TRUE	0.976	-0.00057822933753358	0.998976934160245	1	191	158384	0.15325071843959	TRUE	1	0.0715103	0.605678341890771	-0.119350165457829	20	0	NA
ABHD16A	ENSG00000204427	chr6:31159254-31159656	test	1878	156697	TRUE	0.808	0.00715226283400734	0.996578027151465	1	32	158543	-0.38950608981888	TRUE	1	0.5368055	0.94906012567417	-0.0688816857517533	20	0	NA
ABHD16A	ENSG00000204427	chr6:31164051-31164328	test	1819	156756	TRUE	0.868	0.004607349210798	0.997650846516792	0.340035863750169	63	158512	-0.341596627148877	TRUE	1	0.4454958	0.918714582715765	-0.0865847531725028	20	0	NA
ABHD16A	ENSG00000204427	chr6:31169199-31170261	test	1758	156817	TRUE	0.128	0.0432322434710729	0.937664275466284	1	100	158475	0.228682741472771	TRUE	1	0.3719821	0.895454445576159	0.0946113068182413	20	0	NA
ABHD16A	ENSG00000204427	chr6:31170419-31170828	test	2033	156542	TRUE	0.608	0.0135037126279738	0.992684307298745	0.8	79	158496	0.247316842264615	TRUE	1	0.3512391	0.876759966367115	0.0808544262950198	20	0	NA
ABHD16A	ENSG00000204427	chr6:31170587-31170657	test	1080	157495	TRUE	0.936	0.00126145233711378	0.99834006829093	0.96	251	158324	-0.120781952505065	TRUE	1	0.8180613	0.995767853629691	0.0443891599700378	10	0	NA
ABHD16A	ENSG00000204427	chr6:31171729-31173747	test	1964	156611	TRUE	0.308	0.0270424109259123	0.967945835737642	0.56	99	158476	0.239997677782051	TRUE	1	0.1025519	0.6793768733141	0.114321919782821	20	0	NA
ABHD16A	ENSG00000204427	chr6:31176046-31176308	test	1999	156576	TRUE	0.368	-0.0247889908866689	0.974344255388106	1	120	158455	0.197547854286574	TRUE	1	0.74596	0.987395402310311	-0.0791645215748937	20	0	NA
ABHD16A	ENSG00000204427	chr6:31178771-31179009	test	1910	156665	TRUE	0.408	0.0175611461967183	0.97908973944717	0.305045247919125	97	158478	0.290645645084772	TRUE	1	0.3547735	0.879745738997768	0.0890533343825307	20	0	NA
ABHD16A	ENSG00000204427	chr6:31180225-31181002	test	2055	156520	TRUE	0.416	0.0211139872998959	0.979951095732411	1	122	158453	0.155856397838167	TRUE	1	0.8159424	0.995166096411487	0.0705706065809253	20	0	NA
ABHD16A	ENSG00000204427	chr6:31180432-31187807	test	1832	156743	TRUE	0.628	-0.0145965599699112	0.994278396893842	0.114423284049949	157	158418	-0.245044567881771	TRUE	0.763006034849816	0.2976673	0.854426800734612	-0.0966432142779877	20	0	NA
ABHD16A	ENSG00000204427	chr6:31192567-31192812	test	1464	157111	TRUE	0.836	0.00392666751903583	0.997310369531888	1	67	158508	0.232555484627267	TRUE	1	0.5328052	0.94906012567417	0.0748977623743036	20	0	NA
ABHD16A	ENSG00000204427	chr6:31196931-31198563	test	1787	156788	TRUE	0.868	-0.00440811191033165	0.997650846516792	1	102	158473	-0.205436497445645	TRUE	1	0.9044326	0.999257665400629	-0.078134627853032	20	0	NA
ABHD16A	ENSG00000204427	chr6:31200382-31203181	test	1559	157016	TRUE	0.384	-0.0266584329581493	0.975723803303163	0.0091665833662714	73	158502	0.457263606130509	TRUE	0.437423897637966	0.0373418	0.521007631881533	0.102200744318041	20	0	NA
ABHD16A	ENSG00000204427	chr6:31202775-31203156	test	1857	156718	TRUE	0.128	0.0416060641481164	0.937664275466284	0.160071950124466	102	158473	0.295884431506427	TRUE	0.831754205436657	0.37512	0.895454445576159	0.0987186692340553	20	0	NA
ABHD16A	ENSG00000204427	chr6:31203315-31204537	test	1663	156912	TRUE	0.868	0.00491110531189853	0.997650846516792	0.88	88	158487	0.241505252035986	TRUE	1	0.5758832	0.959494133275596	0.0898275507220238	20	0	NA
ABHD16A	ENSG00000204427	chr6:31204790-31205139	test	1801	156774	TRUE	0.276	-0.0305231439680537	0.963817389074122	0.149219129524645	108	158467	-0.276835737368533	TRUE	0.818138133318285	0.3578079	0.883967086075597	-0.0656456230050234	20	0	NA
ABHD16A	ENSG00000204427	chr6:31210029-31210432	test	1664	156911	TRUE	0.54	-0.0164015509096856	0.98732705176697	1	46	158529	-0.303389133573918	TRUE	1	0.700815	0.983816753563391	-0.0831204296201523	20	0	NA
ABHD16A	ENSG00000204427	chr6:31214378-31214740	test	1597	156978	TRUE	0.452	0.0228773987639678	0.981726743413182	0.203947850617497	44	158531	0.447702485762697	TRUE	0.896442714126807	0.3512391	0.876759966367115	0.118275884154284	20	0	NA
ABHD16A	ENSG00000204427	chr6:31216413-31216739	test	1845	156730	TRUE	1	-0.00199913415216113	1	1	87	158488	0.224617622789923	TRUE	1	0.3816094	0.896662074593576	0.0880272170265155	19	0	NA
ABHD16A	ENSG00000204427	chr6:31225249-31225486	test	1893	156682	TRUE	0.292	0.0278774661177468	0.966440384070008	0.56	60	158515	0.324600438233976	TRUE	1	0.1220794	0.701150476908166	0.108695462758102	20	0	NA
ABHD16A	ENSG00000204427	chr6:31227161-31227587	test	1511	157064	TRUE	0.488	-0.0204676854078959	0.982978819932441	0.421564315619455	99	158476	-0.286724136544873	TRUE	1	0.213505	0.802237992828958	-0.143313052603302	20	0	NA
ABHD16A	ENSG00000204427	chr6:31246063-31246842	test	1759	156816	TRUE	0.276	0.0327552634720115	0.963817389074122	0.8	62	158513	0.299729401990493	TRUE	1	0.1433218	0.733207974447837	0.107494609138182	20	0	NA
ABHD16A	ENSG00000204427	chr6:31268128-31268420	test	1605	156970	TRUE	0.94	-0.00269084268167635	0.99834006829093	0.219056940072218	104	158471	0.289937548595282	TRUE	0.919372009183459	0.1302802	0.720019376330717	-0.0997773181042722	19	0	NA
ABHD16A	ENSG00000204427	chr6:31270985-31272710	test	2174	156401	TRUE	0.588	0.0159661071038732	0.991395207727076	0.8	88	158487	0.238863089810649	TRUE	1	0.5741146	0.959494133275596	0.0908359367044134	20	0	NA
ABHD16A	ENSG00000204427	chr6:31283611-31283788	test	1481	157094	TRUE	0.936	-0.00586717547913316	0.99834006829093	0.120385077969509	115	158460	-0.289634305802344	TRUE	0.770726794754102	0.1648474	0.755934473338456	0.0876340275114713	15	0	NA
ABHD16A	ENSG00000204427	chr6:31307531-31309242	test	1746	156829	TRUE	0.06	-0.0510453626739568	0.898723872387239	0.264864274835333	101	158474	-0.297567848391652	TRUE	0.973899049550943	0.0317024	0.490835061535135	-0.130195847821983	20	0	NA
ABHD16A	ENSG00000204427	chr6:31321905-31322115	test	1716	156859	TRUE	0.572	-0.0158791619243896	0.990020508474576	0.748	62	158513	-0.262158222027302	TRUE	1	0.3624151	0.890004674191877	-0.096922771209666	17	0	NA
ABHD16A	ENSG00000204427	chr6:31355791-31357656	test	1806	156769	TRUE	0.448	0.0192541782784794	0.981414566126783	1	103	158472	0.192267776228708	TRUE	1	0.7978667	0.994037763262353	0.0722702686600031	20	0	NA
ABHD16A	ENSG00000204427	chr6:31366709-31367557	test	1828	156747	TRUE	0.776	0.00826948951771237	0.995869601354471	0.64	31	158544	-0.464517251317934	TRUE	1	0.7783877	0.991058285548114	-0.0644872259919249	20	0	NA
ABHD16A	ENSG00000204427	chr6:31374058-31374433	test	458	158117	TRUE	0.24	-0.0652065893394464	0.958053261666259	0.704	97	158478	-0.17173737864833	TRUE	1	0.711263	0.986889336837718	-0.0988681337412201	4	0	NA
ABHD16A	ENSG00000204427	chr6:31386778-31387564	test	1696	156879	TRUE	0.06	-0.0493576684593306	0.898723872387239	1	80	158495	-0.208820101670203	TRUE	1	0.7617	0.990684171369075	-0.0950086835815953	20	0	NA
ABHD16A	ENSG00000204427	chr6:31389100-31389716	test	1859	156716	TRUE	0.924	-0.00393877174959911	0.99834006829093	1	120	158455	-0.204332845121776	TRUE	1	0.4135515	0.909337915040588	-0.114103275177117	20	0	NA
ABHD16A	ENSG00000204427	chr6:31395558-31396207	test	1907	156668	TRUE	0.46	0.0206714571576424	0.981847729529184	0.591435729203158	92	158483	0.249113739481556	TRUE	1	0.2083781	0.802237992828958	0.0747176041609873	20	0	NA
ABHD16A	ENSG00000204427	chr6:31396975-31397224	test	1826	156749	TRUE	0.172	0.0394452218703672	0.954382123208585	1	124	158451	0.145611646412027	TRUE	1	0.97852	0.99997801125977	0.050499528660664	20	0	NA
ABHD16A	ENSG00000204427	chr6:31399621-31400348	test	1933	156642	TRUE	0.14	0.0348756704430596	0.94490746860542	0.64	41	158534	0.376030357164638	TRUE	1	0.180198	0.770378138760296	0.118358419779949	20	0	NA
ABHD16A	ENSG00000204427	chr6:31400530-31400962	test	1787	156788	TRUE	0.692	0.0113593569482467	0.99583703011099	1	136	158439	0.152021889395824	TRUE	1	0.9384492	0.99997801125977	0.0499479085798258	20	0	NA
ABHD16A	ENSG00000204427	chr6:31402804-31402980	test	1812	156763	TRUE	0.508	-0.016301036207562	0.984148355426973	0.88	52	158523	0.326786004175271	TRUE	1	0.8605408	0.996924060331373	-0.0725713279030691	20	0	NA
ABHD16A	ENSG00000204427	chr6:31403053-31404177	test	1921	156654	TRUE	0.504	0.0165846598180483	0.984148355426973	1	88	158487	0.237037948712833	TRUE	1	0.8031974	0.994037763262353	0.0570600909439155	20	0	NA
ABHD16A	ENSG00000204427	chr6:31414179-31414776	test	1724	156851	TRUE	0.94	0.0010045302983057	0.99834006829093	0.184667515775204	48	158527	-0.487188967961096	TRUE	0.869061706105823	0.0309836	0.490835061535135	-0.118743500403819	20	0	NA
ABHD16A	ENSG00000204427	chr6:31416045-31417027	test	1475	157100	TRUE	0.94	0.00271728570486562	0.99834006829093	1	46	158529	-0.291281920480035	TRUE	1	0.6300458	0.975921446396612	-0.0987911493448248	19	0	NA
ABHD16A	ENSG00000204427	chr6:31441114-31441278	test	2051	156524	TRUE	0.924	-0.00519303763892612	0.99834006829093	1	105	158470	0.164651494671907	TRUE	1	0.9718096	0.99997801125977	-0.0535381476260134	20	0	NA
ABHD16A	ENSG00000204427	chr6:31441481-31443034	test	1863	156712	TRUE	0.892	0.00465497122716102	0.998219860001918	1	77	158498	0.229499201912968	TRUE	1	0.6531607	0.981387691582548	0.0698480847983322	20	0	NA
ABHD16A	ENSG00000204427	chr6:31462653-31463642	test	1932	156643	TRUE	0.504	0.015095785339415	0.984148355426973	0.48	107	158468	0.247544434539595	TRUE	1	0.6939945	0.983816753563391	-0.0614290699320549	20	0	NA
ABHD16A	ENSG00000204427	chr6:31467054-31467436	test	1801	156774	TRUE	0.24	-0.0322287560267908	0.958053261666259	1	80	158495	-0.224380337085875	TRUE	1	0.7458767	0.987395402310311	-0.100000731964389	20	0	NA
ABHD16A	ENSG00000204427	chr6:31474771-31475258	test	2087	156488	TRUE	0.656	-0.00968787920276191	0.994706572855528	0.56	41	158534	-0.390781836958508	TRUE	1	0.3547735	0.879745738997768	-0.0946981657124801	20	0	NA
ABHD16A	ENSG00000204427	chr6:31475434-31475678	test	1985	156590	TRUE	0.292	-0.0291195110416849	0.966440384070008	1	35	158540	0.323640942933207	TRUE	1	0.4008987	0.901302423272108	-0.0916185650736376	20	0	NA
ABHD16A	ENSG00000204427	chr6:31486082-31486696	test	1077	157498	TRUE	0.832	0.0061874796142683	0.997310369531888	0.66	88	158487	0.223345935705034	TRUE	1	0.6994214	0.983816753563391	0.0564708868599837	11	0	NA
ABHD16A	ENSG00000204427	chr6:31491962-31492232	test	1004	157571	TRUE	0.78	-0.012436842651884	0.995869601354471	0.572	41	158534	0.369465248090911	TRUE	1	0.4806833	0.9324118730543	0.0707603654614156	13	0	NA
ABHD16A	ENSG00000204427	chr6:31493799-31494553	test	1937	156638	TRUE	0.808	0.00506193925992199	0.996578027151465	1	104	158471	0.21717565259491	TRUE	1	0.3736383	0.895454445576159	0.0651808989355948	20	0	NA
ABHD16A	ENSG00000204427	chr6:31494826-31495422	test	1895	156680	TRUE	0.444	0.0214031985867664	0.981414566126783	1	178	158397	0.176023670818766	TRUE	1	0.7158969	0.986889336837718	0.0737133216986791	20	0	NA
ABHD16A	ENSG00000204427	chr6:31497604-31498618	test	1931	156644	TRUE	0.148	-0.0418568652896385	0.947622227447292	1	71	158504	-0.213662733817552	TRUE	1	0.9373784	0.99997801125977	-0.0833867715927089	20	0	NA
ABHD16A	ENSG00000204427	chr6:31497782-31499781	test	2488	156087	TRUE	0.056	-0.0413541282696517	0.893528125	0.322706616011158	180	158395	0.203709679948701	TRUE	1	0.572122	0.959494133275596	-0.0634791913100322	20	0	NA
ABHD16A	ENSG00000204427	chr6:31498750-31499105	test	2156	156419	TRUE	0.724	0.0101440573210716	0.995869601354471	0.88	130	158445	0.196518129181872	TRUE	1	0.8605408	0.996924060331373	0.0682692440762434	20	0	NA
ABHD16A	ENSG00000204427	chr6:31508898-31509553	test	1778	156797	TRUE	0.46	-0.0226798896827913	0.981847729529184	1	82	158493	-0.216285888844443	TRUE	1	0.6781668	0.983816753563391	-0.0791638965988408	20	0	NA
ABHD16A	ENSG00000204427	chr6:31510507-31513057	test	1357	157218	TRUE	0.228	0.0427266620935439	0.958001689440994	0.48	85	158490	0.248450500779507	TRUE	1	0.3316072	0.873342829066667	0.117078076632729	20	0	NA
ABHD16A	ENSG00000204427	chr6:31511215-31511680	test	2109	156466	TRUE	0.668	-0.00627360843617075	0.994706572855528	1	75	158500	-0.181033562390713	TRUE	1	0.9915871	0.99997801125977	-0.0445944314458032	20	0	NA
ABHD16A	ENSG00000204427	chr6:31515513-31516701	test	1685	156890	TRUE	0.336	0.0286949620743917	0.972134296642584	0.88	101	158474	0.235149563780699	TRUE	1	0.6460739	0.98097605572639	0.0699111903637415	20	0	NA
ABHD16A	ENSG00000204427	chr6:31517213-31517602	test	1646	156929	TRUE	0.532	-0.0173606314165011	0.98620817354603	1	101	158474	0.178252040285825	TRUE	1	0.93751	0.99997801125977	-0.0767572796183503	19	0	NA
ABHD16A	ENSG00000204427	chr6:31522833-31523158	test	1945	156630	TRUE	0.276	0.0269532691113234	0.963817389074122	0.56	81	158494	0.2982555020475	TRUE	1	0.7401377	0.987395402310311	0.0765331661394042	20	0	NA
ABHD16A	ENSG00000204427	chr6:31525859-31526473	test	1944	156631	TRUE	0.888	-0.00292771627631227	0.998159993395525	0.210833127090437	71	158504	-0.378744887589723	TRUE	0.908669182027631	0.2419419	0.815637726596501	-0.109014719685978	20	0	NA
ABHD16A	ENSG00000204427	chr6:31528277-31530194	test	1763	156812	TRUE	0.3	0.028521632081923	0.967632659507265	0.64	56	158519	0.343049227059804	TRUE	1	0.4008987	0.901302423272108	0.0952306197539777	20	0	NA
ABHD16A	ENSG00000204427	chr6:31533582-31537581	test	1981	156594	TRUE	0.784	0.00616175949943942	0.995869601354471	0.64	83	158492	-0.258195938680994	TRUE	1	0.7783877	0.991058285548114	-0.0745417461345952	20	0	NA
ABHD16A	ENSG00000204427	chr6:31541111-31542661	test	1822	156753	TRUE	0.316	0.0282271411028649	0.970309553856432	1	96	158479	0.22110280293282	TRUE	1	0.762634	0.990684171369075	0.0877175623099775	20	0	NA
ABHD16A	ENSG00000204427	chr6:31541761-31541994	test	899	157676	TRUE	0.34	0.0363631440749377	0.97247951824102	0.028101286747418	94	158481	0.36321270054809	TRUE	0.561284947245756	0.0666574	0.600499053827371	0.0998676641671327	10	0	NA
ABHD16A	ENSG00000204427	chr6:31546358-31547231	test	1751	156824	TRUE	0.764	0.0109385939568207	0.995869601354471	0.836	83	158492	0.259564433688555	TRUE	1	0.8493629	0.996924060331373	0.0624012350995507	19	0	NA
ABHD16A	ENSG00000204427	chr6:31547323-31547789	test	1933	156642	TRUE	0.072	0.0505442635292638	0.912498914055228	1	187	158388	0.118102793252793	TRUE	1	0.9050623	0.999257665400629	0.0812511250047241	20	0	NA
ABHD16A	ENSG00000204427	chr6:31548048-31548524	test	1827	156748	TRUE	0.94	-0.00170715386513795	0.99834006829093	1	54	158521	0.276588316346275	TRUE	1	0.4135515	0.909337915040588	-0.0925498958360347	20	0	NA
ABHD16A	ENSG00000204427	chr6:31551431-31551649	test	1905	156670	TRUE	0.268	0.0305666852635184	0.962161810591079	0.473462071367198	54	158521	-0.354069491931381	TRUE	1	0.0846651	0.639113651369427	-0.0984044747344418	20	0	NA
ABHD16A	ENSG00000204427	chr6:31558164-31558469	test	1604	156971	TRUE	0.948	0.00301062323642752	0.99834006829093	1	61	158514	-0.247440401996896	TRUE	1	0.8890727	0.998502891228647	0.0696218954663197	19	0	NA
ABHD16A	ENSG00000204427	chr6:31558756-31559619	test	1754	156821	TRUE	0.924	-0.00391351724665474	0.99834006829093	0.175750167268682	150	158425	-0.252725779427165	TRUE	0.854512085210979	0.2407934	0.815637726596501	0.101888045213037	20	0	NA
ABHD16A	ENSG00000204427	chr6:31559695-31560201	test	1686	156889	TRUE	0.34	0.0260321295912553	0.97247951824102	0.1063935165658	166	158409	0.254572987150251	TRUE	0.75074484090683	0.0664597	0.600499053827371	0.109149988728902	20	0	NA
ABHD16A	ENSG00000204427	chr6:31560306-31560752	test	1677	156898	TRUE	0.22	-0.0346626247149902	0.957725674091442	1	62	158513	-0.268633641982311	TRUE	1	0.0817446	0.635656866819073	-0.145179169225489	20	0	NA
ABHD16A	ENSG00000204427	chr6:31563051-31563662	test	2005	156570	TRUE	0.0329298317774292	-0.0552783881829346	0.86170055669499	1	56	158519	-0.284528362461897	TRUE	1	0.7761842	0.991058285548114	-0.0997187223894592	20	0	NA
ABHD16A	ENSG00000204427	chr6:31567593-31567936	test	1863	156712	TRUE	0.608	-0.0140806193526083	0.992684307298745	0.275591986648227	101	158474	-0.305854694796164	TRUE	0.991266219387807	0.5245999	0.94906012567417	-0.0557564736894469	20	0	NA
ABHD16A	ENSG00000204427	chr6:31568100-31568377	test	1366	157209	TRUE	0.96	0.00222610244393313	0.998526138881108	0.684	76	158499	0.269924536413894	TRUE	1	0.3422349	0.876759966367115	-0.106392107517022	19	0	NA
ABHD16A	ENSG00000204427	chr6:31570582-31572581	test	1744	156831	TRUE	0.412	0.0190323348849872	0.979510156568302	0.216201492528107	86	158489	0.320864108509624	TRUE	0.912883553956485	0.4546018	0.920372453308322	0.0864936377943991	20	0	NA
ABHD16A	ENSG00000204427	chr6:31571859-31572562	test	2001	156574	TRUE	0.496	-0.0160062701365356	0.983954347878876	1	151	158424	-0.146172602821507	TRUE	1	0.9624669	0.99997801125977	-0.0574828954323713	20	0	NA
ABHD16A	ENSG00000204427	chr6:31573932-31575931	test	2004	156571	TRUE	0.148	-0.0411475583646701	0.947622227447292	0.326054825387214	26	158549	-0.558045922016081	TRUE	1	0.5752645	0.959494133275596	-0.106741243379013	20	0	NA
ABHD16A	ENSG00000204427	chr6:31574156-31574793	test	2202	156373	TRUE	0.352	-0.0273047531524493	0.974344255388106	1	57	158518	-0.286441902464998	TRUE	1	0.3719821	0.895454445576159	-0.10724152218375	20	0	NA
ABHD16A	ENSG00000204427	chr6:31578384-31578819	test	1548	157027	TRUE	0.888	-0.00361259153359557	0.998159993395525	0.0941673295508088	64	158511	0.407257538711606	TRUE	0.727768017057569	0.0056191	0.30759706073903	-0.113602572059361	20	0	NA
ABHD16A	ENSG00000204427	chr6:31580307-31582306	test	2133	156442	TRUE	0.532	-0.0168472351935148	0.98620817354603	0.56	101	158474	0.242103604220058	TRUE	1	0.5121299	0.941981674125731	-0.058150784490898	20	0	NA
ABHD16A	ENSG00000204427	chr6:31580665-31581864	test	2027	156548	TRUE	0.7	0.00867898384919462	0.99583703011099	1	133	158442	0.165672259502541	TRUE	1	0.5004972	0.94016260453837	0.0810312738120664	19	0	NA
ABHD16A	ENSG00000204427	chr6:31585583-31585819	test	2075	156500	TRUE	0.068	-0.0450101879456247	0.90860189728492	0.112881161906775	150	158425	-0.260641393396673	TRUE	0.758683037998947	0.2948211	0.849588004534771	-0.0869886158031116	20	0	NA
ABHD16A	ENSG00000204427	chr6:31589309-31589721	test	1888	156687	TRUE	0.896	0.00381648109505995	0.998333660665575	0.0867670908315377	174	158401	-0.260323797609863	TRUE	0.716873868713484	0.0715103	0.605678341890771	0.102074521546808	20	0	NA
ABHD16A	ENSG00000204427	chr6:31592513-31593395	test	1674	156901	TRUE	0.852	-0.00309632481903591	0.997310369531888	0.0338553308936568	108	158467	-0.330517463337697	TRUE	0.587815204646685	0.1154885	0.696652826956083	-0.0687718125128168	20	0	NA
ABHD16A	ENSG00000204427	chr6:31596984-31597323	test	1017	157558	TRUE	0.492	-0.0238231492876577	0.983954347878876	0.0334566222554048	87	158488	-0.375681973897215	TRUE	0.585417247385723	0.0343328	0.508351623110556	-0.161619164893839	15	0	NA
ABHD16A	ENSG00000204427	chr6:31598439-31599041	test	2107	156468	TRUE	0.14	-0.0394436574520917	0.94490746860542	0.176814375207158	145	158430	-0.244431844686677	TRUE	0.856361082046438	0.4003665	0.901302423272108	-0.0813156020290663	20	0	NA
ABHD16A	ENSG00000204427	chr6:31609362-31610490	test	1882	156693	TRUE	0.152	0.0396813826603076	0.948189370800244	1	135	158440	0.181138598278099	TRUE	1	0.8425464	0.996924060331373	0.0857354080201687	20	0	NA
ABHD16A	ENSG00000204427	chr6:31613382-31615931	test	1530	157045	TRUE	0.856	-0.00493561761932981	0.997575805991441	1	78	158497	-0.232274886590112	TRUE	1	0.5166864	0.941981674125731	-0.0806130367026233	20	0	NA
ABHD16A	ENSG00000204427	chr6:31618257-31620457	test	2019	156556	TRUE	0.8	0.00832038646592544	0.99634385571045	1	80	158495	-0.175582996370802	TRUE	1	0.9844626	0.99997801125977	0.0377834099218494	20	0	NA
ABHD16A	ENSG00000204427	chr6:31619900-31621361	test	1693	156882	TRUE	0.752	-0.0047363476367581	0.995869601354471	1	81	158494	-0.225379540860834	TRUE	1	0.7458767	0.987395402310311	-0.0727287786768649	20	0	NA
ABHD16A	ENSG00000204427	chr6:31628282-31630281	test	1924	156651	TRUE	0.904	-0.000797273663834391	0.99834006829093	1	152	158423	0.128608292621803	TRUE	1	0.9112615	0.999257665400629	-0.0607333595930453	20	0	NA
ABHD16A	ENSG00000204427	chr6:31631181-31632983	test	1804	156771	TRUE	0.716	0.00762715472319693	0.995869601354471	0.684	52	158523	-0.376133578492305	TRUE	1	0.2658604	0.841796561741918	-0.130085897387057	19	0	NA
ABHD16A	ENSG00000204427	chr6:31637209-31638951	test	1857	156718	TRUE	0.024	-0.0652802293257738	0.86170055669499	1	35	158540	-0.334331700620709	TRUE	1	0.3719821	0.895454445576159	-0.124929530644471	20	0	NA
ABHD16A	ENSG00000204427	chr6:31638882-31641381	test	1653	156922	TRUE	0.208	-0.0373902886759178	0.956624959340778	0.64	77	158498	-0.310884574536266	TRUE	1	0.7596789	0.990684171369075	-0.0789146875802674	20	0	NA
ABHD16A	ENSG00000204427	chr6:31639340-31639728	test	2214	156361	TRUE	0.764	-0.00863586041265059	0.995869601354471	0.88	127	158448	-0.203780782172087	TRUE	1	0.6669855	0.983816753563391	-0.0821096871080262	20	0	NA
ABHD16A	ENSG00000204427	chr6:31643943-31644721	test	1554	157021	TRUE	0.088	-0.0507510235224844	0.924996397323726	1	41	158534	-0.315885938043587	TRUE	1	0.7306712	0.987395402310311	-0.100994285871301	20	0	NA
ABHD16A	ENSG00000204427	chr6:31644432-31646581	test	1751	156824	TRUE	0.184	-0.0364322167820617	0.954787436084733	1	60	158515	-0.222882404862282	TRUE	1	0.8046446	0.994037763262353	-0.0783591191213369	19	0	NA
ABHD16A	ENSG00000204427	chr6:31650807-31653131	test	1825	156750	TRUE	0.792	-0.00740242473301053	0.995869601354471	0.684	77	158498	0.265945345063762	TRUE	1	0.4160197	0.909398857894251	-0.0747216625203742	19	0	NA
ABHD16A	ENSG00000204427	chr6:31651695-31653469	test	1786	156789	TRUE	0.908	0.000439106651862607	0.99834006829093	1	59	158516	-0.276660863761805	TRUE	1	0.5564892	0.957468989068836	-0.08921050271209	20	0	NA
ABHD16A	ENSG00000204427	chr6:31658396-31658559	test	1591	156984	TRUE	0.996	0.00181645158957353	0.999769296930676	0.76	39	158536	0.37815627944662	TRUE	1	0.2914652	0.849066486400681	0.103569263503082	19	0	NA
ABHD16A	ENSG00000204427	chr6:31659112-31659495	test	2344	156231	TRUE	0.136	-0.0391341411085108	0.9417974061202	1	85	158490	-0.200986225021553	TRUE	1	0.6495752	0.98097605572639	-0.0768743537913643	20	0	NA
ABHD16A	ENSG00000204427	chr6:31659583-31660191	test	2192	156383	TRUE	0.916	-0.00337046704012448	0.99834006829093	1	61	158514	-0.297808485988333	TRUE	1	0.9108615	0.999257665400629	-0.0615760600373606	20	0	NA
ABHD16A	ENSG00000204427	chr6:31660259-31661159	test	1619	156956	TRUE	0.572	-0.0160368930365037	0.990020508474576	0.164118414468989	182	158393	0.226862002930618	TRUE	0.840557212220926	0.3547735	0.879745738997768	-0.0984718898485705	20	0	NA
ABHD16A	ENSG00000204427	chr6:31663939-31664258	test	1839	156736	TRUE	0.32	0.0244271042554169	0.970309553856432	1	74	158501	0.264193871714263	TRUE	1	0.5564892	0.957468989068836	0.0858093012738937	20	0	NA
ABHD16A	ENSG00000204427	chr6:31664701-31666410	test	1859	156716	TRUE	0.84	-0.00516753617619704	0.997310369531888	0.476216072899107	95	158480	-0.263285784609062	TRUE	1	0.0167987	0.419578067544784	-0.098552058707203	20	0	NA
ABHD16A	ENSG00000204427	chr6:31665807-31669106	test	1735	156840	TRUE	0.7	0.0103480986462554	0.99583703011099	0.288843637280127	106	158469	0.277388969750804	TRUE	1	0.0578878	0.580300160544122	-0.119565713918881	20	0	NA
ABHD16A	ENSG00000204427	chr6:31666094-31666177	test	870	157705	TRUE	0.788	0.00883214284192595	0.995869601354471	1	56	158519	-0.207604336468047	TRUE	1	0.8221529	0.995767853629691	0.0742313661698819	9	0	NA
ABHD16A	ENSG00000204427	chr6:31674960-31675298	test	1489	157086	TRUE	0.00660619875209865	-0.0780133162864707	0.686624428567363	0.88	86	158489	-0.259613083692169	TRUE	1	0.2144139	0.802237992828958	-0.13615483903536	20	0	NA
ABHD16A	ENSG00000204427	chr6:31676763-31677222	test	1989	156586	TRUE	0.072	0.0434830745093299	0.912498914055228	0.56	73	158502	0.27521726645429	TRUE	1	0.5340442	0.94906012567417	0.0784198184334396	20	0	NA
ABHD16A	ENSG00000204427	chr6:31680584-31681602	test	1649	156926	TRUE	0.844	0.00457909681404325	0.997310369531888	0.193645285886391	68	158507	-0.366969824177735	TRUE	0.881841172849067	0.0150077	0.406436947677075	0.161331742600494	20	0	NA
ABHD16A	ENSG00000204427	chr6:31682877-31683871	test	1395	157180	TRUE	0.28	-0.0374620941442294	0.965384929055881	0.0303580928899451	34	158541	-0.633378469764117	TRUE	0.573277513830319	0.1054565	0.6793768733141	-0.137393085768864	20	0	NA
ABHD16A	ENSG00000204427	chr6:31686527-31686872	test	1475	157100	TRUE	0.62	-0.0168499071889205	0.993395963677016	1	45	158530	-0.254239615253494	TRUE	1	0.4135515	0.909337915040588	-0.102956561448406	20	0	NA
ABHD16A	ENSG00000204427	chr6:31687457-31687620	test	1811	156764	TRUE	3.31278770233365e-05	0.109586515510439	0.0284878819530995	0.501008401911177	53	158522	0.33933422433994	TRUE	1	0.1451898	0.733207974447837	0.145678889277033	20	0	NA
ABHD16A	ENSG00000204427	chr6:31689418-31689982	test	1656	156919	TRUE	0.344	0.0275022023557842	0.973356054308673	0.506078079923996	105	158470	-0.252612609307252	TRUE	1	0.4911309	0.936443505044156	0.0859178737020464	20	0	NA
ABHD16A	ENSG00000204427	chr6:31690204-31691207	test	1556	157019	TRUE	0.284	0.031657708799534	0.965384929055881	0.450763179449018	144	158431	0.222372183510226	TRUE	1	0.110365	0.68594919893366	0.0893087135184254	20	0	NA
ABHD16A	ENSG00000204427	chr6:31690757-31692756	test	2146	156429	TRUE	0.572	-0.0136650367199588	0.990020508474576	0.64	92	158483	0.244897448601683	TRUE	1	0.2083781	0.802237992828958	-0.0658852743839973	20	0	NA
ABHD16A	ENSG00000204427	chr6:31691466-31692043	test	1902	156673	TRUE	0.848	0.00702159559079046	0.997310369531888	0.8	98	158477	0.234479645758695	TRUE	1	0.5564892	0.957468989068836	0.0937791875038336	20	0	NA
ABHD16A	ENSG00000204427	chr6:31702534-31703582	test	2069	156506	TRUE	0.000128136010154662	0.0976885485704214	0.086002435283495	3.23419562178148e-05	140	158435	0.452056631337938	TRUE	0.0244660017520489	0	1e-07	0.157460819113039	20	2	NA
ABHD16A	ENSG00000204427	chr6:31706742-31706917	test	2066	156509	TRUE	0.00011589991660416	0.0923220337212889	0.0816235154056918	0.214741855899646	81	158494	0.33495050424169	TRUE	0.912658336525633	0.00097	0.173305854271357	0.152677703422198	20	0	NA
ABHD16A	ENSG00000204427	chr6:31710646-31710912	test	1677	156898	TRUE	0.356	0.0245464284817739	0.974344255388106	1	110	158465	0.220629385228985	TRUE	1	0.5812739	0.960431018754934	0.0980223698687307	20	0	NA
ABHD16A	ENSG00000204427	chr6:31711205-31712020	test	1775	156800	TRUE	0.184	0.0374763834960548	0.954787436084733	1	140	158435	0.178496817758303	TRUE	1	0.4552749	0.920372453308322	0.111982486432226	20	0	NA
ABHD16A	ENSG00000204427	chr6:31713909-31714678	test	1637	156938	TRUE	0.548	-0.0133871198681119	0.987696068481666	0.174077884118116	63	158512	-0.388057808769232	TRUE	0.854512085210979	0.3723241	0.895454445576159	-0.0931348619283769	18	0	NA
ABHD16A	ENSG00000204427	chr6:31717532-31717882	test	1920	156655	TRUE	0.00256577656667473	0.078633743095704	0.492088056833199	0.8	113	158462	0.238680256595104	TRUE	1	0.1220794	0.701150476908166	0.119679288164688	20	0	NA
ABHD16A	ENSG00000204427	chr6:31718391-31718642	test	1808	156767	TRUE	0.58	-0.013017264848195	0.99101731782816	0.72	115	158460	-0.220474452002623	TRUE	1	0.8105075	0.994037763262353	-0.0532955224317096	20	0	NA
ABHD16A	ENSG00000204427	chr6:31723308-31723688	test	1605	156970	TRUE	0.076	-0.0544739093500281	0.913991461798911	0.432	106	158469	-0.288209565234747	TRUE	1	0.2099978	0.802237992828958	-0.12836668254268	18	0	NA
ABHD16A	ENSG00000204427	chr6:31727307-31729306	test	1971	156604	TRUE	0.216	0.0319139688143877	0.956624959340778	0.8	107	158468	0.246244658272448	TRUE	1	0.5741146	0.959494133275596	0.0689119145878264	20	0	NA
ABHD16A	ENSG00000204427	chr6:31728778-31730584	test	1925	156650	TRUE	0.804	-0.00466978100445907	0.99634385571045	0.238794158569207	47	158528	-0.425402421168624	TRUE	0.939348697204633	0.4827757	0.934192262199303	-0.0624058380180048	20	0	NA
ABHD16A	ENSG00000204427	chr6:31734684-31735403	test	1860	156715	TRUE	0.16	-0.0404493256882901	0.951774757281553	0.456	77	158498	-0.305219136444419	TRUE	1	0.6792369	0.983816753563391	-0.104670833141592	19	0	NA
ABHD16A	ENSG00000204427	chr6:31736254-31736691	test	2034	156541	TRUE	0.804	-0.00463874761497604	0.99634385571045	1	72	158503	-0.224256296568447	TRUE	1	0.683764	0.983816753563391	-0.0784134189363949	20	0	NA
ABHD16A	ENSG00000204427	chr6:31736414-31736521	test	921	157654	TRUE	0.504	-0.0282660959202593	0.984148355426973	1	122	158453	-0.133313870048396	TRUE	1	0.6654978	0.983816753563391	-0.0683549285239157	10	0	NA
ABHD16A	ENSG00000204427	chr6:31737471-31737868	test	1902	156673	TRUE	0.164	-0.0372802387474676	0.951774757281553	0.72	127	158448	0.19600900049545	TRUE	1	0.1433218	0.733207974447837	-0.106754432968665	20	0	NA
ABHD16A	ENSG00000204427	chr6:31737959-31738266	test	1810	156765	TRUE	0.204	0.0322704092292091	0.956307798244104	0.0539376683869215	56	158519	-0.453341776002895	TRUE	0.643728419010669	0.168399	0.762767341295624	0.0935781682092148	20	0	NA
ABHD16A	ENSG00000204427	chr6:31738650-31738862	test	2004	156571	TRUE	0.076	0.0449399227189632	0.913991461798911	0.608	129	158446	0.233799326873096	TRUE	1	0.1898048	0.785887360149062	0.0767796493949627	19	0	NA
ABHD16A	ENSG00000204427	chr6:31739606-31740673	test	1704	156871	TRUE	0.476	-0.0177413797016602	0.982489476849068	1	103	158472	-0.224846506835996	TRUE	1	0.401459	0.901302423272108	-0.0931458574062943	20	0	NA
ABHD16A	ENSG00000204427	chr6:31739907-31743157	test	1784	156791	TRUE	0.94	-0.000111120011130034	0.99834006829093	1	67	158508	-0.249001000437975	TRUE	1	0.9044326	0.999257665400629	-0.0656834689603252	20	0	NA
ABHD16A	ENSG00000204427	chr6:31745203-31745428	test	2036	156539	TRUE	0.908	0.000549664349207432	0.99834006829093	0.96	33	158542	-0.423084785093152	TRUE	1	0.6460739	0.98097605572639	-0.0857403760007243	20	0	NA
ABHD16A	ENSG00000204427	chr6:31747177-31747395	test	1851	156724	TRUE	0.272	0.0266683973816165	0.962312935775843	0.144307546578185	64	158511	0.367571794981455	TRUE	0.806638209669981	0.3497829	0.876759966367115	0.0689677342680006	20	0	NA
ABHD16A	ENSG00000204427	chr6:31749537-31749955	test	1317	157258	TRUE	0.768	0.0137565688987704	0.995869601354471	0.149225155594062	86	158489	-0.361493793603929	TRUE	0.818138133318285	0.3578184	0.883967086075597	0.0802640448909759	20	0	NA
ABHD16A	ENSG00000204427	chr6:31750303-31751126	test	1847	156728	TRUE	0.536	0.0162778450598489	0.98654914948744	0.0377165671491268	102	158473	0.361655827651181	TRUE	0.602116235572446	0.0070238	0.330555669093316	0.105293679100104	20	0	NA
ABHD16A	ENSG00000204427	chr6:31752860-31753761	test	1929	156646	TRUE	0.088	-0.0429662227071384	0.924996397323726	0.608	183	158392	-0.178738056222494	TRUE	1	0.1958084	0.790445297672185	-0.103821785421972	19	0	NA
ABHD16A	ENSG00000204427	chr6:31762532-31764531	test	1755	156820	TRUE	0.976	-0.00209700714921028	0.998976934160245	0.125089832717493	48	158527	-0.460807190489183	TRUE	0.780029275110222	0.2944849	0.849066486400681	-0.108458102162609	20	0	NA
ABHD16A	ENSG00000204427	chr6:31762763-31764032	test	1632	156943	TRUE	0.192	-0.0356097348125839	0.954787436084733	0.377355630422949	109	158466	0.258943410091708	TRUE	1	0.2407934	0.815637726596501	-0.106917544269975	20	0	NA
ABHD16A	ENSG00000204427	chr6:31764314-31764571	test	2154	156421	TRUE	0.528	0.0145089713728892	0.98620817354603	0.193666787377457	65	158510	0.36387153696659	TRUE	0.881841172849067	0.2124793	0.802237992828958	0.111401203795787	19	0	NA
ABHD16A	ENSG00000204427	chr6:31765928-31766802	test	1887	156688	TRUE	0.944	-0.000919933269175097	0.99834006829093	0.8	49	158526	-0.34515181516842	TRUE	1	0.3110215	0.859235588439463	-0.088582638993943	20	0	NA
ABHD16A	ENSG00000204427	chr6:31769615-31770257	test	1684	156891	TRUE	0.1	0.0499681025596055	0.92760304303395	0.64	57	158518	0.317290961893708	TRUE	1	0.1999662	0.793385679102063	0.109019092347945	20	0	NA
ABHD16A	ENSG00000204427	chr6:31770470-31770715	test	1786	156789	TRUE	0.06	0.0574916841967703	0.898723872387239	1	118	158457	0.193205166041785	TRUE	1	0.8339471	0.995767853629691	0.0789956528416637	20	0	NA
ABHD16A	ENSG00000204427	chr6:31772888-31773174	test	1666	156909	TRUE	0.916	-0.00350019883772246	0.99834006829093	0.0131523861719461	109	158466	0.352091373728714	TRUE	0.479876687116564	0.0513966	0.564246010295912	-0.121782614164379	20	0	NA
ABHD16A	ENSG00000204427	chr6:31775257-31778081	test	1929	156646	TRUE	0.364	0.0210087940326976	0.974344255388106	1	92	158483	0.145382197124188	TRUE	1	0.8339471	0.995767853629691	0.0667074891740713	20	0	NA
ABHD16A	ENSG00000204427	chr6:31776485-31778192	test	2085	156490	TRUE	0.504	0.0141790663658586	0.984148355426973	1	47	158528	0.282062733667231	TRUE	1	0.74596	0.987395402310311	0.0900961347160424	20	0	NA
ABHD16A	ENSG00000204427	chr6:31791353-31791641	test	1879	156696	TRUE	0.408	0.0173612568681507	0.97908973944717	0.0170987653965512	86	158489	0.421550136111007	TRUE	0.514329995170626	0.0226891	0.464636378137652	0.11218894844285	20	0	NA
ABHD16A	ENSG00000204427	chr6:31794259-31796391	test	2082	156493	TRUE	0.856	0.00447656874625651	0.997575805991441	1	98	158477	0.19019051372252	TRUE	1	0.8113819	0.994037763262353	0.0625557251726095	20	0	NA
ABHD16A	ENSG00000204427	chr6:31806092-31807536	test	2032	156543	TRUE	0.188	-0.0317357287077922	0.954787436084733	1	90	158485	-0.23552189340929	TRUE	1	0.5113642	0.941981674125731	-0.070953315716985	19	0	NA
ABHD16A	ENSG00000204427	chr6:31814206-31817021	test	1925	156650	TRUE	0.46	0.0212836689661896	0.981847729529184	0.456	80	158495	0.259264327729485	TRUE	1	0.0459962	0.543618665023923	0.113876308225383	19	0	NA
ABHD16A	ENSG00000204427	chr6:31817239-31817580	test	1774	156801	TRUE	0.992	0.00285874824781426	0.999734129431793	1	110	158465	-0.229943383890078	TRUE	1	0.881489	0.997696344792561	0.0485660480516639	20	0	NA
ABHD16A	ENSG00000204427	chr6:31821242-31822577	test	1914	156661	TRUE	0.056	0.0480153844931587	0.893528125	0.96	117	158458	0.214659668190192	TRUE	1	0.3927698	0.901302423272108	0.104169100160415	20	0	NA
ABHD16A	ENSG00000204427	chr6:31821432-31823431	test	1823	156752	TRUE	0.04	-0.0541521269305132	0.870938166311301	0.139871577764372	58	158517	-0.396653618078272	TRUE	0.80387494709405	0.1797321	0.770378138760296	-0.13802267694668	20	0	NA
ABHD16A	ENSG00000204427	chr6:31826877-31828644	test	1885	156690	TRUE	0.704	-0.00812981447718388	0.99583703011099	0.64	91	158484	0.252720745145733	TRUE	1	0.7783877	0.991058285548114	-0.0724399221384792	20	0	NA
ABHD16A	ENSG00000204427	chr6:31829433-31829741	test	285	158290	TRUE	0.08	0.107125691154812	0.919718547706164	0.08	165	158410	0.183594118521541	TRUE	0.698602480658234	0.1358821	0.726569869979716	0.119278348919098	2	0	NA
ABHD16A	ENSG00000204427	chr6:31834234-31835425	test	1769	156806	TRUE	0.844	-0.0065740047895786	0.997310369531888	1	70	158505	0.224033589542509	TRUE	1	0.8113819	0.994037763262353	0.064869213984836	20	0	NA
ABHD16A	ENSG00000204427	chr6:31840063-31840910	test	1387	157188	TRUE	1	-0.00297893064632222	1	0.48	55	158520	0.351062403863095	TRUE	1	0.6939945	0.983816753563391	-0.078160212680856	20	0	NA
ABHD16A	ENSG00000204427	chr6:31841008-31842456	test	2046	156529	TRUE	0.572	0.015885827860355	0.990020508474576	1	52	158523	0.220661177525869	TRUE	1	0.9846551	0.99997801125977	0.0529546602035323	20	0	NA
ABHD16A	ENSG00000204427	chr6:31851673-31852487	test	1699	156876	TRUE	0.148	0.0416287967601204	0.947622227447292	0.159774589749241	123	158452	0.270469874212693	TRUE	0.831702736890871	0.1220794	0.701150476908166	0.106779148287575	20	0	NA
ABHD16A	ENSG00000204427	chr6:31852624-31853075	test	797	157778	TRUE	0.504	-0.0247865646008881	0.984148355426973	0.0224813948212552	109	158466	-0.343545625335398	TRUE	0.541720724264256	0.0014038	0.19885022749004	-0.142010507972211	10	0	NA
ABHD16A	ENSG00000204427	chr6:31855366-31855668	test	772	157803	TRUE	0.656	-0.0244473885696001	0.994706572855528	0.96	42	158533	-0.291664549066814	TRUE	1	0.5249426	0.94906012567417	-0.103893892192708	12	0	NA
ABHD16A	ENSG00000204427	chr6:31862357-31865881	test	2341	156234	TRUE	0.248	-0.0316974802967779	0.960103876409819	0.151861020880595	26	158549	-0.671534152085519	TRUE	0.820622422422273	0.0618549	0.587712464470871	-0.128716059247525	20	0	NA
ABHD16A	ENSG00000204427	chr6:31862478-31864168	test	1926	156649	TRUE	0.836	0.00592809876467107	0.997310369531888	1	99	158476	0.176991783182821	TRUE	1	0.9668002	0.99997801125977	0.0570423250862624	20	0	NA
ABHD16A	ENSG00000204427	chr6:31870397-31871573	test	1701	156874	TRUE	0.528	0.0174667090132755	0.98620817354603	1	181	158394	0.138183080605974	TRUE	1	0.8628032	0.997696344792561	0.0669719585779939	19	0	NA
ABHD16A	ENSG00000204427	chr6:31874908-31875284	test	1708	156867	TRUE	0.464	0.0217654362094492	0.981944822941222	0.381522950378646	58	158517	0.329430810128624	TRUE	1	0.3512391	0.876759966367115	0.0833179143665051	20	0	NA
ABHD16A	ENSG00000204427	chr6:31877029-31879215	test	1997	156578	TRUE	0.88	-0.00220984549824209	0.997650846516792	0.164847516917069	154	158421	0.238316307781719	TRUE	0.84188245243129	0.2417769	0.815637726596501	-0.0791878344648619	20	0	NA
ABHD16A	ENSG00000204427	chr6:31882412-31882682	test	1806	156769	TRUE	0.868	-0.0044093924073349	0.997650846516792	0.409828077478913	139	158436	-0.239139536573678	TRUE	1	0.3793587	0.895454445576159	-0.0924102784206006	19	0	NA
ABHD16A	ENSG00000204427	chr6:31888461-31889457	test	1703	156872	TRUE	0.796	-0.00422319288679263	0.996207243090876	0.988	107	158468	0.208612452616815	TRUE	1	0.3836376	0.898435189645633	-0.077491315977317	19	0	NA
ABHD16A	ENSG00000204427	chr6:31896953-31898663	test	1678	156897	TRUE	0.00509574542129157	-0.0790775556801837	0.629779408085589	0.56	35	158540	-0.415277152257477	TRUE	1	0.4478291	0.918714582715765	-0.130841731601942	20	0	NA
ABHD16A	ENSG00000204427	chr6:31898032-31900031	test	1977	156598	TRUE	0.388	0.0253563382482325	0.977345584607795	1	89	158486	0.230362886542977	TRUE	1	0.428013	0.916256470117088	0.103701809767345	20	0	NA
ABHD16A	ENSG00000204427	chr6:31898742-31899032	test	1530	157045	TRUE	0.704	-0.0127385297818971	0.99583703011099	0.263098416829688	53	158522	0.371595430982408	TRUE	0.971869858618095	0.3422349	0.876759966367115	-0.114860484433597	19	0	NA
ABHD16A	ENSG00000204427	chr6:31901422-31902703	test	1740	156835	TRUE	0.812	-0.00808453666685029	0.996578027151465	1	84	158491	-0.21730334094286	TRUE	1	0.9346877	0.99997801125977	-0.0671291506732641	20	0	NA
ABHD16A	ENSG00000204427	chr6:31907333-31907885	test	357	158218	TRUE	0.72	0.0208528629224994	0.995869601354471	0.112	79	158496	0.26590411769191	TRUE	0.755739004519789	0.2279333	0.815637726596501	0.105613928479265	4	0	NA
ABHD16A	ENSG00000204427	chr6:31908818-31909158	test	1198	157377	TRUE	0.208	-0.0458281371961838	0.956624959340778	0.115591265645189	101	158474	-0.318293746540405	TRUE	0.765461187987307	0.2791367	0.849066486400681	-0.0984070518234666	18	0	NA
ABHD16A	ENSG00000204427	chr6:31911491-31911673	test	254	158321	TRUE	0.208	-0.0932514060320464	0.956624959340778	0.084	42	158533	-0.370345660566109	TRUE	0.708643492703761	0.1856205	0.784085073927765	-0.185946563859193	3	0	NA
ABHD16A	ENSG00000204427	chr6:31919609-31920093	test	2071	156504	TRUE	0.288	-0.0274130212441047	0.966435489833641	0.0740994649326211	108	158467	0.328022554144795	TRUE	0.689913093181173	0.2161488	0.805688788551659	-0.0906283339155319	19	0	NA
ABHD16A	ENSG00000204427	chr6:31923019-31923477	test	1977	156598	TRUE	0.268	0.029796305262907	0.962161810591079	0.532	118	158457	0.225542027778856	TRUE	1	0.4917249	0.936443505044156	0.0884471327419178	19	0	NA
ABHD16A	ENSG00000204427	chr6:31927370-31928524	test	1859	156716	TRUE	0.304	0.0246838177067366	0.967945835737642	0.519289349877045	122	158453	0.219964056666591	TRUE	1	0.2859953	0.849066486400681	0.0932600820707302	20	0	NA
ABHD16A	ENSG00000204427	chr6:31928642-31929979	test	1953	156622	TRUE	0.664	0.0120632967106537	0.994706572855528	0.174603438563861	94	158481	-0.326144224332013	TRUE	0.854512085210979	0.051664	0.564246010295912	-0.0853387690791793	20	0	NA
ABHD16A	ENSG00000204427	chr6:31933313-31934377	test	1428	157147	TRUE	0.812	0.00833319048625966	0.996578027151465	0.608	111	158464	0.241201645089425	TRUE	1	0.5578739	0.957468989068836	-0.0755080362965533	19	0	NA
ABHD16A	ENSG00000204427	chr6:31933757-31937257	test	1992	156583	TRUE	0.08	0.0458171064200414	0.919718547706164	0.72	79	158496	0.255424014779353	TRUE	1	0.7596789	0.990684171369075	0.0634110850985566	20	0	NA
ABHD16A	ENSG00000204427	chr6:31937857-31939856	test	1615	156960	TRUE	0.884	-0.0022953665378091	0.998085797998784	0.88	67	158508	0.281058594189387	TRUE	1	0.5166864	0.941981674125731	0.0967754103626827	20	0	NA
ABHD16A	ENSG00000204427	chr6:31940351-31941119	test	1785	156790	TRUE	0.712	-0.0118162534474723	0.995869601354471	0.56	73	158502	-0.293433817783608	TRUE	1	0.7401377	0.987395402310311	-0.0598539079541156	20	0	NA
ABHD16A	ENSG00000204427	chr6:31945607-31951356	test	1969	156606	TRUE	0.936	0.00207868048167852	0.99834006829093	0.163649991712945	171	158404	0.236618870598559	TRUE	0.840441814890306	0.3806399	0.896166693676125	-0.0630210345740141	20	0	NA
ABHD16A	ENSG00000204427	chr6:31945771-31946245	test	1668	156907	TRUE	0.0117383330062535	0.0714584021654263	0.778161409673951	0.76	51	158524	0.362503131514581	TRUE	1	0.1211355	0.701150476908166	0.12986443137654	19	0	NA
ABHD16A	ENSG00000204427	chr6:31948750-31949416	test	1681	156894	TRUE	0.82	0.00516414196117775	0.996578027151465	0.96	43	158532	0.328148856256993	TRUE	1	0.8800605	0.997696344792561	0.0657757693743567	20	0	NA
ABHD16A	ENSG00000204427	chr6:31952224-31952653	test	2178	156397	TRUE	0.0250975585527124	-0.0561216415993208	0.86170055669499	0.8	107	158468	-0.235569772698371	TRUE	1	0.1797321	0.770378138760296	-0.129077248656087	20	0	NA
ABHD16A	ENSG00000204427	chr6:31952857-31954856	test	1729	156846	TRUE	0.592	0.0151564130680049	0.991773603477975	0.0988553480117703	104	158471	0.301201757148551	TRUE	0.737463800017727	0.2682485	0.843320969881734	0.0600474201025301	19	0	NA
ABHD16A	ENSG00000204427	chr6:31958452-31959632	test	1586	156989	TRUE	0.36	0.0245598230082083	0.974344255388106	0.532	107	158468	0.297147092101772	TRUE	1	0.7258646	0.987395402310311	0.0704524645058612	19	0	NA
ABHD16A	ENSG00000204427	chr6:31969629-31970067	test	2071	156504	TRUE	0.52	-0.0185958914340299	0.98522380444362	0.64	93	158482	0.293340104453499	TRUE	1	0.7783877	0.991058285548114	-0.0665421038664116	20	0	NA
ABHD16A	ENSG00000204427	chr6:31971319-31972880	test	1848	156727	TRUE	0.604	-0.0156319887002372	0.992560819101644	1	91	158484	0.181003382871304	TRUE	1	0.9298078	0.99997801125977	-0.0575969210118256	20	0	NA
ABHD16A	ENSG00000204427	chr6:31972971-31973326	test	1786	156789	TRUE	0.236	0.0343245625271654	0.958001689440994	0.96	96	158479	0.235657924209086	TRUE	1	0.8800605	0.997696344792561	0.0630912337441023	20	0	NA
ABHD16A	ENSG00000204427	chr6:31978820-31980627	test	1703	156872	TRUE	0.0141581173341346	0.0669638692913737	0.827348524674386	0.8	137	158438	0.199637788966321	TRUE	1	0.3110215	0.859235588439463	0.107657466006832	20	0	NA
ABHD16A	ENSG00000204427	chr6:31981726-31982144	test	1613	156962	TRUE	0.136	-0.0481698491726159	0.9417974061202	0.364731709457611	105	158470	-0.283063679764709	TRUE	1	0.5073952	0.941981674125731	-0.104019839297034	20	0	NA
ABHD16A	ENSG00000204427	chr6:31982300-31983140	test	2016	156559	TRUE	0.692	0.00744871293204587	0.99583703011099	0.56	75	158500	0.288072570044987	TRUE	1	0.3719821	0.895454445576159	-0.096293824199962	20	0	NA
ABHD16A	ENSG00000204427	chr6:31983861-31984064	test	1609	156966	TRUE	0.272	0.0309186868720014	0.962312935775843	1	79	158496	0.212675950226959	TRUE	1	0.9748786	0.99997801125977	0.0637666724521382	20	0	NA
ABHD16A	ENSG00000204427	chr6:31989275-31989852	test	1720	156855	TRUE	0.612	0.0138333034304479	0.99298367428004	0.619393566005359	43	158532	-0.393040135549448	TRUE	1	0.1451898	0.733207974447837	0.0978154065924604	20	0	NA
ABHD16A	ENSG00000204427	chr6:31997498-31998270	test	2021	156554	TRUE	0.272	0.0286327698182589	0.962312935775843	0.198762463082126	95	158480	0.290698568864724	TRUE	0.889863596546114	0.4314052	0.918548900612512	0.0974563890382071	20	0	NA
ABHD16A	ENSG00000204427	chr6:32002562-32003711	test	1894	156681	TRUE	0.404	0.0185085352250214	0.97828425763998	1	118	158457	0.167232775116734	TRUE	1	0.9684761	0.99997801125977	0.0531268716235836	20	0	NA
ABHD16A	ENSG00000204427	chr6:32011727-32012212	test	1822	156753	TRUE	0.168	-0.0392063922215479	0.951774757281553	0.648325092483125	118	158457	0.224428466596558	TRUE	1	0.7111044	0.986889336837718	-0.097046367122009	19	0	NA
ABHD16A	ENSG00000204427	chr6:32012313-32013264	test	1803	156772	TRUE	0.34	-0.0273392973659801	0.97247951824102	0.0926302101920143	45	158530	-0.520998189155206	TRUE	0.727768017057569	0.2083781	0.802237992828958	-0.127824333633331	20	0	NA
ABHD16A	ENSG00000204427	chr6:32044972-32047303	test	1661	156914	TRUE	0.22	-0.0343658790588395	0.957725674091442	0.140455964499221	58	158517	-0.405858577580759	TRUE	0.805133670259984	0.1451898	0.733207974447837	-0.116814293199191	20	0	NA
ABHD16A	ENSG00000204427	chr6:32048173-32048746	test	1974	156601	TRUE	0.036	-0.0552453783138725	0.86170055669499	0.72	172	158403	-0.189113230231661	TRUE	1	0.1191201	0.700911145295821	-0.109263862206907	20	0	NA
ABHD16A	ENSG00000204427	chr6:32055182-32057181	test	1896	156679	TRUE	0.676	-0.00845406635888361	0.995703514739229	0.912	79	158496	0.255982229625629	TRUE	1	0.2844706	0.849066486400681	-0.0868020689119195	19	0	NA
ABHD16A	ENSG00000204427	chr6:32061096-32061628	test	1900	156675	TRUE	0.916	0.00286577108788347	0.99834006829093	0.56	139	158436	0.21481537964388	TRUE	1	0.3467131	0.876759966367115	-0.0949854926781954	20	0	NA
ABHD16A	ENSG00000204427	chr6:32063032-32065131	test	1488	157087	TRUE	0.536	-0.0181418591451652	0.98654914948744	1	120	158455	-0.165075135546277	TRUE	1	0.9860233	0.99997801125977	-0.0585031075902744	20	0	NA
ABHD16A	ENSG00000204427	chr6:32067157-32069156	test	2042	156533	TRUE	0.984	-0.00130402515961586	0.999551073697823	0.64	95	158480	-0.23705941936018	TRUE	1	0.1797321	0.770378138760296	0.0975702725250192	20	0	NA
ABHD16A	ENSG00000204427	chr6:32069521-32070330	test	1798	156777	TRUE	0.644	-0.0127635042310778	0.994278396893842	1	44	158531	-0.389553923571784	TRUE	1	0.8604248	0.996924060331373	-0.0778435878237062	20	0	NA
ABHD16A	ENSG00000204427	chr6:32071855-32072285	test	1885	156690	TRUE	0.072	-0.0510990790573269	0.912498914055228	0.495050426873124	100	158475	-0.255265924543344	TRUE	1	0.4814387	0.9324118730543	-0.114358083776284	20	0	NA
ABHD16A	ENSG00000204427	chr6:32073209-32073641	test	1781	156794	TRUE	0.412	0.0232053439357715	0.979510156568302	0.912	87	158488	0.267565957429014	TRUE	1	0.1245025	0.708429884972393	0.0821454905095128	19	0	NA
ABHD16A	ENSG00000204427	chr6:32081168-32081577	test	1807	156768	TRUE	0.348	-0.0279388511066445	0.974344255388106	0.251342698469671	117	158458	-0.274857053076302	TRUE	0.958414077124672	0.3736777	0.895454445576159	-0.101927741807297	20	0	NA
ABHD16A	ENSG00000204427	chr6:32085866-32086089	test	1954	156621	TRUE	0.5	-0.0154290241478965	0.984146488374895	1	73	158502	0.208996810048247	TRUE	1	0.9228985	0.99997801125977	-0.0559264331166953	20	0	NA
ABHD16A	ENSG00000204427	chr6:32087237-32088177	test	1762	156813	TRUE	0.488	-0.0188552326551039	0.982978819932441	0.64	125	158450	-0.214969253056622	TRUE	1	0.7311574	0.987395402310311	-0.0714760413323255	20	0	NA
ABHD16A	ENSG00000204427	chr6:32087832-32091781	test	1796	156779	TRUE	0.56	-0.0157336494363349	0.988604028005878	1	141	158434	-0.186831704592831	TRUE	1	0.5328052	0.94906012567417	0.0653801158913881	20	0	NA
ABHD16A	ENSG00000204427	chr6:32095446-32097270	test	1692	156883	TRUE	0.648	0.0150147173710477	0.994278396893842	1	44	158531	-0.320638570077994	TRUE	1	0.7311574	0.987395402310311	0.0717898374494869	20	0	NA
ABHD16A	ENSG00000204427	chr6:32097157-32099156	test	1769	156806	TRUE	0.428	0.022651552862964	0.981414566126783	1	152	158423	0.134930936173477	TRUE	1	0.9844626	0.99997801125977	0.0494122958144704	20	0	NA
ABHD16A	ENSG00000204427	chr6:32103307-32106706	test	1597	156978	TRUE	0.084	-0.0597259003925192	0.922475601559349	0.0429028225146841	63	158512	-0.451463208873995	TRUE	0.618950741839763	0.1402015	0.733207974447837	-0.130693441010348	20	0	NA
ABHD16A	ENSG00000204427	chr6:32103513-32103696	test	1638	156937	TRUE	0.616	0.0133648168424616	0.993142112845612	0.0230309598627024	125	158450	-0.333916571913357	TRUE	0.541720724264256	0.0462394	0.543618665023923	0.0773201010742696	18	0	NA
ABHD16A	ENSG00000204427	chr6:32108025-32109567	test	1788	156787	TRUE	0.224	-0.0371760850314938	0.958001689440994	1	117	158458	-0.197940155593349	TRUE	1	0.4135515	0.909337915040588	-0.0822516749138966	20	0	NA
ABHD16A	ENSG00000204427	chr6:32109687-32111103	test	1840	156735	TRUE	0.564	0.0147884036329543	0.988785269754067	1	71	158504	0.220031900305866	TRUE	1	0.9043003	0.999257665400629	0.0797465022579519	20	0	NA
ABHD16A	ENSG00000204427	chr6:32113813-32114430	test	2161	156414	TRUE	0.744	0.0071269609212038	0.995869601354471	1	70	158505	-0.257901652503263	TRUE	1	0.3457199	0.876759966367115	-0.0642828141657562	20	0	NA
ABHD16A	ENSG00000204427	chr6:32116811-32117036	test	1763	156812	TRUE	0.828	0.0080183343371179	0.997208279278217	1	76	158499	0.239034551443596	TRUE	1	0.8443925	0.996924060331373	0.0663623334839062	20	0	NA
ABHD16A	ENSG00000204427	chr6:32118702-32120068	test	1896	156679	TRUE	0.936	0.000816777472399124	0.99834006829093	1	96	158479	-0.212057818697939	TRUE	1	0.5166864	0.941981674125731	-0.0914301596065525	20	0	NA
ABHD16A	ENSG00000204427	chr6:32127536-32128582	test	1830	156745	TRUE	0.116	0.0415098682244356	0.932176273854023	0.0635505133464322	117	158458	0.316175991818449	TRUE	0.663407580174927	0.0541634	0.56756634403183	0.121715172170082	20	0	NA
ABHD16A	ENSG00000204427	chr6:32129256-32129669	test	1560	157015	TRUE	0.588	-0.0181930513797583	0.991395207727076	1	86	158489	-0.173073211195666	TRUE	1	0.9855985	0.99997801125977	-0.0537672716862412	19	0	NA
ABHD16A	ENSG00000204427	chr6:32129978-32130841	test	1291	157284	TRUE	0.628	-0.0118600905609191	0.994278396893842	0.532	53	158522	0.401241596490605	TRUE	1	0.3262966	0.873342829066667	-0.093061288678634	19	0	NA
ABHD16A	ENSG00000204427	chr6:32131560-32131874	test	1980	156595	TRUE	0.744	-0.0110248288163732	0.995869601354471	1	76	158499	-0.205818240888433	TRUE	1	0.9919006	0.99997801125977	-0.0443016477190386	19	0	NA
ABHD16A	ENSG00000204427	chr6:32146482-32148481	test	1545	157030	TRUE	0.128	0.0454132458284455	0.937664275466284	0.0624264892209037	29	158546	-0.656591116156065	TRUE	0.663407580174927	0.0406743	0.529482451700805	0.148775517113677	19	0	NA
ABHD16A	ENSG00000204427	chr6:32148386-32149177	test	1731	156844	TRUE	0.412	0.0239124016320707	0.979510156568302	1	73	158502	0.28060718456586	TRUE	1	0.8473027	0.996924060331373	0.0722260490134913	19	0	NA
ABHD16A	ENSG00000204427	chr6:32152952-32155097	test	1891	156684	TRUE	0.8	0.00607135671196048	0.99634385571045	0.0882631740687319	78	158497	-0.375024696547457	TRUE	0.717706945332723	0.2461566	0.82398440771512	-0.0867592336724214	20	0	NA
ABHD16A	ENSG00000204427	chr6:32162807-32166231	test	1659	156916	TRUE	0.5	-0.0180457471637106	0.984146488374895	0.016607970044717	51	158524	-0.540792346790264	TRUE	0.509437611940298	0.0075939	0.341344566887019	-0.124494198836694	20	0	NA
ABHD16A	ENSG00000204427	chr6:32166448-32169512	test	1604	156971	TRUE	0.536	-0.0174738612812757	0.98654914948744	0.283621161754366	44	158531	-0.419762458353093	TRUE	1	0.3619028	0.889606824018252	-0.119085778014649	19	0	NA
ABHD16A	ENSG00000204427	chr6:32175777-32176333	test	1924	156651	TRUE	0.00793242708148831	-0.0684065360264867	0.713885658490826	0.355919111882361	135	158440	-0.238496516198395	TRUE	1	0.0530206	0.565847492931112	-0.14606715746774	20	0	NA
ABHD16A	ENSG00000204427	chr6:32177110-32178719	test	2197	156378	TRUE	0.344	-0.0230266342634499	0.973356054308673	1	136	158439	0.121969294397215	TRUE	1	0.9293668	0.99997801125977	-0.0666239774354167	20	0	NA
ABHD16A	ENSG00000204427	chr6:32184448-32184654	test	2086	156489	TRUE	0.856	0.00275646665965606	0.997575805991441	0.72	94	158481	0.240206224869137	TRUE	1	0.7736763	0.991058285548114	0.0586405874215532	20	0	NA
ABHD16A	ENSG00000204427	chr6:32185674-32186005	test	1281	157294	TRUE	0.392	-0.0294226126630554	0.97828425763998	0.576	130	158445	-0.215348167931675	TRUE	1	0.7135347	0.986889336837718	-0.0659548060995206	18	0	NA
ABHD16A	ENSG00000204427	chr6:32188316-32188540	test	728	157847	TRUE	0.792	-0.0128976272388512	0.995869601354471	1	122	158453	-0.117655792019943	TRUE	1	0.6307706	0.975921446396612	-0.0996565428974486	8	0	NA
ABHD16A	ENSG00000204427	chr6:32189659-32190569	test	1960	156615	TRUE	0.132	-0.0410677659633663	0.939747973856209	0.0600686510127577	82	158493	-0.416651673115005	TRUE	0.659190225817351	0.0314184	0.490835061535135	-0.148601621680024	19	0	NA
ABHD16A	ENSG00000204427	chr6:32195086-32195317	test	1846	156729	TRUE	0.048	0.0544533487070205	0.874902275769746	0.319346777942213	157	158418	0.218103144577843	TRUE	1	0.4805015	0.9324118730543	0.0891750304450785	20	0	NA
ABHD16A	ENSG00000204427	chr6:32195422-32196819	test	1763	156812	TRUE	0.856	-0.00531581228827266	0.997575805991441	0.56	52	158523	-0.356632291463157	TRUE	1	0.5328052	0.94906012567417	-0.110001795991047	20	0	NA
ABHD16A	ENSG00000204427	chr6:32203405-32204039	test	2027	156548	TRUE	0.688	0.0127237934177552	0.995703514739229	1	27	158548	-0.378508829759063	TRUE	1	0.4938671	0.936443505044156	0.089935609958914	20	0	NA
ABHD16A	ENSG00000204427	chr6:32204175-32204654	test	1748	156827	TRUE	0.332	-0.027072897682187	0.971781010390541	1	111	158464	-0.172361602924769	TRUE	1	0.9888586	0.99997801125977	-0.0641026889636016	19	0	NA
ABHD16A	ENSG00000204427	chr6:32209987-32210755	test	1984	156591	TRUE	0.764	-0.00804424405590502	0.995869601354471	1	92	158483	0.233596936854957	TRUE	1	0.3736383	0.895454445576159	0.0731582158223612	20	0	NA
ABHD16A	ENSG00000204427	chr6:32212080-32212272	test	1464	157111	TRUE	0.3	-0.028647136976647	0.967632659507265	1	56	158519	-0.214796355660553	TRUE	1	0.8371617	0.995767853629691	-0.0974219256244216	18	0	NA
ABHD16A	ENSG00000204427	chr6:32216313-32216731	test	1745	156830	TRUE	0.812	0.00889473267212281	0.996578027151465	0.76	146	158429	0.194346774489162	TRUE	1	0.4667882	0.9324118730543	0.0653110285074943	19	0	NA
ABHD16A	ENSG00000204427	chr6:32217889-32218482	test	1769	156806	TRUE	0.316	-0.0304448713101881	0.970309553856432	0.72	81	158494	-0.284262262135761	TRUE	1	0.7736763	0.991058285548114	-0.0980869527203258	20	0	NA
ABHD16A	ENSG00000204427	chr6:32228902-32229682	test	1904	156671	TRUE	0.188	0.033572356897713	0.954787436084733	0.0788703537316751	69	158506	0.394356905497605	TRUE	0.698602480658234	0.2266123	0.815637726596501	0.0636046222559885	19	0	NA
ABHD16A	ENSG00000204427	chr6:32234915-32235334	test	1803	156772	TRUE	0.412	0.0238390946899098	0.979510156568302	0.451483284408379	143	158432	0.226878049750624	TRUE	1	0.4911309	0.936443505044156	0.0679806043185794	20	0	NA
ABHD16A	ENSG00000204427	chr6:32244547-32245969	test	2325	156250	TRUE	0.792	0.00557645213493347	0.995869601354471	1	167	158408	-0.175311408431417	TRUE	1	0.9036338	0.999257665400629	0.0517595966732231	20	0	NA
ABHD16A	ENSG00000204427	chr6:32254668-32256056	test	1641	156934	TRUE	0.68	0.011201230973344	0.995703514739229	0.617531215698154	155	158420	0.202498696880709	TRUE	1	0.5863592	0.965171674833333	0.0671112733550865	19	0	NA
ABHD16A	ENSG00000204427	chr6:32288494-32288971	test	1553	157022	TRUE	0.98	-0.00242241339766603	0.999177794972918	0.72	94	158481	0.225140941398589	TRUE	1	0.4454958	0.918714582715765	-0.0774849724517621	20	0	NA
ABHD16A	ENSG00000204427	chr6:32319493-32319643	test	225	158350	TRUE	0.084	0.140922592590064	0.922475601559349	0.184	68	158507	0.247631063318727	TRUE	0.867638503930965	0.1431869	0.733207974447837	0.175762343437112	2	0	NA
ABHD16A	ENSG00000204427	chr6:32324390-32324675	test	1666	156909	TRUE	0.296	-0.030506460571868	0.967411745879341	0.132708245373134	128	158447	-0.294472098511296	TRUE	0.792870998171583	0.330255	0.873342829066667	-0.099707035561605	20	0	NA
ABHD16A	ENSG00000204427	chr6:32391587-32391799	test	1190	157385	TRUE	0.56	0.0222776232977868	0.988604028005878	0.936	56	158519	-0.294321251291517	TRUE	1	0.5647532	0.959494133275596	0.0802359120378824	13	0	NA
ABHD16A	ENSG00000204427	chr6:32393740-32393996	test	1711	156864	TRUE	0.744	0.010189677578527	0.995869601354471	1	147	158428	0.112658316888169	TRUE	1	0.8543606	0.996924060331373	-0.0585449023697091	20	0	NA
ABHD16A	ENSG00000204427	chr6:32394801-32394975	test	1896	156679	TRUE	0.332	0.0282380550724517	0.971781010390541	1	192	158383	-0.121478257343127	TRUE	1	0.7617	0.990684171369075	0.0763061404133384	20	0	NA
ABHD16A	ENSG00000204427	chr6:32397672-32397840	test	1731	156844	TRUE	0.216	-0.0333758661996522	0.956624959340778	0.56	89	158486	-0.275733730328173	TRUE	1	0.7401377	0.987395402310311	-0.0622785196960251	20	0	NA
ABHD16A	ENSG00000204427	chr6:32402860-32403151	test	1758	156817	TRUE	0.052	-0.0572036849166148	0.888721338912134	0.56	86	158489	-0.364928938933736	TRUE	1	0.1330826	0.720469783281309	-0.140355655369358	20	0	NA
ABHD16A	ENSG00000204427	chr6:32413296-32413959	test	1353	157222	TRUE	0.976	0.000368254956360996	0.998976934160245	0.0901440874294789	69	158506	0.387927970958946	TRUE	0.725032356155307	0.1191201	0.700911145295821	0.120212693491583	20	0	NA
ABHD16A	ENSG00000204427	chr6:32415294-32416007	test	2015	156560	TRUE	0.592	0.0140945953075275	0.991773603477975	1	85	158490	0.173328341947613	TRUE	1	0.9924111	0.99997801125977	0.0465612987322107	20	0	NA
ABHD16A	ENSG00000204427	chr6:32439511-32440091	test	1867	156708	TRUE	0.74	-0.00737234275146234	0.995869601354471	1	91	158484	-0.225366787596559	TRUE	1	0.5816693	0.960431018754934	-0.0734615568436154	20	0	NA
ABHD16A	ENSG00000204427	chr6:32473155-32474197	test	1533	157042	TRUE	0.724	-0.0085399294658112	0.995869601354471	0.236641066407903	46	158529	-0.41752140020487	TRUE	0.939348697204633	0.4759712	0.9324118730543	-0.0955863550233367	20	0	NA
ABHD16A	ENSG00000204427	chr6:32475226-32476196	test	1627	156948	TRUE	0.596	-0.0103102588189766	0.992560819101644	0.56	57	158518	0.353587602096097	TRUE	1	0.2419419	0.815637726596501	0.0811395276899759	20	0	NA
ABHD16A	ENSG00000204427	chr6:32483958-32484937	test	1929	156646	TRUE	0.816	0.00699276347943077	0.996578027151465	0.72	122	158453	-0.248441349510764	TRUE	1	0.8105075	0.994037763262353	0.0618570243811003	20	0	NA
ABHD16A	ENSG00000204427	chr6:32521797-32522141	test	1965	156610	TRUE	0.416	-0.0195515691119564	0.979951095732411	1	183	158392	-0.136077714228073	TRUE	1	0.9228985	0.99997801125977	-0.0405259893197879	20	0	NA
ABHD16A	ENSG00000204427	chr6:32530041-32530840	test	1952	156623	TRUE	0.892	0.00167784293931198	0.998219860001918	1	87	158488	0.194280090628416	TRUE	1	0.8786426	0.997696344792561	0.049255292599197	20	0	NA
ABHD16A	ENSG00000204427	chr6:32558427-32558954	test	2080	156495	TRUE	0.488	0.0150924392881454	0.982978819932441	1	88	158487	-0.189576469549846	TRUE	1	0.8339471	0.995767853629691	0.0594825270647211	20	0	NA
ABHD16A	ENSG00000204427	chr6:32583639-32584799	test	2007	156568	TRUE	0.228	-0.0323888101874601	0.958001689440994	1	54	158521	-0.202246794857889	TRUE	1	0.9900832	0.99997801125977	-0.0770997538319818	20	0	NA
ABHD16A	ENSG00000204427	chr6:32589565-32590024	test	1955	156620	TRUE	0.508	-0.0188207777798625	0.984148355426973	0.48	147	158428	-0.219306041699195	TRUE	1	0.2407934	0.815637726596501	0.0703064551088161	20	0	NA
ABHD16A	ENSG00000204427	chr6:32609751-32610407	test	1507	157068	TRUE	0.664	0.012858252972882	0.994706572855528	1	100	158475	0.227858418648262	TRUE	1	0.9044326	0.999257665400629	0.0745763276675473	20	0	NA
ABHD16A	ENSG00000204427	chr6:32614485-32614951	test	1835	156740	TRUE	0.096	-0.0441894941865205	0.926476550502067	0.189305401208532	70	158505	-0.369211924873873	TRUE	0.877871439166059	0.4183028	0.91267385906483	-0.0924035844709478	20	0	NA
ABHD16A	ENSG00000204427	chr6:32622509-32622789	test	1719	156856	TRUE	0.632	-0.0147388749695163	0.994278396893842	1	68	158507	-0.296430411067642	TRUE	1	0.4247936	0.914438534265734	-0.10839981116139	20	0	NA
ABHD16A	ENSG00000204427	chr6:32664796-32665308	test	1500	157075	TRUE	0.512	0.0199411696105838	0.984566250029424	0.456	39	158536	0.461224762955012	TRUE	1	0.0295393	0.490835061535135	0.132473819898231	19	0	NA
ABHD16A	ENSG00000204427	chr6:32666396-32666894	test	1604	156971	TRUE	0.00864171875980881	-0.0760446662637857	0.724229410674895	1	84	158491	-0.266312520611119	TRUE	1	0.3034544	0.859235588439463	-0.115278680096047	19	0	NA
ABHD16A	ENSG00000204427	chr6:32692104-32692347	test	1876	156699	TRUE	0.548	-0.0134827928343393	0.987696068481666	0.137135174104659	117	158458	0.278372193184283	TRUE	0.800750952160305	0.0618549	0.587712464470871	-0.110592577520882	20	0	NA
ABHD16A	ENSG00000204427	chr6:32700385-32701020	test	1614	156961	TRUE	0.64	-0.00909360244921915	0.994278396893842	0.0555493823100459	39	158536	-0.573119448076211	TRUE	0.643728419010669	0.1723706	0.770378138760296	-0.106415859744352	20	0	NA
ABHD16A	ENSG00000204427	chr6:32745672-32745953	test	1683	156892	TRUE	0.128	-0.0434725367539613	0.937664275466284	0.792	81	158494	-0.246289486852231	TRUE	1	0.6007361	0.97002123699803	-0.1008680326574	18	0	NA
ABHD16A	ENSG00000204427	chr6:32761119-32761904	test	2076	156499	TRUE	0.208	0.0321843401018653	0.956624959340778	1	110	158465	0.191705433533848	TRUE	1	0.8079282	0.994037763262353	0.0665207656703686	20	0	NA
ABHD16A	ENSG00000204427	chr6:32763294-32763473	test	2008	156567	TRUE	0.552	0.014598455407229	0.988537156385637	0.8	76	158499	-0.252866806709923	TRUE	1	0.2144139	0.802237992828958	-0.0887642485646075	20	0	NA
ABHD16A	ENSG00000204427	chr6:32785828-32786407	test	1532	157043	TRUE	0.688	-0.013741076238946	0.995703514739229	0.02561847862798	60	158515	-0.511536685942974	TRUE	0.559491351594557	0.091399	0.655444563587117	-0.0818364615549293	20	0	NA
ABHD16A	ENSG00000204427	chr6:32796677-32797916	test	1445	157130	TRUE	0.844	0.00671686255834088	0.997310369531888	1	98	158477	-0.172550121999622	TRUE	1	0.9189116	0.99997801125977	0.0604791200066612	18	0	NA
ABHD16A	ENSG00000204427	chr6:32800117-32800295	test	462	158113	TRUE	0.544	-0.028717244518572	0.987696068481666	0.448	64	158511	-0.286213875742775	TRUE	1	0.579351	0.960431018754934	-0.0808202675526296	8	0	NA
ABHD16A	ENSG00000204427	chr6:32807243-32807426	test	1642	156933	TRUE	0.46	0.020365534082493	0.981847729529184	0.067623196141769	63	158512	0.423281094449424	TRUE	0.676997010864555	0.2010455	0.795511905820489	0.115459790327835	20	0	NA
ABHD16A	ENSG00000204427	chr6:32816993-32817234	test	1235	157340	TRUE	0.108	-0.0566596334232556	0.929514538558786	0.232815221057567	8	158567	-0.929811030133349	TRUE	0.935536706271617	0.3242809	0.873342829066667	-0.155042512590648	16	0	NA
ABHD16A	ENSG00000204427	chr6:32819787-32820652	test	1879	156696	TRUE	0.132	0.0429739128259286	0.939747973856209	0.135724994169721	67	158508	0.384202720804043	TRUE	0.798066584296248	0.0137062	0.39846041529027	0.127366620145624	20	0	NA
ABHD16A	ENSG00000204427	chr6:32825915-32826883	test	1413	157162	TRUE	0.716	-0.0110451474752747	0.995869601354471	1	43	158532	-0.363793828823172	TRUE	1	0.5950358	0.9679297219284	0.0993499742133061	20	0	NA
ABHD16A	ENSG00000204427	chr6:32829550-32829856	test	1939	156636	TRUE	0.492	0.0202490277660228	0.983954347878876	0.96	110	158465	0.211906268606176	TRUE	1	0.683764	0.983816753563391	0.0705232583220935	20	0	NA
ABHD16A	ENSG00000204427	chr6:32837657-32839102	test	1705	156870	TRUE	0.528	0.0177044092375904	0.98620817354603	0.567783055426722	87	158488	-0.268270048378301	TRUE	1	0.7441364	0.987395402310311	0.0736828785122967	20	0	NA
ABHD16A	ENSG00000204427	chr6:32843667-32845108	test	1925	156650	TRUE	0.952	0.0033736852581998	0.99834006829093	0.0944591315591365	86	158489	0.341783427171139	TRUE	0.727768017057569	0.2589068	0.840129763676189	-0.0648189240358502	20	0	NA
ABHD16A	ENSG00000204427	chr6:32853059-32854603	test	1978	156597	TRUE	0.212	0.0341263942623426	0.956624959340778	0.56	60	158515	0.283962101658475	TRUE	1	0.7099702	0.986889336837718	0.0689030857514858	20	0	NA
ABHD16A	ENSG00000204427	chr6:32857713-32857900	test	1946	156629	TRUE	0.532	-0.0163283001161963	0.98620817354603	1	27	158548	-0.332438764325862	TRUE	1	0.5389739	0.94906012567417	-0.0704846025249032	19	0	NA
ABHD16A	ENSG00000204427	chr6:32861089-32861520	test	1841	156734	TRUE	0.324	-0.02786340701652	0.970550601349369	0.0599749000540063	70	158505	-0.426792127979749	TRUE	0.65902687673772	0.1831363	0.778307384454937	-0.0981674681811662	20	0	NA
ABHD16A	ENSG00000204427	chr6:32866897-32867503	test	1839	156736	TRUE	0.864	-0.0063287388261038	0.997650846516792	0.48	25	158550	-0.586248059404569	TRUE	1	0.1220794	0.701150476908166	-0.114791437862392	20	0	NA
ABHD16A	ENSG00000204427	chr6:32868045-32868528	test	1545	157030	TRUE	0.76	-0.00975596230141021	0.995869601354471	0.0208005635136712	107	158468	0.373794012360904	TRUE	0.541720724264256	0.0765128	0.624377658377324	-0.0995275448345658	20	0	NA
ABHD16A	ENSG00000204427	chr6:32885752-32886155	test	1436	157139	TRUE	0.448	-0.0233472781430167	0.981414566126783	1	65	158510	-0.276457889627229	TRUE	1	0.8339471	0.995767853629691	-0.0982260122270931	20	0	NA
ABHD16A	ENSG00000204427	chr6:32893821-32895308	test	1687	156888	TRUE	0.556	-0.0141138786810307	0.988604028005878	1	96	158479	0.223854676017403	TRUE	1	0.683764	0.983816753563391	0.0798873933688478	20	0	NA
ABHD16A	ENSG00000204427	chr6:32915154-32915381	test	243	158332	TRUE	0.028	-0.171168813334729	0.86170055669499	0.0688147123693159	88	158487	-0.282344160445162	TRUE	0.679631602279816	0.1564157	0.754686118286063	-0.175442668777777	3	0	NA
ABHD16A	ENSG00000204427	chr6:32933624-32934051	test	2010	156565	TRUE	0.4	-0.0209147005381317	0.97828425763998	1	166	158409	-0.0958418301422155	TRUE	1	0.9990893	1	-0.0309673355236906	19	0	NA
ABHD16A	ENSG00000204427	chr6:32937142-32937447	test	1770	156805	TRUE	0.42	0.0211197953060449	0.981253181571196	1	82	158493	0.217613503246845	TRUE	1	0.7321214	0.987395402310311	0.0798161764295274	18	0	NA
ABHD16A	ENSG00000204427	chr6:32940624-32941835	test	1485	157090	TRUE	0.0147152083377609	0.0756691793521117	0.834243046457348	1	64	158511	0.29779115184901	TRUE	1	0.3462396	0.876759966367115	0.122492357122838	20	0	NA
ABHD16A	ENSG00000204427	chr6:32947659-32948247	test	1536	157039	TRUE	0.528	0.0175208565760621	0.98620817354603	1	159	158416	0.157124863469209	TRUE	1	0.8604248	0.996924060331373	-0.0602673844860955	20	0	NA
ABHD16A	ENSG00000204427	chr6:32952896-32953531	test	1671	156904	TRUE	0.64	-0.015899258140405	0.994278396893842	0.532	147	158428	-0.227279752293161	TRUE	1	0.2844706	0.849066486400681	-0.0834992331442281	19	0	NA
ABHD16A	ENSG00000204427	chr6:32954999-32955373	test	1453	157122	TRUE	0.028	-0.0773974382450969	0.86170055669499	0.170608090297572	68	158507	-0.382151193953491	TRUE	0.848375572934968	0.0387065	0.52296798565457	-0.136478606801761	20	0	NA
ABHD16A	ENSG00000204427	chr6:32967566-32967796	test	1994	156581	TRUE	0.132	-0.0417886601410294	0.939747973856209	0.52510233867351	112	158463	-0.248530667933517	TRUE	1	0.7099702	0.986889336837718	-0.0841559581865634	20	0	NA
ABHD16A	ENSG00000204427	chr6:32968139-32970511	test	1809	156766	TRUE	0.596	-0.0156132988864222	0.992560819101644	0.64	41	158534	-0.34863599095654	TRUE	1	0.7347956	0.987395402310311	-0.0713715416815619	20	0	NA
ABHD16A	ENSG00000204427	chr6:32970678-32971108	test	1892	156683	TRUE	0.796	0.00678354149557422	0.996207243090876	0.123330734554704	127	158448	0.260941819711126	TRUE	0.77678413103232	0.3138221	0.862571052873874	0.0749406609889111	20	0	NA
ABHD16A	ENSG00000204427	chr6:32971492-32972732	test	1679	156896	TRUE	0.776	-0.00725005026604524	0.995869601354471	0.194227367579851	112	158463	-0.285945248123553	TRUE	0.883431824519913	0.4251803	0.91510475355489	-0.0564399789797621	20	0	NA
ABHD16A	ENSG00000204427	chr6:32980541-32981208	test	1705	156870	TRUE	0.368	-0.0278038891525804	0.974344255388106	0.988	72	158503	-0.285183360959152	TRUE	1	0.7702758	0.991058285548114	-0.0989604856418915	19	0	NA
ABHD16A	ENSG00000204427	chr6:32981697-32982715	test	1658	156917	TRUE	0.056	0.0587055905858799	0.893528125	0.836	92	158483	0.236237211634041	TRUE	1	0.5091772	0.941981674125731	0.0981390921003406	19	0	NA
ABHD16A	ENSG00000204427	chr6:32982865-32983834	test	1652	156923	TRUE	0.204	-0.0380839289651685	0.956307798244104	0.64	96	158479	0.249109323772339	TRUE	1	0.1888597	0.784165853515123	-0.113622145575778	20	0	NA
ABHD16A	ENSG00000204427	chr6:32984036-32984375	test	1536	157039	TRUE	0.72	0.013182734995893	0.995869601354471	1	161	158414	0.101859835154134	TRUE	1	0.9938654	0.99997801125977	0.0408125564061714	20	0	NA
ABHD16A	ENSG00000204427	chr6:32984455-32985094	test	1898	156677	TRUE	0.62	-0.0138927133910562	0.993395963677016	0.8	60	158515	-0.325235041094875	TRUE	1	0.6781668	0.983816753563391	-0.0769749696977487	20	0	NA
ABHD16A	ENSG00000204427	chr6:32999970-33000394	test	1841	156734	TRUE	0.036	-0.0573921831221794	0.86170055669499	0.186040568333878	55	158520	-0.418054318962747	TRUE	0.872625690809929	0.4136652	0.909337915040588	-0.113275240055559	20	0	NA
ABHD16A	ENSG00000204427	chr6:33009235-33009931	test	1862	156713	TRUE	0.0160427980922465	0.0668880727357216	0.86170055669499	0.240303345276179	121	158454	0.26664261077074	TRUE	0.939867475894825	0.471094	0.9324118730543	0.109450777458967	20	0	NA
ABHD16A	ENSG00000204427	chr6:33014769-33015436	test	1657	156918	TRUE	0.936	0.00267398654950297	0.99834006829093	0.72	84	158491	-0.283480216031479	TRUE	1	0.3927698	0.901302423272108	-0.102825146879986	20	0	NA
ABHD16A	ENSG00000204427	chr6:33029981-33030179	test	1934	156641	TRUE	0.9	-0.00511761614659739	0.99834006829093	0.96	74	158501	-0.312615457941754	TRUE	1	0.631833	0.975921446396612	-0.0719605121592775	20	0	NA
ABHD16A	ENSG00000204427	chr6:33049436-33049677	test	1580	156995	TRUE	0.996	0.00276166834773753	0.999769296930676	1	92	158483	-0.176032047609302	TRUE	1	0.9769639	0.99997801125977	0.0458592681434991	18	0	NA
ABHD16A	ENSG00000204427	chr6:33051226-33051462	test	2048	156527	TRUE	0.936	0.00407937364355414	0.99834006829093	0.0977653030859255	62	158513	-0.420131145994902	TRUE	0.734960665729684	0.2655235	0.841796561741918	-0.0787751153533092	20	0	NA
ABHD16A	ENSG00000204427	chr6:33062023-33062329	test	1641	156934	TRUE	0.16	0.0429483601020708	0.951774757281553	0.420021117587608	158	158417	0.216810938672509	TRUE	1	0.653131	0.981387691582548	0.0803360043091034	20	0	NA
ABHD16A	ENSG00000204427	chr6:33069402-33069630	test	1742	156833	TRUE	0.764	0.00683687453137049	0.995869601354471	1	69	158506	0.222614763219086	TRUE	1	0.9175111	0.99997801125977	-0.078369899757373	20	0	NA
ABHD16A	ENSG00000204427	chr6:33073469-33073887	test	1716	156859	TRUE	0.828	0.000611431126590178	0.997208279278217	1	46	158529	-0.343362296594973	TRUE	1	0.9108615	0.999257665400629	-0.0622279359463596	20	0	NA
ABHD16A	ENSG00000204427	chr6:33075566-33076192	test	2249	156326	TRUE	0.348	0.0208962583641111	0.974344255388106	0.28111944687399	187	158388	0.213698939453833	TRUE	0.995214553055943	0.5305441	0.94906012567417	0.063083966893866	20	0	NA
ABHD16A	ENSG00000204427	chr6:33080171-33081452	test	2092	156483	TRUE	0.936	-0.00276826837190403	0.99834006829093	1	158	158417	0.165606453444141	TRUE	1	0.2417769	0.815637726596501	-0.0744083403097347	20	0	NA
ABHD16A	ENSG00000204427	chr6:33082767-33083042	test	1811	156764	TRUE	0.504	-0.0208189783926255	0.984148355426973	1	108	158467	0.22065388062037	TRUE	1	0.2651435	0.841700408102679	-0.095310118661797	20	0	NA
ABHD16A	ENSG00000204427	chr6:33091862-33092619	test	1937	156638	TRUE	0.404	0.0245458834603354	0.97828425763998	0.34735992717336	83	158492	0.3006932209251	TRUE	1	0.5812739	0.960431018754934	0.0732532273982694	20	0	NA
ABHD16A	ENSG00000204427	chr6:33112210-33112672	test	1874	156701	TRUE	0.196	-0.039144927552143	0.955371360381862	0.72	98	158477	0.260042340072313	TRUE	1	0.1430557	0.733207974447837	-0.104232103625068	20	0	NA
ABHD16A	ENSG00000204427	chr6:33116430-33118817	test	1682	156893	TRUE	0.416	-0.0232664250031615	0.979951095732411	0.64	107	158468	0.2309463824385	TRUE	1	0.1888597	0.784165853515123	-0.0990041830331599	20	0	NA
ABHD16A	ENSG00000204427	chr6:33123471-33124880	test	1654	156921	TRUE	0.544	-0.0183691761099277	0.987696068481666	1	182	158393	-0.134649592729048	TRUE	1	0.9742345	0.99997801125977	-0.0486691362886439	20	0	NA
ABHD16A	ENSG00000204427	chr6:33125958-33126566	test	1860	156715	TRUE	0.112	0.0478905478687745	0.932176273854023	0.96	65	158510	-0.287371578419935	TRUE	1	0.5073952	0.941981674125731	0.08247433401196	20	0	NA
ABHD16A	ENSG00000204427	chr6:33136422-33136837	test	1680	156895	TRUE	0.548	-0.0195190613862219	0.987696068481666	0.64	63	158512	-0.312473053362939	TRUE	1	0.4552749	0.920372453308322	-0.119155767233498	20	0	NA
ABHD16A	ENSG00000204427	chr6:33143151-33143611	test	2007	156568	TRUE	0.944	-0.00488542723362855	0.99834006829093	0.88	86	158489	0.262917785776783	TRUE	1	0.5721737	0.959494133275596	0.0694204954925931	20	0	NA
ABHD16A	ENSG00000204427	chr6:33148150-33148553	test	1802	156773	TRUE	0.648	0.0119843605476722	0.994278396893842	0.0852219808706703	70	158505	-0.401874321131966	TRUE	0.71420740574337	0.2398355	0.815637726596501	-0.0895836534791139	20	0	NA
ABHD16A	ENSG00000204427	chr6:33161357-33162470	test	1805	156770	TRUE	0.432	-0.0196799726421491	0.981414566126783	0.00348762692443541	112	158463	-0.393454945937728	TRUE	0.355545	0.0155117	0.412511562723214	-0.126697035351216	19	0	NA
ABHD16A	ENSG00000204427	chr6:33170110-33170273	test	1918	156657	TRUE	0.888	-0.00428222597163257	0.998159993395525	0.0327787648425605	121	158454	0.337641369358707	TRUE	0.578753151364764	0.1124025	0.692306804286828	0.0888407208839209	20	0	NA
ABHD16A	ENSG00000204427	chr6:33172538-33173310	test	1601	156974	TRUE	0.0166986013912978	0.0672243623376901	0.86170055669499	1	46	158529	0.297524917237778	TRUE	1	0.7311574	0.987395402310311	0.105049996486855	20	0	NA
ABHD16A	ENSG00000204427	chr6:33175635-33175999	test	2025	156550	TRUE	0.748	-0.0095509110780451	0.995869601354471	1	44	158531	-0.341793334321616	TRUE	1	0.631833	0.975921446396612	-0.0853197099855063	20	0	NA
ABHD16A	ENSG00000204427	chr6:33178894-33179564	test	2077	156498	TRUE	0.196	-0.0327078113635021	0.955371360381862	0.56	137	158438	-0.193455390611822	TRUE	1	0.7401377	0.987395402310311	-0.0621712060727211	20	0	NA
ABHD16A	ENSG00000204427	chr6:33183035-33183424	test	1480	157095	TRUE	0.976	0.000824606380436466	0.998976934160245	1	140	158435	0.158714464697681	TRUE	1	0.7868157	0.993171133338064	0.0725745765685829	20	0	NA
ABHD16A	ENSG00000204427	chr6:33184979-33185475	test	1678	156897	TRUE	0.88	-0.00260787677475222	0.997650846516792	1	154	158421	-0.214320287635781	TRUE	1	0.8874396	0.998502891228647	-0.0714403275639019	20	0	NA
ABHD16A	ENSG00000204427	chr6:33192035-33193499	test	1713	156862	TRUE	0.564	-0.0180124804961504	0.988785269754067	0.117615789838428	93	158482	0.346231762079482	TRUE	0.769508317568763	0.0462498	0.543618665023923	-0.106168572550187	20	0	NA
ABHD16A	ENSG00000204427	chr6:33197523-33197806	test	1746	156829	TRUE	0.788	0.00815497728307801	0.995869601354471	1	117	158458	-0.196712395951168	TRUE	1	0.3719821	0.895454445576159	-0.0904548840101104	20	0	NA
ABHD16A	ENSG00000204427	chr6:33199885-33200000	test	1289	157286	TRUE	0.824	0.00639681120125876	0.996578027151465	1	55	158520	0.274788806553306	TRUE	1	0.5686953	0.959494133275596	-0.0977116934753633	17	0	NA
AGER	ENSG00000204305	chr1:156677207-156677419	test	256	45120	TRUE	0.276	-0.102039339633478	0.963817389074122	1	23	45353	-0.328474206737003	TRUE	1	0.6771573	0.983816753563391	-0.222447333912202	10	0	NA
AGER	ENSG00000204305	chr11:17719290-17719635	test	177	45199	TRUE	0.044	-0.180855694412257	0.871402666666667	0.0375087722202938	9	45367	-1.29688914253968	TRUE	0.601350735463095	0.0861906	0.644315716516642	-0.395205536436366	10	0	NA
AGER	ENSG00000204305	chr11:5254487-5254795	test	297	45079	TRUE	0.084	0.147907855980959	0.922475601559349	0.0528776489639107	35	45341	0.705860275895109	TRUE	0.643728419010669	0.1163231	0.696652826956083	0.294529060547884	10	0	NA
AGER	ENSG00000204305	chr11:5254682-5254782	test	276	45100	TRUE	0.732	-0.0204346111432665	0.995869601354471	1	29	45347	0.404632191733537	TRUE	1	0.7511011	0.990684171369075	-0.197030334191465	10	0	NA
AGER	ENSG00000204305	chr11:5269651-5269865	test	209	45167	TRUE	0.536	0.0713415885679334	0.98654914948744	0.8	13	45363	-0.639588661085371	TRUE	1	0.6771573	0.983816753563391	0.20993360900442	10	0	NA
AGER	ENSG00000204305	chr12:102957453-102957736	test	301	45075	TRUE	0.352	0.0800242546109118	0.974344255388106	0.32	37	45339	0.509310711780125	TRUE	1	0.467859	0.9324118730543	0.16732256087507	10	0	NA
AGER	ENSG00000204305	chr12:7789365-7789670	test	186	45190	TRUE	0.332	-0.100130963856405	0.971781010390541	0.76	23	45353	0.560049541360405	TRUE	1	0.3265992	0.873342829066667	-0.398510334369857	10	0	NA
AGER	ENSG00000204305	chr2:113117714-113127811	test	286	45090	TRUE	0.26	-0.0887362452119538	0.961410401484633	0.24	14	45362	-0.842466399925728	TRUE	0.939348697204633	0.3857557	0.900696177025119	-0.214172769848813	10	0	NA
AGER	ENSG00000204305	chr2:209424033-209424313	test	325	45051	TRUE	0.692	-0.0274070885424034	0.99583703011099	1	39	45337	0.293467965389489	TRUE	1	0.8736506	0.997696344792561	-0.111786738073089	10	0	NA
AGER	ENSG00000204305	chr3:181711915-181712221	test	243	45133	TRUE	0.644	0.0357467995942389	0.994278396893842	0.52	36	45340	0.485518074963595	TRUE	1	0.0928361	0.655444563587117	0.229954986786803	10	0	NA
AGER	ENSG00000204305	chr4:112515941-112516776	test	248	45128	TRUE	0.188	0.115386889733484	0.954787436084733	0.52	6	45370	-1.04848440139508	TRUE	1	0.6121397	0.970761073541843	-0.228264724414168	10	0	NA
AGER	ENSG00000204305	chr6:29702283-29703026	test	513	44863	TRUE	0.364	-0.0521932595148202	0.974344255388106	1	21	45355	-0.469377195306323	TRUE	1	0.7464792	0.987395402310311	-0.198705380833402	20	0	NA
AGER	ENSG00000204305	chr6:29705703-29706028	test	641	44735	TRUE	0.38	-0.0456741275245478	0.975512051032272	0.33512487267107	41	45335	-0.502105375757678	TRUE	1	0.5836604	0.962980750913014	-0.150320494029358	20	0	NA
AGER	ENSG00000204305	chr6:29723163-29724697	test	487	44889	TRUE	0.368	-0.0643953376758675	0.974344255388106	0.0242094497654171	34	45342	0.820702444061868	TRUE	0.544092845565438	0.0345855	0.508861650372208	-0.289601443772616	20	0	NA
AGER	ENSG00000204305	chr6:29737737-29738687	test	477	44899	TRUE	0.336	-0.0653511828732567	0.972134296642584	0.363277889719523	19	45357	-0.753207221707655	TRUE	1	0.3781773	0.895454445576159	-0.250727210683755	20	0	NA
AGER	ENSG00000204305	chr6:29748405-29749554	test	553	44823	TRUE	0.564	0.0437099581990812	0.988785269754067	0.0944232414831969	13	45363	-1.00889114564381	TRUE	0.727768017057569	0.2588312	0.839961108105148	0.174053582821098	20	0	NA
AGER	ENSG00000204305	chr6:29752307-29753422	test	487	44889	TRUE	0.756	-0.0224196578609468	0.995869601354471	1	22	45354	-0.574341688953896	TRUE	1	0.7978667	0.994037763262353	-0.194885775517968	20	0	NA
AGER	ENSG00000204305	chr6:29758038-29758251	test	504	44872	TRUE	0.732	0.026282873833249	0.995869601354471	0.64	29	45347	0.674780609173843	TRUE	1	0.2514057	0.82507065538674	0.221526637461644	20	0	NA
AGER	ENSG00000204305	chr6:29758782-29759248	test	439	44937	TRUE	0.144	0.0955866914293835	0.945578008198698	0.48	35	45341	0.484794132450998	TRUE	1	0.232663	0.815637726596501	0.216436848788547	20	0	NA
AGER	ENSG00000204305	chr6:29759411-29759982	test	470	44906	TRUE	0.0217326014500221	-0.139197262083024	0.86170055669499	1	15	45361	-0.671048889781194	TRUE	1	0.5600288	0.957515716012695	-0.243710862424848	20	0	NA
AGER	ENSG00000204305	chr6:29760264-29760749	test	604	44772	TRUE	0.624	0.0258223482368911	0.993956675180845	0.200745257758819	23	45353	0.72911685742925	TRUE	0.891339028034459	0.0900882	0.650681293967093	-0.191799901454299	20	0	NA
AGER	ENSG00000204305	chr6:29769292-29769656	test	443	44933	TRUE	0.26	-0.0750394128199461	0.961410401484633	1	6	45370	-0.61207012530578	TRUE	1	0.856798	0.996924060331373	-0.189542330678805	19	0	NA
AGER	ENSG00000204305	chr6:29791892-29793373	test	389	44987	TRUE	0.788	-0.0147103033007787	0.995869601354471	0.0657378749861696	4	45372	-1.61089303811691	TRUE	0.671824454209764	0.1813706	0.773602577490709	-0.280932225077933	18	0	NA
AGER	ENSG00000204305	chr6:29812946-29813558	test	516	44860	TRUE	0.228	-0.0729952007330632	0.958001689440994	0.213647515427139	25	45351	-0.713068671080179	TRUE	0.912658336525633	0.4512967	0.920372453308322	-0.281147711492491	20	0	NA
AGER	ENSG00000204305	chr6:29813800-29815780	test	577	44799	TRUE	0.68	0.0363868615388863	0.995703514739229	1	6	45370	-0.917177709796796	TRUE	1	0.9500332	0.99997801125977	-0.123534179037978	20	0	NA
AGER	ENSG00000204305	chr6:29827334-29828897	test	530	44846	TRUE	0.588	-0.0350279554028989	0.991395207727076	0.128598555966526	27	45349	-0.704694883285408	TRUE	0.784667471788544	0.3231443	0.872809968044213	-0.283450666086412	20	0	NA
AGER	ENSG00000204305	chr6:29834676-29835312	test	418	44958	TRUE	0.408	-0.0588993866017002	0.97908973944717	0.88	20	45356	0.659495545949378	TRUE	1	0.3719821	0.895454445576159	-0.26038852212195	20	0	NA
AGER	ENSG00000204305	chr6:29847861-29848382	test	591	44785	TRUE	1	0.00385171581318877	1	1	16	45360	-0.534235564667685	TRUE	1	0.9521031	0.99997801125977	-0.11714662709179	20	0	NA
AGER	ENSG00000204305	chr6:29850094-29850626	test	545	44831	TRUE	0.168	-0.0784797337557768	0.951774757281553	0.0930062889395722	15	45361	-1.00994834174831	TRUE	0.727768017057569	0.1164468	0.696652826956083	-0.271144158136017	20	0	NA
AGER	ENSG00000204305	chr6:29863832-29864500	test	500	44876	TRUE	0.992	-0.00293723536083768	0.999734129431793	1	50	45326	-0.330428442710284	TRUE	1	0.8222012	0.995767853629691	-0.164126137857571	20	0	NA
AGER	ENSG00000204305	chr6:29887280-29888879	test	543	44833	TRUE	0.464	-0.0330460647874187	0.981944822941222	0.0515114062658106	14	45362	-1.05239176586985	TRUE	0.641038550096159	0.1623582	0.755934473338456	-0.257354117870745	20	0	NA
AGER	ENSG00000204305	chr6:29917733-29918203	test	495	44881	TRUE	0.44	0.0444137175417172	0.981414566126783	1	48	45328	0.308904011039044	TRUE	1	0.9833865	0.99997801125977	0.0906911559845051	19	0	NA
AGER	ENSG00000204305	chr6:29924848-29925041	test	457	44919	TRUE	0.852	0.00427620863948563	0.997310369531888	0.171041868529139	29	45347	-0.607948412691063	TRUE	0.849270064246644	0.1457156	0.733906347521785	-0.315267554209676	15	0	NA
AGER	ENSG00000204305	chr6:29926083-29927564	test	627	44749	TRUE	0.54	0.0250681359105083	0.98732705176697	1	11	45365	-0.714310701269493	TRUE	1	0.9419616	0.99997801125977	-0.133125523989913	20	0	NA
AGER	ENSG00000204305	chr6:29934071-29934293	test	529	44847	TRUE	0.876	0.00737051722217608	0.997650846516792	0.0901489097455377	13	45363	-1.0132126841466	TRUE	0.725032356155307	0.0953557	0.659813121295938	0.211097885305248	20	0	NA
AGER	ENSG00000204305	chr6:29941886-29943609	test	501	44875	TRUE	0.368	-0.0578066718497903	0.974344255388106	1	18	45358	0.625784534805052	TRUE	1	0.5564892	0.957468989068836	-0.182850117034286	20	0	NA
AGER	ENSG00000204305	chr6:29956599-29956842	test	482	44894	TRUE	0.452	0.0480205176001811	0.981726743413182	0.48	26	45350	0.652638261852875	TRUE	1	0.6939945	0.983816753563391	0.140487453934766	20	0	NA
AGER	ENSG00000204305	chr6:29964667-29966468	test	466	44910	TRUE	0.652	-0.0311145448866048	0.994278396893842	0.64	17	45359	0.80065746531413	TRUE	1	0.3802996	0.895454445576159	0.211074539689371	20	0	NA
AGER	ENSG00000204305	chr6:29967104-29967966	test	461	44915	TRUE	0.436	-0.0509266887609972	0.981414566126783	1	49	45327	0.365982199992894	TRUE	1	0.9448266	0.99997801125977	-0.204725480860486	20	0	NA
AGER	ENSG00000204305	chr6:29975001-29975708	test	431	44945	TRUE	0.856	-0.00798505831625063	0.997575805991441	0.64	14	45362	-0.83532246485764	TRUE	1	0.428013	0.916256470117088	-0.254748447063911	20	0	NA
AGER	ENSG00000204305	chr6:29976370-29977471	test	512	44864	TRUE	0.772	0.0237423719117067	0.995869601354471	0.76	28	45348	0.535780378721659	TRUE	1	0.1245025	0.708429884972393	0.286513747109551	19	0	NA
AGER	ENSG00000204305	chr6:29982251-29982430	test	413	44963	TRUE	0.46	-0.0465899485356842	0.981847729529184	0.44307051552457	13	45363	-0.835474436850872	TRUE	1	0.0585196	0.582573924982593	-0.279974790613671	19	0	NA
AGER	ENSG00000204305	chr6:29994672-29995484	test	571	44805	TRUE	0.92	0.0102093868918143	0.99834006829093	0.72	20	45356	-0.529822963305292	TRUE	1	0.3104784	0.859235588439463	0.206583449962295	20	0	NA
AGER	ENSG00000204305	chr6:30005570-30005755	test	225	45151	TRUE	0.848	0.0210034761261642	0.997310369531888	1	23	45353	-0.401071703397955	TRUE	1	0.699615	0.983816753563391	-0.234607418709162	10	0	NA
AGER	ENSG00000204305	chr6:30006203-30006475	test	419	44957	TRUE	0.176	-0.0853816596870258	0.954660646703406	0.64	19	45357	0.725406361287124	TRUE	1	0.1478704	0.733906347521785	-0.276510130633118	20	0	NA
AGER	ENSG00000204305	chr6:30006570-30007933	test	586	44790	TRUE	0.732	0.0186820396578926	0.995869601354471	1	46	45330	0.264220242511738	TRUE	1	0.8543606	0.996924060331373	0.103452592764781	20	0	NA
AGER	ENSG00000204305	chr6:30013249-30013883	test	418	44958	TRUE	0.436	-0.0443989393678978	0.981414566126783	0.14793316968464	14	45362	-0.988518400547326	TRUE	0.815045600395068	0.3557231	0.881393564859403	-0.330824452631909	20	0	NA
AGER	ENSG00000204305	chr6:30037221-30037673	test	495	44881	TRUE	0.856	-0.0134179352295543	0.997575805991441	1	20	45356	0.524088284371862	TRUE	1	0.7900696	0.993571794282279	-0.150529304408798	20	0	NA
AGER	ENSG00000204305	chr6:30041957-30042353	test	480	44896	TRUE	0.12	0.100933212491423	0.934981402002861	0.0690229063654343	27	45349	-0.727034541136123	TRUE	0.680742003986084	0.2047648	0.802237992828958	0.223096238752006	19	0	NA
AGER	ENSG00000204305	chr6:30047199-30047568	test	85	45291	TRUE	0.16	-0.205959110610682	0.951774757281553	0.896	27	45349	-0.32523695244625	TRUE	1	0.6172491	0.974683919255196	-0.203323727033265	4	0	NA
AGER	ENSG00000204305	chr6:30060535-30062064	test	568	44808	TRUE	0.552	0.048496828861448	0.988537156385637	0.245119444568211	15	45361	-0.910279260445926	TRUE	0.949926349326989	0.2083781	0.802237992828958	-0.212259848005229	20	0	NA
AGER	ENSG00000204305	chr6:30066546-30067702	test	623	44753	TRUE	0.976	-0.000689599331726853	0.998976934160245	1	22	45354	-0.477607080607779	TRUE	1	0.9229728	0.99997801125977	-0.135287713258849	20	0	NA
AGER	ENSG00000204305	chr6:30074348-30076389	test	595	44781	TRUE	0.104	0.0990202343381106	0.929356377160359	0.88	17	45359	0.683310784922601	TRUE	1	0.6137	0.970761073541843	0.203842843101468	20	0	NA
AGER	ENSG00000204305	chr6:30091888-30092343	test	623	44753	TRUE	0.112	0.0856370759533718	0.932176273854023	0.88	40	45336	0.458298235612001	TRUE	1	0.3719821	0.895454445576159	0.166027845832461	20	0	NA
AGER	ENSG00000204305	chr6:30097990-30098183	test	518	44858	TRUE	0.796	0.0163195086533405	0.996207243090876	0.0902517272935693	26	45350	0.778107478950838	TRUE	0.725256526591238	0.2502482	0.82507065538674	-0.156858558527567	20	0	NA
AGER	ENSG00000204305	chr6:30101688-30103715	test	586	44790	TRUE	0.132	0.0819845150235659	0.939747973856209	0.76	38	45338	0.495689379824828	TRUE	1	0.5091772	0.941981674125731	0.148648388334832	19	0	NA
AGER	ENSG00000204305	chr6:30121511-30121989	test	570	44806	TRUE	0.808	0.0157989439596102	0.996578027151465	0.64	25	45351	0.710472149464041	TRUE	1	0.6115615	0.970761073541843	-0.171414420330503	20	0	NA
AGER	ENSG00000204305	chr6:30127137-30128131	test	538	44838	TRUE	0.672	-0.0240739908392475	0.995310985006436	0.232563739715047	25	45351	-0.701088118814883	TRUE	0.935049950514661	0.4752095	0.9324118730543	-0.174310635919762	20	0	NA
AGER	ENSG00000204305	chr6:30130716-30131520	test	468	44908	TRUE	0.588	0.0402695093145451	0.991395207727076	1	10	45366	-0.720909303881418	TRUE	1	0.8229451	0.995767853629691	-0.192742441632207	20	0	NA
AGER	ENSG00000204305	chr6:30147145-30147402	test	577	44799	TRUE	0.396	-0.059428310480941	0.97828425763998	0.8	15	45361	-0.65960376316937	TRUE	1	0.8375943	0.995767853629691	-0.204038256298007	20	0	NA
AGER	ENSG00000204305	chr6:30149290-30149508	test	451	44925	TRUE	0.92	-0.00115818581441651	0.99834006829093	0.356840981317416	23	45353	0.714296867790635	TRUE	1	0.0634504	0.59509082568399	0.257703116913341	18	0	NA
AGER	ENSG00000204305	chr6:30151632-30151995	test	416	44960	TRUE	0.488	-0.045008704087468	0.982978819932441	0.088997306010979	33	45343	0.701883291763045	TRUE	0.720458724172894	0.2476904	0.82507065538674	-0.225253458786302	20	0	NA
AGER	ENSG00000204305	chr6:30152089-30152261	test	320	45056	TRUE	0.36	-0.0647137438633529	0.974344255388106	0.676	24	45352	-0.598205291669643	TRUE	1	0.7477715	0.98860825481538	-0.166705787539907	13	0	NA
AGER	ENSG00000204305	chr6:30156222-30156550	test	588	44788	TRUE	0.356	0.0556534841760077	0.974344255388106	0.48	13	45363	-0.913658333173508	TRUE	1	0.2407934	0.815637726596501	-0.183864501235453	20	0	NA
AGER	ENSG00000204305	chr6:30160564-30160874	test	462	44914	TRUE	0.12	0.0987564458122452	0.934981402002861	0.0803160793106539	17	45359	-0.950873915963385	TRUE	0.70029205972807	0.0734732	0.612067218697282	0.223468461368832	20	0	NA
AGER	ENSG00000204305	chr6:30162341-30162709	test	411	44965	TRUE	0.764	-0.017976325606909	0.995869601354471	0.48	23	45353	0.569011706007318	TRUE	1	0.6939945	0.983816753563391	-0.168395100464717	20	0	NA
AGER	ENSG00000204305	chr6:30163042-30164114	test	528	44848	TRUE	0.896	-0.000174051965127653	0.998333660665575	0.684	37	45339	0.451963536500029	TRUE	1	0.797789	0.994037763262353	-0.13635595407347	19	0	NA
AGER	ENSG00000204305	chr6:30169716-30170337	test	470	44906	TRUE	0.7	0.0265375966750163	0.99583703011099	1	36	45340	0.4019791575934	TRUE	1	0.972514	0.99997801125977	-0.127858731542994	20	0	NA
AGER	ENSG00000204305	chr6:30171513-30172632	test	628	44748	TRUE	0.58	-0.0310017437134582	0.99101731782816	0.56	21	45355	-0.776190977441579	TRUE	1	0.7401377	0.987395402310311	-0.212950807171779	20	0	NA
AGER	ENSG00000204305	chr6:30185925-30186543	test	529	44847	TRUE	0.912	-0.00820371408848253	0.99834006829093	0.0150860113612949	63	45313	0.601957723735894	TRUE	0.496500569476434	0.0580627	0.581518385112676	-0.320767545736982	19	0	NA
AGER	ENSG00000204305	chr6:30195391-30195892	test	600	44776	TRUE	0.772	-0.015753702364699	0.995869601354471	0.48	14	45362	-0.865380509238311	TRUE	1	0.6939945	0.983816753563391	-0.226921488350814	20	0	NA
AGER	ENSG00000204305	chr6:30201759-30202174	test	490	44886	TRUE	0.64	-0.0283107173640316	0.994278396893842	1	23	45353	0.635580087442808	TRUE	1	0.917649	0.99997801125977	-0.15332950205487	20	0	NA
AGER	ENSG00000204305	chr6:30206874-30207955	test	527	44849	TRUE	0.976	-0.000922504688649184	0.998976934160245	0.56	62	45314	0.395484937451443	TRUE	1	0.1612725	0.755934473338456	-0.233478651786449	20	0	NA
AGER	ENSG00000204305	chr6:30212915-30213890	test	534	44842	TRUE	0.508	-0.039843401698473	0.984148355426973	1	16	45360	-0.529415112481235	TRUE	1	0.9154018	0.99997801125977	-0.183471275340357	20	0	NA
AGER	ENSG00000204305	chr6:30214044-30214752	test	553	44823	TRUE	0.00121413081208838	0.194410036757321	0.355509686604832	0.05064379116889	59	45317	0.566825337339056	TRUE	0.639990998085765	0.0457518	0.543618665023923	0.224736687483654	19	0	NA
AGER	ENSG00000204305	chr6:30219237-30219674	test	492	44884	TRUE	0.46	-0.0465666135559712	0.981847729529184	1	41	45335	0.266723971270872	TRUE	1	0.9986043	1	-0.0899643363975657	20	0	NA
AGER	ENSG00000204305	chr6:30238308-30239117	test	493	44883	TRUE	0.3	0.0682748108013742	0.967632659507265	0.0156289783461691	42	45334	0.751994376333286	TRUE	0.49966858317166	0.0598015	0.586015499093656	-0.275382418940301	20	0	NA
AGER	ENSG00000204305	chr6:30259125-30260790	test	566	44810	TRUE	0.052	0.128366143815125	0.888721338912134	1	18	45358	0.614054912130959	TRUE	1	0.1967415	0.790445297672185	0.262630655122935	20	0	NA
AGER	ENSG00000204305	chr6:30272132-30272381	test	393	44983	TRUE	0.552	-0.037761130744375	0.988537156385637	1	24	45352	-0.384308917581222	TRUE	1	0.978659	0.99997801125977	-0.0857569422242858	15	0	NA
AGER	ENSG00000204305	chr6:30288810-30289200	test	609	44767	TRUE	0.976	0.00802186070018918	0.998976934160245	1	9	45367	-0.739656770029634	TRUE	1	0.9073155	0.999257665400629	-0.15935756569628	20	0	NA
AGER	ENSG00000204305	chr6:30308057-30310057	test	494	44882	TRUE	0.88	0.0171893794584199	0.997650846516792	1	23	45353	-0.553847518092937	TRUE	1	0.8966275	0.998502891228647	-0.0921552745264511	20	0	NA
AGER	ENSG00000204305	chr6:30319613-30319898	test	434	44942	TRUE	0.956	0.00301879097901958	0.998433484186035	0.114004229552948	20	45356	0.77724998716141	TRUE	0.761695645896888	0.1634134	0.755934473338456	-0.314348104582635	20	0	NA
AGER	ENSG00000204305	chr6:30325707-30327514	test	538	44838	TRUE	0.52	-0.0423287815971198	0.98522380444362	0.0841124492042344	11	45365	-1.14483089427247	TRUE	0.708919301939541	0.1958084	0.790445297672185	-0.351164916857643	19	0	NA
AGER	ENSG00000204305	chr6:30340648-30340869	test	416	44960	TRUE	0.864	-0.00490517594407613	0.997650846516792	0.912	40	45336	0.478928719346375	TRUE	1	0.8696004	0.997696344792561	-0.182075356803568	19	0	NA
AGER	ENSG00000204305	chr6:30344242-30345731	test	540	44836	TRUE	0.96	-0.000314914442378633	0.998526138881108	0.222765197859588	9	45367	-1.13367276461923	TRUE	0.92205013024602	0.4630038	0.930101621961693	-0.213396102854232	20	0	NA
AGER	ENSG00000204305	chr6:30357430-30358526	test	515	44861	TRUE	0.508	0.0379827850853811	0.984148355426973	0.456	24	45352	0.64848787749507	TRUE	1	0.1302802	0.720019376330717	-0.224291896453177	19	0	NA
AGER	ENSG00000204305	chr6:30360164-30360578	test	549	44827	TRUE	0.52	0.0356608234818001	0.98522380444362	0.11781936148588	16	45360	1.02303852718218	TRUE	0.769508317568763	0.3038786	0.859235588439463	0.209937062034144	20	0	NA
AGER	ENSG00000204305	chr6:30363554-30363784	test	662	44714	TRUE	0.1	0.091480495457418	0.92760304303395	0.64	71	45305	0.347045310384136	TRUE	1	0.5741146	0.959494133275596	0.153620288820734	20	0	NA
AGER	ENSG00000204305	chr6:30396705-30398221	test	495	44881	TRUE	0.06	0.11813140832524	0.898723872387239	0.88	25	45351	0.527966135934661	TRUE	1	0.5368055	0.94906012567417	0.235637703170099	20	0	NA
AGER	ENSG00000204305	chr6:30411464-30412023	test	494	44882	TRUE	0.948	0.00121099309626294	0.99834006829093	0.884	85	45291	-0.264791293524856	TRUE	1	0.5539986	0.957468989068836	-0.197103127145698	17	0	NA
AGER	ENSG00000204305	chr6:30444058-30444398	test	472	44904	TRUE	0.96	-0.00619297609437819	0.998526138881108	0.291075581467667	25	45351	0.668570635591856	TRUE	1	0.3462396	0.876759966367115	-0.265234576306462	20	0	NA
AGER	ENSG00000204305	chr6:30446257-30448256	test	506	44870	TRUE	0.052	0.129964030281982	0.888721338912134	0.190559928977984	21	45355	0.818778050763411	TRUE	0.877871439166059	0.0899995	0.650493456309693	0.294495067883074	20	0	NA
AGER	ENSG00000204305	chr6:30447259-30447756	test	483	44893	TRUE	0.772	0.0216608125747899	0.995869601354471	0.88	5	45371	-1.07588888208599	TRUE	1	0.8605408	0.996924060331373	-0.198460952631588	20	0	NA
AGER	ENSG00000204305	chr6:30453099-30454130	test	449	44927	TRUE	0.22	-0.0811210552110171	0.957725674091442	1	9	45367	-0.799648834029924	TRUE	1	0.5758832	0.959494133275596	-0.250740145936414	20	0	NA
AGER	ENSG00000204305	chr6:30463701-30464128	test	522	44854	TRUE	0.716	0.0293427819925718	0.995869601354471	0.0947105711682591	54	45322	0.559928432535357	TRUE	0.727768017057569	0.259946	0.841700408102679	-0.257946013552448	19	0	NA
AGER	ENSG00000204305	chr6:30464762-30464931	test	521	44855	TRUE	0.376	-0.0597352536458424	0.975450746268657	1	36	45340	-0.416511645471061	TRUE	1	0.8966275	0.998502891228647	-0.159123676338112	20	0	NA
AGER	ENSG00000204305	chr6:30466076-30467154	test	487	44889	TRUE	0.496	0.0470944077565125	0.983954347878876	0.235569016858228	15	45361	-0.843145815049103	TRUE	0.939348697204633	0.4413057	0.918714582715765	-0.191103015292859	19	0	NA
AGER	ENSG00000204305	chr6:30480607-30480869	test	561	44815	TRUE	0.78	-0.0100860695641751	0.995869601354471	0.96	28	45348	-0.524359303200347	TRUE	1	0.232663	0.815637726596501	0.22160982741812	20	0	NA
AGER	ENSG00000204305	chr6:30481175-30482541	test	758	44618	TRUE	0.0201705878719886	0.123043152629259	0.86170055669499	0.72	72	45304	0.32901698655096	TRUE	1	0.1220794	0.701150476908166	0.205075770550533	20	0	NA
AGER	ENSG00000204305	chr6:30483757-30483993	test	390	44986	TRUE	0.512	0.0531669320841353	0.984566250029424	0.896	27	45349	0.554325394687776	TRUE	1	0.3848351	0.89993551453236	-0.210089484352658	16	0	NA
AGER	ENSG00000204305	chr6:30489143-30490745	test	517	44859	TRUE	0.388	0.0464148311917869	0.977345584607795	0.48	36	45340	0.554868418477676	TRUE	1	0.2710238	0.843421947656558	-0.171243153042484	20	0	NA
AGER	ENSG00000204305	chr6:30495980-30497165	test	444	44932	TRUE	0.624	0.0361413104642851	0.993956675180845	1	39	45337	0.336112338282685	TRUE	1	0.7627024	0.990684171369075	0.151370947366224	20	0	NA
AGER	ENSG00000204305	chr6:30500581-30501186	test	507	44869	TRUE	0.252	0.071412239076726	0.961238406030243	0.0752733736374234	25	45351	-0.725004922444787	TRUE	0.69324157722868	0.0315038	0.490835061535135	0.297117488742226	20	0	NA
AGER	ENSG00000204305	chr6:30507742-30508763	test	588	44788	TRUE	0.332	0.0537891780702946	0.971781010390541	0.127322785622573	10	45366	-1.1339548355215	TRUE	0.782963612903226	0.3209077	0.870239708614904	-0.254561810811185	20	0	NA
AGER	ENSG00000204305	chr6:30508894-30509757	test	493	44883	TRUE	0.972	0.00170885609095217	0.998976934160245	1	23	45353	0.525862413157071	TRUE	1	0.9442904	0.99997801125977	-0.150576881281931	20	0	NA
AGER	ENSG00000204305	chr6:30515018-30515605	test	590	44786	TRUE	0.168	0.0793947490388422	0.951774757281553	0.249056763004643	34	45342	0.59334102119324	TRUE	0.957203402902235	0.4949072	0.936443505044156	0.14254141653486	20	0	NA
AGER	ENSG00000204305	chr6:30515789-30516822	test	483	44893	TRUE	0.6	0.0368137168343199	0.992560819101644	1	56	45320	0.34962748175695	TRUE	1	0.8473027	0.996924060331373	-0.152277902209264	19	0	NA
AGER	ENSG00000204305	chr6:30529488-30530455	test	567	44809	TRUE	0.812	-0.0170950079332832	0.996578027151465	0.56	24	45352	0.603285977907607	TRUE	1	0.7401377	0.987395402310311	-0.0883919949746979	20	0	NA
AGER	ENSG00000204305	chr6:30532361-30533007	test	386	44990	TRUE	0.076	-0.116259015286801	0.913991461798911	0.135476530450503	11	45365	-1.07600113288937	TRUE	0.798066584296248	0.3356365	0.876759966367115	-0.31666468570722	19	0	NA
AGER	ENSG00000204305	chr6:30541492-30542052	test	486	44890	TRUE	0.316	0.0676120865347603	0.970309553856432	0.397562543785722	55	45321	0.450293683902682	TRUE	1	0.6362259	0.979972003706191	-0.148272180022545	20	0	NA
AGER	ENSG00000204305	chr6:30543023-30543229	test	467	44909	TRUE	0.528	0.0440455096050609	0.98620817354603	0.35277608220721	41	45335	0.52918134345708	TRUE	1	0.2407934	0.815637726596501	-0.203125470569147	20	0	NA
AGER	ENSG00000204305	chr6:30544696-30545170	test	480	44896	TRUE	0.588	-0.0307043131459515	0.991395207727076	0.309234609082605	7	45369	-1.19354900327948	TRUE	1	0.3110215	0.859235588439463	-0.301625189942545	20	0	NA
AGER	ENSG00000204305	chr6:30555370-30557804	test	533	44843	TRUE	0.888	0.016464653697247	0.998159993395525	1	39	45337	0.409988634604454	TRUE	1	0.8700902	0.997696344792561	0.136335962504283	20	0	NA
AGER	ENSG00000204305	chr6:30562461-30563161	test	478	44898	TRUE	0.796	-0.0201715213195972	0.996207243090876	1	33	45343	0.396422213408327	TRUE	1	0.7001184	0.983816753563391	-0.185977966715676	20	0	NA
AGER	ENSG00000204305	chr6:30563246-30563598	test	457	44919	TRUE	0.92	-0.00758895365573364	0.99834006829093	0.76	20	45356	-0.658121261688854	TRUE	1	0.7702758	0.991058285548114	-0.153956592449187	19	0	NA
AGER	ENSG00000204305	chr6:30570784-30571978	test	519	44857	TRUE	0.084	-0.116202856868558	0.922475601559349	1	12	45364	-0.737041501493377	TRUE	1	0.683764	0.983816753563391	-0.243627600096425	20	0	NA
AGER	ENSG00000204305	chr6:30590211-30591236	test	509	44867	TRUE	0.24	-0.0851069634547654	0.958053261666259	0.345759965386728	24	45352	-0.638350829635967	TRUE	1	0.5933045	0.9679297219284	-0.214435004047062	20	0	NA
AGER	ENSG00000204305	chr6:30597208-30598002	test	635	44741	TRUE	0.064	0.107270084816452	0.902073153899241	0.227206182706261	77	45299	0.39889631129363	TRUE	0.928145866727731	0.2407934	0.815637726596501	0.203075493950186	20	0	NA
AGER	ENSG00000204305	chr6:30598724-30599913	test	577	44799	TRUE	0.52	-0.0339714508279951	0.98522380444362	1	27	45349	-0.48735957642527	TRUE	1	0.9229728	0.99997801125977	-0.148637420842158	20	0	NA
AGER	ENSG00000204305	chr6:30614391-30614769	test	492	44884	TRUE	0.516	-0.0475224976526509	0.98522380444362	0.48	12	45364	0.766089645918643	TRUE	1	0.4344406	0.918548900612512	-0.229124046262328	20	0	NA
AGER	ENSG00000204305	chr6:30614891-30615577	test	495	44881	TRUE	0.916	0.00642282105878911	0.99834006829093	0.148683253600133	26	45350	-0.722782431602827	TRUE	0.8166820803124	0.2763309	0.845181038672631	-0.223386543431763	20	0	NA
AGER	ENSG00000204305	chr6:30615799-30616364	test	477	44899	TRUE	0.824	-0.0118965380919156	0.996578027151465	1	8	45368	-0.87023812585374	TRUE	1	0.7978667	0.994037763262353	-0.215299763651693	20	0	NA
AGER	ENSG00000204305	chr6:30616759-30618138	test	455	44921	TRUE	0.648	0.032472731342394	0.994278396893842	1	5	45371	-1.02536634409494	TRUE	1	0.7978667	0.994037763262353	-0.162917454729332	20	0	NA
AGER	ENSG00000204305	chr6:30625977-30627634	test	511	44865	TRUE	0.9	-0.00503100345655838	0.99834006829093	0.684	12	45364	-0.851867098600728	TRUE	1	0.5093116	0.941981674125731	-0.216604594443549	19	0	NA
AGER	ENSG00000204305	chr6:30631690-30632204	test	463	44913	TRUE	0.736	0.0261288485414415	0.995869601354471	0.8	15	45361	-0.687377862269825	TRUE	1	0.4759712	0.9324118730543	-0.200986531556519	20	0	NA
AGER	ENSG00000204305	chr6:30633657-30637057	test	481	44895	TRUE	0.96	0.0103645157793237	0.998526138881108	0.0295200300988078	24	45352	0.938531055286968	TRUE	0.573277513830319	0.093726	0.656174277247219	0.141145517126979	18	0	NA
AGER	ENSG00000204305	chr6:30646087-30646314	test	456	44920	TRUE	0.036	-0.147615218006794	0.86170055669499	0.22407396645743	12	45364	-0.92452723196957	TRUE	0.922194448479071	0.1057733	0.6793768733141	-0.377468959890017	19	0	NA
AGER	ENSG00000204305	chr6:30646459-30646765	test	572	44804	TRUE	0.512	0.046144021218455	0.984566250029424	0.124405844106523	15	45361	-1.02283135028888	TRUE	0.77882190195026	0.316277	0.867142436855384	-0.177675231664794	19	0	NA
AGER	ENSG00000204305	chr6:30646848-30648070	test	623	44753	TRUE	0.056	0.0912633057363683	0.893528125	0.285841294094458	63	45313	0.456158038192546	TRUE	1	0.4911309	0.936443505044156	0.169825423068611	20	0	NA
AGER	ENSG00000204305	chr6:30652776-30653012	test	447	44929	TRUE	0.348	-0.0596812332852488	0.974344255388106	0.72	47	45329	0.405861355802443	TRUE	1	0.5140995	0.941981674125731	-0.226089447655031	18	0	NA
AGER	ENSG00000204305	chr6:30666373-30666625	test	504	44872	TRUE	0.276	-0.0645029090174707	0.963817389074122	0.572771558545354	16	45360	-0.772601975630632	TRUE	1	0.232663	0.815637726596501	-0.282100080009563	20	0	NA
AGER	ENSG00000204305	chr6:30670839-30671068	test	525	44851	TRUE	0.836	-0.00931775530025769	0.997310369531888	1	12	45364	-0.700611945496826	TRUE	1	0.8137998	0.99495357756267	-0.184754341981996	20	0	NA
AGER	ENSG00000204305	chr6:30672186-30673296	test	602	44774	TRUE	0.828	0.0163314157405234	0.997208279278217	1	30	45346	-0.343605531073152	TRUE	1	0.9774458	0.99997801125977	0.0973369075423025	20	0	NA
AGER	ENSG00000204305	chr6:30678987-30679540	test	464	44912	TRUE	0.032	-0.142280083377346	0.86170055669499	1	31	45345	-0.453182785004963	TRUE	1	0.3719821	0.895454445576159	-0.259953620702482	20	0	NA
AGER	ENSG00000204305	chr6:30682129-30682401	test	519	44857	TRUE	0.456	0.0439189384313869	0.981847729529184	1	16	45360	-0.69719315697919	TRUE	1	0.7141985	0.986889336837718	-0.18408089678069	20	0	NA
AGER	ENSG00000204305	chr6:30682482-30683008	test	451	44925	TRUE	0.672	-0.0199165925644613	0.995310985006436	1	30	45346	0.397136589026803	TRUE	1	0.6495752	0.98097605572639	-0.211468180943646	20	0	NA
AGER	ENSG00000204305	chr6:30684704-30684912	test	662	44714	TRUE	0.88	0.012074294391847	0.997650846516792	1	18	45358	0.586343781965061	TRUE	1	0.7158969	0.986889336837718	0.13089662236576	20	0	NA
AGER	ENSG00000204305	chr6:30685474-30685641	test	520	44856	TRUE	0.756	-0.0258376742917159	0.995869601354471	1	11	45365	-0.591408036519237	TRUE	1	0.9982337	0.99997801125977	-0.122814744467725	20	0	NA
AGER	ENSG00000204305	chr6:30686482-30687998	test	498	44878	TRUE	0.328	0.0626473934076763	0.971102526002972	0.72	32	45344	0.589399229301644	TRUE	1	0.3316072	0.873342829066667	0.220862054063089	20	0	NA
AGER	ENSG00000204305	chr6:30690559-30691273	test	456	44920	TRUE	0.8	-0.016124345197877	0.99634385571045	0.0652421286989198	48	45328	0.632876947881633	TRUE	0.669077518248391	0.1955462	0.790445297672185	-0.212400987319626	20	0	NA
AGER	ENSG00000204305	chr6:30700400-30700858	test	517	44859	TRUE	0.572	-0.0310653878110134	0.990020508474576	0.64	19	45357	0.666719681277257	TRUE	1	0.6051465	0.970761073541843	-0.152010882148244	20	0	NA
AGER	ENSG00000204305	chr6:30707151-30707854	test	474	44902	TRUE	0.032	0.150804048137573	0.86170055669499	0.276452292063297	37	45339	0.616156272144586	TRUE	0.992139196342434	0.0821154	0.635656866819073	0.310366811661171	20	0	NA
AGER	ENSG00000204305	chr6:30708107-30708404	test	608	44768	TRUE	0.088	0.0972296613968133	0.924996397323726	1	38	45338	0.404282768634721	TRUE	1	0.8552278	0.996924060331373	0.167391716633644	20	0	NA
AGER	ENSG00000204305	chr6:30711844-30712032	test	480	44896	TRUE	0.476	0.0534176518489153	0.982489476849068	0.48	37	45339	-0.531969830746927	TRUE	1	0.2514057	0.82507065538674	0.213674283583404	20	0	NA
AGER	ENSG00000204305	chr6:30716974-30717822	test	546	44830	TRUE	0.68	-0.0222897867642318	0.995703514739229	1	43	45333	0.294690101913244	TRUE	1	0.9175111	0.99997801125977	-0.189854832276851	20	0	NA
AGER	ENSG00000204305	chr6:30719778-30720487	test	533	44843	TRUE	0.448	0.0452161722427116	0.981414566126783	0.96	24	45352	-0.601028523060582	TRUE	1	0.7001184	0.983816753563391	-0.15786846353732	20	0	NA
AGER	ENSG00000204305	chr6:30720841-30721102	test	579	44797	TRUE	0.44	0.045800488697433	0.981414566126783	0.0270206579502624	66	45310	0.600989332066757	TRUE	0.560026490891274	0.0618549	0.587712464470871	0.216644936427278	20	0	NA
AGER	ENSG00000204305	chr6:30721303-30721829	test	392	44984	TRUE	0.696	0.0332605705024025	0.99583703011099	1	16	45360	0.583016029893251	TRUE	1	0.9573074	0.99997801125977	-0.116286446033061	19	0	NA
AGER	ENSG00000204305	chr6:30724917-30725281	test	487	44889	TRUE	0.944	0.010555011872492	0.99834006829093	0.398810434727979	41	45335	0.518170391690912	TRUE	1	0.1302802	0.720019376330717	-0.313474646178557	19	0	NA
AGER	ENSG00000204305	chr6:30725419-30726603	test	527	44849	TRUE	0.752	0.0271222171059295	0.995869601354471	0.64	54	45322	0.389248972848707	TRUE	1	0.1025519	0.6793768733141	-0.2170884780395	20	0	NA
AGER	ENSG00000204305	chr6:30728282-30728481	test	600	44776	TRUE	0.928	-0.00856282883903559	0.99834006829093	1	57	45319	0.317054445937213	TRUE	1	0.7823844	0.991058285548114	-0.1334761179566	20	0	NA
AGER	ENSG00000204305	chr6:30730066-30731526	test	522	44854	TRUE	0.636	-0.0317278556177349	0.994278396893842	1	29	45347	0.365290849398215	TRUE	1	0.995393	0.99997801125977	-0.105253170937386	20	0	NA
AGER	ENSG00000204305	chr6:30742057-30744943	test	588	44788	TRUE	0.592	0.0356877955012034	0.991773603477975	1	33	45343	-0.462811478629158	TRUE	1	0.8674728	0.997696344792561	-0.148983052232239	20	0	NA
AGER	ENSG00000204305	chr6:30752235-30753014	test	499	44877	TRUE	0.22	-0.0660104612839674	0.957725674091442	0.76	30	45346	-0.523087264197976	TRUE	1	0.5764242	0.959494133275596	-0.24852278186487	19	0	NA
AGER	ENSG00000204305	chr6:30757410-30757958	test	409	44967	TRUE	0.832	-0.0102701357150754	0.997310369531888	0.56	19	45357	-0.715026702394617	TRUE	1	0.3467131	0.876759966367115	-0.19193894387649	20	0	NA
AGER	ENSG00000204305	chr6:30758826-30759331	test	461	44915	TRUE	0.54	0.0390899269710911	0.98732705176697	1	29	45347	0.368318524001092	TRUE	1	0.9663965	0.99997801125977	0.137916356990082	20	0	NA
AGER	ENSG00000204305	chr6:30763624-30764557	test	566	44810	TRUE	0.14	0.0910366444161692	0.94490746860542	0.432464043522893	55	45321	0.462574205022499	TRUE	1	0.2083781	0.802237992828958	0.213429075221198	20	0	NA
AGER	ENSG00000204305	chr6:30765581-30765804	test	416	44960	TRUE	0.964	-0.0060932054438374	0.998976934160245	1	8	45368	-0.835462802437514	TRUE	1	0.4759712	0.9324118730543	-0.25873313560039	20	0	NA
AGER	ENSG00000204305	chr6:30766589-30766750	test	523	44853	TRUE	0.144	-0.0789749651154708	0.945578008198698	0.72	24	45352	-0.710558626912887	TRUE	1	0.5950358	0.9679297219284	-0.23132569616589	20	0	NA
AGER	ENSG00000204305	chr6:30767368-30767935	test	438	44938	TRUE	0.612	0.0357601463904018	0.99298367428004	1	47	45329	0.402541782927071	TRUE	1	0.7347956	0.987395402310311	0.170822100737244	20	0	NA
AGER	ENSG00000204305	chr6:30768976-30769922	test	497	44879	TRUE	0.788	-0.0204671153047964	0.995869601354471	1	14	45362	-0.675901399681636	TRUE	1	0.7432666	0.987395402310311	-0.132016433497912	20	0	NA
AGER	ENSG00000204305	chr6:30779094-30779523	test	344	45032	TRUE	0.904	0.00601787000029352	0.99834006829093	1	18	45358	-0.504710157448089	TRUE	1	0.2835422	0.849066486400681	-0.280468043736615	15	0	NA
AGER	ENSG00000204305	chr6:30781581-30782706	test	611	44765	TRUE	0.516	0.0430344909059857	0.98522380444362	0.279686705274352	40	45336	0.549328243630141	TRUE	0.992498878420817	0.1369535	0.729321233543024	0.192233708776507	19	0	NA
AGER	ENSG00000204305	chr6:30785901-30786213	test	27	45349	TRUE	0.732	-0.0913277140536555	0.995869601354471	0.584	13	45363	-0.380617553322171	TRUE	1	0.4156316	0.909398857894251	-0.23884821984104	2	0	NA
AGER	ENSG00000204305	chr6:30790763-30791280	test	529	44847	TRUE	0.836	0.0123653060532578	0.997310369531888	0.124958556456123	66	45310	0.493964583963427	TRUE	0.779590087422502	0.2514057	0.82507065538674	-0.237718862336074	20	0	NA
AGER	ENSG00000204305	chr6:30793355-30794059	test	515	44861	TRUE	0.024	0.138444306285952	0.86170055669499	0.276562670058212	25	45351	0.713227949458896	TRUE	0.992207965703507	0.2417769	0.815637726596501	0.25094207898955	20	0	NA
AGER	ENSG00000204305	chr6:30795771-30796496	test	479	44897	TRUE	0.476	0.0497736131820532	0.982489476849068	1	15	45361	0.492082876326256	TRUE	1	0.9946857	0.99997801125977	0.129350057749062	20	0	NA
AGER	ENSG00000204305	chr6:30799159-30799421	test	369	45007	TRUE	0.5	-0.0465975666755667	0.984146488374895	0.425002760095022	12	45364	-0.796675076865947	TRUE	1	0.5336779	0.94906012567417	-0.295491118776526	18	0	NA
AGER	ENSG00000204305	chr6:30802576-30803273	test	622	44754	TRUE	0.672	-0.0284954849302821	0.995310985006436	0.72	11	45365	-0.886805118730472	TRUE	1	0.8105075	0.994037763262353	-0.187414043275743	20	0	NA
AGER	ENSG00000204305	chr6:30810746-30811218	test	532	44844	TRUE	0.872	0.00180774465737921	0.997650846516792	0.56	35	45341	-0.57573718136157	TRUE	1	0.232663	0.815637726596501	-0.210172735186792	20	0	NA
AGER	ENSG00000204305	chr6:30812806-30815582	test	553	44823	TRUE	0.536	0.0382031885144314	0.98654914948744	1	20	45356	-0.592485293378795	TRUE	1	0.5812739	0.960431018754934	-0.162879527637956	20	0	NA
AGER	ENSG00000204305	chr6:30818556-30818778	test	493	44883	TRUE	0.66	-0.0299964611590378	0.994706572855528	1	38	45338	-0.391102159885556	TRUE	1	0.9030958	0.999257665400629	-0.123136848932146	18	0	NA
AGER	ENSG00000204305	chr6:30819960-30820556	test	584	44792	TRUE	0.808	0.0232515335751322	0.996578027151465	1	45	45331	0.253460931903529	TRUE	1	0.9564658	0.99997801125977	0.105838091856642	20	0	NA
AGER	ENSG00000204305	chr6:30821832-30824781	test	555	44821	TRUE	0.392	-0.0499142332385998	0.97828425763998	1	17	45359	0.688936869021197	TRUE	1	0.7596789	0.990684171369075	-0.169268749692181	20	0	NA
AGER	ENSG00000204305	chr6:30821835-30822246	test	543	44833	TRUE	0.768	0.0166678902755906	0.995869601354471	1	10	45366	-0.908929571537656	TRUE	1	0.9108615	0.999257665400629	-0.155780144175242	20	0	NA
AGER	ENSG00000204305	chr6:30827960-30829342	test	618	44758	TRUE	0.876	0.0130732878228468	0.997650846516792	0.88	31	45345	0.561295796129972	TRUE	1	0.5758832	0.959494133275596	-0.164974704894577	20	0	NA
AGER	ENSG00000204305	chr6:30829685-30830050	test	482	44894	TRUE	0.032	-0.127875887866166	0.86170055669499	0.262579002107696	20	45356	-0.738066066539841	TRUE	0.971869858618095	0.0068901	0.328603702816901	-0.359096096164613	20	0	NA
AGER	ENSG00000204305	chr6:30834361-30835150	test	484	44892	TRUE	0.488	-0.0379304629071191	0.982978819932441	0.88	31	45345	0.471844710770331	TRUE	1	0.2636104	0.841700408102679	-0.277241373196625	20	0	NA
AGER	ENSG00000204305	chr6:30837850-30838025	test	310	45066	TRUE	0.024	-0.156077870188442	0.86170055669499	0.784	24	45352	-0.520389770686261	TRUE	1	0.4376294	0.918714582715765	-0.224494830779859	14	0	NA
AGER	ENSG00000204305	chr6:30838353-30838890	test	524	44852	TRUE	0.988	0.00014177722904174	0.999624393143763	0.081921183528329	24	45352	0.808623290874806	TRUE	0.705288582205942	0.2327995	0.815637726596501	-0.196879686890865	20	0	NA
AGER	ENSG00000204305	chr6:30839707-30840061	test	492	44884	TRUE	0.344	-0.0602171795290269	0.973356054308673	0.159272245969838	19	45357	-0.836773425514709	TRUE	0.831702736890871	0.1537558	0.747482134559377	-0.394955802963191	19	0	NA
AGER	ENSG00000204305	chr6:30840712-30841135	test	614	44762	TRUE	0.08	0.091250399396972	0.919718547706164	1	56	45320	0.302959483419594	TRUE	1	0.9433154	0.99997801125977	0.115219601585084	19	0	NA
AGER	ENSG00000204305	chr6:30842041-30842500	test	442	44934	TRUE	0.46	0.0500624434814272	0.981847729529184	1	31	45345	0.437865696150361	TRUE	1	0.4759712	0.9324118730543	-0.205147576008834	20	0	NA
AGER	ENSG00000204305	chr6:30843326-30843522	test	572	44804	TRUE	0.452	-0.046444459121215	0.981726743413182	0.88	48	45328	-0.36111448051907	TRUE	1	0.3512391	0.876759966367115	-0.191917776408708	20	0	NA
AGER	ENSG00000204305	chr6:30844084-30844576	test	542	44834	TRUE	0.544	-0.0319086224247034	0.987696068481666	1	13	45363	-0.759559733939344	TRUE	1	0.4008987	0.901302423272108	-0.217124036839221	20	0	NA
AGER	ENSG00000204305	chr6:30844980-30845510	test	439	44937	TRUE	0.684	0.0300177002868578	0.995703514739229	1	17	45359	0.643893742395248	TRUE	1	0.5198205	0.945683115473175	-0.198085870093789	19	0	NA
AGER	ENSG00000204305	chr6:30847422-30848551	test	523	44853	TRUE	0.812	-0.0213011840196708	0.996578027151465	1	46	45330	0.334667621773978	TRUE	1	0.3719821	0.895454445576159	-0.27831470996468	20	0	NA
AGER	ENSG00000204305	chr6:30855845-30856055	test	539	44837	TRUE	0.484	0.0376060175747694	0.982601789264414	0.96	21	45355	0.557739502113093	TRUE	1	0.8695639	0.997696344792561	0.13796262129428	20	0	NA
AGER	ENSG00000204305	chr6:30872366-30873391	test	640	44736	TRUE	0.1	-0.0797974818496896	0.92760304303395	1	54	45322	0.398716021788115	TRUE	1	0.5758832	0.959494133275596	-0.196534569142199	20	0	NA
AGER	ENSG00000204305	chr6:30875359-30875732	test	479	44897	TRUE	0.892	0.00954325216200536	0.998219860001918	0.56	22	45354	0.593993855028186	TRUE	1	0.1164468	0.696652826956083	-0.27314635031112	20	0	NA
AGER	ENSG00000204305	chr6:30876743-30877052	test	244	45132	TRUE	0.364	0.0884765270142718	0.974344255388106	0.92	22	45354	0.460729263019488	TRUE	1	0.6415991	0.98097605572639	-0.25481661928831	10	0	NA
AGER	ENSG00000204305	chr6:30877493-30878082	test	492	44884	TRUE	0.104	-0.098986167568849	0.929356377160359	0.26223916767982	16	45360	-0.773123701142907	TRUE	0.971869858618095	0.091467	0.655444563587117	-0.371642808077786	20	0	NA
AGER	ENSG00000204305	chr6:30880617-30881325	test	436	44940	TRUE	0.064	-0.112421403516839	0.902073153899241	0.504	18	45358	-0.77010541249664	TRUE	1	0.2116799	0.802237992828958	-0.277803567307312	18	0	NA
AGER	ENSG00000204305	chr6:30882549-30883059	test	540	44836	TRUE	0.488	0.0454312870806435	0.982978819932441	0.56	36	45340	0.594882291488074	TRUE	1	0.7401377	0.987395402310311	0.152584417311315	20	0	NA
AGER	ENSG00000204305	chr6:30883795-30886796	test	576	44800	TRUE	0.448	-0.0459653281946459	0.981414566126783	1	22	45354	-0.477070196157318	TRUE	1	0.9813687	0.99997801125977	-0.149734765806013	20	0	NA
AGER	ENSG00000204305	chr6:30907744-30908674	test	391	44985	TRUE	0.276	-0.0803148867558447	0.963817389074122	0.88	23	45353	-0.607078087564717	TRUE	1	0.5600288	0.957515716012695	-0.238399359075673	20	0	NA
AGER	ENSG00000204305	chr6:30913634-30915262	test	526	44850	TRUE	0.932	-0.00378583526696019	0.99834006829093	0.124685327439829	9	45367	-1.15658698498978	TRUE	0.779330088158861	0.1066036	0.681207350143781	-0.24534094461651	19	0	NA
AGER	ENSG00000204305	chr6:30915349-30915863	test	589	44787	TRUE	0.872	0.00547411711328616	0.997650846516792	1	6	45370	-0.861330842834074	TRUE	1	0.5575397	0.957468989068836	-0.234978339125324	20	0	NA
AGER	ENSG00000204305	chr6:30922506-30923027	test	463	44913	TRUE	0.816	-0.00816045456855408	0.996578027151465	0.327661638381759	11	45365	-0.913163457971959	TRUE	1	0.0210056	0.456785079633028	-0.289730731237929	20	0	NA
AGER	ENSG00000204305	chr6:30932797-30933004	test	516	44860	TRUE	0.588	-0.0319054401134315	0.991395207727076	1	57	45319	0.283277913673433	TRUE	1	0.8279724	0.995767853629691	-0.166733627778101	20	0	NA
AGER	ENSG00000204305	chr6:30935143-30935338	test	449	44927	TRUE	0.52	-0.0404040399733079	0.98522380444362	1	65	45311	0.332082420304467	TRUE	1	0.3457199	0.876759966367115	-0.264759244781579	20	0	NA
AGER	ENSG00000204305	chr6:30940241-30940981	test	511	44865	TRUE	0.044	-0.133561167036947	0.871402666666667	0.56	12	45364	-0.784499375394375	TRUE	1	0.7401377	0.987395402310311	-0.247902337926874	20	0	NA
AGER	ENSG00000204305	chr6:30942337-30943208	test	497	44879	TRUE	0.744	0.0230225853976411	0.995869601354471	0.8	15	45361	-0.701996804300978	TRUE	1	0.4805015	0.9324118730543	-0.18592123353795	20	0	NA
AGER	ENSG00000204305	chr6:30955076-30956481	test	657	44719	TRUE	0.836	0.0126630649629829	0.997310369531888	1	38	45338	0.360837483184496	TRUE	1	0.9684761	0.99997801125977	0.0826435440882892	20	0	NA
AGER	ENSG00000204305	chr6:30961427-30961676	test	514	44862	TRUE	0.9	0.00916209190527484	0.99834006829093	0.225758392003066	47	45329	0.53752735464141	TRUE	0.925704662851014	0.4673852	0.9324118730543	-0.0852193076968882	19	0	NA
AGER	ENSG00000204305	chr6:30964039-30964778	test	457	44919	TRUE	0.092	0.104570583701508	0.925483068587612	0.576	28	45348	0.650701908275501	TRUE	1	0.7248573	0.987395402310311	0.204069584312264	18	0	NA
AGER	ENSG00000204305	chr6:30966261-30966461	test	365	45011	TRUE	0.312	-0.0742016698948031	0.969292972315181	1	13	45363	-0.587565545525441	TRUE	1	0.8379357	0.995767853629691	-0.187018209298411	14	0	NA
AGER	ENSG00000204305	chr6:30972056-30972234	test	585	44791	TRUE	0.18	0.0789223797474228	0.954787436084733	1	39	45337	0.312792629176141	TRUE	1	0.8443925	0.996924060331373	0.170739720874637	20	0	NA
AGER	ENSG00000204305	chr6:30974157-30976681	test	448	44928	TRUE	0.336	0.0711850503816565	0.972134296642584	0.116258737302233	6	45370	-1.4786443627486	TRUE	0.765996131165559	0.3015251	0.859235588439463	-0.215320979782082	19	0	NA
AGER	ENSG00000204305	chr6:30974571-30974809	test	568	44808	TRUE	0.432	0.0453910886342173	0.981414566126783	0.00740585221731207	19	45357	1.14968754854631	TRUE	0.418288235294118	0.0012066	0.187331160784314	0.288647451611316	20	0	NA
AGER	ENSG00000204305	chr6:30981874-30982979	test	621	44755	TRUE	0.092	-0.0923781234116894	0.925483068587612	0.311165336951195	24	45352	-0.679356346473579	TRUE	1	0.56105	0.95863960520941	-0.181303008388579	20	0	NA
AGER	ENSG00000204305	chr6:30988472-30988856	test	532	44844	TRUE	0.08	-0.0986946998899914	0.919718547706164	1	41	45335	-0.409590146934606	TRUE	1	0.9229728	0.99997801125977	-0.173064333278942	20	0	NA
AGER	ENSG00000204305	chr6:31001216-31001927	test	410	44966	TRUE	0.616	0.0310025407560399	0.993142112845612	0.320326016572356	8	45368	-1.152918765093	TRUE	1	0.5162628	0.941981674125731	-0.293554028909351	20	0	NA
AGER	ENSG00000204305	chr6:31008274-31008455	test	580	44796	TRUE	0.072	0.103470781744584	0.912498914055228	0.422711110702066	36	45340	0.577836887054682	TRUE	1	0.0664597	0.600499053827371	0.244401952587682	20	0	NA
AGER	ENSG00000204305	chr6:31009816-31010085	test	551	44825	TRUE	0.424	-0.0475816491998806	0.981414566126783	0.72	28	45348	-0.595353761818344	TRUE	1	0.2905157	0.849066486400681	-0.36428339738596	20	0	NA
AGER	ENSG00000204305	chr6:31016738-31017365	test	606	44770	TRUE	0.412	-0.0496628771332439	0.979510156568302	0.48	23	45353	-0.594083484182204	TRUE	1	0.2419419	0.815637726596501	-0.252247026864326	20	0	NA
AGER	ENSG00000204305	chr6:31021855-31022378	test	161	45215	TRUE	0.532	0.0626197810089657	0.98620817354603	0.150958878592974	27	45349	0.706298474510603	TRUE	0.820622422422273	0.276723	0.846161935368738	0.188792931487287	8	0	NA
AGER	ENSG00000204305	chr6:31025525-31025931	test	503	44873	TRUE	0.656	-0.0363922772235963	0.994706572855528	0.64	6	45370	-1.02293923560075	TRUE	1	0.4454958	0.918714582715765	-0.22336715220403	20	0	NA
AGER	ENSG00000204305	chr6:31040333-31040522	test	171	45205	TRUE	0.348	-0.10941490153954	0.974344255388106	1	31	45345	-0.3227810219252	TRUE	1	0.6699151	0.983816753563391	-0.173150886945737	7	0	NA
AGER	ENSG00000204305	chr6:31042790-31043131	test	559	44817	TRUE	0.048	0.106847695119384	0.874902275769746	0.29146027481017	46	45330	0.50544460959138	TRUE	1	0.3509111	0.876759966367115	0.183676214498478	19	0	NA
AGER	ENSG00000204305	chr6:31044219-31044616	test	443	44933	TRUE	0.208	-0.0802471818736352	0.956624959340778	1	14	45362	-0.523937018345007	TRUE	1	0.9564658	0.99997801125977	-0.179247906388525	20	0	NA
AGER	ENSG00000204305	chr6:31053801-31054266	test	465	44911	TRUE	0.228	-0.0788088758637051	0.958001689440994	0.64	18	45358	0.748393622523467	TRUE	1	0.3972375	0.901302423272108	-0.259792526963096	20	0	NA
AGER	ENSG00000204305	chr6:31057464-31057857	test	604	44772	TRUE	0.14	0.0832027124907748	0.94490746860542	1	17	45359	0.614220067796883	TRUE	1	0.4759712	0.9324118730543	-0.197713647123791	20	0	NA
AGER	ENSG00000204305	chr6:31058176-31058760	test	465	44911	TRUE	0.124	-0.105910672963276	0.936320916905444	1	20	45356	-0.598634223076009	TRUE	1	0.7900696	0.993571794282279	-0.222566004225714	20	0	NA
AGER	ENSG00000204305	chr6:31068850-31069378	test	494	44882	TRUE	0.516	-0.0315719586572887	0.98522380444362	1	42	45334	-0.411019076688953	TRUE	1	0.4143166	0.909337915040588	-0.184798245285725	20	0	NA
AGER	ENSG00000204305	chr6:31070632-31071235	test	587	44789	TRUE	0.748	0.0245849601557033	0.995869601354471	1	28	45348	0.436659823140503	TRUE	1	0.700815	0.983816753563391	-0.107074265994072	20	0	NA
AGER	ENSG00000204305	chr6:31072588-31072809	test	546	44830	TRUE	0.372	0.0660768329729429	0.975137750681855	0.216105561756532	50	45326	0.510881674061214	TRUE	0.9128599017514	0.454474	0.920372453308322	-0.23434369179472	20	0	NA
AGER	ENSG00000204305	chr6:31079616-31080107	test	550	44826	TRUE	0.664	0.0268507881096824	0.994706572855528	1	25	45351	-0.509597910484295	TRUE	1	0.7259729	0.987395402310311	-0.1478946583864	19	0	NA
AGER	ENSG00000204305	chr6:31083575-31084324	test	510	44866	TRUE	0.436	0.0490658226318628	0.981414566126783	0.56	20	45356	0.683736895203566	TRUE	1	0.7401377	0.987395402310311	0.14794614559374	20	0	NA
AGER	ENSG00000204305	chr6:31086852-31087115	test	489	44887	TRUE	0.5	-0.036808698289843	0.984146488374895	1	20	45356	-0.592824556191091	TRUE	1	0.8159424	0.995166096411487	-0.205410320318666	20	0	NA
AGER	ENSG00000204305	chr6:31087560-31087877	test	442	44934	TRUE	0.24	-0.0861256008818403	0.958053261666259	0.275625511029898	10	45366	-1.07477301092251	TRUE	0.991266219387807	0.5246329	0.94906012567417	-0.226830292653636	20	0	NA
AGER	ENSG00000204305	chr6:31092821-31093433	test	492	44884	TRUE	0.668	0.0305518888867811	0.994706572855528	1	22	45354	0.582464932351601	TRUE	1	0.6669855	0.983816753563391	0.177018472138002	20	0	NA
AGER	ENSG00000204305	chr6:31102152-31102888	test	615	44761	TRUE	0.912	0.00996831418229727	0.99834006829093	1	23	45353	-0.290024025246119	TRUE	1	0.9804403	0.99997801125977	-0.091939971674442	20	0	NA
AGER	ENSG00000204305	chr6:31111005-31111190	test	579	44797	TRUE	0.228	0.0742111550508526	0.958001689440994	1	31	45345	0.458317202467952	TRUE	1	0.9044326	0.999257665400629	0.154133221507464	20	0	NA
AGER	ENSG00000204305	chr6:31114273-31115546	test	511	44865	TRUE	0.632	0.0272764322438137	0.994278396893842	0.103154390393647	20	45356	0.840323926573756	TRUE	0.743548763321938	0.0605223	0.587712464470871	-0.25296132618168	20	0	NA
AGER	ENSG00000204305	chr6:31115782-31118256	test	514	44862	TRUE	0.74	-0.0174265138509506	0.995869601354471	0.76	13	45363	-0.701418145627211	TRUE	1	0.2115848	0.802237992828958	-0.238377735677446	19	0	NA
AGER	ENSG00000204305	chr6:31121455-31121665	test	474	44902	TRUE	0.964	-0.000538322428053295	0.998976934160245	1	20	45356	-0.39509006117738	TRUE	1	0.9621761	0.99997801125977	-0.102094585410182	19	0	NA
AGER	ENSG00000204305	chr6:31122864-31123588	test	509	44867	TRUE	0.884	-0.00820883348821999	0.998085797998784	0.0971190042062481	8	45368	-1.28160376175832	TRUE	0.732855113784447	0.0578878	0.580300160544122	-0.341107250921169	20	0	NA
AGER	ENSG00000204305	chr6:31125080-31125417	test	545	44831	TRUE	0.456	0.0397828936087823	0.981847729529184	0.0186878330911122	10	45366	-1.30194444870181	TRUE	0.527921255974766	0.0144088	0.40594110903328	-0.317911626352897	19	0	NA
AGER	ENSG00000204305	chr6:31126809-31127048	test	605	44771	TRUE	0.424	0.0397835410929108	0.981414566126783	0.33144382093716	27	45349	-0.605531595678972	TRUE	1	0.5802962	0.960431018754934	0.121070749155752	20	0	NA
AGER	ENSG00000204305	chr6:31127937-31128440	test	552	44824	TRUE	0.224	0.0677235965559926	0.958001689440994	0.8	52	45324	0.413801939265717	TRUE	1	0.180198	0.770378138760296	0.149619082524629	20	0	NA
AGER	ENSG00000204305	chr6:31131382-31133381	test	463	44913	TRUE	0.00103815998560057	-0.210906176315903	0.327540215039237	0.48	12	45364	-0.928180205923083	TRUE	1	0.2905157	0.849066486400681	-0.337146905276221	20	0	NA
AGER	ENSG00000204305	chr6:31133357-31133579	test	457	44919	TRUE	0.236	0.0890019849977515	0.958001689440994	1	36	45340	0.447928745393671	TRUE	1	0.6792338	0.983816753563391	0.185617317397207	20	0	NA
AGER	ENSG00000204305	chr6:31137292-31138485	test	556	44820	TRUE	0.788	-0.00922656102997976	0.995869601354471	1	61	45315	0.337674802311775	TRUE	1	0.8222012	0.995767853629691	-0.130435010427557	20	0	NA
AGER	ENSG00000204305	chr6:31139684-31140160	test	496	44880	TRUE	0.556	0.0400789498586418	0.988604028005878	0.228702904046039	39	45337	0.593907560633053	TRUE	0.929676716618635	0.2184329	0.811164784309872	0.225267922293124	20	0	NA
AGER	ENSG00000204305	chr6:31142479-31142749	test	553	44823	TRUE	0.252	-0.0656707909450174	0.961238406030243	1	53	45323	0.270854344519518	TRUE	1	0.9764659	0.99997801125977	-0.18472137462449	20	0	NA
AGER	ENSG00000204305	chr6:31144857-31146857	test	459	44917	TRUE	0.856	0.0029684227620117	0.997575805991441	1	56	45320	0.427083928080584	TRUE	1	0.6115615	0.970761073541843	-0.201016020880909	20	0	NA
AGER	ENSG00000204305	chr6:31152858-31153057	test	474	44902	TRUE	0.624	-0.0294606026865623	0.993956675180845	0.527233925601538	8	45368	-0.964741609930247	TRUE	1	0.3736383	0.895454445576159	-0.240830350222717	20	0	NA
AGER	ENSG00000204305	chr6:31157682-31159681	test	559	44817	TRUE	0.396	0.0397651155298369	0.97828425763998	1	44	45332	0.246778976705619	TRUE	1	0.9352183	0.99997801125977	-0.124982855852258	20	0	NA
AGER	ENSG00000204305	chr6:31157866-31159144	test	510	44866	TRUE	0.508	-0.0426660398751006	0.984148355426973	1	11	45365	-0.752350005820932	TRUE	1	0.8895152	0.998502891228647	-0.176391793849131	20	0	NA
AGER	ENSG00000204305	chr6:31159254-31159656	test	506	44870	TRUE	0.168	-0.0898761359147899	0.951774757281553	1	43	45333	0.349137225754225	TRUE	1	0.8674728	0.997696344792561	-0.173616052426146	20	0	NA
AGER	ENSG00000204305	chr6:31164051-31164328	test	495	44881	TRUE	0.376	-0.0585884025198271	0.975450746268657	0.141377259496875	10	45366	-1.00835662718148	TRUE	0.806325010989774	0.3449285	0.876759966367115	-0.227982962760003	20	0	NA
AGER	ENSG00000204305	chr6:31169199-31170261	test	507	44869	TRUE	0.18	0.0852093937338569	0.954787436084733	0.96	27	45349	0.507688740846094	TRUE	1	0.3719821	0.895454445576159	-0.195741804291083	20	0	NA
AGER	ENSG00000204305	chr6:31170419-31170828	test	582	44794	TRUE	0.86	-0.011551669273163	0.997650846516792	1	18	45358	-0.580654248121534	TRUE	1	0.834217	0.995767853629691	-0.144058431999831	20	0	NA
AGER	ENSG00000204305	chr6:31170587-31170657	test	293	45083	TRUE	0.964	0.00762769617925851	0.998976934160245	1	27	45349	0.451856989769787	TRUE	1	0.6719831	0.983816753563391	0.110399328618843	10	0	NA
AGER	ENSG00000204305	chr6:31171729-31173747	test	528	44848	TRUE	0.18	-0.0879513399821357	0.954787436084733	1	24	45352	-0.532373028895503	TRUE	1	0.7158969	0.986889336837718	-0.217515744526052	20	0	NA
AGER	ENSG00000204305	chr6:31176046-31176308	test	537	44839	TRUE	0.056	-0.118123056043453	0.893528125	0.380929486154529	24	45352	-0.681861662851136	TRUE	1	0.5564892	0.957468989068836	-0.212792810321521	20	0	NA
AGER	ENSG00000204305	chr6:31178771-31179009	test	536	44840	TRUE	0.764	0.00999951631681872	0.995869601354471	1	29	45347	-0.469297107347881	TRUE	1	0.3307306	0.873342829066667	-0.221328137336363	20	0	NA
AGER	ENSG00000204305	chr6:31180225-31181002	test	541	44835	TRUE	0.176	-0.0885988100975621	0.954660646703406	1	10	45366	-0.766645267914101	TRUE	1	0.2636104	0.841700408102679	-0.26415461611263	20	0	NA
AGER	ENSG00000204305	chr6:31180432-31187807	test	549	44827	TRUE	0.212	0.0702862917100773	0.956624959340778	0.162927183547753	38	45338	0.608199121231142	TRUE	0.8389234797928	0.3795369	0.895454445576159	0.118863678347899	20	0	NA
AGER	ENSG00000204305	chr6:31192567-31192812	test	447	44929	TRUE	0.04	0.126998052946635	0.870938166311301	0.0978759936138285	20	45356	0.867921083609249	TRUE	0.735248682641636	0.1433218	0.733207974447837	0.2663946026703	20	0	NA
AGER	ENSG00000204305	chr6:31196931-31198563	test	489	44887	TRUE	0.4	-0.0550592823321168	0.97828425763998	0.96	19	45357	0.657269020100185	TRUE	1	0.5340442	0.94906012567417	-0.205737214934344	20	0	NA
AGER	ENSG00000204305	chr6:31200382-31203181	test	471	44905	TRUE	0.348	0.0621032354736895	0.974344255388106	1	34	45342	0.463875432642259	TRUE	1	0.9500332	0.99997801125977	0.158309555354848	20	0	NA
AGER	ENSG00000204305	chr6:31202775-31203156	test	525	44851	TRUE	0.564	0.035351293069338	0.988785269754067	0.8	61	45315	0.431328460830883	TRUE	1	0.4911309	0.936443505044156	0.162275164445101	20	0	NA
AGER	ENSG00000204305	chr6:31203315-31204537	test	498	44878	TRUE	0.54	0.0435583433020272	0.98732705176697	1	24	45352	0.541584207946038	TRUE	1	0.5162628	0.941981674125731	-0.213175403017929	20	0	NA
AGER	ENSG00000204305	chr6:31204790-31205139	test	488	44888	TRUE	0.036	-0.130252538923923	0.86170055669499	1	14	45362	-0.505144802679205	TRUE	1	0.8971906	0.998502891228647	-0.239455567629653	20	0	NA
AGER	ENSG00000204305	chr6:31210029-31210432	test	446	44930	TRUE	0.068	-0.113906279691969	0.90860189728492	1	15	45361	-0.509508967731545	TRUE	1	0.9554215	0.99997801125977	-0.16988149049649	19	0	NA
AGER	ENSG00000204305	chr6:31214378-31214740	test	459	44917	TRUE	0.792	0.0154327100135219	0.995869601354471	1	10	45366	-0.851088563904427	TRUE	1	0.881489	0.997696344792561	-0.212014185258287	20	0	NA
AGER	ENSG00000204305	chr6:31216413-31216739	test	537	44839	TRUE	0.856	-0.00966859092492678	0.997575805991441	1	17	45359	-0.622460797607443	TRUE	1	0.2475704	0.82507065538674	-0.189838316427845	19	0	NA
AGER	ENSG00000204305	chr6:31225249-31225486	test	494	44882	TRUE	0.16	-0.092309109853594	0.951774757281553	0.64	19	45357	-0.724763577465545	TRUE	1	0.7783877	0.991058285548114	-0.235400079822646	20	0	NA
AGER	ENSG00000204305	chr6:31227161-31227587	test	415	44961	TRUE	0.212	-0.0920767722066196	0.956624959340778	0.147886777495405	29	45347	-0.71105340784206	TRUE	0.815045600395068	0.2083781	0.802237992828958	-0.279219769910877	20	0	NA
AGER	ENSG00000204305	chr6:31246063-31246842	test	511	44865	TRUE	0.9	0.00453875442934715	0.99834006829093	0.48	15	45361	-0.757843101774569	TRUE	1	0.428013	0.916256470117088	-0.212203609487161	20	0	NA
AGER	ENSG00000204305	chr6:31268128-31268420	test	445	44931	TRUE	0.4	-0.0540477809904236	0.97828425763998	0.718407568802442	16	45360	-0.700104851229804	TRUE	1	0.2356832	0.815637726596501	-0.278936945634899	19	0	NA
AGER	ENSG00000204305	chr6:31270985-31272710	test	619	44757	TRUE	0.212	0.0670746549502499	0.956624959340778	1	32	45344	0.481863867062241	TRUE	1	0.9229728	0.99997801125977	0.174497548288689	20	0	NA
AGER	ENSG00000204305	chr6:31283611-31283788	test	390	44986	TRUE	0.376	-0.0646733357948635	0.975450746268657	1	18	45358	-0.520793929454288	TRUE	1	0.6736634	0.983816753563391	-0.195002587146453	15	0	NA
AGER	ENSG00000204305	chr6:31307531-31309242	test	562	44814	TRUE	0.04	0.115837222055584	0.870938166311301	0.48	85	45291	0.357378506983038	TRUE	1	0.1967415	0.790445297672185	-0.212705533311854	20	0	NA
AGER	ENSG00000204305	chr6:31321905-31322115	test	483	44893	TRUE	0.772	-0.0233275402519695	0.995869601354471	0.544	43	45333	-0.500129677406006	TRUE	1	0.64074	0.98097605572639	-0.140255804551611	17	0	NA
AGER	ENSG00000204305	chr6:31355791-31357656	test	501	44875	TRUE	0.704	-0.0271044183550373	0.99583703011099	0.1704558800207	3	45373	-1.70775051962297	TRUE	0.848273944199524	0.390953	0.901302423272108	-0.314900931837372	20	0	NA
AGER	ENSG00000204305	chr6:31366709-31367557	test	494	44882	TRUE	0.168	-0.0872459918510988	0.951774757281553	1	23	45353	-0.566970707514777	TRUE	1	0.6005216	0.97002123699803	-0.201381179148708	20	0	NA
AGER	ENSG00000204305	chr6:31374058-31374433	test	123	45253	TRUE	0.588	-0.0534163641114387	0.991395207727076	1	15	45361	-0.171311815858484	TRUE	1	0.9666233	0.99997801125977	-0.0856898157776432	4	0	NA
AGER	ENSG00000204305	chr6:31386778-31387564	test	455	44921	TRUE	0.0189821534186748	-0.148464881348566	0.86170055669499	0.0921644415502221	11	45365	-1.12850690236192	TRUE	0.727767673543536	0.0365483	0.515350081319334	-0.320671267080313	20	0	NA
AGER	ENSG00000204305	chr6:31389100-31389716	test	549	44827	TRUE	0.056	0.115614981138606	0.893528125	1	22	45354	0.506646822675388	TRUE	1	0.7807962	0.991058285548114	0.179845425766622	20	0	NA
AGER	ENSG00000204305	chr6:31395558-31396207	test	575	44801	TRUE	0.164	0.076440524290307	0.951774757281553	0.0515673201809644	34	45342	0.72321463536825	TRUE	0.641038550096159	0.1624948	0.755934473338456	0.158058692341424	20	0	NA
AGER	ENSG00000204305	chr6:31396975-31397224	test	533	44843	TRUE	0.516	0.0384721170882956	0.98522380444362	0.317124782705697	18	45358	0.771932657482984	TRUE	1	0.5575397	0.957468989068836	0.206047298033567	20	0	NA
AGER	ENSG00000204305	chr6:31399621-31400348	test	554	44822	TRUE	0.288	0.0524978403865108	0.966435489833641	0.48	14	45362	0.856481842829311	TRUE	1	0.1797321	0.770378138760296	0.249848471461705	20	0	NA
AGER	ENSG00000204305	chr6:31400530-31400962	test	511	44865	TRUE	0.792	-0.0171895412552536	0.995869601354471	1	12	45364	-0.575584830248171	TRUE	1	0.9786356	0.99997801125977	-0.136593923477192	20	0	NA
AGER	ENSG00000204305	chr6:31402804-31402980	test	509	44867	TRUE	0.56	-0.0306546522265725	0.988604028005878	0.48	11	45365	1.09145517512873	TRUE	1	0.3457199	0.876759966367115	0.178538035838456	20	0	NA
AGER	ENSG00000204305	chr6:31403053-31404177	test	529	44847	TRUE	0.564	-0.0262937136459147	0.988785269754067	1	15	45361	0.585633343448412	TRUE	1	0.9860233	0.99997801125977	-0.128008610222207	20	0	NA
AGER	ENSG00000204305	chr6:31414179-31414776	test	449	44927	TRUE	0.596	-0.0331804850994031	0.992560819101644	1	24	45352	0.422392680169946	TRUE	1	0.8393522	0.995767853629691	-0.135616543130334	20	0	NA
AGER	ENSG00000204305	chr6:31416045-31417027	test	432	44944	TRUE	0.776	0.0233896438651504	0.995869601354471	1	11	45365	0.578187039406097	TRUE	1	0.9981016	0.99997801125977	0.10202776795036	19	0	NA
AGER	ENSG00000204305	chr6:31441114-31441278	test	607	44769	TRUE	0.652	0.0310502780733044	0.994278396893842	1	17	45359	-0.582233086347381	TRUE	1	0.700815	0.983816753563391	-0.156560902192571	20	0	NA
AGER	ENSG00000204305	chr6:31441481-31443034	test	526	44850	TRUE	0.968	0.015609958159756	0.998976934160245	0.262746699206497	24	45352	0.765602990358733	TRUE	0.971869858618095	0.2001341	0.793518408016054	0.203174062409842	20	0	NA
AGER	ENSG00000204305	chr6:31462653-31463642	test	550	44826	TRUE	0.996	-0.0104260936639919	0.999769296930676	1	20	45356	-0.550701369633692	TRUE	1	0.7306712	0.987395402310311	-0.175036366952726	20	0	NA
AGER	ENSG00000204305	chr6:31467054-31467436	test	533	44843	TRUE	0.136	0.078368604332772	0.9417974061202	0.0567928330517681	22	45354	0.954531253920541	TRUE	0.647444895501178	0.1753991	0.770378138760296	0.203709138216945	20	0	NA
AGER	ENSG00000204305	chr6:31474771-31475258	test	613	44763	TRUE	0.88	-0.0017838785672275	0.997650846516792	0.72	26	45350	0.669906242543119	TRUE	1	0.8105075	0.994037763262353	0.111995621995527	20	0	NA
AGER	ENSG00000204305	chr6:31475434-31475678	test	586	44790	TRUE	0.272	0.0674777929413546	0.962312935775843	0.8	15	45361	-0.726623772165901	TRUE	1	0.5564892	0.957468989068836	0.151636392595143	20	0	NA
AGER	ENSG00000204305	chr6:31486082-31486696	test	318	45058	TRUE	0.552	0.0458372218771896	0.988537156385637	0.968	36	45340	0.403111199635943	TRUE	1	0.7687815	0.991058285548114	-0.199378968596095	11	0	NA
AGER	ENSG00000204305	chr6:31491962-31492232	test	291	45085	TRUE	0.908	0.00800719109930137	0.99834006829093	0.52	25	45351	-0.570107903078419	TRUE	1	0.2150821	0.803819469643139	-0.295032374733125	13	0	NA
AGER	ENSG00000204305	chr6:31493799-31494553	test	573	44803	TRUE	0.28	0.0754331805612884	0.965384929055881	1	61	45315	0.344776310746377	TRUE	1	0.8137998	0.99495357756267	0.150490064582853	20	0	NA
AGER	ENSG00000204305	chr6:31494826-31495422	test	544	44832	TRUE	0.7	0.0272395950226128	0.99583703011099	0.72	32	45344	0.509585091134921	TRUE	1	0.6531607	0.981387691582548	0.161499342576711	20	0	NA
AGER	ENSG00000204305	chr6:31497604-31498618	test	533	44843	TRUE	0.112	-0.0916724067011345	0.932176273854023	0.0913336351377997	9	45367	-1.17879229409212	TRUE	0.727559139957067	0.041615	0.532901320907618	-0.299935436917559	20	0	NA
AGER	ENSG00000204305	chr6:31497782-31499781	test	738	44638	TRUE	0.624	-0.0280476257733531	0.993956675180845	1	58	45318	-0.200101907684015	TRUE	1	0.9975885	0.99997801125977	-0.0872293444997254	20	0	NA
AGER	ENSG00000204305	chr6:31498750-31499105	test	611	44765	TRUE	0.356	-0.0552455387103064	0.974344255388106	1	18	45358	-0.510626287657245	TRUE	1	0.5758832	0.959494133275596	-0.196715758731632	20	0	NA
AGER	ENSG00000204305	chr6:31508898-31509553	test	466	44910	TRUE	0.104	-0.109803535895563	0.929356377160359	0.305587119328439	15	45361	-0.733079706778203	TRUE	1	0.5555857	0.957468989068836	-0.218896594663124	20	0	NA
AGER	ENSG00000204305	chr6:31510507-31513057	test	370	45006	TRUE	0.196	-0.097009558087588	0.955371360381862	1	8	45368	-0.978608723747444	TRUE	1	0.8395039	0.995767853629691	-0.226773191537845	20	0	NA
AGER	ENSG00000204305	chr6:31511215-31511680	test	646	44730	TRUE	0.00886389952663814	0.141666620136214	0.729232032154256	0.0852493650067068	54	45322	0.550573801496968	TRUE	0.714268539679735	0.2398909	0.815637726596501	0.192670984913827	20	0	NA
AGER	ENSG00000204305	chr6:31515513-31516701	test	458	44918	TRUE	0.656	-0.0318508305733536	0.994706572855528	1	45	45331	0.356071567163534	TRUE	1	0.7464792	0.987395402310311	-0.189226856916705	20	0	NA
AGER	ENSG00000204305	chr6:31517213-31517602	test	495	44881	TRUE	0.508	0.0465840358621135	0.984148355426973	0.836	31	45345	0.557552645423653	TRUE	1	0.8493629	0.996924060331373	0.130649699070592	19	0	NA
AGER	ENSG00000204305	chr6:31522833-31523158	test	591	44785	TRUE	0.132	0.0898292990115164	0.939747973856209	0.20320663226082	66	45310	0.472148623589006	TRUE	0.896186636514973	0.4374795	0.918714582715765	0.179013711288999	20	0	NA
AGER	ENSG00000204305	chr6:31525859-31526473	test	526	44850	TRUE	0.204	-0.0692890410742941	0.956307798244104	0.396088509528205	17	45359	-0.80061208179634	TRUE	1	0.6350712	0.97944515932071	-0.191521636023235	20	0	NA
AGER	ENSG00000204305	chr6:31528277-31530194	test	511	44865	TRUE	0.748	0.0281192665214935	0.995869601354471	1	33	45343	0.367599865376763	TRUE	1	0.5162628	0.941981674125731	-0.154415796421873	20	0	NA
AGER	ENSG00000204305	chr6:31533582-31537581	test	564	44812	TRUE	0.932	0.00528253286345137	0.99834006829093	1	28	45348	0.397848023127797	TRUE	1	0.9234362	0.99997801125977	-0.0971206820900587	20	0	NA
AGER	ENSG00000204305	chr6:31541111-31542661	test	524	44852	TRUE	0.312	0.0555342585944856	0.969292972315181	1	48	45328	0.412817866793299	TRUE	1	0.232663	0.815637726596501	-0.270144510536251	20	0	NA
AGER	ENSG00000204305	chr6:31541761-31541994	test	259	45117	TRUE	0.864	-0.0178628916519594	0.997650846516792	0.1212659636901	28	45348	0.728683990001232	TRUE	0.773158357432636	0.0556611	0.574644341389772	-0.328887473111871	10	0	NA
AGER	ENSG00000204305	chr6:31546358-31547231	test	492	44884	TRUE	0.5	0.0425506931782991	0.984146488374895	1	42	45334	0.442835469332844	TRUE	1	0.9018586	0.999257665400629	0.106855894247279	19	0	NA
AGER	ENSG00000204305	chr6:31547323-31547789	test	539	44837	TRUE	0.984	-0.00088318701186596	0.999551073697823	0.137751585468555	15	45361	-0.937612334285606	TRUE	0.802375497619483	0.2944849	0.849066486400681	-0.174750942537251	20	0	NA
AGER	ENSG00000204305	chr6:31548048-31548524	test	521	44855	TRUE	0.776	-0.0118297455228831	0.995869601354471	0.96	37	45339	-0.396389329353921	TRUE	1	0.6115615	0.970761073541843	-0.208658884710835	20	0	NA
AGER	ENSG00000204305	chr6:31551431-31551649	test	551	44825	TRUE	0.864	0.014100682294365	0.997650846516792	1	21	45355	0.498960857388377	TRUE	1	0.9423859	0.99997801125977	-0.0955880240287577	20	0	NA
AGER	ENSG00000204305	chr6:31558164-31558469	test	501	44875	TRUE	0.148	0.100705842724127	0.947622227447292	0.456	37	45339	0.614988920647243	TRUE	1	0.0249076	0.471051736276596	0.274496581933155	19	0	NA
AGER	ENSG00000204305	chr6:31558756-31559619	test	502	44874	TRUE	0.984	-0.00227145540255513	0.999551073697823	0.715545504867518	28	45348	0.550215998289837	TRUE	1	0.3110215	0.859235588439463	0.171752671585058	20	0	NA
AGER	ENSG00000204305	chr6:31559695-31560201	test	469	44907	TRUE	0.708	0.0307471780917732	0.995869601354471	1	53	45323	-0.389951617761595	TRUE	1	0.3802996	0.895454445576159	0.20532501073485	20	0	NA
AGER	ENSG00000204305	chr6:31560306-31560752	test	492	44884	TRUE	0.536	-0.0377585362916579	0.98654914948744	0.216000189386045	13	45363	-0.969388262676651	TRUE	0.912658336525633	0.4543388	0.920372453308322	-0.251137392738531	20	0	NA
AGER	ENSG00000204305	chr6:31563051-31563662	test	568	44808	TRUE	0.668	-0.0289326919292443	0.994706572855528	1	54	45322	0.313655190512007	TRUE	1	0.7993763	0.994037763262353	-0.148519029082263	20	0	NA
AGER	ENSG00000204305	chr6:31567593-31567936	test	533	44843	TRUE	0.996	0.00631160065938952	0.999769296930676	0.72	34	45342	0.570971510542927	TRUE	1	0.6274837	0.975921446396612	-0.202433987111912	20	0	NA
AGER	ENSG00000204305	chr6:31568100-31568377	test	408	44968	TRUE	0.144	0.104306417845232	0.945578008198698	1	28	45348	0.541911613033605	TRUE	1	0.5863592	0.965171674833333	0.179065038809157	19	0	NA
AGER	ENSG00000204305	chr6:31570582-31572581	test	481	44895	TRUE	0.476	-0.0394341123231583	0.982489476849068	1	20	45356	0.491257991385828	TRUE	1	0.9646894	0.99997801125977	-0.166108712530216	20	0	NA
AGER	ENSG00000204305	chr6:31571859-31572562	test	587	44789	TRUE	0.7	0.0288680296742929	0.99583703011099	0.48	46	45330	0.510638196564318	TRUE	1	0.2083781	0.802237992828958	-0.185654271986121	20	0	NA
AGER	ENSG00000204305	chr6:31573932-31575931	test	568	44808	TRUE	0.252	-0.0653771790528137	0.961238406030243	0.96	33	45343	0.495365619221233	TRUE	1	0.5564892	0.957468989068836	-0.209815249837258	20	0	NA
AGER	ENSG00000204305	chr6:31574156-31574793	test	608	44768	TRUE	0.292	-0.0621116806565154	0.966440384070008	1	31	45345	-0.4366055815125	TRUE	1	0.4666127	0.9324118730543	-0.198155712559226	19	0	NA
AGER	ENSG00000204305	chr6:31578384-31578819	test	399	44977	TRUE	0.116	-0.115505842500445	0.932176273854023	0.251497795377632	4	45372	-1.48774549751775	TRUE	0.958414077124672	0.4977279	0.937610820205044	-0.295118398326361	20	0	NA
AGER	ENSG00000204305	chr6:31580307-31582306	test	635	44741	TRUE	0.368	0.051287643202313	0.974344255388106	0.8	43	45333	0.436630115629161	TRUE	1	0.6781668	0.983816753563391	-0.145752116365785	20	0	NA
AGER	ENSG00000204305	chr6:31580665-31581864	test	577	44799	TRUE	0.668	0.0314518329684677	0.994706572855528	1	22	45354	-0.519361655032063	TRUE	1	0.6450011	0.98097605572639	0.178559918319466	19	0	NA
AGER	ENSG00000204305	chr6:31585583-31585819	test	609	44767	TRUE	0.712	-0.01391806881694	0.995869601354471	0.0689385201107037	35	45341	-0.653505698516349	TRUE	0.680287153282269	0.2040912	0.802237992828958	-0.160954555681037	20	0	NA
AGER	ENSG00000204305	chr6:31589309-31589721	test	530	44846	TRUE	0.524	-0.0398653800309008	0.985647486818171	0.426519909322021	22	45354	-0.675512467327898	TRUE	1	0.6578911	0.983816753563391	-0.193468386312036	20	0	NA
AGER	ENSG00000204305	chr6:31592513-31593395	test	481	44895	TRUE	0.98	-0.000710209937365924	0.999177794972918	0.24509877558422	13	45363	-0.989255301347081	TRUE	0.949898017932107	0.3462396	0.876759966367115	-0.329343569564061	20	0	NA
AGER	ENSG00000204305	chr6:31596984-31597323	test	306	45070	TRUE	0.972	-0.0044213561968558	0.998976934160245	1	22	45354	-0.477609969559206	TRUE	1	0.8147898	0.995166096411487	-0.227818658633521	15	0	NA
AGER	ENSG00000204305	chr6:31598439-31599041	test	590	44786	TRUE	0.792	-0.0152654130004648	0.995869601354471	0.259030061692581	11	45365	-0.984215411921574	TRUE	0.969032441966422	0.2905157	0.849066486400681	-0.248209267784462	20	0	NA
AGER	ENSG00000204305	chr6:31609362-31610490	test	524	44852	TRUE	0.552	-0.0399663548835187	0.988537156385637	0.0270673011020844	21	45355	-0.885521586909774	TRUE	0.560026490891274	0.0957469	0.659813121295938	-0.225072427784696	20	0	NA
AGER	ENSG00000204305	chr6:31613382-31615931	test	405	44971	TRUE	0.096	-0.141727025011605	0.926476550502067	0.405640682067442	24	45352	0.683310730130144	TRUE	1	0.0132229	0.394695234158624	-0.359836785879313	20	0	NA
AGER	ENSG00000204305	chr6:31618257-31620457	test	575	44801	TRUE	0.5	-0.0355455846402299	0.984146488374895	0.48	42	45334	-0.45618001168784	TRUE	1	0.6939945	0.983816753563391	-0.148109172795901	20	0	NA
AGER	ENSG00000204305	chr6:31619900-31621361	test	508	44868	TRUE	0.352	0.0472529993045083	0.974344255388106	0.0343593920463736	13	45363	-1.1742009121963	TRUE	0.587815204646685	0.1169207	0.698607097001008	-0.256643130780504	20	0	NA
AGER	ENSG00000204305	chr6:31628282-31630281	test	550	44826	TRUE	0.92	0.00307735290812472	0.99834006829093	0.478049483393774	17	45359	-0.767492538118362	TRUE	1	0.692764	0.983816753563391	-0.165143742272299	20	0	NA
AGER	ENSG00000204305	chr6:31631181-31632983	test	514	44862	TRUE	0.276	0.0656968619923424	0.963817389074122	0.218815362200592	40	45336	0.61154345342283	TRUE	0.918773696461864	0.2858572	0.849066486400681	0.254427751753493	19	0	NA
AGER	ENSG00000204305	chr6:31637209-31638951	test	563	44813	TRUE	0.232	0.0775580024725731	0.958001689440994	0.56	57	45319	0.50355230425239	TRUE	1	0.0935849	0.655444563587117	-0.318051556061756	20	0	NA
AGER	ENSG00000204305	chr6:31638882-31641381	test	472	44904	TRUE	0.672	-0.0287026471755549	0.995310985006436	1	16	45360	-0.617424247646379	TRUE	1	0.7099702	0.986889336837718	-0.214236694519255	20	0	NA
AGER	ENSG00000204305	chr6:31639340-31639728	test	604	44772	TRUE	0.392	-0.0545846680746358	0.97828425763998	1	35	45341	0.423348043977295	TRUE	1	0.7001184	0.983816753563391	-0.210943172722335	20	0	NA
AGER	ENSG00000204305	chr6:31643943-31644721	test	463	44913	TRUE	0.572	0.0314804409072917	0.990020508474576	0.72	9	45367	-0.728741504963638	TRUE	1	0.8105075	0.994037763262353	-0.236011855845591	20	0	NA
AGER	ENSG00000204305	chr6:31644432-31646581	test	512	44864	TRUE	0.96	-0.00828426883602429	0.998526138881108	1	39	45337	0.367223110042256	TRUE	1	0.6450011	0.98097605572639	-0.129407282833607	19	0	NA
AGER	ENSG00000204305	chr6:31650807-31653131	test	529	44847	TRUE	0.304	0.0639356791741803	0.967945835737642	1	27	45349	0.503747128222599	TRUE	1	0.9013276	0.999257665400629	0.133856229992127	19	0	NA
AGER	ENSG00000204305	chr6:31651695-31653469	test	504	44872	TRUE	0.6	-0.0324532962902602	0.992560819101644	0.56	20	45356	-0.645844019665623	TRUE	1	0.1478704	0.733906347521785	-0.177303451032447	20	0	NA
AGER	ENSG00000204305	chr6:31658396-31658559	test	424	44952	TRUE	0.04	-0.153943405824207	0.870938166311301	0.532	11	45365	-0.848692885278481	TRUE	1	0.4413057	0.918714582715765	-0.362914198955838	19	0	NA
AGER	ENSG00000204305	chr6:31659112-31659495	test	689	44687	TRUE	0.56	0.0303670661723281	0.988604028005878	0.8	39	45337	0.465544648218979	TRUE	1	0.1451898	0.733207974447837	0.159379001774094	20	0	NA
AGER	ENSG00000204305	chr6:31659583-31660191	test	647	44729	TRUE	0.164	0.0825674415109856	0.951774757281553	0.204098991943735	33	45343	0.690590516727977	TRUE	0.896684166049545	0.1047399	0.6793768733141	0.219628558445754	20	0	NA
AGER	ENSG00000204305	chr6:31660259-31661159	test	463	44913	TRUE	0.476	0.050124249879163	0.982489476849068	0.287777497858589	26	45350	0.642345940376991	TRUE	1	0.3104784	0.859235588439463	-0.221885678585037	20	0	NA
AGER	ENSG00000204305	chr6:31663939-31664258	test	520	44856	TRUE	1	0.00111303970274346	1	1	8	45368	-0.655026566621107	TRUE	1	0.9984383	0.99997801125977	-0.112973886393984	20	0	NA
AGER	ENSG00000204305	chr6:31664701-31666410	test	493	44883	TRUE	0.116	-0.104618671237178	0.932176273854023	0.56	12	45364	-0.852154342442434	TRUE	1	0.5741146	0.959494133275596	-0.265236926030231	20	0	NA
AGER	ENSG00000204305	chr6:31665807-31669106	test	498	44878	TRUE	0.892	0.0127279671714451	0.998219860001918	0.48	61	45315	0.409718219774139	TRUE	1	0.1025519	0.6793768733141	-0.323524041947727	20	0	NA
AGER	ENSG00000204305	chr6:31666094-31666177	test	219	45157	TRUE	0.052	-0.16281658693415	0.888721338912134	1	40	45336	-0.367415006781351	TRUE	1	0.6726644	0.983816753563391	-0.239692260446155	9	0	NA
AGER	ENSG00000204305	chr6:31674960-31675298	test	459	44917	TRUE	0.76	0.0168113467368101	0.995869601354471	0.64	26	45350	0.641068388114871	TRUE	1	0.7783877	0.991058285548114	-0.179304986035286	20	0	NA
AGER	ENSG00000204305	chr6:31676763-31677222	test	554	44822	TRUE	0.988	0.0105442241666145	0.999624393143763	0.352532781449454	7	45369	-1.25945865787697	TRUE	1	0.5992823	0.97002123699803	-0.195037855600422	20	0	NA
AGER	ENSG00000204305	chr6:31680584-31681602	test	454	44922	TRUE	0.752	-0.0232353612933069	0.995869601354471	0.283940532724599	11	45365	-0.882139087694407	TRUE	1	0.3467131	0.876759966367115	-0.35908990700889	20	0	NA
AGER	ENSG00000204305	chr6:31682877-31683871	test	412	44964	TRUE	0.704	0.0296154949859133	0.99583703011099	0.72	27	45349	0.548877123482153	TRUE	1	0.8105075	0.994037763262353	-0.15137529926757	20	0	NA
AGER	ENSG00000204305	chr6:31686527-31686872	test	426	44950	TRUE	0.836	0.0130787326319513	0.997310369531888	0.96	8	45368	-0.934254277593212	TRUE	1	0.4759712	0.9324118730543	-0.280245852492649	20	0	NA
AGER	ENSG00000204305	chr6:31687457-31687620	test	475	44901	TRUE	0.532	-0.0404979113755837	0.98620817354603	0.0457020492608123	14	45362	-1.05100697598254	TRUE	0.62444785949506	0.1475228	0.733906347521785	-0.271425561684629	20	0	NA
AGER	ENSG00000204305	chr6:31689418-31689982	test	480	44896	TRUE	0.7	0.019827525070832	0.99583703011099	0.662726643386049	26	45350	-0.563064654777732	TRUE	1	0.2417769	0.815637726596501	-0.229525589267759	20	0	NA
AGER	ENSG00000204305	chr6:31690204-31691207	test	445	44931	TRUE	0.888	0.0070172974732543	0.998159993395525	0.632404251414894	11	45365	-0.879903956445038	TRUE	1	0.175941	0.770378138760296	-0.255853048653207	20	0	NA
AGER	ENSG00000204305	chr6:31690757-31692756	test	611	44765	TRUE	0.8	-0.0108583063586796	0.99634385571045	1	31	45345	0.483774139583921	TRUE	1	0.6776418	0.983816753563391	-0.176991773762936	20	0	NA
AGER	ENSG00000204305	chr6:31691466-31692043	test	556	44820	TRUE	0.308	0.0708985621030229	0.967945835737642	1	52	45324	0.315159945143624	TRUE	1	0.7311574	0.987395402310311	0.15217760133622	20	0	NA
AGER	ENSG00000204305	chr6:31702534-31703582	test	628	44748	TRUE	0.014409621021419	0.136641383770449	0.832183773036577	1	54	45322	0.387166259139747	TRUE	1	0.7306712	0.987395402310311	0.177919794691248	20	0	NA
AGER	ENSG00000204305	chr6:31706742-31706917	test	630	44746	TRUE	0.024	0.128008688592333	0.86170055669499	0.361413519385039	59	45317	0.449734655928324	TRUE	1	0.5328052	0.94906012567417	0.18942278494796	20	0	NA
AGER	ENSG00000204305	chr6:31710646-31710912	test	467	44909	TRUE	0.62	-0.0301123669681438	0.993395963677016	0.285912789142621	16	45360	-0.77123613263147	TRUE	1	0.5356217	0.94906012567417	-0.188496215966372	20	0	NA
AGER	ENSG00000204305	chr6:31711205-31712020	test	521	44855	TRUE	0.504	0.0431845569589138	0.984148355426973	1	34	45342	0.474964752873622	TRUE	1	0.4552749	0.920372453308322	0.21201113279253	20	0	NA
AGER	ENSG00000204305	chr6:31713909-31714678	test	487	44889	TRUE	0.24	0.0773387201240263	0.958053261666259	1	49	45327	0.351753230241794	TRUE	1	0.8829915	0.997928170719496	0.147073224190137	18	0	NA
AGER	ENSG00000204305	chr6:31717532-31717882	test	539	44837	TRUE	0.924	0.00373279448719011	0.99834006829093	0.96	21	45355	-0.641669260232996	TRUE	1	0.3086603	0.859235588439463	-0.269832078714958	20	0	NA
AGER	ENSG00000204305	chr6:31718391-31718642	test	498	44878	TRUE	0.556	-0.034698051376155	0.988604028005878	0.464363556102511	55	45321	0.411998623579635	TRUE	1	0.683917	0.983816753563391	-0.168974692374606	20	0	NA
AGER	ENSG00000204305	chr6:31723308-31723688	test	461	44915	TRUE	0.928	-0.00786711663270667	0.99834006829093	0.504	42	45334	0.465318121479236	TRUE	1	0.6839804	0.983816753563391	-0.18956705148181	18	0	NA
AGER	ENSG00000204305	chr6:31727307-31729306	test	552	44824	TRUE	0.336	-0.058312151384678	0.972134296642584	1	21	45355	-0.541812628004687	TRUE	1	0.9112615	0.999257665400629	-0.214109508074671	20	0	NA
AGER	ENSG00000204305	chr6:31728778-31730584	test	568	44808	TRUE	0.504	0.0381679356529188	0.984148355426973	0.428988196370921	34	45342	0.567854159096412	TRUE	1	0.6596476	0.983816753563391	0.147993708891001	20	0	NA
AGER	ENSG00000204305	chr6:31734684-31735403	test	537	44839	TRUE	0.844	-0.00964816750605157	0.997310369531888	0.0742187365567316	8	45368	-1.35358639341812	TRUE	0.690065394588471	0.0234921	0.464636378137652	-0.266881314103011	19	0	NA
AGER	ENSG00000204305	chr6:31736254-31736691	test	607	44769	TRUE	0.548	0.0316503558281997	0.987696068481666	0.48	33	45343	0.546766357426008	TRUE	1	0.3972375	0.901302423272108	-0.249289757718263	20	0	NA
AGER	ENSG00000204305	chr6:31736414-31736521	test	274	45102	TRUE	0.764	0.0354887659267478	0.995869601354471	0.139409140738606	18	45358	-0.822411218171249	TRUE	0.80387494709405	0.1037294	0.6793768733141	-0.351066879632409	10	0	NA
AGER	ENSG00000204305	chr6:31737471-31737868	test	537	44839	TRUE	0.788	-0.0199751867389648	0.995869601354471	0.0537443841744097	21	45355	-0.829801541260451	TRUE	0.643728419010669	0.1679121	0.761687800376372	-0.193768044160427	20	0	NA
AGER	ENSG00000204305	chr6:31737959-31738266	test	517	44859	TRUE	0.64	0.0307565766554001	0.994278396893842	1	10	45366	-0.81221884263045	TRUE	1	0.9423859	0.99997801125977	0.12434442717179	20	0	NA
AGER	ENSG00000204305	chr6:31738650-31738862	test	575	44801	TRUE	0.304	0.059568382111844	0.967945835737642	1	24	45352	-0.610777477702632	TRUE	1	0.6836024	0.983816753563391	0.141322758710109	19	0	NA
AGER	ENSG00000204305	chr6:31739606-31740673	test	485	44891	TRUE	0.432	-0.0506136326833162	0.981414566126783	0.8	20	45356	-0.635787861005063	TRUE	1	0.8031974	0.994037763262353	-0.173040016719408	20	0	NA
AGER	ENSG00000204305	chr6:31739907-31743157	test	504	44872	TRUE	0.556	-0.0317150122691068	0.988604028005878	1	17	45359	-0.529057171299419	TRUE	1	0.6704997	0.983816753563391	-0.17287479397236	20	0	NA
AGER	ENSG00000204305	chr6:31745203-31745428	test	612	44764	TRUE	0.268	0.0582560996694137	0.962161810591079	1	26	45350	0.465664074620826	TRUE	1	0.6669855	0.983816753563391	0.142836817323484	20	0	NA
AGER	ENSG00000204305	chr6:31747177-31747395	test	534	44842	TRUE	0.744	0.0182165483717696	0.995869601354471	0.72	18	45358	-0.684320439495931	TRUE	1	0.6781668	0.983816753563391	-0.173257136897907	20	0	NA
AGER	ENSG00000204305	chr6:31749537-31749955	test	359	45017	TRUE	0.5	-0.0482562028245694	0.984146488374895	1	8	45368	-0.697435379878975	TRUE	1	0.8339471	0.995767853629691	-0.175719398324987	20	0	NA
AGER	ENSG00000204305	chr6:31750303-31751126	test	524	44852	TRUE	0.928	0.00736220452130931	0.99834006829093	0.8	6	45370	-1.02846516854778	TRUE	1	0.2205838	0.811164784309872	-0.230414825793672	20	0	NA
AGER	ENSG00000204305	chr6:31752860-31753761	test	577	44799	TRUE	0.836	0.0160030017641271	0.997310369531888	0.0994208438215815	8	45368	-1.28325006730544	TRUE	0.737982441394666	0.2496495	0.82507065538674	-0.244322487336267	18	0	NA
AGER	ENSG00000204305	chr6:31762532-31764531	test	528	44848	TRUE	0.46	0.042913744214788	0.981847729529184	0.48	54	45322	0.4900481233933	TRUE	1	0.1797321	0.770378138760296	-0.250513936875425	20	0	NA
AGER	ENSG00000204305	chr6:31762763-31764032	test	480	44896	TRUE	0.552	0.0405699127612729	0.988537156385637	0.48	46	45330	0.462278185956176	TRUE	1	0.6669855	0.983816753563391	0.202132991367265	20	0	NA
AGER	ENSG00000204305	chr6:31764314-31764571	test	632	44744	TRUE	0.428	0.0383868150011306	0.981414566126783	0.0170562871493637	109	45267	0.445453273990357	TRUE	0.513765687066811	0.0646161	0.599372065601357	-0.212072783351095	19	0	NA
AGER	ENSG00000204305	chr6:31765928-31766802	test	585	44791	TRUE	0.0178938145441317	0.144349723632862	0.86170055669499	0.48	54	45322	0.46335140315955	TRUE	1	0.1451898	0.733207974447837	0.191570730229521	20	0	NA
AGER	ENSG00000204305	chr6:31769615-31770257	test	456	44920	TRUE	0.444	-0.0486902388732497	0.981414566126783	0.321717803745529	15	45361	-0.868178751362435	TRUE	1	0.1025519	0.6793768733141	-0.335636901894919	20	0	NA
AGER	ENSG00000204305	chr6:31770470-31770715	test	470	44906	TRUE	0.34	-0.0702915176291414	0.97247951824102	0.492492172477724	17	45359	-0.748425627472734	TRUE	1	0.1967415	0.790445297672185	-0.309796779512572	20	0	NA
AGER	ENSG00000204305	chr6:31772888-31773174	test	474	44902	TRUE	0.824	0.0111091320214149	0.996578027151465	0.0510835751017201	39	45337	0.659188815048126	TRUE	0.641038550096159	0.1612838	0.755934473338456	0.205517656985327	20	0	NA
AGER	ENSG00000204305	chr6:31775257-31778081	test	551	44825	TRUE	0.596	-0.0270094755025583	0.992560819101644	0.64	6	45370	-1.14821427153072	TRUE	1	0.5340442	0.94906012567417	-0.248787638685814	20	0	NA
AGER	ENSG00000204305	chr6:31776485-31778192	test	585	44791	TRUE	0.812	-0.0090538839997012	0.996578027151465	1	25	45351	0.382137622762105	TRUE	1	0.9742345	0.99997801125977	-0.129410849496719	20	0	NA
AGER	ENSG00000204305	chr6:31791353-31791641	test	505	44871	TRUE	0.332	-0.0560243876883471	0.971781010390541	0.8	33	45343	-0.476141513080709	TRUE	1	0.0541634	0.56756634403183	-0.295277014819827	20	0	NA
AGER	ENSG00000204305	chr6:31794259-31796391	test	603	44773	TRUE	0.364	0.0512955311208567	0.974344255388106	0.151868514329781	36	45340	0.615987398891642	TRUE	0.820622422422273	0.177221	0.770378138760296	0.208293683787847	20	0	NA
AGER	ENSG00000204305	chr6:31806092-31807536	test	596	44780	TRUE	0.956	-0.00792754079892566	0.998433484186035	0.836	43	45333	0.459768161774361	TRUE	1	0.4237946	0.914438534265734	-0.194954126425873	19	0	NA
AGER	ENSG00000204305	chr6:31814206-31817021	test	573	44803	TRUE	0.64	0.0298239946180647	0.994278396893842	1	30	45346	0.484199879841521	TRUE	1	0.3227234	0.871871822901865	-0.238644851256313	19	0	NA
AGER	ENSG00000204305	chr6:31817239-31817580	test	469	44907	TRUE	0.024	-0.169031715099982	0.86170055669499	0.96	11	45365	-0.858694874723716	TRUE	1	0.8800605	0.997696344792561	-0.276191201009029	20	0	NA
AGER	ENSG00000204305	chr6:31821242-31822577	test	522	44854	TRUE	0.288	-0.0646247337171899	0.966435489833641	1	39	45337	-0.426872746979705	TRUE	1	0.2417769	0.815637726596501	-0.240500591999455	20	0	NA
AGER	ENSG00000204305	chr6:31821432-31823431	test	541	44835	TRUE	0.436	0.0474921609261436	0.981414566126783	1	65	45311	0.366335561215997	TRUE	1	0.9108615	0.999257665400629	-0.0837108105052686	20	0	NA
AGER	ENSG00000204305	chr6:31826877-31828644	test	545	44831	TRUE	0.564	-0.0304287129270349	0.988785269754067	0.171890432688928	9	45367	-1.20296579491715	TRUE	0.850451110901631	0.1451898	0.733207974447837	-0.233382404847266	20	0	NA
AGER	ENSG00000204305	chr6:31829433-31829741	test	92	45284	TRUE	0.22	0.176432269596817	0.957725674091442	0.656	56	45320	0.177734576489437	TRUE	1	0.2286017	0.815637726596501	0.176166770740569	2	0	NA
AGER	ENSG00000204305	chr6:31834234-31835425	test	522	44854	TRUE	0.152	0.093532733606382	0.948189370800244	0.88	30	45346	0.526741250303538	TRUE	1	0.2419419	0.815637726596501	0.176079261236462	20	0	NA
AGER	ENSG00000204305	chr6:31840063-31840910	test	389	44987	TRUE	0.828	-0.0117969634975719	0.997208279278217	0.64	23	45353	-0.561664190493786	TRUE	1	0.2419419	0.815637726596501	-0.21496979049556	20	0	NA
AGER	ENSG00000204305	chr6:31841008-31842456	test	580	44796	TRUE	0.916	-0.00491455509359451	0.99834006829093	1	19	45357	0.542016853267042	TRUE	1	0.7464792	0.987395402310311	-0.141895661779324	20	0	NA
AGER	ENSG00000204305	chr6:31851673-31852487	test	472	44904	TRUE	0.808	-0.0194135909286977	0.996578027151465	0.64	34	45342	0.493981583970391	TRUE	1	0.4008987	0.901302423272108	-0.201796016519434	20	0	NA
AGER	ENSG00000204305	chr6:31852624-31853075	test	257	45119	TRUE	0.1	0.144490766224473	0.92760304303395	0.36	27	45349	-0.534934597394223	TRUE	1	0.0547066	0.569815675904497	0.294223730850825	10	0	NA
AGER	ENSG00000204305	chr6:31855366-31855668	test	231	45145	TRUE	0.64	0.0382231902318719	0.994278396893842	1	22	45354	0.357547733332181	TRUE	1	0.8909672	0.998502891228647	-0.155464771431519	12	0	NA
AGER	ENSG00000204305	chr6:31862357-31865881	test	641	44735	TRUE	0.848	-0.00753601032014606	0.997310369531888	0.48	26	45350	0.714509614571615	TRUE	1	0.4814387	0.9324118730543	0.167553338845391	20	0	NA
AGER	ENSG00000204305	chr6:31862478-31864168	test	560	44816	TRUE	0.436	0.0454419709887355	0.981414566126783	0.0579333364648821	35	45341	0.78975939471766	TRUE	0.653383286705995	0.1781766	0.770378138760296	0.173837707399283	20	0	NA
AGER	ENSG00000204305	chr6:31870397-31871573	test	489	44887	TRUE	0.872	-0.00474773974116793	0.997650846516792	1	20	45356	-0.444149468110325	TRUE	1	0.5947094	0.9679297219284	-0.173659390903492	19	0	NA
AGER	ENSG00000204305	chr6:31874908-31875284	test	498	44878	TRUE	0.392	0.0541298247437809	0.97828425763998	0.0546493509630945	47	45329	0.610604606568259	TRUE	0.643728419010669	0.0309836	0.490835061535135	0.188159319508513	20	0	NA
AGER	ENSG00000204305	chr6:31877029-31879215	test	549	44827	TRUE	0.52	-0.0319899349191064	0.98522380444362	0.222129750425714	31	45345	0.615552372548821	TRUE	0.92205013024602	0.428013	0.916256470117088	-0.216394126423232	20	0	NA
AGER	ENSG00000204305	chr6:31882412-31882682	test	545	44831	TRUE	0.328	0.0608350866491918	0.971102526002972	1	23	45353	0.452310656212167	TRUE	1	0.9559319	0.99997801125977	0.13121944810064	19	0	NA
AGER	ENSG00000204305	chr6:31888461-31889457	test	518	44858	TRUE	0.396	0.0564648186692454	0.97828425763998	1	44	45332	0.403849104507648	TRUE	1	0.6450011	0.98097605572639	-0.156580625091481	19	0	NA
AGER	ENSG00000204305	chr6:31896953-31898663	test	493	44883	TRUE	0.72	0.0282670634748281	0.995869601354471	0.8	27	45349	-0.492191331005661	TRUE	1	0.3189973	0.867142436855384	-0.240105119971334	20	0	NA
AGER	ENSG00000204305	chr6:31898032-31900031	test	550	44826	TRUE	1	0.00348716586456987	1	0.1925601611676	49	45327	0.554926719042401	TRUE	0.879319323174086	0.3457199	0.876759966367115	0.1944374697544	20	0	NA
AGER	ENSG00000204305	chr6:31898742-31899032	test	458	44918	TRUE	0.264	0.0775110062923678	0.962134903640257	0.0696990964714419	21	45355	0.888188718447981	TRUE	0.680882811397315	0.076427	0.62389392546206	0.219424962014675	19	0	NA
AGER	ENSG00000204305	chr6:31901422-31902703	test	497	44879	TRUE	0.584	0.0401224551866157	0.991395207727076	0.0677613383253117	9	45367	-1.29823727145009	TRUE	0.676997010864555	0.0241494	0.464636378137652	-0.30220123546725	20	0	NA
AGER	ENSG00000204305	chr6:31907333-31907885	test	100	45276	TRUE	0.624	-0.0741171211192189	0.993956675180845	0.24	8	45368	-0.869869877239716	TRUE	0.939348697204633	0.4086648	0.909337915040588	-0.386478600184344	4	0	NA
AGER	ENSG00000204305	chr6:31908818-31909158	test	346	45030	TRUE	0.672	-0.0328591559815026	0.995310985006436	1	20	45356	0.341133074260003	TRUE	1	0.9934034	0.99997801125977	-0.0869907893056652	18	0	NA
AGER	ENSG00000204305	chr6:31911491-31911673	test	79	45297	TRUE	0.232	0.177534268075727	0.958001689440994	0.132	8	45368	-0.897197314681871	TRUE	0.790400247856281	0.0243429	0.465948661130552	-0.725182931579937	3	0	NA
AGER	ENSG00000204305	chr6:31919609-31920093	test	566	44810	TRUE	0.1	-0.0974156731359628	0.92760304303395	0.0400143171222213	26	45350	-0.849826150898314	TRUE	0.602196418252706	0.1327243	0.720469783281309	-0.25069832322222	19	0	NA
AGER	ENSG00000204305	chr6:31923019-31923477	test	497	44879	TRUE	0.0023010881145653	-0.189052539249872	0.474709829371964	0.988	13	45363	-0.681972083820593	TRUE	1	0.144605	0.733207974447837	-0.30376353026102	19	0	NA
AGER	ENSG00000204305	chr6:31927370-31928524	test	546	44830	TRUE	0.484	0.0416729381640826	0.982601789264414	0.478658988342736	17	45359	-0.691776527379705	TRUE	1	0.09547	0.659813121295938	-0.248750713030199	20	0	NA
AGER	ENSG00000204305	chr6:31928642-31929979	test	590	44786	TRUE	0.08	0.103216897427178	0.919718547706164	0.96	32	45344	0.533308415411423	TRUE	1	0.5328052	0.94906012567417	0.193960507533276	20	0	NA
AGER	ENSG00000204305	chr6:31933313-31934377	test	415	44961	TRUE	0.708	-0.0290435677571512	0.995869601354471	0.836	31	45345	-0.484787300990506	TRUE	1	0.6836024	0.983816753563391	-0.258096935620366	19	0	NA
AGER	ENSG00000204305	chr6:31933757-31937257	test	536	44840	TRUE	0.616	-0.0272638075872704	0.993142112845612	0.8	18	45358	0.681257758869548	TRUE	1	0.8375943	0.995767853629691	-0.161372133492506	20	0	NA
AGER	ENSG00000204305	chr6:31937857-31939856	test	461	44915	TRUE	0.88	0.0101496231332829	0.997650846516792	0.183292892635741	32	45344	0.623456762292954	TRUE	0.867638503930965	0.4097202	0.909337915040588	-0.178233511335303	20	0	NA
AGER	ENSG00000204305	chr6:31940351-31941119	test	498	44878	TRUE	0.372	-0.0499931721803772	0.975137750681855	0.48	30	45346	-0.566831447533807	TRUE	1	0.6939945	0.983816753563391	-0.210128533893703	20	0	NA
AGER	ENSG00000204305	chr6:31945607-31951356	test	591	44785	TRUE	0.38	0.0540426116840047	0.975512051032272	1	29	45347	0.426939160249024	TRUE	1	0.9044326	0.999257665400629	0.161304410572458	20	0	NA
AGER	ENSG00000204305	chr6:31945771-31946245	test	505	44871	TRUE	0.188	0.0816817567025501	0.954787436084733	1	39	45337	0.404760042393477	TRUE	1	0.7541192	0.990684171369075	0.194948604720626	19	0	NA
AGER	ENSG00000204305	chr6:31948750-31949416	test	488	44888	TRUE	0.748	-0.0265022128326331	0.995869601354471	0.72	37	45339	0.442820755172649	TRUE	1	0.5950358	0.9679297219284	-0.246229353282475	20	0	NA
AGER	ENSG00000204305	chr6:31952224-31952653	test	632	44744	TRUE	0.644	-0.0335296657420412	0.994278396893842	0.96	10	45366	-0.787080170249462	TRUE	1	0.7596789	0.990684171369075	-0.154861879428254	20	0	NA
AGER	ENSG00000204305	chr6:31952857-31954856	test	471	44905	TRUE	0.696	-0.0175577022213611	0.99583703011099	1	35	45341	-0.394697556738097	TRUE	1	0.2844706	0.849066486400681	-0.22382161401119	19	0	NA
AGER	ENSG00000204305	chr6:31958452-31959632	test	414	44962	TRUE	0.812	-0.0133192364344419	0.996578027151465	1	26	45350	-0.574117765135481	TRUE	1	0.6861425	0.983816753563391	-0.180480232731307	19	0	NA
AGER	ENSG00000204305	chr6:31969629-31970067	test	624	44752	TRUE	0.228	0.0755157456692754	0.958001689440994	1	30	45346	0.414132387005151	TRUE	1	0.8079282	0.994037763262353	0.163854546040705	20	0	NA
AGER	ENSG00000204305	chr6:31971319-31972880	test	522	44854	TRUE	0.888	-0.00924625309407512	0.998159993395525	0.344330492768811	13	45363	-0.912737133841312	TRUE	1	0.592045	0.9679297219284	-0.214643866779376	20	0	NA
AGER	ENSG00000204305	chr6:31972971-31973326	test	491	44885	TRUE	0.448	-0.0477653933422149	0.981414566126783	0.284585173642562	31	45345	0.620786669382067	TRUE	1	0.5342235	0.94906012567417	-0.215427643212584	20	0	NA
AGER	ENSG00000204305	chr6:31978820-31980627	test	494	44882	TRUE	0.084	0.118088260195173	0.922475601559349	0.00977522422154337	27	45349	1.0304973492496	TRUE	0.444725796013901	0.039537	0.525110292485229	0.176734760513207	20	0	NA
AGER	ENSG00000204305	chr6:31981726-31982144	test	464	44912	TRUE	0.932	-0.0166023714327634	0.99834006829093	1	20	45356	-0.524710357293837	TRUE	1	0.7627024	0.990684171369075	-0.126953727943766	20	0	NA
AGER	ENSG00000204305	chr6:31982300-31983140	test	585	44791	TRUE	0.352	0.0560115769866441	0.974344255388106	0.268259107381533	70	45306	0.426699113067016	TRUE	0.980795200773895	0.5165888	0.941981674125731	-0.161234642797111	20	0	NA
AGER	ENSG00000204305	chr6:31983861-31984064	test	480	44896	TRUE	0.496	0.0485365698797922	0.983954347878876	0.64	34	45342	0.581344305596493	TRUE	1	0.5564892	0.957468989068836	0.184402737073032	20	0	NA
AGER	ENSG00000204305	chr6:31989275-31989852	test	489	44887	TRUE	0.932	-0.00793489887038712	0.99834006829093	0.0992098104619569	21	45355	0.908292271215745	TRUE	0.737982441394666	0.2684212	0.843320969881734	-0.213406354830327	20	0	NA
AGER	ENSG00000204305	chr6:31997498-31998270	test	551	44825	TRUE	0.232	-0.0766559639514162	0.958001689440994	1	36	45340	0.447783079591572	TRUE	1	0.7596789	0.990684171369075	-0.17949218403344	20	0	NA
AGER	ENSG00000204305	chr6:32002562-32003711	test	523	44853	TRUE	0.544	-0.0381659552864573	0.987696068481666	0.271875800320863	23	45353	0.758985827699556	TRUE	0.984697747543804	0.2919866	0.849066486400681	-0.229960762301499	20	0	NA
AGER	ENSG00000204305	chr6:32011727-32012212	test	570	44806	TRUE	0.144	0.0881268451642101	0.945578008198698	0.836	45	45331	0.479297646222846	TRUE	1	0.5490194	0.956211925996865	0.198042816049577	19	0	NA
AGER	ENSG00000204305	chr6:32012313-32013264	test	532	44844	TRUE	0.308	0.0584039934106046	0.967945835737642	0.903145729678922	31	45345	0.542320963106152	TRUE	1	0.8665086	0.997696344792561	0.146860517826916	20	0	NA
AGER	ENSG00000204305	chr6:32044972-32047303	test	472	44904	TRUE	0.552	-0.0334680947740669	0.988537156385637	1	17	45359	-0.686765878638586	TRUE	1	0.8543606	0.996924060331373	-0.193979182631657	20	0	NA
AGER	ENSG00000204305	chr6:32048173-32048746	test	582	44794	TRUE	0.68	-0.0271050058055464	0.995703514739229	1	38	45338	-0.398614447535674	TRUE	1	0.7099702	0.986889336837718	-0.11449701576298	20	0	NA
AGER	ENSG00000204305	chr6:32055182-32057181	test	554	44822	TRUE	0.604	0.0348027652480738	0.992560819101644	1	33	45343	-0.411219794041148	TRUE	1	0.7914751	0.994037763262353	0.135720282242469	19	0	NA
AGER	ENSG00000204305	chr6:32061096-32061628	test	510	44866	TRUE	0.064	-0.114223356368883	0.902073153899241	1	35	45341	-0.445351214403077	TRUE	1	0.4759712	0.9324118730543	-0.269824397275446	20	0	NA
AGER	ENSG00000204305	chr6:32063032-32065131	test	433	44943	TRUE	0.88	0.0104219529412428	0.997650846516792	1	28	45348	0.495986961632887	TRUE	1	0.5427615	0.94977919833399	-0.198607926080953	20	0	NA
AGER	ENSG00000204305	chr6:32067157-32069156	test	564	44812	TRUE	0.128	-0.0859477880732715	0.937664275466284	1	4	45372	-1.32134108271012	TRUE	1	0.6495752	0.98097605572639	-0.279861259059133	20	0	NA
AGER	ENSG00000204305	chr6:32069521-32070330	test	511	44865	TRUE	0.648	-0.0263806953256376	0.994278396893842	0.265225489435866	18	45358	-0.770795713017674	TRUE	0.974723206795958	0.51325	0.941981674125731	-0.163909774387477	20	0	NA
AGER	ENSG00000204305	chr6:32071855-32072285	test	545	44831	TRUE	0.6	-0.0294767014578796	0.992560819101644	1	50	45326	-0.382302788883953	TRUE	1	0.5328052	0.94906012567417	-0.196679840585697	20	0	NA
AGER	ENSG00000204305	chr6:32073209-32073641	test	488	44888	TRUE	0.276	-0.0656858506685469	0.963817389074122	1	18	45358	-0.5061955845001	TRUE	1	0.5764242	0.959494133275596	-0.21277819706322	19	0	NA
AGER	ENSG00000204305	chr6:32081168-32081577	test	539	44837	TRUE	0.816	0.0151654667735377	0.996578027151465	0.56	23	45353	0.64832349768073	TRUE	1	0.1330826	0.720469783281309	-0.231694484145938	20	0	NA
AGER	ENSG00000204305	chr6:32085866-32086089	test	556	44820	TRUE	0.52	-0.0368733077033863	0.98522380444362	0.229999609939985	44	45332	0.575554698103625	TRUE	0.932267255561214	0.0664597	0.600499053827371	-0.237504196058323	20	0	NA
AGER	ENSG00000204305	chr6:32087237-32088177	test	512	44864	TRUE	0.924	-0.00565915081261092	0.99834006829093	1	25	45351	-0.498045757655823	TRUE	1	0.7823844	0.991058285548114	-0.130742826860308	20	0	NA
AGER	ENSG00000204305	chr6:32087832-32091781	test	522	44854	TRUE	0.8	0.011087092848328	0.99634385571045	0.8	50	45326	0.422675406320367	TRUE	1	0.5427615	0.94977919833399	0.155696946688031	20	0	NA
AGER	ENSG00000204305	chr6:32095446-32097270	test	507	44869	TRUE	0.096	0.105935943218208	0.926476550502067	0.288179823835581	24	45352	-0.676950191106687	TRUE	1	0.3512391	0.876759966367115	0.24337067548273	20	0	NA
AGER	ENSG00000204305	chr6:32097157-32099156	test	495	44881	TRUE	0.44	-0.0577546379714664	0.981414566126783	1	19	45357	-0.59386124622735	TRUE	1	0.7868157	0.993171133338064	-0.199869472877379	20	0	NA
AGER	ENSG00000204305	chr6:32103307-32106706	test	477	44899	TRUE	0.3	0.0733579014371402	0.967632659507265	0.72	23	45353	0.666704165847406	TRUE	1	0.5166864	0.941981674125731	0.217664952190003	20	0	NA
AGER	ENSG00000204305	chr6:32103513-32103696	test	477	44899	TRUE	0.896	0.0109667099299968	0.998333660665575	1	24	45352	-0.387844741718713	TRUE	1	0.3267838	0.873342829066667	-0.172476181950813	18	0	NA
AGER	ENSG00000204305	chr6:32108025-32109567	test	530	44846	TRUE	0.624	0.0354038476644907	0.993956675180845	0.48	34	45342	0.607489159505947	TRUE	1	0.6939945	0.983816753563391	0.164145829125908	20	0	NA
AGER	ENSG00000204305	chr6:32109687-32111103	test	534	44842	TRUE	0.668	-0.0191328261569286	0.994706572855528	1	21	45355	-0.601838811617291	TRUE	1	0.5812739	0.960431018754934	-0.199274543017971	20	0	NA
AGER	ENSG00000204305	chr6:32113813-32114430	test	633	44743	TRUE	0.26	0.0624939710596704	0.961410401484633	0.339054521618286	45	45331	0.542129460044725	TRUE	1	0.2419419	0.815637726596501	0.201244029534892	20	0	NA
AGER	ENSG00000204305	chr6:32116811-32117036	test	502	44874	TRUE	0.844	-0.0142632536581133	0.997310369531888	0.3100562007835	18	45358	-0.810254638858409	TRUE	1	0.5599568	0.957515716012695	-0.205773640971161	20	0	NA
AGER	ENSG00000204305	chr6:32118702-32120068	test	545	44831	TRUE	0.908	0.00671346103526682	0.99834006829093	0.64	14	45362	0.960791837273263	TRUE	1	0.4478291	0.918714582715765	0.198615232989839	20	0	NA
AGER	ENSG00000204305	chr6:32127536-32128582	test	537	44839	TRUE	0.316	0.0648633481200904	0.970309553856432	0.56	14	45362	-0.826921434857033	TRUE	1	0.175941	0.770378138760296	0.17523289984632	20	0	NA
AGER	ENSG00000204305	chr6:32129256-32129669	test	454	44922	TRUE	0.776	-0.013285328240471	0.995869601354471	1	33	45343	0.450956581620709	TRUE	1	0.9258254	0.99997801125977	0.123851881286246	19	0	NA
AGER	ENSG00000204305	chr6:32129978-32130841	test	395	44981	TRUE	0.204	0.0883034722270835	0.956307798244104	0.912	29	45347	0.628428366626387	TRUE	1	0.8696004	0.997696344792561	-0.18586380740775	19	0	NA
AGER	ENSG00000204305	chr6:32131560-32131874	test	571	44805	TRUE	0.756	0.00907695640382533	0.995869601354471	0.684	30	45346	-0.530091459666772	TRUE	1	0.0659195	0.600499053827371	-0.242001464456906	19	0	NA
AGER	ENSG00000204305	chr6:32146482-32148481	test	437	44939	TRUE	0.956	0.0104487396353337	0.998433484186035	0.376652101085898	3	45373	-1.70725609848271	TRUE	1	0.1088732	0.68594919893366	-0.380473387232559	19	0	NA
AGER	ENSG00000204305	chr6:32148386-32149177	test	508	44868	TRUE	0.232	0.0782180275276225	0.958001689440994	0.252442033529916	18	45358	-0.781240109978143	TRUE	0.959326550766328	0.0389536	0.524510582428598	-0.266793670545912	19	0	NA
AGER	ENSG00000204305	chr6:32152952-32155097	test	534	44842	TRUE	0.844	-0.00574269031947372	0.997310369531888	1	32	45344	-0.416413119979706	TRUE	1	0.917649	0.99997801125977	-0.167724408565382	20	0	NA
AGER	ENSG00000204305	chr6:32162807-32166231	test	462	44914	TRUE	0.608	-0.0311572859042744	0.992684307298745	1	11	45365	-0.799491346871513	TRUE	1	0.8902155	0.998502891228647	-0.201557521475693	19	0	NA
AGER	ENSG00000204305	chr6:32166448-32169512	test	443	44933	TRUE	0.296	-0.0782713066203877	0.967411745879341	0.912	40	45336	0.453072145029457	TRUE	1	0.4016182	0.901302423272108	-0.19402753585558	19	0	NA
AGER	ENSG00000204305	chr6:32175777-32176333	test	595	44781	TRUE	0.084	0.106394562898509	0.922475601559349	0.48	31	45345	0.579679409677426	TRUE	1	0.4454958	0.918714582715765	0.1754765181298	20	0	NA
AGER	ENSG00000204305	chr6:32177110-32178719	test	613	44763	TRUE	0.288	-0.0573685049498822	0.966435489833641	0.0953326539632288	3	45373	-2.05986235660689	TRUE	0.727768017057569	0.2606693	0.841700408102679	-0.338781407389021	20	0	NA
AGER	ENSG00000204305	chr6:32184448-32184654	test	598	44778	TRUE	0.852	0.0137495823485656	0.997310369531888	1	27	45349	0.395362606409958	TRUE	1	0.94863	0.99997801125977	-0.0938588704368452	20	0	NA
AGER	ENSG00000204305	chr6:32185674-32186005	test	378	44998	TRUE	0.76	0.0187816311796674	0.995869601354471	1	10	45366	0.730221035709973	TRUE	1	0.8458506	0.996924060331373	0.148489081385482	17	0	NA
AGER	ENSG00000204305	chr6:32188316-32188540	test	213	45163	TRUE	0.728	-0.0315369537355021	0.995869601354471	0.32	5	45371	-1.1438672562238	TRUE	1	0.4720794	0.9324118730543	-0.361940202277606	8	0	NA
AGER	ENSG00000204305	chr6:32189659-32190569	test	596	44780	TRUE	0.316	0.0547008448807484	0.970309553856432	0.00913526634473457	72	45304	0.566528001585845	TRUE	0.437423897637966	0.0372086	0.520634855844156	-0.189250731045058	19	0	NA
AGER	ENSG00000204305	chr6:32195086-32195317	test	557	44819	TRUE	0.152	0.0920315641540173	0.948189370800244	0.264259731676766	31	45345	0.6931442990717	TRUE	0.972480735900386	0.5121957	0.941981674125731	0.183418103489587	20	0	NA
AGER	ENSG00000204305	chr6:32195422-32196819	test	557	44819	TRUE	0.00960253676148197	0.155572213302411	0.73867197569916	0.88	20	45356	0.636180452228013	TRUE	1	0.3512391	0.876759966367115	0.214233597132565	20	0	NA
AGER	ENSG00000204305	chr6:32203405-32204039	test	563	44813	TRUE	0.716	-0.0251130931731236	0.995869601354471	0.608	4	45372	-1.46334868760885	TRUE	1	0.3750598	0.895454445576159	-0.254180300415903	19	0	NA
AGER	ENSG00000204305	chr6:32204175-32204654	test	509	44867	TRUE	0.824	0.0172172580898202	0.996578027151465	0.129513574914641	35	45341	0.684027613654774	TRUE	0.787517163039787	0.3253169	0.873342829066667	-0.211357820977423	19	0	NA
AGER	ENSG00000204305	chr6:32209987-32210755	test	553	44823	TRUE	0.76	-0.0145704491621585	0.995869601354471	1	17	45359	-0.588756906601427	TRUE	1	0.7001184	0.983816753563391	-0.175090084242631	20	0	NA
AGER	ENSG00000204305	chr6:32212080-32212272	test	407	44969	TRUE	0.228	-0.0833078874826469	0.958001689440994	1	20	45356	-0.406050381486057	TRUE	1	0.6772591	0.983816753563391	-0.240987460096501	18	0	NA
AGER	ENSG00000204305	chr6:32216313-32216731	test	483	44893	TRUE	0.384	-0.0455011408593378	0.975723803303163	1	15	45361	-0.601083427863387	TRUE	1	0.2658604	0.841796561741918	-0.251882162157452	19	0	NA
AGER	ENSG00000204305	chr6:32217889-32218482	test	526	44850	TRUE	0.504	0.043399537552554	0.984148355426973	1	38	45338	0.386171371840648	TRUE	1	0.9448266	0.99997801125977	0.1579516298512	20	0	NA
AGER	ENSG00000204305	chr6:32228902-32229682	test	521	44855	TRUE	0.06	-0.124216968049144	0.898723872387239	1	22	45354	-0.51891787925133	TRUE	1	0.5389739	0.94906012567417	-0.290283697936547	19	0	NA
AGER	ENSG00000204305	chr6:32234915-32235334	test	504	44872	TRUE	0.612	-0.0340162651747047	0.99298367428004	0.496100635682023	30	45346	0.591606715176205	TRUE	1	0.3781773	0.895454445576159	-0.238406743518435	20	0	NA
AGER	ENSG00000204305	chr6:32244547-32245969	test	647	44729	TRUE	0.56	-0.0367441481152921	0.988604028005878	1	61	45315	0.3460711501452	TRUE	1	0.9229728	0.99997801125977	-0.14743606879237	20	0	NA
AGER	ENSG00000204305	chr6:32254668-32256056	test	473	44903	TRUE	0.892	0.00888291786495055	0.998219860001918	1	25	45351	-0.307138916594863	TRUE	1	0.9387499	0.99997801125977	0.128062081946508	19	0	NA
AGER	ENSG00000204305	chr6:32288494-32288971	test	464	44912	TRUE	0.32	0.0619554176070647	0.970309553856432	0.220050106482166	23	45353	0.774003245123837	TRUE	0.920497854099673	0.4595664	0.92620545695094	0.177922407932594	20	0	NA
AGER	ENSG00000204305	chr6:32319493-32319643	test	70	45306	TRUE	0.06	0.335404841176861	0.898723872387239	0.00567036222681197	58	45318	0.597369269909176	TRUE	0.405647673628141	0.0109212	0.36940499957204	-0.650000694414074	2	0	NA
AGER	ENSG00000204305	chr6:32324390-32324675	test	444	44932	TRUE	0.28	-0.0717250262951095	0.965384929055881	0.96	8	45368	-0.994350162541295	TRUE	1	0.6531607	0.981387691582548	-0.252484850946576	20	0	NA
AGER	ENSG00000204305	chr6:32391587-32391799	test	345	45031	TRUE	0.516	0.0494188672417759	0.98522380444362	0.133517490338582	41	45335	0.561549577031918	TRUE	0.794797207371065	0.2842816	0.849066486400681	-0.200210583479756	13	0	NA
AGER	ENSG00000204305	chr6:32393740-32393996	test	494	44882	TRUE	0.984	-0.00465126658333537	0.999551073697823	0.457424279361406	17	45359	-0.747399481819974	TRUE	1	0.6801849	0.983816753563391	-0.14803128658063	19	0	NA
AGER	ENSG00000204305	chr6:32394801-32394975	test	576	44800	TRUE	0.576	0.0355165839046889	0.990397036538138	1	40	45336	0.367340886126996	TRUE	1	0.232663	0.815637726596501	0.166830649646987	20	0	NA
AGER	ENSG00000204305	chr6:32397672-32397840	test	487	44889	TRUE	0.776	0.02194112237127	0.995869601354471	1	20	45356	-0.569789552641539	TRUE	1	0.2514057	0.82507065538674	-0.213976155978716	20	0	NA
AGER	ENSG00000204305	chr6:32402860-32403151	test	468	44908	TRUE	0.104	-0.110468188615703	0.929356377160359	0.137048125956327	5	45371	-1.44700932505074	TRUE	0.800374112075268	0.1120381	0.690613492796463	-0.390119241544555	20	0	NA
AGER	ENSG00000204305	chr6:32413296-32413959	test	399	44977	TRUE	0.776	0.0204826404851022	0.995869601354471	0.16531988300299	8	45368	-1.21722672898593	TRUE	0.84188245243129	0.1451898	0.733207974447837	-0.460867831958305	20	0	NA
AGER	ENSG00000204305	chr6:32415294-32416007	test	580	44796	TRUE	0.648	0.0283643189881642	0.994278396893842	1	47	45329	0.320148657893705	TRUE	1	0.9718404	0.99997801125977	0.0984407712685123	20	0	NA
AGER	ENSG00000204305	chr6:32439511-32440091	test	519	44857	TRUE	0.836	-0.0145710769541769	0.997310369531888	0.88	42	45334	0.415973835141481	TRUE	1	0.8214608	0.995767853629691	-0.176947698644579	20	0	NA
AGER	ENSG00000204305	chr6:32473155-32474197	test	411	44965	TRUE	0.44	-0.0597588688755857	0.981414566126783	1	19	45357	-0.535917517594874	TRUE	1	0.887896	0.998502891228647	-0.189464280402485	20	0	NA
AGER	ENSG00000204305	chr6:32475226-32476196	test	514	44862	TRUE	0.164	0.0951171864330509	0.951774757281553	0.48	47	45329	0.486610334514961	TRUE	1	0.4454958	0.918714582715765	0.155970973762838	20	0	NA
AGER	ENSG00000204305	chr6:32483958-32484937	test	562	44814	TRUE	0.468	0.0438758783471203	0.982409375796178	1	47	45329	0.367831378511714	TRUE	1	0.99271	0.99997801125977	0.111546366859018	20	0	NA
AGER	ENSG00000204305	chr6:32521797-32522141	test	562	44814	TRUE	0.212	-0.0788464020893218	0.956624959340778	1	15	45361	-0.473108457417858	TRUE	1	0.9947085	0.99997801125977	-0.167436604375319	20	0	NA
AGER	ENSG00000204305	chr6:32530041-32530840	test	538	44838	TRUE	0.516	-0.0419373151176878	0.98522380444362	0.56	74	45302	0.357092052769898	TRUE	1	0.0935849	0.655444563587117	-0.329843331662351	20	0	NA
AGER	ENSG00000204305	chr6:32558427-32558954	test	600	44776	TRUE	0.236	0.0546509999993714	0.958001689440994	1	20	45356	-0.636495335935666	TRUE	1	0.7077264	0.986889336837718	0.164470429852842	20	0	NA
AGER	ENSG00000204305	chr6:32583639-32584799	test	576	44800	TRUE	0.996	-0.00443458354729076	0.999769296930676	1	26	45350	0.461675422031486	TRUE	1	0.5950358	0.9679297219284	-0.163074142186673	20	0	NA
AGER	ENSG00000204305	chr6:32589565-32590024	test	575	44801	TRUE	0.136	0.084923774971053	0.9417974061202	1	43	45333	0.367658069816941	TRUE	1	0.4964451	0.936443505044156	0.210358747531163	20	0	NA
AGER	ENSG00000204305	chr6:32609751-32610407	test	418	44958	TRUE	0.428	-0.0515532183638792	0.981414566126783	0.0198771325632339	24	45352	0.881243944905582	TRUE	0.537111911887906	0.0735792	0.612734902541281	-0.319058297847634	20	0	NA
AGER	ENSG00000204305	chr6:32614485-32614951	test	521	44855	TRUE	0.728	-0.0178579797506782	0.995869601354471	1	15	45361	-0.687342780100076	TRUE	1	0.8792993	0.997696344792561	-0.207315615413068	20	0	NA
AGER	ENSG00000204305	chr6:32622509-32622789	test	437	44939	TRUE	0.00476033601427973	-0.177278659703726	0.610503752512666	0.0165578665770075	15	45361	-1.16161147445684	TRUE	0.508162854736481	0.0628577	0.594283579450418	-0.336060105285673	20	0	NA
AGER	ENSG00000204305	chr6:32664796-32665308	test	421	44955	TRUE	0.972	0.00398576192146693	0.998976934160245	0.684	19	45357	0.678009729534543	TRUE	1	0.6323251	0.976120300796718	-0.191172796574492	19	0	NA
AGER	ENSG00000204305	chr6:32666396-32666894	test	471	44905	TRUE	0.58	0.0297137389586108	0.99101731782816	0.456	13	45363	0.893389943625917	TRUE	1	0.1886065	0.784165853515123	-0.232704128019221	19	0	NA
AGER	ENSG00000204305	chr6:32692104-32692347	test	490	44886	TRUE	0.032	-0.133734919310093	0.86170055669499	0.8	19	45357	-0.640641168631432	TRUE	1	0.4911309	0.936443505044156	-0.279802175620943	20	0	NA
AGER	ENSG00000204305	chr6:32700385-32701020	test	441	44935	TRUE	0.036	-0.124326659063855	0.86170055669499	1	25	45351	-0.407854628965535	TRUE	1	0.7311574	0.987395402310311	-0.231307230774949	20	0	NA
AGER	ENSG00000204305	chr6:32745672-32745953	test	475	44901	TRUE	0.532	-0.0437224727567895	0.98620817354603	0.319794644768884	40	45336	0.552233700815771	TRUE	1	0.1467503	0.733906347521785	-0.263406713146849	18	0	NA
AGER	ENSG00000204305	chr6:32761119-32761904	test	571	44805	TRUE	0.364	-0.0548936082032006	0.974344255388106	0.72	14	45362	-0.84732000169906	TRUE	1	0.1888597	0.784165853515123	-0.237712959854224	20	0	NA
AGER	ENSG00000204305	chr6:32763294-32763473	test	604	44772	TRUE	0.316	0.0579901324188472	0.970309553856432	0.215398510224111	14	45362	-1.00116472108268	TRUE	0.912658336525633	0.1330826	0.720469783281309	0.256830595727283	20	0	NA
AGER	ENSG00000204305	chr6:32785828-32786407	test	460	44916	TRUE	0.136	0.0946752817471372	0.9417974061202	1	35	45341	0.413155398802159	TRUE	1	0.6669855	0.983816753563391	0.177088715853662	20	0	NA
AGER	ENSG00000204305	chr6:32796677-32797916	test	384	44992	TRUE	0.092	-0.113711098061418	0.925483068587612	0.0896803229095701	4	45372	-1.63599000447916	TRUE	0.723024725825014	0.1696164	0.766377721921464	-0.380153636578789	18	0	NA
AGER	ENSG00000204305	chr6:32800117-32800295	test	154	45222	TRUE	0.072	0.187014937919922	0.912498914055228	0.102119278518727	27	45349	0.670916979171493	TRUE	0.743548763321938	0.2032503	0.800361367964337	0.270074072885016	8	0	NA
AGER	ENSG00000204305	chr6:32807243-32807426	test	466	44910	TRUE	0.94	0.0056746825113696	0.99834006829093	1	9	45367	-0.83883331079332	TRUE	1	0.8113819	0.994037763262353	-0.213386393367979	20	0	NA
AGER	ENSG00000204305	chr6:32816993-32817234	test	379	44997	TRUE	0.216	0.0882825220001946	0.956624959340778	0.96	39	45337	0.467149542077481	TRUE	1	0.8139977	0.995075769727862	0.167617380760415	16	0	NA
AGER	ENSG00000204305	chr6:32819787-32820652	test	545	44831	TRUE	0.764	0.0190384387826348	0.995869601354471	1	40	45336	0.403995596048569	TRUE	1	0.9044326	0.999257665400629	-0.160651089628361	20	0	NA
AGER	ENSG00000204305	chr6:32825915-32826883	test	389	44987	TRUE	0.12	-0.105759546279547	0.934981402002861	0.211367433405458	19	45357	0.899757608474808	TRUE	0.910034319570641	0.0491273	0.550747781128803	-0.385858638912	19	0	NA
AGER	ENSG00000204305	chr6:32829550-32829856	test	551	44825	TRUE	0.824	-0.007375745974596	0.996578027151465	1	20	45356	0.517247929555774	TRUE	1	0.8339471	0.995767853629691	-0.155202051503233	20	0	NA
AGER	ENSG00000204305	chr6:32837657-32839102	test	513	44863	TRUE	0.168	0.0924373407359007	0.951774757281553	0.88	22	45354	0.672471284384032	TRUE	1	0.4911309	0.936443505044156	0.185945708250182	20	0	NA
AGER	ENSG00000204305	chr6:32843667-32845108	test	569	44807	TRUE	0.124	0.0846716854804792	0.936320916905444	0.56	25	45351	0.636400899022854	TRUE	1	0.1634134	0.755934473338456	0.242616578133024	20	0	NA
AGER	ENSG00000204305	chr6:32853059-32854603	test	535	44841	TRUE	0.34	-0.0552153022559843	0.97247951824102	0.72	16	45360	-0.634633083202083	TRUE	1	0.8105075	0.994037763262353	-0.219284822906319	20	0	NA
AGER	ENSG00000204305	chr6:32857713-32857900	test	572	44804	TRUE	0.408	0.060640034698126	0.97908973944717	0.171036658890553	12	45364	-0.989428712636714	TRUE	0.849270064246644	0.3923795	0.901302423272108	-0.232985463612214	19	0	NA
AGER	ENSG00000204305	chr6:32861089-32861520	test	522	44854	TRUE	0.664	-0.020585199962655	0.994706572855528	0.421278361266361	13	45363	-0.885143696148803	TRUE	1	0.6540595	0.981754654065521	-0.196007987076287	20	0	NA
AGER	ENSG00000204305	chr6:32866897-32867503	test	523	44853	TRUE	0.968	0.00653851248188797	0.998976934160245	0.229895020827792	5	45371	-1.51246139379477	TRUE	0.932071670907319	0.1510099	0.740818418703001	-0.300589429103956	20	0	NA
AGER	ENSG00000204305	chr6:32868045-32868528	test	458	44918	TRUE	0.528	0.0441319653064896	0.98620817354603	0.248317848046339	20	45356	0.833408549408359	TRUE	0.955861736411364	0.3512391	0.876759966367115	-0.273656878016475	20	0	NA
AGER	ENSG00000204305	chr6:32885752-32886155	test	403	44973	TRUE	0.204	-0.085057024861495	0.956307798244104	1	15	45361	-0.647486201706673	TRUE	1	0.6495752	0.98097605572639	-0.28024131295679	20	0	NA
AGER	ENSG00000204305	chr6:32893821-32895308	test	468	44908	TRUE	0.18	-0.0834769538696913	0.954787436084733	0.72	11	45365	-0.95046227440087	TRUE	1	0.8105075	0.994037763262353	-0.252729588962275	20	0	NA
AGER	ENSG00000204305	chr6:32915154-32915381	test	73	45303	TRUE	0.884	0.011221230315535	0.998085797998784	0.96	30	45346	0.248206366689802	TRUE	1	0.6685517	0.983816753563391	-0.114651402160378	3	0	NA
AGER	ENSG00000204305	chr6:32933624-32934051	test	539	44837	TRUE	0.068	-0.124600997411748	0.90860189728492	0.456	12	45364	-0.851537438555598	TRUE	1	0.6792369	0.983816753563391	-0.274737617598823	19	0	NA
AGER	ENSG00000204305	chr6:32937142-32937447	test	503	44873	TRUE	0.46	0.0500465797424696	0.981847729529184	1	44	45332	0.324657647100938	TRUE	1	0.6519982	0.981387691582548	0.15340650916582	18	0	NA
AGER	ENSG00000204305	chr6:32940624-32941835	test	407	44969	TRUE	0.648	-0.0373590698332422	0.994278396893842	1	24	45352	-0.483189750947066	TRUE	1	0.7761842	0.991058285548114	-0.15444188448874	20	0	NA
AGER	ENSG00000204305	chr6:32947659-32948247	test	477	44899	TRUE	0.0308210096664712	0.139844267646122	0.86170055669499	1	29	45347	0.454344170755218	TRUE	1	0.3781773	0.895454445576159	0.235925427231501	20	0	NA
AGER	ENSG00000204305	chr6:32952896-32953531	test	499	44877	TRUE	0.712	0.0266998933112248	0.995869601354471	0.608	29	45347	0.635178313302506	TRUE	1	0.4153948	0.909398857894251	0.220836937663672	19	0	NA
AGER	ENSG00000204305	chr6:32954999-32955373	test	420	44956	TRUE	0.416	-0.0558223330851919	0.979951095732411	1	17	45359	-0.453704437139655	TRUE	1	0.9663965	0.99997801125977	-0.178840546462765	20	0	NA
AGER	ENSG00000204305	chr6:32967566-32967796	test	585	44791	TRUE	0.732	0.0238137354740595	0.995869601354471	0.48	44	45332	0.53012072250728	TRUE	1	0.6939945	0.983816753563391	-0.127978864720734	20	0	NA
AGER	ENSG00000204305	chr6:32968139-32970511	test	513	44863	TRUE	0.572	-0.0338010924643677	0.990020508474576	0.209003232471057	36	45340	-0.594843761277641	TRUE	0.904785757809837	0.4452385	0.918714582715765	-0.209936451847292	20	0	NA
AGER	ENSG00000204305	chr6:32970678-32971108	test	494	44882	TRUE	0.064	-0.11002431079047	0.902073153899241	0.01441948883772	26	45350	-0.847601901053	TRUE	0.48872994840869	0.055756	0.574644341389772	-0.255875445082379	20	0	NA
AGER	ENSG00000204305	chr6:32971492-32972732	test	526	44850	TRUE	0.024	0.138021896466591	0.86170055669499	0.123289840638825	53	45323	0.568823438493204	TRUE	0.77678413103232	0.0056191	0.30759706073903	0.228767320637304	20	0	NA
AGER	ENSG00000204305	chr6:32980541-32981208	test	487	44889	TRUE	0.756	-0.0230157432155775	0.995869601354471	1	34	45342	0.460716962209695	TRUE	1	0.5385865	0.94906012567417	-0.236331275925658	19	0	NA
AGER	ENSG00000204305	chr6:32981697-32982715	test	455	44921	TRUE	0.5	-0.0477183890368855	0.984146488374895	1	13	45363	-0.583690425705465	TRUE	1	0.8046446	0.994037763262353	-0.230235052927103	19	0	NA
AGER	ENSG00000204305	chr6:32982865-32983834	test	463	44913	TRUE	0.272	-0.0709491381143512	0.962312935775843	0.56	15	45361	-0.805313655183095	TRUE	1	0.1634134	0.755934473338456	-0.292752891495767	20	0	NA
AGER	ENSG00000204305	chr6:32984036-32984375	test	445	44931	TRUE	0.788	0.0232064406386141	0.995869601354471	1	19	45357	0.516898023394266	TRUE	1	0.9036338	0.999257665400629	-0.138581231504107	20	0	NA
AGER	ENSG00000204305	chr6:32984455-32985094	test	541	44835	TRUE	0.588	-0.0357209323900198	0.991395207727076	1	21	45355	-0.529505932946071	TRUE	1	0.9717129	0.99997801125977	-0.14732015479204	20	0	NA
AGER	ENSG00000204305	chr6:32999970-33000394	test	541	44835	TRUE	0.38	0.0493891800305777	0.975512051032272	0.428614265537055	60	45316	0.412207080103522	TRUE	1	0.6593961	0.983816753563391	-0.191933539740842	20	0	NA
AGER	ENSG00000204305	chr6:33009235-33009931	test	495	44881	TRUE	0.66	-0.0240049746585798	0.994706572855528	0.183457719071327	13	45363	-0.924310994402985	TRUE	0.867638503930965	0.0821154	0.635656866819073	-0.286657741452192	20	0	NA
AGER	ENSG00000204305	chr6:33014769-33015436	test	488	44888	TRUE	0.4	0.0508335590466453	0.97828425763998	0.56	35	45341	0.558928612807359	TRUE	1	0.4938671	0.936443505044156	0.189851457801338	20	0	NA
AGER	ENSG00000204305	chr6:33029981-33030179	test	559	44817	TRUE	0.552	0.0393466859873022	0.988537156385637	1	19	45357	0.501741545114945	TRUE	1	0.7458767	0.987395402310311	-0.154146052784659	20	0	NA
AGER	ENSG00000204305	chr6:33049436-33049677	test	432	44944	TRUE	0.104	-0.111501874730554	0.929356377160359	1	17	45359	-0.610744539431648	TRUE	1	0.4182373	0.912647257056495	-0.280524808181376	18	0	NA
AGER	ENSG00000204305	chr6:33051226-33051462	test	564	44812	TRUE	0.336	-0.0582374627628055	0.972134296642584	0.158856843145277	8	45368	-1.16168446103053	TRUE	0.831702736890871	0.3731907	0.895454445576159	-0.274454868309756	20	0	NA
AGER	ENSG00000204305	chr6:33062023-33062329	test	479	44897	TRUE	0.144	0.0857802398511756	0.945578008198698	0.267673377199505	51	45325	0.484451799643604	TRUE	0.980122872259506	0.0956827	0.659813121295938	-0.252939001152253	20	0	NA
AGER	ENSG00000204305	chr6:33069402-33069630	test	484	44892	TRUE	0.68	-0.0192402095022155	0.995703514739229	1	37	45339	0.393984337372546	TRUE	1	0.9154018	0.99997801125977	-0.163263287843209	20	0	NA
AGER	ENSG00000204305	chr6:33073469-33073887	test	475	44901	TRUE	0.98	0.00728012883734719	0.999177794972918	1	9	45367	-0.966636171265922	TRUE	1	0.7347956	0.987395402310311	-0.204406834141389	20	0	NA
AGER	ENSG00000204305	chr6:33075566-33076192	test	696	44680	TRUE	0.248	0.0541834767182108	0.960103876409819	0.344395887187663	36	45340	-0.541186316972606	TRUE	1	0.5741146	0.959494133275596	0.146183095542181	20	0	NA
AGER	ENSG00000204305	chr6:33080171-33081452	test	592	44784	TRUE	0.696	-0.0173801257799675	0.99583703011099	0.72	7	45369	-0.859570257331992	TRUE	1	0.8105075	0.994037763262353	-0.171619428345143	20	0	NA
AGER	ENSG00000204305	chr6:33082767-33083042	test	510	44866	TRUE	0.464	-0.0570762882662583	0.981944822941222	0.450128109516492	19	45357	-0.706705446501337	TRUE	1	0.3736383	0.895454445576159	-0.254023195698515	20	0	NA
AGER	ENSG00000204305	chr6:33091862-33092619	test	548	44828	TRUE	0.924	0.017353105616686	0.99834006829093	0.175388614523417	17	45359	-0.841926786168351	TRUE	0.854512085210979	0.3982895	0.901302423272108	0.151146569712509	20	0	NA
AGER	ENSG00000204305	chr6:33112210-33112672	test	522	44854	TRUE	0.448	-0.0484164999602519	0.981414566126783	0.133465105099677	14	45362	-0.97938262802638	TRUE	0.794772952989883	0.0462914	0.543618665023923	-0.415416351885014	20	0	NA
AGER	ENSG00000204305	chr6:33116430-33118817	test	507	44869	TRUE	0.588	0.0218016239879173	0.991395207727076	0.391383696129121	33	45343	0.596174949917835	TRUE	1	0.6313787	0.975921446396612	-0.190567523091204	20	0	NA
AGER	ENSG00000204305	chr6:33123471-33124880	test	503	44873	TRUE	0.048	0.122744992082742	0.874902275769746	0.96	30	45346	0.488511332148189	TRUE	1	0.1797321	0.770378138760296	0.277650610005283	20	0	NA
AGER	ENSG00000204305	chr6:33125958-33126566	test	525	44851	TRUE	0.58	0.0360900633790719	0.99101731782816	0.48	9	45367	-1.03060985215069	TRUE	1	0.2944849	0.849066486400681	-0.303015629144814	20	0	NA
AGER	ENSG00000204305	chr6:33136422-33136837	test	459	44917	TRUE	0.576	-0.0354504299507274	0.990397036538138	0.130454799616546	7	45369	-1.35601366274585	TRUE	0.790185382464938	0.0309836	0.490835061535135	-0.396200458852012	20	0	NA
AGER	ENSG00000204305	chr6:33143151-33143611	test	610	44766	TRUE	0.136	0.0920198773348435	0.9417974061202	0.48	43	45333	0.526673879624169	TRUE	1	0.1430557	0.733207974447837	0.175842812759361	20	0	NA
AGER	ENSG00000204305	chr6:33148150-33148553	test	495	44881	TRUE	0.836	-0.0132241226157448	0.997310369531888	0.56	13	45363	-0.797431650123706	TRUE	1	0.4454958	0.918714582715765	-0.245579280446759	20	0	NA
AGER	ENSG00000204305	chr6:33161357-33162470	test	552	44824	TRUE	0.14	0.0782565225800096	0.94490746860542	1	70	45306	0.265625078989362	TRUE	1	0.8031908	0.994037763262353	-0.115705193163923	19	0	NA
AGER	ENSG00000204305	chr6:33170110-33170273	test	568	44808	TRUE	0.828	0.0184174206456467	0.997208279278217	1	10	45366	0.79494197554608	TRUE	1	0.8729244	0.997696344792561	0.146260196505448	20	0	NA
AGER	ENSG00000204305	chr6:33172538-33173310	test	464	44912	TRUE	0.768	0.0200476779005778	0.995869601354471	1	35	45341	-0.421817449567251	TRUE	1	0.7347956	0.987395402310311	0.181876222456628	20	0	NA
AGER	ENSG00000204305	chr6:33175635-33175999	test	567	44809	TRUE	0.792	-0.00830440653837083	0.995869601354471	0.207673544290229	23	45353	-0.732828599442578	TRUE	0.902695880378395	0.4434829	0.918714582715765	-0.163249634950217	20	0	NA
AGER	ENSG00000204305	chr6:33178894-33179564	test	606	44770	TRUE	0.584	0.0391284155661138	0.991395207727076	0.0558208561503375	26	45350	0.835389020133552	TRUE	0.643728419010669	0.0004779	0.111473814705882	0.210750337460603	20	0	NA
AGER	ENSG00000204305	chr6:33183035-33183424	test	453	44923	TRUE	0.152	0.101124413042789	0.948189370800244	0.0808056048328454	10	45366	-1.25167549313437	TRUE	0.701548526766158	0.1653403	0.755934473338456	0.299704963690511	20	0	NA
AGER	ENSG00000204305	chr6:33184979-33185475	test	472	44904	TRUE	0.536	-0.0390795254988916	0.98654914948744	1	33	45343	-0.430552033589076	TRUE	1	0.3104784	0.859235588439463	-0.298207161027886	20	0	NA
AGER	ENSG00000204305	chr6:33192035-33193499	test	494	44882	TRUE	0.768	0.0173362451912338	0.995869601354471	0.259846367104035	42	45334	0.516975078344689	TRUE	0.969193751310547	0.2407934	0.815637726596501	0.223058234585754	20	0	NA
AGER	ENSG00000204305	chr6:33197523-33197806	test	484	44892	TRUE	0.532	-0.0394278868902207	0.98620817354603	1	11	45365	-0.665180772203028	TRUE	1	0.9373784	0.99997801125977	-0.141546527604687	20	0	NA
AGER	ENSG00000204305	chr6:33199885-33200000	test	372	45004	TRUE	0.552	0.0385853725355831	0.988537156385637	1	4	45372	-1.41385897946518	TRUE	1	0.3269042	0.873342829066667	-0.30180440838531	17	0	NA
AGPAT1	ENSG00000204310	chr1:156677207-156677419	test	1445	244702	TRUE	0.644	0.00672766038610284	0.994278396893842	1	59	246088	0.117984791879977	TRUE	1	0.8295978	0.995767853629691	0.0296442372380282	10	0	NA
AGPAT1	ENSG00000204310	chr11:17719290-17719635	test	1094	245053	TRUE	0.764	-0.0113336000834767	0.995869601354471	1	159	245988	-0.0825082610140369	TRUE	1	0.7961086	0.994037763262353	-0.0251317306202256	10	0	NA
AGPAT1	ENSG00000204310	chr11:5254487-5254795	test	1500	244647	TRUE	0.16	-0.0251197532252108	0.951774757281553	0.92	184	245963	-0.0816621803067337	TRUE	1	0.4097668	0.909337915040588	-0.0333478982167773	10	0	NA
AGPAT1	ENSG00000204310	chr11:5254682-5254782	test	1565	244582	TRUE	0.3	-0.0211077889858426	0.967632659507265	0.167071801442446	252	245895	0.090100923154266	TRUE	0.84188245243129	0.1927124	0.78996864308526	-0.0556774090705867	10	0	NA
AGPAT1	ENSG00000204310	chr11:5269651-5269865	test	1180	244967	TRUE	0.62	-0.0100185350267048	0.993395963677016	0.178564103139368	99	246048	-0.144116160647844	TRUE	0.860594365628992	0.311851	0.859750832033642	-0.0467168492558045	10	0	NA
AGPAT1	ENSG00000204310	chr12:102957453-102957736	test	1553	244594	TRUE	0.88	-0.0011459709816446	0.997650846516792	1	197	245950	0.06191700694571	TRUE	1	0.8552862	0.996924060331373	0.0220049285900797	10	0	NA
AGPAT1	ENSG00000204310	chr12:7789365-7789670	test	1100	245047	TRUE	0.676	0.00406411042105859	0.995703514739229	1	98	246049	0.0890136751523749	TRUE	1	0.8599188	0.996924060331373	0.0303623617522335	10	0	NA
AGPAT1	ENSG00000204310	chr2:113117714-113127811	test	1669	244478	TRUE	0.0179366426791166	-0.0405922631388078	0.86170055669499	0.242458515500611	148	245999	-0.135706407037813	TRUE	0.944245718754201	0.2212665	0.811840344970079	-0.0633966304556053	10	0	NA
AGPAT1	ENSG00000204310	chr2:209424033-209424313	test	1781	244366	TRUE	0.768	-0.00759429171394554	0.995869601354471	1	114	246033	-0.0987469555010843	TRUE	1	0.8003667	0.994037763262353	-0.0248579160054082	10	0	NA
AGPAT1	ENSG00000204310	chr3:181711915-181712221	test	1371	244776	TRUE	1	-0.0031338445405602	1	0.0983809411174159	150	245997	0.126223964405223	TRUE	0.736692744266142	0.1958986	0.790445297672185	0.0311263764418384	10	0	NA
AGPAT1	ENSG00000204310	chr4:112515941-112516776	test	1333	244814	TRUE	0.528	-0.0135747909981072	0.98620817354603	1	207	245940	-0.0830953082655612	TRUE	1	0.8599188	0.996924060331373	-0.0207403162040639	10	0	NA
AGPAT1	ENSG00000204310	chr6:29702283-29703026	test	2852	243295	TRUE	0.896	-0.00429711796492604	0.998333660665575	1	163	245984	0.0812823585076021	TRUE	1	0.9352183	0.99997801125977	-0.0316512274584151	20	0	NA
AGPAT1	ENSG00000204310	chr6:29705703-29706028	test	3595	242552	TRUE	0.54	0.00139222338554701	0.98732705176697	1	106	246041	0.106045344849358	TRUE	1	0.7141985	0.986889336837718	0.0276929306633592	20	0	NA
AGPAT1	ENSG00000204310	chr6:29723163-29724697	test	2867	243280	TRUE	0.16	-0.022167787668204	0.951774757281553	0.48	219	245928	-0.111213415589861	TRUE	1	0.2636104	0.841700408102679	-0.0536299975474279	20	0	NA
AGPAT1	ENSG00000204310	chr6:29737737-29738687	test	2722	243425	TRUE	0.948	-0.00570541115347289	0.99834006829093	1	59	246088	-0.190882998977933	TRUE	1	0.7311574	0.987395402310311	-0.0471395918346805	20	0	NA
AGPAT1	ENSG00000204310	chr6:29748405-29749554	test	2906	243241	TRUE	0.592	-0.0100625969843029	0.991773603477975	0.48	333	245814	-0.0835631338622438	TRUE	1	0.6051465	0.970761073541843	-0.0363874807696629	20	0	NA
AGPAT1	ENSG00000204310	chr6:29752307-29753422	test	2765	243382	TRUE	0.46	-0.0121086080422206	0.981847729529184	0.64	374	245773	-0.0843442208028682	TRUE	1	0.2636104	0.841700408102679	-0.0445022118521498	20	0	NA
AGPAT1	ENSG00000204310	chr6:29758038-29758251	test	2717	243430	TRUE	0.608	-0.00907607154071588	0.992684307298745	0.0411350478659762	85	246062	-0.217496872246823	TRUE	0.610367432515896	0.1354869	0.726569869979716	-0.0526002177003523	20	0	NA
AGPAT1	ENSG00000204310	chr6:29758782-29759248	test	2350	243797	TRUE	0.08	-0.0261149842014867	0.919718547706164	0.88	154	245993	-0.123837315696902	TRUE	1	0.7001184	0.983816753563391	-0.0483196734393383	20	0	NA
AGPAT1	ENSG00000204310	chr6:29759411-29759982	test	2859	243288	TRUE	0.748	-0.00619568608284515	0.995869601354471	1	171	245976	0.0772116257313411	TRUE	1	0.7001184	0.983816753563391	-0.0316853625173957	20	0	NA
AGPAT1	ENSG00000204310	chr6:29760264-29760749	test	3172	242975	TRUE	0.264	-0.0140300265843614	0.962134903640257	0.0937506512467839	207	245940	-0.114989266987417	TRUE	0.727768017057569	0.2574606	0.837270913994329	-0.033490909092619	20	0	NA
AGPAT1	ENSG00000204310	chr6:29769292-29769656	test	2517	243630	TRUE	0.78	-0.000803304509320757	0.995869601354471	0.356385342994836	56	246091	0.18852808255314	TRUE	1	0.6034201	0.970761073541843	0.0387742080745917	19	0	NA
AGPAT1	ENSG00000204310	chr6:29791892-29793373	test	2207	243940	TRUE	0.456	-0.0143580702227766	0.981847729529184	0.648	131	246016	0.108032476438609	TRUE	1	0.1965442	0.790445297672185	-0.0567642773258828	18	0	NA
AGPAT1	ENSG00000204310	chr6:29812946-29813558	test	2965	243182	TRUE	0.62	0.0031810986173384	0.993395963677016	0.88	161	245986	0.098938296758075	TRUE	1	0.8605408	0.996924060331373	0.0227039936036726	20	0	NA
AGPAT1	ENSG00000204310	chr6:29813800-29815780	test	3234	242913	TRUE	0.956	-0.00451937964184879	0.998433484186035	0.72	336	245811	0.070828803290627	TRUE	1	0.4143166	0.909337915040588	-0.0330333265315562	20	0	NA
AGPAT1	ENSG00000204310	chr6:29827334-29828897	test	3000	243147	TRUE	0.368	0.00623779870015095	0.974344255388106	0.227756739822357	147	246000	0.130245327731304	TRUE	0.928145866727731	0.4692627	0.9324118730543	0.0379415568006623	20	0	NA
AGPAT1	ENSG00000204310	chr6:29834676-29835312	test	2332	243815	TRUE	0.876	-0.00443800479822531	0.997650846516792	1	167	245980	0.0697235750523242	TRUE	1	0.99271	0.99997801125977	-0.0251049467343043	20	0	NA
AGPAT1	ENSG00000204310	chr6:29847861-29848382	test	3135	243012	TRUE	0.076	0.0157170014009602	0.913991461798911	1	144	246003	0.0878190039864299	TRUE	1	0.6051465	0.970761073541843	0.0265254086010854	20	0	NA
AGPAT1	ENSG00000204310	chr6:29850094-29850626	test	3203	242944	TRUE	0.208	-0.0179550592157067	0.956624959340778	0.0329925570549544	128	246019	-0.189008574247113	TRUE	0.580997459044268	0.009702	0.362174112073357	-0.059515211893281	20	0	NA
AGPAT1	ENSG00000204310	chr6:29863832-29864500	test	2774	243373	TRUE	0.28	0.00783284913081195	0.965384929055881	0.48	233	245914	-0.104123386899429	TRUE	1	0.3110215	0.859235588439463	-0.0436774186740878	20	0	NA
AGPAT1	ENSG00000204310	chr6:29887280-29888879	test	3037	243110	TRUE	0.252	-0.0172304114920006	0.961238406030243	0.0536874584639846	216	245931	-0.150231729542436	TRUE	0.643728419010669	0.0821154	0.635656866819073	-0.0574593571858786	20	0	NA
AGPAT1	ENSG00000204310	chr6:29917733-29918203	test	2636	243511	TRUE	0.86	-0.00317435640806707	0.997650846516792	0.00250316230364172	60	246087	0.293389242477667	TRUE	0.321294888537291	0.0113855	0.375515547077922	0.0628363121054799	19	0	NA
AGPAT1	ENSG00000204310	chr6:29924848-29925041	test	2429	243718	TRUE	0.48	-0.0132549201148882	0.982489476849068	1	84	246063	-0.138074569939298	TRUE	1	0.8947565	0.998502891228647	-0.0414989820837352	16	0	NA
AGPAT1	ENSG00000204310	chr6:29926083-29927564	test	3442	242705	TRUE	0.992	-0.00399079286038662	0.999734129431793	1	322	245825	-0.0689518178038426	TRUE	1	0.9624669	0.99997801125977	-0.0240103672214642	20	0	NA
AGPAT1	ENSG00000204310	chr6:29934071-29934293	test	2833	243314	TRUE	0.892	-0.00385527823831788	0.998219860001918	0.166611481059687	165	245982	-0.146850921937905	TRUE	0.84188245243129	0.1164468	0.696652826956083	-0.0452319215546962	20	0	NA
AGPAT1	ENSG00000204310	chr6:29941886-29943609	test	2998	243149	TRUE	0.892	-0.00130758321197311	0.998219860001918	0.178882453781622	137	246010	-0.168407326482845	TRUE	0.860594365628992	0.0578878	0.580300160544122	0.0540353615293836	20	0	NA
AGPAT1	ENSG00000204310	chr6:29956599-29956842	test	2675	243472	TRUE	0.34	-0.0167062281922998	0.97247951824102	0.334596937182129	187	245960	-0.13291636447493	TRUE	1	0.3467131	0.876759966367115	-0.0513853954322576	20	0	NA
AGPAT1	ENSG00000204310	chr6:29964667-29966468	test	2661	243486	TRUE	0.812	-0.00873756633791567	0.996578027151465	0.0782161993377225	134	246013	0.150069686502343	TRUE	0.698602480658234	0.1430557	0.733207974447837	-0.0409454688462338	20	0	NA
AGPAT1	ENSG00000204310	chr6:29967104-29967966	test	2630	243517	TRUE	0.332	0.00709444566051198	0.971781010390541	0.8	56	246091	0.174230323860119	TRUE	1	0.1478704	0.733906347521785	0.0495127440609841	20	0	NA
AGPAT1	ENSG00000204310	chr6:29975001-29975708	test	2436	243711	TRUE	0.896	0.000241986245407944	0.998333660665575	1	86	246061	0.106441315728736	TRUE	1	0.9234362	0.99997801125977	0.0333243964661721	20	0	NA
AGPAT1	ENSG00000204310	chr6:29976370-29977471	test	2772	243375	TRUE	0.352	0.0086215378025849	0.974344255388106	0.836	198	245949	-0.0978500251238432	TRUE	1	0.7872434	0.993171133338064	0.0360808790016692	19	0	NA
AGPAT1	ENSG00000204310	chr6:29982251-29982430	test	2354	243793	TRUE	0.744	0.00255074868682881	0.995869601354471	0.252229940364754	118	246029	0.13858497432342	TRUE	0.958827051715882	0.2247999	0.815637726596501	0.0443956568985037	19	0	NA
AGPAT1	ENSG00000204310	chr6:29994672-29995484	test	3179	242968	TRUE	0.656	0.000572472293166371	0.994706572855528	1	112	246035	-0.088608487416812	TRUE	1	0.9919202	0.99997801125977	-0.0193966665023405	20	0	NA
AGPAT1	ENSG00000204310	chr6:30005570-30005755	test	1195	244952	TRUE	0.232	-0.026556655809316	0.958001689440994	1	57	246090	-0.12130147945515	TRUE	1	0.9356301	0.99997801125977	-0.0471910123757449	10	0	NA
AGPAT1	ENSG00000204310	chr6:30006203-30006475	test	2468	243679	TRUE	0.916	-0.00511363502158035	0.99834006829093	0.0674307760875055	74	246073	-0.241948392844485	TRUE	0.676997010864555	0.0066422	0.328456328094576	-0.0663660383139242	20	0	NA
AGPAT1	ENSG00000204310	chr6:30006570-30007933	test	3187	242960	TRUE	0.484	0.00456084851981631	0.982601789264414	1	145	246002	-0.11762978809185	TRUE	1	0.8674728	0.997696344792561	0.0197907326927718	20	0	NA
AGPAT1	ENSG00000204310	chr6:30013249-30013883	test	2386	243761	TRUE	0.976	-0.00412292872157316	0.998976934160245	0.12021537619811	182	245965	0.119696886427824	TRUE	0.770304487971155	0.3082197	0.859235588439463	-0.0431067438052508	20	0	NA
AGPAT1	ENSG00000204310	chr6:30037221-30037673	test	2778	243369	TRUE	0.604	0.00251126743899199	0.992560819101644	0.0808354636398385	68	246079	0.21458185343419	TRUE	0.701548526766158	0.1430557	0.733207974447837	0.05662083284223	20	0	NA
AGPAT1	ENSG00000204310	chr6:30041957-30042353	test	2376	243771	TRUE	0.024	-0.031375060043946	0.86170055669499	0.183457927120167	169	245978	-0.141104696937153	TRUE	0.867638503930965	0.4106139	0.909337915040588	-0.0529693828782346	19	0	NA
AGPAT1	ENSG00000204310	chr6:30047199-30047568	test	535	245612	TRUE	0.708	0.00580129918711947	0.995869601354471	1	178	245969	0.0103921518723418	TRUE	1	0.9353726	0.99997801125977	-0.0064915532195146	4	0	NA
AGPAT1	ENSG00000204310	chr6:30060535-30062064	test	3022	243125	TRUE	0.044	-0.0319440658081631	0.871402666666667	0.48	249	245898	-0.0891159336229488	TRUE	1	0.2944849	0.849066486400681	-0.0600172781884638	20	0	NA
AGPAT1	ENSG00000204310	chr6:30066546-30067702	test	3409	242738	TRUE	0.652	-0.0088699720324712	0.994278396893842	0.08859570851704	136	246011	-0.171947974070621	TRUE	0.718908804470532	0.0817446	0.635656866819073	-0.05429923899241	20	0	NA
AGPAT1	ENSG00000204310	chr6:30074348-30076389	test	3147	243000	TRUE	0.068	-0.026645349342298	0.90860189728492	1	203	245944	-0.101211316333522	TRUE	1	0.3462396	0.876759966367115	-0.0572476727691747	20	0	NA
AGPAT1	ENSG00000204310	chr6:30091888-30092343	test	3277	242870	TRUE	0.692	0.00145033877171752	0.99583703011099	1	151	245996	0.0511436646892953	TRUE	1	0.9985062	0.99997801125977	0.0140333749647196	20	0	NA
AGPAT1	ENSG00000204310	chr6:30097990-30098183	test	2747	243400	TRUE	0.624	0.00152730621293173	0.993956675180845	0.72	88	246059	0.137877631515483	TRUE	1	0.6792338	0.983816753563391	0.0332202833675655	20	0	NA
AGPAT1	ENSG00000204310	chr6:30101688-30103715	test	3065	243082	TRUE	0.94	-0.00605186941462721	0.99834006829093	1	112	246035	0.0987204447750565	TRUE	1	0.1215753	0.701150476908166	-0.0415817321757629	19	0	NA
AGPAT1	ENSG00000204310	chr6:30121511-30121989	test	3040	243107	TRUE	0.852	-0.0066917555360404	0.997310369531888	0.72	102	246045	0.12610352142245	TRUE	1	0.1612725	0.755934473338456	-0.0499860320456631	20	0	NA
AGPAT1	ENSG00000204310	chr6:30127137-30128131	test	3031	243116	TRUE	0.876	-0.000553090140697599	0.997650846516792	0.8	105	246042	0.133700665462019	TRUE	1	0.5340442	0.94906012567417	0.0278715222965479	20	0	NA
AGPAT1	ENSG00000204310	chr6:30130716-30131520	test	2454	243693	TRUE	0.248	0.0128661905006702	0.960103876409819	0.56	145	246002	0.111559285828585	TRUE	1	0.3547735	0.879745738997768	0.0338989608230473	20	0	NA
AGPAT1	ENSG00000204310	chr6:30147145-30147402	test	3219	242928	TRUE	0.912	-0.00518776064843918	0.99834006829093	1	317	245830	-0.0692543422416496	TRUE	1	0.9564658	0.99997801125977	0.0199947276113856	20	0	NA
AGPAT1	ENSG00000204310	chr6:30149290-30149508	test	2446	243701	TRUE	0.308	-0.0183441929421848	0.967945835737642	0.173742551117225	81	246066	0.173009271049879	TRUE	0.854066778390972	0.2390063	0.815637726596501	-0.0494256468650954	18	0	NA
AGPAT1	ENSG00000204310	chr6:30151632-30151995	test	2371	243776	TRUE	0.436	0.00815639813634661	0.981414566126783	0.0784878904755729	136	246011	0.154733797825489	TRUE	0.698602480658234	0.0241494	0.464636378137652	-0.0584298954858642	20	0	NA
AGPAT1	ENSG00000204310	chr6:30152089-30152261	test	1781	244366	TRUE	0.612	0.0048425377720096	0.99298367428004	1	248	245899	0.0593773008909375	TRUE	1	0.8662668	0.997696344792561	-0.0251285028494677	13	0	NA
AGPAT1	ENSG00000204310	chr6:30156222-30156550	test	3198	242949	TRUE	0.824	-0.00140459627441381	0.996578027151465	1	119	246028	0.0892008098702246	TRUE	1	0.9804403	0.99997801125977	-0.0181840111368041	20	0	NA
AGPAT1	ENSG00000204310	chr6:30160564-30160874	test	2433	243714	TRUE	0.78	-0.00725114241985292	0.995869601354471	1	109	246038	-0.113662453864383	TRUE	1	0.9800222	0.99997801125977	-0.0239642492412063	20	0	NA
AGPAT1	ENSG00000204310	chr6:30162341-30162709	test	2261	243886	TRUE	0.668	0.00384064648385785	0.994706572855528	0.64	134	246013	-0.12040084445657	TRUE	1	0.5721737	0.959494133275596	0.0455668144633032	20	0	NA
AGPAT1	ENSG00000204310	chr6:30163042-30164114	test	2807	243340	TRUE	0.296	-0.016479984520112	0.967411745879341	1	111	246036	-0.121536754551028	TRUE	1	0.8976121	0.998502891228647	-0.0350582392437155	19	0	NA
AGPAT1	ENSG00000204310	chr6:30169716-30170337	test	2509	243638	TRUE	0.216	-0.0198702694934592	0.956624959340778	0.56	112	246035	-0.125941267238981	TRUE	1	0.6460739	0.98097605572639	-0.0460906706244316	20	0	NA
AGPAT1	ENSG00000204310	chr6:30171513-30172632	test	3513	242634	TRUE	0.56	0.00135627022677953	0.988604028005878	0.64	276	245871	0.0826038675168883	TRUE	1	0.7783877	0.991058285548114	-0.0288628317496864	20	0	NA
AGPAT1	ENSG00000204310	chr6:30185925-30186543	test	3001	243146	TRUE	0.644	-0.010057923024509	0.994278396893842	1	211	245936	-0.0884954346214064	TRUE	1	0.9476385	0.99997801125977	-0.0279065430850452	19	0	NA
AGPAT1	ENSG00000204310	chr6:30195391-30195892	test	3382	242765	TRUE	0.388	0.00475641426691276	0.977345584607795	1	287	245860	0.0612736461512591	TRUE	1	0.8554497	0.996924060331373	0.0207219110361378	20	0	NA
AGPAT1	ENSG00000204310	chr6:30201759-30202174	test	2698	243449	TRUE	0.56	-0.0110229640159827	0.988604028005878	0.356622883525518	128	246019	-0.153239511582218	TRUE	1	0.6028471	0.970717475462512	-0.0295922017081749	20	0	NA
AGPAT1	ENSG00000204310	chr6:30206874-30207955	test	2894	243253	TRUE	0.656	-0.00806669476036381	0.994706572855528	0.56	247	245900	-0.116846669016299	TRUE	1	0.2763309	0.845181038672631	-0.0388441038301477	20	0	NA
AGPAT1	ENSG00000204310	chr6:30212915-30213890	test	2953	243194	TRUE	0.932	-0.00309841683832968	0.99834006829093	1	39	246108	-0.174799312275983	TRUE	1	0.8339471	0.995767853629691	-0.0371869056124908	20	0	NA
[truncated: 69,247 more rows]
