# Supplementary material for: Region-Level Design and Analysis of CRISPR Perturbation Screens with FRACTEL
Source: bioRxiv. 2026 Jul 7:2026.07.06.736794. Preprint. [Version 1] doi: 10.64898/2026.07.06.736794 (PMC13371058; doi:10.64898/2026.07.06.736794)
Supplement: Supplement 11 [file media-11.gz › media-11]

response_name	response_id	grna_target	element_type	n_nonzero_trt_union	n_nonzero_cntrl_union	pass_qc_union	p_value_union	log_2_fold_change_union	padj_union	p_value_bonf	n_nonzero_trt_bonf	n_nonzero_cntrl_bonf	log_2_fold_change_bonf	pass_qc_bonf	padj_bonf	FRACTEL_pval	FRACTEL_pval_fdr_corr	FRACTEL_effect_size	n_grna	n_sig_grna	grna_type
ABCF1	ENSG00000204574	chr1:156677207-156677419	test	786	217612	TRUE	0.184	0.0456198447134359	0.924492965367965	0.32	67	218331	0.207579452141519	TRUE	1	0.5585595	0.958977216687383	0.0744523683192186	10	0	NA
ABCF1	ENSG00000204574	chr11:17719290-17719635	test	549	217849	TRUE	0.372	0.0422447510612076	0.960871641380259	0.28	69	218329	0.202259050595606	TRUE	1	0.517462	0.947103827996993	0.0743327935000801	10	0	NA
ABCF1	ENSG00000204574	chr11:5254487-5254795	test	752	217646	TRUE	0.284	-0.0313246972543859	0.947657517631732	0.8	39	218359	-0.23205028397435	TRUE	1	0.8203846	1	-0.065596094189207	10	0	NA
ABCF1	ENSG00000204574	chr11:5254682-5254782	test	844	217554	TRUE	0.444	-0.01931197988679	0.972138301008076	1	115	218283	-0.127890866743936	TRUE	1	0.7537218	1	-0.048691427015307	10	0	NA
ABCF1	ENSG00000204574	chr11:5269651-5269865	test	703	217695	TRUE	0.768	0.0117006076265551	0.994208152013731	0.88	65	218333	-0.178610431578021	TRUE	1	0.4509227	0.921249853749058	0.0647601426689459	10	0	NA
ABCF1	ENSG00000204574	chr12:102957453-102957736	test	701	217697	TRUE	0.7	0.0219842522139602	0.991085255540479	1	54	218344	-0.14822452005928	TRUE	1	0.8148377	1	0.05254897033247	10	0	NA
ABCF1	ENSG00000204574	chr12:7789365-7789670	test	133	218265	TRUE	0.848	-0.00197821101307638	0.996082861570575	0.6	13	218385	-0.352011477852141	TRUE	1	0.4403197	0.921249853749058	-0.15067635331701	10	0	NA
ABCF1	ENSG00000204574	chr2:113117714-113127811	test	731	217667	TRUE	0.872	0.00387615975022859	0.996467629079712	0.92	128	218270	0.135186729492736	TRUE	1	0.7164682	1	-0.0384457816408954	10	0	NA
ABCF1	ENSG00000204574	chr2:209424033-209424313	test	656	217742	TRUE	0.288	-0.0274204303050447	0.948646534521751	1	92	218306	-0.139116387711747	TRUE	1	0.5853127	0.967446179783284	-0.0967751327901555	10	0	NA
ABCF1	ENSG00000204574	chr3:181711915-181712221	test	1104	217294	TRUE	0.116	0.0447961341213923	0.890052267327755	0.0720041952530054	119	218279	0.20292312075494	TRUE	0.709783068232891	0.2000732	0.781546286616541	0.0812210689588802	10	0	NA
ABCF1	ENSG00000204574	chr4:112515941-112516776	test	813	217585	TRUE	0.408	-0.0149388835271504	0.96597972843756	0.44	66	218332	-0.190762772054659	TRUE	1	0.6592985	0.986404194358927	-0.0436985159469034	10	0	NA
ABCF1	ENSG00000204574	chr6:29702283-29703026	test	1514	216884	TRUE	0.808	0.0118890191792271	0.995225230901885	0.112756670038867	78	218320	-0.252180373246259	TRUE	0.79085204670112	0.1880898	0.762031986261261	0.0731430161395465	20	0	NA
ABCF1	ENSG00000204574	chr6:29705703-29706028	test	1494	216904	TRUE	0.956	0.0086640737389525	0.999685169282748	1	91	218307	-0.0980011336929054	TRUE	1	0.961781	1	0.0350001332085676	20	0	NA
ABCF1	ENSG00000204574	chr6:29723163-29724697	test	1489	216909	TRUE	0.58	-0.00483832718169852	0.985542262381334	1	64	218334	-0.188176062301328	TRUE	1	0.3254697	0.870437219484596	-0.0648688513246065	20	0	NA
ABCF1	ENSG00000204574	chr6:29737737-29738687	test	1314	217084	TRUE	0.032	-0.0426573604199487	0.766277240490006	5.84554883600541e-07	93	218305	-0.444835105266266	TRUE	0.000411463099480476	6.5e-06	0.00227528108108108	-0.0984809838649577	20	1	NA
ABCF1	ENSG00000204574	chr6:29748405-29749554	test	1443	216955	TRUE	0.632	-0.00953221746575594	0.989286298309942	0.0438635681093169	88	218310	0.25712249329202	TRUE	0.642035150968905	0.0326616	0.469188086246673	-0.0902330535192593	20	0	NA
ABCF1	ENSG00000204574	chr6:29752307-29753422	test	1584	216814	TRUE	0.708	-0.00269136218715937	0.991085255540479	0.0827034649110062	36	218362	-0.429421491901829	TRUE	0.738137251685803	0.2091492	0.789787165952741	-0.0839101220017726	20	0	NA
ABCF1	ENSG00000204574	chr6:29758038-29758251	test	1516	216882	TRUE	0.232	-0.016149954220074	0.936230347150541	0.88	59	218339	-0.234611010768021	TRUE	1	0.6873221	0.99381502342711	-0.0533690841601124	20	0	NA
ABCF1	ENSG00000204574	chr6:29758782-29759248	test	1324	217074	TRUE	0.668	-0.00208296003430752	0.990528511067178	0.120786032700656	62	218336	-0.318661374686777	TRUE	0.802068074783996	0.2849184	0.84872880567345	-0.0937511975007236	20	0	NA
ABCF1	ENSG00000204574	chr6:29759411-29759982	test	1459	216939	TRUE	0.948	0.00450264930722866	0.999480349159038	1	58	218340	0.198284223790515	TRUE	1	0.5327851	0.950026089869758	0.0559568289911525	20	0	NA
ABCF1	ENSG00000204574	chr6:29760264-29760749	test	1598	216800	TRUE	0.984	0.00722764957803612	1	1	65	218333	-0.213026357343548	TRUE	1	0.6223846	0.974645553633468	-0.0529181138163651	20	0	NA
ABCF1	ENSG00000204574	chr6:29769292-29769656	test	1335	217063	TRUE	0.792	0.0045479862324449	0.994728823539308	0.174552317854448	41	218357	-0.315729982442222	TRUE	0.876674252800924	0.4735434	0.927500181483376	-0.0704511273346146	19	0	NA
ABCF1	ENSG00000204574	chr6:29791892-29793373	test	1158	217240	TRUE	0.0144966446433916	0.0651015820122511	0.687627880431527	0.504	84	218314	0.213083976188588	TRUE	1	0.5632099	0.961291993338678	0.090667836538219	18	0	NA
ABCF1	ENSG00000204574	chr6:29812946-29813558	test	1463	216935	TRUE	0.784	-0.00196411095494553	0.994728823539308	1	53	218345	0.189279967483093	TRUE	1	0.4319114	0.916480461542998	0.0585106708151574	20	0	NA
ABCF1	ENSG00000204574	chr6:29813800-29815780	test	1444	216954	TRUE	0.168	0.029418322678713	0.917723782909251	1	43	218355	-0.257624782344706	TRUE	1	0.4507195	0.921249853749058	0.0635243087199431	20	0	NA
ABCF1	ENSG00000204574	chr6:29827334-29828897	test	1347	217051	TRUE	0.368	-0.014665710615559	0.96062018554962	1	57	218341	-0.17448783079884	TRUE	1	0.9676029	1	-0.044785391801693	20	0	NA
ABCF1	ENSG00000204574	chr6:29834676-29835312	test	1472	216926	TRUE	0.972	-0.000534246445138997	0.999920776784729	1	73	218325	0.182270796547772	TRUE	1	0.7453529	1	-0.0565857376502178	20	0	NA
ABCF1	ENSG00000204574	chr6:29847861-29848382	test	1570	216828	TRUE	0.192	-0.0174288976756078	0.927485985562854	0.343719160216251	53	218345	-0.291577505839087	TRUE	1	0.1497061	0.719192836068249	-0.0626207778533838	20	0	NA
ABCF1	ENSG00000204574	chr6:29850094-29850626	test	1626	216772	TRUE	0.6	0.0109652953794719	0.98672954303932	1	142	218256	-0.0957620260845622	TRUE	1	0.9374307	1	0.0494472821333736	20	0	NA
ABCF1	ENSG00000204574	chr6:29863832-29864500	test	1365	217033	TRUE	0.192	0.0336707023518277	0.927485985562854	1	81	218317	0.17274164827928	TRUE	1	0.8060204	1	0.0680254954396022	20	0	NA
ABCF1	ENSG00000204574	chr6:29887280-29888879	test	1523	216875	TRUE	0.604	-0.00618100441485003	0.987144642464246	1	101	218297	-0.183835326040035	TRUE	1	0.9158084	1	-0.0733526696382641	20	0	NA
ABCF1	ENSG00000204574	chr6:29917733-29918203	test	1345	217053	TRUE	0.0115787337305415	-0.0511357188380519	0.617677132616487	0.0930467280086318	64	218334	-0.308211285266667	TRUE	0.757957571324067	0.2459768	0.824204283706995	-0.111055436536255	19	0	NA
ABCF1	ENSG00000204574	chr6:29924848-29925041	test	1303	217095	TRUE	0.16	0.0406822631738244	0.915565826977891	0.171834473646844	73	218325	0.257662476529935	TRUE	0.873785881309922	0.3786179	0.893716034830724	0.0846004617074406	16	0	NA
ABCF1	ENSG00000204574	chr6:29926083-29927564	test	1436	216962	TRUE	0.604	0.0191358358978497	0.987144642464246	1	43	218355	-0.204761493087555	TRUE	1	0.355653	0.881290692741629	0.0860258190495141	20	0	NA
ABCF1	ENSG00000204574	chr6:29934071-29934293	test	1652	216746	TRUE	0.124	0.0322724991930339	0.896170850359992	1	195	218203	0.110878403998297	TRUE	1	0.2393462	0.813821272434755	0.0749206859847453	20	0	NA
ABCF1	ENSG00000204574	chr6:29941886-29943609	test	1472	216926	TRUE	0.98	0.00235999324576475	1	1	48	218350	-0.18441260423612	TRUE	1	0.8002363	1	0.0531586042122106	20	0	NA
ABCF1	ENSG00000204574	chr6:29956599-29956842	test	1228	217170	TRUE	0.896	0.00838177388265748	0.996532391879965	1	61	218337	0.202516313778415	TRUE	1	0.5252084	0.947103827996993	-0.08078450797609	20	0	NA
ABCF1	ENSG00000204574	chr6:29964667-29966468	test	1479	216919	TRUE	0.716	0.000821382923631653	0.991170092621927	0.758204232868855	143	218255	-0.137392369922094	TRUE	1	0.2501731	0.827707735653148	-0.0691849267614129	20	0	NA
ABCF1	ENSG00000204574	chr6:29967104-29967966	test	1367	217031	TRUE	0.416	-0.00936717017061617	0.967050618393726	0.0911911747747206	70	218328	-0.277336926386101	TRUE	0.757957571324067	0.3107047	0.858461257897432	-0.0695246786531263	20	0	NA
ABCF1	ENSG00000204574	chr6:29975001-29975708	test	1443	216955	TRUE	0.456	0.0222924045748156	0.97414903223951	0.96	99	218299	0.170820047866191	TRUE	1	0.2708426	0.835280745347176	0.0748685528774683	20	0	NA
ABCF1	ENSG00000204574	chr6:29976370-29977471	test	1289	217109	TRUE	0.624	0.0187120603421616	0.98893415831022	0.490483417421645	82	218316	0.205305589364809	TRUE	1	0.5356233	0.95197474810203	0.0653309992669664	19	0	NA
ABCF1	ENSG00000204574	chr6:29982251-29982430	test	1154	217244	TRUE	0.972	0.00666091236872712	0.999920776784729	1	91	218307	0.133118422859392	TRUE	1	0.688953	0.99381502342711	-0.0486315608194197	19	0	NA
ABCF1	ENSG00000204574	chr6:29994672-29995484	test	1507	216891	TRUE	0.936	0.00682509720209357	0.998248589355195	0.48	78	218320	0.191849960504466	TRUE	1	0.7529037	1	0.055356914004772	20	0	NA
ABCF1	ENSG00000204574	chr6:30005570-30005755	test	717	217681	TRUE	0.704	-0.00482059512203925	0.991085255540479	0.76	30	218368	0.286594864734665	TRUE	1	0.6000258	0.972218002177496	0.0857209194548203	10	0	NA
ABCF1	ENSG00000204574	chr6:30006203-30006475	test	1350	217048	TRUE	0.472	-0.012175589254487	0.975016880335938	1	62	218336	0.179581475040931	TRUE	1	0.8333116	1	-0.052144506014952	20	0	NA
ABCF1	ENSG00000204574	chr6:30006570-30007933	test	1372	217026	TRUE	0.044	0.0544636951787458	0.791946692512721	1	67	218331	0.165712262621541	TRUE	1	0.8280387	1	0.0748943052839742	20	0	NA
ABCF1	ENSG00000204574	chr6:30013249-30013883	test	1191	217207	TRUE	0.172	0.0348070841391674	0.920485014409222	1	62	218336	-0.195785485155195	TRUE	1	0.5908122	0.967446179783284	0.0869117373247667	20	0	NA
ABCF1	ENSG00000204574	chr6:30037221-30037673	test	1416	216982	TRUE	0.584	0.014054811564709	0.985956270739579	1	67	218331	0.146976116673977	TRUE	1	0.9880484	1	0.0340012147533009	20	0	NA
ABCF1	ENSG00000204574	chr6:30041957-30042353	test	1335	217063	TRUE	0.088	0.0375556784152471	0.864417878868024	0.608	119	218279	-0.148854322233679	TRUE	1	0.1994277	0.780470630024769	0.091792278389388	19	0	NA
ABCF1	ENSG00000204574	chr6:30047199-30047568	test	257	218141	TRUE	0.0195452078039424	0.125084886767197	0.762135580798827	0.012627985359594	74	218324	0.268307286103317	TRUE	0.478784002293084	0.0327549	0.47011121768617	0.142880915792241	4	0	NA
ABCF1	ENSG00000204574	chr6:30060535-30062064	test	1044	217354	TRUE	0.904	0.00125971000164471	0.996532391879965	0.560664898992226	74	218324	-0.206745220959008	TRUE	1	0.8089793	1	-0.0768058019644021	20	0	NA
ABCF1	ENSG00000204574	chr6:30066546-30067702	test	839	217559	TRUE	0.116	-0.0334550004213181	0.890052267327755	1	17	218381	-0.377024780842574	TRUE	1	0.6393141	0.98053255830494	-0.110598926013086	19	0	NA
ABCF1	ENSG00000204574	chr6:30074348-30076389	test	1411	216987	TRUE	0.916	0.00251271743348802	0.996768275175061	1	61	218337	0.16476943910987	TRUE	1	0.9680511	1	0.0490623439071604	20	0	NA
ABCF1	ENSG00000204574	chr6:30091888-30092343	test	1467	216931	TRUE	0.564	-0.00416871406673214	0.984316620459565	0.169997872720332	57	218341	-0.294989395156036	TRUE	0.869979630284753	0.1015285	0.649361244740741	-0.0600905411136687	20	0	NA
ABCF1	ENSG00000204574	chr6:30097990-30098183	test	1504	216894	TRUE	0.872	0.0050695024461771	0.996467629079712	0.64	78	218320	0.19089667398192	TRUE	1	0.554346	0.958977216687383	0.0608945920825413	20	0	NA
ABCF1	ENSG00000204574	chr6:30101688-30103715	test	1530	216868	TRUE	0.568	-0.00255458565621103	0.98493377220627	0.836	126	218272	-0.135481925293583	TRUE	1	0.9012491	1	0.0504777218514767	19	0	NA
ABCF1	ENSG00000204574	chr6:30121511-30121989	test	1567	216831	TRUE	0.584	0.0197200516628726	0.985956270739579	0.364653854576864	66	218332	-0.237471628140264	TRUE	1	0.6717361	0.990903741998816	0.0644761549794287	20	0	NA
ABCF1	ENSG00000204574	chr6:30127137-30128131	test	1451	216947	TRUE	0.492	-0.0011128093488062	0.975946057094026	0.48	70	218328	-0.179929832465392	TRUE	1	0.4165335	0.907023175673956	0.0582487111672091	20	0	NA
ABCF1	ENSG00000204574	chr6:30130716-30131520	test	1360	217038	TRUE	0.536	0.0201512857579473	0.9823007993684	0.64	70	218328	0.180999410455205	TRUE	1	0.4713107	0.927500181483376	0.0645174284982662	20	0	NA
ABCF1	ENSG00000204574	chr6:30147145-30147402	test	1717	216681	TRUE	0.476	0.0236500495611744	0.975359465945767	1	130	218268	0.0992432013636062	TRUE	1	0.8579196	1	0.0685154935549643	20	0	NA
ABCF1	ENSG00000204574	chr6:30149290-30149508	test	1184	217214	TRUE	0.704	0.0139128540631313	0.991085255540479	0.648	87	218311	0.150539509708859	TRUE	1	0.2721421	0.836499815445225	0.0592206626744806	18	0	NA
ABCF1	ENSG00000204574	chr6:30151632-30151995	test	1308	217090	TRUE	0.82	0.00156848645195229	0.995552186854475	1	69	218329	-0.124268375975065	TRUE	1	0.71588	1	0.0475190558100296	20	0	NA
ABCF1	ENSG00000204574	chr6:30152089-30152261	test	854	217544	TRUE	0.296	0.0314662570854072	0.949116231526044	0.178170818143944	66	218332	0.246923233946798	TRUE	0.881261056929009	0.4107609	0.907023175673956	0.0670237103492183	13	0	NA
ABCF1	ENSG00000204574	chr6:30156222-30156550	test	1649	216749	TRUE	0.06	-0.0329068015202629	0.825803224013341	0.72	115	218283	-0.168114079332149	TRUE	1	0.6372129	0.98053255830494	-0.0574719833915046	20	0	NA
ABCF1	ENSG00000204574	chr6:30160564-30160874	test	1203	217195	TRUE	0.9	-0.00103453556276545	0.996532391879965	1	91	218307	-0.191932289814572	TRUE	1	0.4895663	0.934732861261314	-0.0626794805942849	20	0	NA
ABCF1	ENSG00000204574	chr6:30162341-30162709	test	1273	217125	TRUE	0.136	0.0363806654456673	0.908963109591506	1	148	218250	0.134888254875901	TRUE	1	0.6074117	0.974645553633468	0.067405130259317	20	0	NA
ABCF1	ENSG00000204574	chr6:30163042-30164114	test	1215	217183	TRUE	0.696	0.0158195671324526	0.991085255540479	1	40	218358	0.217165487724085	TRUE	1	0.8431513	1	0.0662026401709769	19	0	NA
ABCF1	ENSG00000204574	chr6:30169716-30170337	test	1323	217075	TRUE	0.24	-0.0220401886247215	0.938730977831604	0.0778482011306156	37	218361	-0.390831945688061	TRUE	0.731576521378088	0.2781562	0.844761018599634	-0.0829037957633328	20	0	NA
ABCF1	ENSG00000204574	chr6:30171513-30172632	test	1746	216652	TRUE	0.896	-0.000792762171158978	0.996532391879965	0.330385283845702	79	218319	-0.214677154735053	TRUE	1	0.4713107	0.927500181483376	-0.0499931044752463	20	0	NA
ABCF1	ENSG00000204574	chr6:30185925-30186543	test	1344	217054	TRUE	0.72	0.00996692994199733	0.991312857963708	1	24	218374	-0.288448427060793	TRUE	1	0.5776838	0.965036695998968	-0.0597690997826402	19	0	NA
ABCF1	ENSG00000204574	chr6:30195391-30195892	test	1467	216931	TRUE	0.48	-0.00971517645815023	0.975366359196961	0.407136917090956	94	218304	-0.207645471804979	TRUE	1	0.5570222	0.958977216687383	-0.0598869670711634	20	0	NA
ABCF1	ENSG00000204574	chr6:30201759-30202174	test	1433	216965	TRUE	0.468	0.0217442201132234	0.974532069970846	0.48	129	218269	-0.149812632814435	TRUE	1	0.4306925	0.916435069823224	0.083615460810779	20	0	NA
ABCF1	ENSG00000204574	chr6:30206874-30207955	test	1353	217045	TRUE	0.00954141679085671	-0.0568703873528882	0.567905433206432	0.0177245111201607	43	218355	-0.445709484622576	TRUE	0.531146389693002	0.087667	0.627134245370978	-0.11490652625277	20	0	NA
ABCF1	ENSG00000204574	chr6:30212915-30213890	test	1505	216893	TRUE	0.536	0.025057372576045	0.9823007993684	0.000537878691399818	42	218356	-0.604814304715977	TRUE	0.11767550100564	0.0038044	0.217195823767606	0.0896381956600748	20	1	NA
ABCF1	ENSG00000204574	chr6:30214044-30214752	test	1438	216960	TRUE	0.804	0.0100012555599411	0.994983989470703	1	73	218325	0.170763422789182	TRUE	1	0.9188078	1	0.0497839022058903	19	0	NA
ABCF1	ENSG00000204574	chr6:30219237-30219674	test	1439	216959	TRUE	0.268	0.0241128932837897	0.945634746793972	1	85	218313	0.13391091397678	TRUE	1	0.9556401	1	0.0525605182314856	20	0	NA
ABCF1	ENSG00000204574	chr6:30238308-30239117	test	1236	217162	TRUE	0.816	0.0145202672838183	0.995552186854475	0.382831069382653	40	218358	0.33074995264811	TRUE	1	0.702644	0.997496934233602	0.0736415479957855	20	0	NA
ABCF1	ENSG00000204574	chr6:30259125-30260790	test	1331	217067	TRUE	0.712	0.0141269714390329	0.991170092621927	1	108	218290	0.143253989014798	TRUE	1	0.6180041	0.974645553633468	-0.059204416631766	20	0	NA
ABCF1	ENSG00000204574	chr6:30272132-30272381	test	1076	217322	TRUE	0.648	-0.00752532975556885	0.990528511067178	0.48	101	218297	-0.185290931640453	TRUE	1	0.578729	0.966184551857485	-0.0651061855573737	15	0	NA
ABCF1	ENSG00000204574	chr6:30288810-30289200	test	1405	216993	TRUE	0.688	-0.00316075432691543	0.990528511067178	0.387838192068397	15	218383	-0.469486776366076	TRUE	1	0.7064702	0.998466999406386	-0.0800931081979864	20	0	NA
ABCF1	ENSG00000204574	chr6:30308057-30310057	test	1562	216836	TRUE	0.572	-0.00364794795096923	0.985200268973033	1	111	218287	0.11571359483797	TRUE	1	0.9953594	1	-0.0264345168695534	20	0	NA
ABCF1	ENSG00000204574	chr6:30319613-30319898	test	1337	217061	TRUE	0.116	-0.0260937499013016	0.890052267327755	1	60	218338	-0.140456715154274	TRUE	1	0.9742394	1	-0.0500964205082815	20	0	NA
ABCF1	ENSG00000204574	chr6:30325707-30327514	test	1486	216912	TRUE	0.332	-0.0135167219563954	0.952173436293436	1	72	218326	-0.171706358112738	TRUE	1	0.6219569	0.974645553633468	-0.0581360844794641	19	0	NA
ABCF1	ENSG00000204574	chr6:30340648-30340869	test	1255	217143	TRUE	0.8	-0.000270900243722894	0.994983989470703	0.76	70	218328	0.207142773410299	TRUE	1	0.3486071	0.881290692741629	0.0668805514449121	19	0	NA
ABCF1	ENSG00000204574	chr6:30344242-30345731	test	626	217772	TRUE	0.204	-0.0270637561620768	0.931251474926254	0.368030560672609	21	218377	-0.423623948389135	TRUE	1	0.6933938	0.995331148975973	-0.0930452330768251	19	0	NA
ABCF1	ENSG00000204574	chr6:30357430-30358526	test	1346	217052	TRUE	0.023762022462694	-0.0409386459351038	0.762135580798827	0.0460890147464165	96	218302	-0.250993707711435	TRUE	0.650834170854271	0.1260848	0.688462068644139	-0.0999684230852687	19	0	NA
ABCF1	ENSG00000204574	chr6:30360164-30360578	test	1395	217003	TRUE	0.372	-0.013765663789461	0.960871641380259	1	43	218355	-0.170548335880279	TRUE	1	0.7873485	1	-0.0582364581304841	20	0	NA
ABCF1	ENSG00000204574	chr6:30363554-30363784	test	1476	216922	TRUE	0.676	-0.00974542076236151	0.990528511067178	0.64	98	218300	-0.176184718194765	TRUE	1	0.376958	0.891792867570233	-0.063721712228868	20	0	NA
ABCF1	ENSG00000204574	chr6:30396705-30398221	test	1361	217037	TRUE	0.684	-0.00690608717739138	0.990528511067178	0.070792703216605	60	218338	0.310001251137435	TRUE	0.709783068232891	0.2599111	0.831642136958453	0.0606922988365279	20	0	NA
ABCF1	ENSG00000204574	chr6:30411464-30412023	test	1219	217179	TRUE	0.076	-0.0375343594715627	0.85341738473167	1	108	218290	-0.141790447333805	TRUE	1	0.2256117	0.802450499328052	-0.0760527150451214	17	0	NA
ABCF1	ENSG00000204574	chr6:30444058-30444398	test	1373	217025	TRUE	0.6	-0.00143298696767413	0.98672954303932	1	57	218341	0.218695673117396	TRUE	1	0.9257065	1	0.045286287117561	20	0	NA
ABCF1	ENSG00000204574	chr6:30446257-30448256	test	1222	217176	TRUE	0.092	0.0430902739436698	0.864716183727698	0.190318903043308	71	218327	0.247476389390642	TRUE	0.895373616948136	0.4953235	0.939547721528998	0.0764332398794024	20	0	NA
ABCF1	ENSG00000204574	chr6:30447259-30447756	test	1369	217029	TRUE	0.064	-0.0362960713702059	0.832425844860795	0.480492078310206	58	218340	-0.278325271168829	TRUE	1	0.613592	0.974645553633468	-0.0713135930192333	20	0	NA
ABCF1	ENSG00000204574	chr6:30453099-30454130	test	1340	217058	TRUE	0.00307419260356947	-0.0611732095478719	0.342359971193019	0.48	94	218304	-0.193057505668883	TRUE	1	0.0137953	0.357784146671887	-0.104987194428935	20	0	NA
ABCF1	ENSG00000204574	chr6:30463701-30464128	test	1462	216936	TRUE	0.096	0.0363443024902006	0.86973728503476	1	49	218349	0.167545018224612	TRUE	1	0.9714975	1	0.0594183470387197	19	0	NA
ABCF1	ENSG00000204574	chr6:30464762-30464931	test	1515	216883	TRUE	0.66	0.0147204496120437	0.990528511067178	1	184	218214	-0.0791835407120025	TRUE	1	0.9111933	1	0.0491187400797136	20	0	NA
ABCF1	ENSG00000204574	chr6:30466076-30467154	test	1273	217125	TRUE	0.212	-0.022375789517133	0.932581546843539	0.988	67	218331	-0.221954719129057	TRUE	1	0.2927397	0.84872880567345	-0.0727070440111277	19	0	NA
ABCF1	ENSG00000204574	chr6:30480607-30480869	test	1407	216991	TRUE	0.48	0.025339681069803	0.975366359196961	0.96	60	218338	0.18329468369372	TRUE	1	0.9144324	1	0.0729221822685458	20	0	NA
ABCF1	ENSG00000204574	chr6:30481175-30482541	test	1552	216846	TRUE	0.78	-0.00282046814681891	0.994681110405329	1	99	218299	-0.145352141520508	TRUE	1	0.4507195	0.921249853749058	-0.0737401466260936	20	0	NA
ABCF1	ENSG00000204574	chr6:30483757-30483993	test	1077	217321	TRUE	0.0331217987494849	0.0592212996531636	0.774208453966416	0.96	81	218317	0.155688344069068	TRUE	1	0.6180989	0.974645553633468	0.0705949386760354	16	0	NA
ABCF1	ENSG00000204574	chr6:30489143-30490745	test	1458	216940	TRUE	0.16	0.037325634844517	0.915565826977891	1	62	218336	0.155019228111043	TRUE	1	0.9310241	1	0.060656299687095	20	0	NA
ABCF1	ENSG00000204574	chr6:30495980-30497165	test	1197	217201	TRUE	0.332	-0.0164362303602466	0.952173436293436	1	75	218323	-0.186871092414789	TRUE	1	0.8356838	1	-0.0477429342184719	20	0	NA
ABCF1	ENSG00000204574	chr6:30500581-30501186	test	1355	217043	TRUE	0.708	-0.00264180405758241	0.991085255540479	0.210553784928894	96	218302	-0.188311685487888	TRUE	0.924096374410391	0.5243853	0.947103827996993	0.0597684640868303	20	0	NA
ABCF1	ENSG00000204574	chr6:30507742-30508763	test	1396	217002	TRUE	0.6	0.0204860998534273	0.98672954303932	0.72	57	218341	-0.207267145360799	TRUE	1	0.7230544	1	0.0677136715311316	20	0	NA
ABCF1	ENSG00000204574	chr6:30508894-30509757	test	1509	216889	TRUE	0.488	-0.00591515797044306	0.975382843612098	0.106615573888084	49	218349	-0.335731574192507	TRUE	0.782531023366572	0.0874277	0.627134245370978	-0.089807918697473	20	0	NA
ABCF1	ENSG00000204574	chr6:30515018-30515605	test	1237	217161	TRUE	0.46	0.0199786492132548	0.974232600575942	1	58	218340	0.19964321802669	TRUE	1	0.705584	0.997755402816901	0.0618057143194941	20	0	NA
ABCF1	ENSG00000204574	chr6:30515789-30516822	test	1448	216950	TRUE	0.3	0.027791824802738	0.949116231526044	0.988	44	218354	0.227695515450878	TRUE	1	0.1764254	0.756226247140588	0.0833664054262506	19	0	NA
ABCF1	ENSG00000204574	chr6:30529488-30530455	test	1450	216948	TRUE	0.752	0.0135168027674513	0.993513659647126	0.145022105198734	89	218309	0.232677050032062	TRUE	0.835656303065256	0.4212222	0.909869650531649	0.0568713509764507	20	0	NA
ABCF1	ENSG00000204574	chr6:30532361-30533007	test	1393	217005	TRUE	0.716	0.0137878027645719	0.991170092621927	0.88	37	218361	-0.25519443435294	TRUE	1	0.651678	0.984115099552733	0.0580828461088043	20	0	NA
ABCF1	ENSG00000204574	chr6:30541492-30542052	test	1323	217075	TRUE	0.28	-0.0190629486066825	0.947030325107003	0.135964846130743	135	218263	-0.181172257278014	TRUE	0.826373108648221	0.4045659	0.907023175673956	-0.05686066787476	20	0	NA
ABCF1	ENSG00000204574	chr6:30543023-30543229	test	1337	217061	TRUE	0.36	-0.0135641066760199	0.957126597229679	0.374016145415678	92	218306	-0.199868830806685	TRUE	1	0.3372388	0.874433965986774	-0.0775599460069546	20	0	NA
ABCF1	ENSG00000204574	chr6:30544696-30545170	test	1257	217141	TRUE	0.764	-0.00174527859069729	0.994208152013731	1	52	218346	-0.210388867942849	TRUE	1	0.7189726	1	-0.0649125442028829	20	0	NA
ABCF1	ENSG00000204574	chr6:30555370-30557804	test	1120	217278	TRUE	0.228	-0.0164526159582454	0.93491956941761	1	24	218374	-0.277798768550557	TRUE	1	0.9310241	1	-0.0596481205371192	20	0	NA
ABCF1	ENSG00000204574	chr6:30562461-30563161	test	1411	216987	TRUE	0.00231092762615623	-0.0590846693339915	0.288447827705008	0.0801305942946179	46	218352	-0.346251452209775	TRUE	0.73228093193165	0.0518854	0.542763224939584	-0.09210232967308	20	0	NA
ABCF1	ENSG00000204574	chr6:30563246-30563598	test	1304	217094	TRUE	0.000364757396324064	-0.072642142989066	0.0856265129682997	0.269437038248536	126	218272	-0.161976133833487	TRUE	0.997474714344694	0.0227965	0.431178405045744	-0.122087056546059	19	0	NA
ABCF1	ENSG00000204574	chr6:30570784-30571978	test	1003	217395	TRUE	1.82190428805144e-12	-0.181021060877194	1.24158598551146e-09	4.84848153200481e-09	56	218342	-0.710648072703889	TRUE	4.90590573514949e-06	0	1e-07	-0.329889064791847	19	3	NA
ABCF1	ENSG00000204574	chr6:30590211-30591236	test	1439	216959	TRUE	0.0141598333523708	-0.0408770424627756	0.678147376690816	0.00438968095412898	29	218369	-0.595392747508377	TRUE	0.332473927509675	0.0260847	0.445814991448931	-0.11159772330926	20	0	NA
ABCF1	ENSG00000204574	chr6:30597208-30598002	test	1495	216903	TRUE	0.108	-0.0237556960194492	0.880705675705346	0.56	102	218296	-0.181606009091262	TRUE	1	0.4353854	0.917109186910841	-0.0816757504505551	20	0	NA
ABCF1	ENSG00000204574	chr6:30598724-30599913	test	1470	216928	TRUE	0.128	-0.0305178132349917	0.902598063413708	0.56	67	218331	-0.236079321646731	TRUE	1	0.0415734	0.511494970070089	-0.0850618994649528	20	0	NA
ABCF1	ENSG00000204574	chr6:30614391-30614769	test	1301	217097	TRUE	0.316	0.029515323407179	0.950200218596932	0.96	47	218351	-0.246990727601917	TRUE	1	0.7739201	1	0.0704904804743788	20	0	NA
ABCF1	ENSG00000204574	chr6:30614891-30615577	test	954	217444	TRUE	0.996	0.0098732800101009	1	1	46	218352	0.266121322316222	TRUE	1	0.4702325	0.927500181483376	-0.0829552506423054	20	0	NA
ABCF1	ENSG00000204574	chr6:30615799-30616364	test	1265	217133	TRUE	0.856	0.0113742506681316	0.996310498276402	0.0536797400868937	78	218320	0.289082927227363	TRUE	0.673810479375697	0.2120369	0.791599537080595	-0.0733743466698679	20	0	NA
ABCF1	ENSG00000204574	chr6:30616759-30618138	test	681	217717	TRUE	0.396	-0.0191747884579963	0.962919863820872	0.88	63	218335	-0.230904886044297	TRUE	1	0.613592	0.974645553633468	-0.0917391723131274	20	0	NA
ABCF1	ENSG00000204574	chr6:30625977-30627634	test	1311	217087	TRUE	0.816	0.0146366786360352	0.995552186854475	1	67	218331	-0.132449187704216	TRUE	1	0.3082953	0.856948065587494	0.0592578160407388	19	0	NA
ABCF1	ENSG00000204574	chr6:30631690-30632204	test	1309	217089	TRUE	0.648	-0.00260639941168339	0.990528511067178	0.297754932184019	97	218301	-0.198182470452444	TRUE	1	0.1368071	0.70282849647373	-0.0770913209443715	20	0	NA
ABCF1	ENSG00000204574	chr6:30633657-30637057	test	1380	217018	TRUE	0.284	-0.0212630318628675	0.947657517631732	1	40	218358	-0.164351604613123	TRUE	1	0.9019555	1	-0.0566684418619628	18	0	NA
ABCF1	ENSG00000204574	chr6:30646087-30646314	test	1303	217095	TRUE	0.496	-0.0113678115259959	0.976992813767866	0.988	78	218320	0.184141701288558	TRUE	1	0.559443	0.958977216687383	-0.0485485085309816	19	0	NA
ABCF1	ENSG00000204574	chr6:30646459-30646765	test	1420	216978	TRUE	0.84	0.00635568584699908	0.995635306822513	1	42	218356	-0.281610942003914	TRUE	1	0.9408547	1	-0.0384953531670866	19	0	NA
ABCF1	ENSG00000204574	chr6:30646848-30648070	test	1374	217024	TRUE	0.536	-0.00615584230056121	0.9823007993684	1	38	218360	-0.168160194637232	TRUE	1	0.5908122	0.967446179783284	0.0593010598207489	20	0	NA
ABCF1	ENSG00000204574	chr6:30652776-30653012	test	1296	217102	TRUE	0.392	0.0282244839356929	0.962870010912338	0.509964658409156	67	218331	0.219734895465597	TRUE	1	0.2123196	0.792106962599378	0.0926519211495684	18	0	NA
ABCF1	ENSG00000204574	chr6:30666373-30666625	test	1791	216607	TRUE	0.648	-0.00262631491806076	0.990528511067178	0.72	100	218298	-0.181285743898731	TRUE	1	0.8688678	1	-0.0475354833022645	20	0	NA
ABCF1	ENSG00000204574	chr6:30670839-30671068	test	1436	216962	TRUE	0.476	0.0235915731260732	0.975359465945767	0.8	63	218335	0.21721723480676	TRUE	1	0.1822202	0.758745924632376	0.0714370202788358	20	0	NA
ABCF1	ENSG00000204574	chr6:30672186-30673296	test	303	218095	TRUE	0.204	-0.0641710356346452	0.931251474926254	1	15	218383	-0.39485848451069	TRUE	1	0.7996659	1	-0.17526489313721	16	0	NA
ABCF1	ENSG00000204574	chr6:30678987-30679540	test	1257	217141	TRUE	0.608	-0.00609507676367782	0.987251547332074	1	122	218276	-0.113416684765556	TRUE	1	0.8040114	1	-0.0497210696180739	20	0	NA
ABCF1	ENSG00000204574	chr6:30682129-30682401	test	1414	216984	TRUE	0.084	-0.0279867999482946	0.858858086717137	0.0259305193404546	30	218368	-0.555512334715976	TRUE	0.578792712272258	0.1199222	0.680967279733637	-0.0829761503820787	20	0	NA
ABCF1	ENSG00000204574	chr6:30682482-30683008	test	1309	217089	TRUE	0.72	-0.00318191572625603	0.991312857963708	1	52	218346	0.185278128002665	TRUE	1	0.8002363	1	0.070131906980215	20	0	NA
ABCF1	ENSG00000204574	chr6:30684704-30684912	test	1437	216961	TRUE	0.536	-0.00756306405279816	0.9823007993684	1	91	218307	-0.116631400528084	TRUE	1	0.9840919	1	-0.0256148264537242	20	0	NA
ABCF1	ENSG00000204574	chr6:30685474-30685641	test	1401	216997	TRUE	0.624	-0.00670323502442249	0.98893415831022	0.56	59	218339	-0.2322763742099	TRUE	1	0.8086788	1	-0.0601027091555659	20	0	NA
ABCF1	ENSG00000204574	chr6:30686482-30687998	test	1630	216768	TRUE	0.104	-0.0231586347116339	0.877866363636364	1	135	218263	-0.134945589477197	TRUE	1	0.9548432	1	-0.0425924215580583	20	0	NA
ABCF1	ENSG00000204574	chr6:30690559-30691273	test	1323	217075	TRUE	0.408	0.0214865601405976	0.96597972843756	0.88	100	218298	0.16418958876774	TRUE	1	0.3332293	0.874433965986774	-0.0705763549771813	20	0	NA
ABCF1	ENSG00000204574	chr6:30700400-30700858	test	1478	216920	TRUE	0.324	0.0304500027339922	0.952022819631135	1	66	218332	0.189928118395181	TRUE	1	0.7296622	1	0.0627676151660899	20	0	NA
ABCF1	ENSG00000204574	chr6:30707151-30707854	test	1475	216923	TRUE	0.0067482070950873	0.0619942413154033	0.490853770748502	0.472759209718819	55	218343	0.261456622682695	TRUE	1	0.1828102	0.758745924632376	0.0948347797269077	20	0	NA
ABCF1	ENSG00000204574	chr6:30708107-30708404	test	1501	216897	TRUE	0.704	0.0160404403430825	0.991085255540479	0.537979337275464	63	218335	0.235565610403449	TRUE	1	0.5109725	0.945956465265866	0.0694260629306128	20	0	NA
ABCF1	ENSG00000204574	chr6:30711844-30712032	test	1547	216851	TRUE	0.784	0.0012697558158159	0.994728823539308	0.72	81	218317	0.195939676548427	TRUE	1	0.8257675	1	0.0489487471549826	20	0	NA
ABCF1	ENSG00000204574	chr6:30716974-30717822	test	1040	217358	TRUE	0.24	0.035292692500221	0.938730977831604	0.56	78	218320	0.227007622173269	TRUE	1	0.3090609	0.856948065587494	0.0891017373316653	20	0	NA
ABCF1	ENSG00000204574	chr6:30719778-30720487	test	1283	217115	TRUE	0.06	-0.0417338893316419	0.825803224013341	0.56	50	218348	-0.262464927343748	TRUE	1	0.3168295	0.865113035594721	-0.0845287562677087	20	0	NA
ABCF1	ENSG00000204574	chr6:30720841-30721102	test	1409	216989	TRUE	0.652	0.00707990630608579	0.990528511067178	1	95	218303	-0.151745650187751	TRUE	1	0.8667626	1	-0.0443733817611484	20	0	NA
ABCF1	ENSG00000204574	chr6:30721303-30721829	test	1234	217164	TRUE	0.736	-0.00536171454867662	0.992535056824371	0.76	79	218319	0.207933946972381	TRUE	1	0.3791096	0.893716034830724	-0.0732593972944981	19	0	NA
ABCF1	ENSG00000204574	chr6:30724917-30725281	test	1437	216961	TRUE	0.42	-0.0107498399580428	0.967050618393726	0.211273652909512	80	218318	-0.22100384864443	TRUE	0.925439342297041	0.527966	0.948327590131196	-0.0498756685263624	19	0	NA
ABCF1	ENSG00000204574	chr6:30725419-30726603	test	1378	217020	TRUE	0.0216282402303048	-0.0441421509343551	0.762135580798827	0.0693419799998896	86	218312	-0.263520500527125	TRUE	0.709783068232891	0.0079249	0.292950954683118	-0.117627484829654	20	0	NA
ABCF1	ENSG00000204574	chr6:30728282-30728481	test	1624	216774	TRUE	0.904	-0.00260150808323045	0.996532391879965	1	66	218332	0.144947931432106	TRUE	1	0.8438459	1	-0.0412964699222519	20	0	NA
ABCF1	ENSG00000204574	chr6:30730066-30731526	test	1650	216748	TRUE	0.212	-0.024840781965874	0.932581546843539	0.40226585698397	76	218322	-0.212560592617302	TRUE	1	0.0150753	0.36898452315197	-0.0901383213815086	20	0	NA
ABCF1	ENSG00000204574	chr6:30742057-30744943	test	1495	216903	TRUE	0.0136034929309664	0.0575270813213045	0.664352465165645	0.232927501147877	32	218366	0.367058407758839	TRUE	0.952743911882373	0.3584182	0.881290692741629	0.0982695536682104	20	0	NA
ABCF1	ENSG00000204574	chr6:30752235-30753014	test	1438	216960	TRUE	0.648	-0.00231769064507592	0.990528511067178	1	117	218281	-0.126998849009105	TRUE	1	0.7436811	1	-0.045984059425478	20	0	NA
ABCF1	ENSG00000204574	chr6:30757410-30757958	test	1448	216950	TRUE	0.524	0.0202633668299739	0.98100269677647	0.498435727308288	85	218313	0.198164903563506	TRUE	1	0.2548545	0.828760328379939	0.0735495698034061	20	0	NA
ABCF1	ENSG00000204574	chr6:30758826-30759331	test	1571	216827	TRUE	0.16	0.035172346540286	0.915565826977891	0.134640412260598	115	218283	-0.208582829741346	TRUE	0.826373108648221	0.2021754	0.784450242852007	0.0899859854047711	20	0	NA
ABCF1	ENSG00000204574	chr6:30763624-30764557	test	1411	216987	TRUE	0.38	0.0241359167880515	0.961238889834837	1	114	218284	0.150133719621341	TRUE	1	0.7368276	1	0.0655232859708396	20	0	NA
ABCF1	ENSG00000204574	chr6:30765581-30765804	test	1315	217083	TRUE	0.668	-0.0067390378279728	0.990528511067178	1	71	218327	-0.178794329150132	TRUE	1	0.7932505	1	-0.0561671353559356	20	0	NA
ABCF1	ENSG00000204574	chr6:30766589-30766750	test	1688	216710	TRUE	0.704	0.0152811051160417	0.991085255540479	0.96	107	218291	-0.199417354175373	TRUE	1	0.4154456	0.907023175673956	0.0544877315035931	20	0	NA
ABCF1	ENSG00000204574	chr6:30767368-30767935	test	1443	216955	TRUE	0.096	0.0448100821617869	0.86973728503476	0.64	137	218261	0.157135370971925	TRUE	1	0.4306925	0.916435069823224	0.079009853588098	20	0	NA
ABCF1	ENSG00000204574	chr6:30768976-30769922	test	1397	217001	TRUE	0.872	0.00454065983921348	0.996467629079712	0.202252076119184	71	218327	0.261687119746114	TRUE	0.912963888179514	0.5127836	0.946981131831404	-0.0532602030228437	20	0	NA
ABCF1	ENSG00000204574	chr6:30779094-30779523	test	933	217465	TRUE	0.736	0.0142917158292164	0.992535056824371	0.54	37	218361	0.306867244471649	TRUE	1	0.4048828	0.907023175673956	0.0903182692410245	15	0	NA
ABCF1	ENSG00000204574	chr6:30781581-30782706	test	1536	216862	TRUE	0.768	0.0132455020652662	0.994208152013731	0.42816621910003	143	218255	0.161691335889136	TRUE	1	0.1764254	0.756226247140588	0.0764546247827423	19	0	NA
ABCF1	ENSG00000204574	chr6:30785901-30786213	test	140	218258	TRUE	0.26	0.0766183409090164	0.944034607488513	0.64	52	218346	0.117206954202436	TRUE	1	0.4102233	0.907023175673956	0.0852331244921972	2	0	NA
ABCF1	ENSG00000204574	chr6:30790763-30791280	test	1254	217144	TRUE	0.864	0.0055787748536702	0.99637930820344	1	52	218346	-0.16320213847098	TRUE	1	0.9459528	1	-0.0393951623054333	20	0	NA
ABCF1	ENSG00000204574	chr6:30793355-30794059	test	1443	216955	TRUE	0.516	-0.00933311448627649	0.980356446786198	0.72	94	218304	-0.192500993356714	TRUE	1	0.8688678	1	-0.0522744052897896	20	0	NA
ABCF1	ENSG00000204574	chr6:30795771-30796496	test	1331	217067	TRUE	0.04	-0.0409513876982657	0.781083070452156	1	77	218321	-0.149986883925732	TRUE	1	0.2095513	0.789787165952741	-0.0818274136137434	20	0	NA
ABCF1	ENSG00000204574	chr6:30799159-30799421	test	1255	217143	TRUE	0.812	-0.00321076513113461	0.995414925570189	0.576	72	218326	-0.213403007852638	TRUE	1	0.2663875	0.834729338529852	0.0533137080892187	18	0	NA
ABCF1	ENSG00000204574	chr6:30802576-30803273	test	1626	216772	TRUE	0.424	-0.0089160226892675	0.967711669636822	0.56	45	218353	-0.323510366028371	TRUE	1	0.1566713	0.729731465981013	-0.09411487822459	20	0	NA
ABCF1	ENSG00000204574	chr6:30810746-30811218	test	1480	216918	TRUE	0.08	0.0440420729639648	0.857624476836484	0.186805822677028	51	218347	0.288732133644853	TRUE	0.893572481468904	0.4895663	0.934732861261314	0.083738480683466	20	0	NA
ABCF1	ENSG00000204574	chr6:30812806-30815582	test	1451	216947	TRUE	0.852	0.0101780717800242	0.996310498276402	1	65	218333	0.171162909226541	TRUE	1	0.185239	0.758745924632376	0.0744922639308618	20	0	NA
ABCF1	ENSG00000204574	chr6:30818556-30818778	test	1307	217091	TRUE	0.844	0.00901287044297661	0.995635306822513	0.165815764016535	45	218353	-0.326869053819189	TRUE	0.866051902563286	0.3125129	0.860666427583567	-0.0704175051205003	18	0	NA
ABCF1	ENSG00000204574	chr6:30819960-30820556	test	1719	216679	TRUE	0.192	0.0298434959114622	0.927485985562854	0.434878274064522	200	218198	0.142152444358444	TRUE	1	0.3858392	0.898266282484901	0.0654566237723833	20	0	NA
ABCF1	ENSG00000204574	chr6:30821832-30824781	test	1520	216878	TRUE	0.684	-0.00123666333387495	0.990528511067178	0.350032339533043	55	218343	-0.276931008839963	TRUE	1	0.3254697	0.870437219484596	-0.0751532325225117	20	0	NA
ABCF1	ENSG00000204574	chr6:30821835-30822246	test	1573	216825	TRUE	0.0302929647253935	-0.040812042449897	0.766277240490006	0.88	42	218356	-0.249967214301513	TRUE	1	0.5590134	0.958977216687383	-0.0825595779235968	20	0	NA
ABCF1	ENSG00000204574	chr6:30827960-30829342	test	1553	216845	TRUE	0.42	0.0262024674572081	0.967050618393726	1	87	218311	0.173441288815575	TRUE	1	0.3665772	0.890572984192955	0.0728738025079718	20	0	NA
ABCF1	ENSG00000204574	chr6:30829685-30830050	test	1570	216828	TRUE	0.456	0.0235686583807644	0.97414903223951	0.48	86	218312	-0.179450639175125	TRUE	1	0.3380843	0.874433965986774	0.062867123601993	20	0	NA
ABCF1	ENSG00000204574	chr6:30834361-30835150	test	1453	216945	TRUE	0.448	0.0232220444367157	0.973123022487353	1	68	218330	-0.16078242221729	TRUE	1	0.7569875	1	0.0581997227302431	20	0	NA
ABCF1	ENSG00000204574	chr6:30837850-30838025	test	908	217490	TRUE	0.14	-0.034276766608845	0.909430695233931	1	64	218334	-0.203822856214819	TRUE	1	0.4549984	0.923689971071193	-0.0734995802893808	14	0	NA
ABCF1	ENSG00000204574	chr6:30838353-30838890	test	1236	217162	TRUE	0.304	-0.0170122143050966	0.949158253120928	0.64	80	218318	-0.225074191280106	TRUE	1	0.2116201	0.79072727689112	-0.0874570755984366	20	0	NA
ABCF1	ENSG00000204574	chr6:30839707-30840061	test	1425	216973	TRUE	0.908	0.00216381188929526	0.996532391879965	0.33978885758769	126	218272	0.173401753860901	TRUE	1	0.0333089	0.474278308311346	-0.075741502777679	19	0	NA
ABCF1	ENSG00000204574	chr6:30840712-30841135	test	1352	217046	TRUE	0.192	-0.0259113253387191	0.927485985562854	0.000151879442734202	74	218324	-0.456507887458124	TRUE	0.0534533095248992	0.0011492	0.12606005959596	-0.0849320710373352	19	1	NA
ABCF1	ENSG00000204574	chr6:30842041-30842500	test	1359	217039	TRUE	0.388	0.0251615309298652	0.962497595511622	1	70	218328	0.141098986867271	TRUE	1	0.9856768	1	0.0475813456474442	20	0	NA
ABCF1	ENSG00000204574	chr6:30843326-30843522	test	1631	216767	TRUE	0.268	-0.0175992618424741	0.945634746793972	0.64	78	218320	-0.174733584349197	TRUE	1	0.5225329	0.947103827996993	-0.0494206556417674	20	0	NA
ABCF1	ENSG00000204574	chr6:30844084-30844576	test	1326	217072	TRUE	0.612	-0.00110720988702928	0.987251547332074	0.48	101	218297	-0.19882874007842	TRUE	1	0.7674443	1	-0.0543377095614357	20	0	NA
ABCF1	ENSG00000204574	chr6:30844980-30845510	test	1286	217112	TRUE	0.788	-0.00333227992994267	0.994728823539308	1	55	218343	-0.16697177811398	TRUE	1	0.8748708	1	-0.0458485624584172	19	0	NA
ABCF1	ENSG00000204574	chr6:30847422-30848551	test	1471	216927	TRUE	0.764	-0.000501276630750835	0.994208152013731	0.207047823889631	52	218346	-0.297779178592102	TRUE	0.918052344601963	0.519539	0.947103827996993	-0.0607808854832211	20	0	NA
ABCF1	ENSG00000204574	chr6:30855845-30856055	test	1365	217033	TRUE	0.984	0.00269393215471725	1	0.611471999733793	77	218321	-0.201592478336239	TRUE	1	0.3237138	0.870437219484596	-0.0667844906571939	20	0	NA
ABCF1	ENSG00000204574	chr6:30872366-30873391	test	1688	216710	TRUE	0.324	0.0245250134641222	0.952022819631135	0.0858490200535329	73	218325	0.278139965485293	TRUE	0.745220870929776	0.0468125	0.531000853914871	0.100275704001878	20	0	NA
ABCF1	ENSG00000204574	chr6:30875359-30875732	test	1551	216847	TRUE	0.756	0.00114032571926548	0.994165563148391	0.72	78	218320	0.175345225184571	TRUE	1	0.2829412	0.84872880567345	0.067762718409283	20	0	NA
ABCF1	ENSG00000204574	chr6:30876743-30877052	test	657	217741	TRUE	0.524	-0.0169609477755959	0.98100269677647	0.96	39	218359	-0.226799212150546	TRUE	1	0.8814506	1	-0.0557118419199653	10	0	NA
ABCF1	ENSG00000204574	chr6:30877493-30878082	test	1512	216886	TRUE	0.116	0.0446932292889448	0.890052267327755	1	96	218302	0.16845185099188	TRUE	1	0.5359801	0.95197474810203	0.0787433744778096	20	0	NA
ABCF1	ENSG00000204574	chr6:30880617-30881325	test	1278	217120	TRUE	0.58	-0.00646004828949809	0.985542262381334	0.504	92	218306	0.176339689389367	TRUE	1	0.770334	1	0.0569253121814888	18	0	NA
ABCF1	ENSG00000204574	chr6:30882549-30883059	test	1353	217045	TRUE	0.00855216128471606	0.0660840503618978	0.541109959446332	0.0182209548067197	98	218300	0.274321645922652	TRUE	0.535368689370941	0.0897042	0.628489463341167	0.111460404751135	20	0	NA
ABCF1	ENSG00000204574	chr6:30883795-30886796	test	1485	216913	TRUE	0.632	0.0171655013997305	0.989286298309942	1.54146451489593e-06	78	218320	-0.538238071867523	TRUE	0.000998221590556306	1.47e-05	0.00459473428571429	-0.0718450163256691	20	1	NA
ABCF1	ENSG00000204574	chr6:30907744-30908674	test	793	217605	TRUE	0.56	-0.00980783849000533	0.984296632829323	0.8	5	218393	0.60504124758519	TRUE	1	0.4664855	0.927500181483376	0.13647820133549	20	0	NA
ABCF1	ENSG00000204574	chr6:30913634-30915262	test	863	217535	TRUE	0.000476873865393281	-0.102467487311274	0.0986703832737557	0.388811151697903	26	218372	-0.428614178249333	TRUE	1	0.0201506	0.412848795478476	-0.169512794926672	19	0	NA
ABCF1	ENSG00000204574	chr6:30915349-30915863	test	1323	217075	TRUE	0.824	0.00255682486613074	0.995552186854475	1	44	218354	-0.20553112154398	TRUE	1	0.3835133	0.898266282484901	0.0721772291185558	20	0	NA
ABCF1	ENSG00000204574	chr6:30922506-30923027	test	1517	216881	TRUE	0.948	0.0111170988207681	0.999480349159038	1	57	218341	0.193215909682081	TRUE	1	0.7729716	1	0.0537408774155629	20	0	NA
ABCF1	ENSG00000204574	chr6:30932797-30933004	test	1319	217079	TRUE	0.036	-0.0452800611379063	0.774208453966416	1	36	218362	-0.243074234779801	TRUE	1	0.7462261	1	-0.0725059234085595	20	0	NA
ABCF1	ENSG00000204574	chr6:30935143-30935338	test	1419	216979	TRUE	0.564	-0.00821298246819246	0.984316620459565	0.142342319077376	82	218316	-0.22744205989277	TRUE	0.8330796706527	0.4163493	0.907023175673956	-0.0339475622228354	20	0	NA
ABCF1	ENSG00000204574	chr6:30940241-30940981	test	1327	217071	TRUE	0.128	-0.0339041093724679	0.902598063413708	0.88	44	218354	-0.260578587082863	TRUE	1	0.6074117	0.974645553633468	-0.0891329803211516	20	0	NA
ABCF1	ENSG00000204574	chr6:30942337-30943208	test	1362	217036	TRUE	0.796	-0.00513850327752086	0.994728823539308	0.88	84	218314	-0.201545278049099	TRUE	1	0.8518556	1	-0.0564829284715767	20	0	NA
ABCF1	ENSG00000204574	chr6:30955076-30956481	test	1604	216794	TRUE	0.444	0.0217720544507021	0.972138301008076	0.8	130	218268	0.146486803972629	TRUE	1	0.6372129	0.98053255830494	0.0635749120926353	20	0	NA
ABCF1	ENSG00000204574	chr6:30961427-30961676	test	1397	217001	TRUE	0.036	-0.0440436651732001	0.774208453966416	0.608	70	218328	-0.198788069254285	TRUE	1	0.4492302	0.921249853749058	-0.0820207308021781	19	0	NA
ABCF1	ENSG00000204574	chr6:30964039-30964778	test	1317	217081	TRUE	0.492	0.0200575366984284	0.975946057094026	1	56	218342	0.206542205178156	TRUE	1	0.7410833	1	0.0578604263321811	19	0	NA
ABCF1	ENSG00000204574	chr6:30966261-30966461	test	1044	217354	TRUE	0.024	-0.0541728437436002	0.762135580798827	0.336	75	218323	-0.222826044032034	TRUE	1	0.4107001	0.907023175673956	-0.0897885497034755	14	0	NA
ABCF1	ENSG00000204574	chr6:30972056-30972234	test	1572	216826	TRUE	0.388	0.0215742968134818	0.962497595511622	0.101377249254445	86	218312	0.258991674260409	TRUE	0.77207902001874	0.3340371	0.874433965986774	0.0582540542151567	20	0	NA
ABCF1	ENSG00000204574	chr6:30974157-30976681	test	1220	217178	TRUE	0.508	0.0141586288095372	0.978420618663624	0.608	62	218336	-0.189867965101572	TRUE	1	0.4778275	0.929614650153218	0.0755312867931212	19	0	NA
ABCF1	ENSG00000204574	chr6:30974571-30974809	test	1360	217038	TRUE	0.388	-0.0114776086621373	0.962497595511622	0.48	47	218351	-0.22764453501149	TRUE	1	0.2548545	0.828760328379939	-0.0736583940510552	20	0	NA
ABCF1	ENSG00000204574	chr6:30981874-30982979	test	1592	216806	TRUE	0.88	-8.72260166444594e-05	0.996467629079712	1	68	218330	-0.166769779544359	TRUE	1	0.9619456	1	0.0314076095520998	20	0	NA
ABCF1	ENSG00000204574	chr6:30988472-30988856	test	1514	216884	TRUE	0.652	-0.0078083344691029	0.990528511067178	0.0620059865033915	117	218281	0.235208412972341	TRUE	0.69784677555144	0.2360615	0.813821272434755	-0.0775179390173656	20	0	NA
ABCF1	ENSG00000204574	chr6:31001216-31001927	test	1337	217061	TRUE	0.724	0.0166067926768561	0.991399255244626	0.204269389847937	49	218349	0.313737329244837	TRUE	0.915866907084474	0.2951209	0.84872880567345	0.081230299106228	19	0	NA
ABCF1	ENSG00000204574	chr6:31008274-31008455	test	1528	216870	TRUE	0.68	0.0130063977679837	0.990528511067178	0.64	52	218346	-0.2131459572432	TRUE	1	0.7262054	1	-0.0432636629027981	20	0	NA
ABCF1	ENSG00000204574	chr6:31009816-31010085	test	1297	217101	TRUE	0.512	-0.0124157427763265	0.979269047557741	0.56	108	218290	0.187255740429663	TRUE	1	0.7580795	1	-0.066233352754811	20	0	NA
ABCF1	ENSG00000204574	chr6:31016738-31017365	test	1604	216794	TRUE	0.5	-0.0111992935983782	0.977713405238829	1	152	218246	-0.123870844273768	TRUE	1	0.7729716	1	0.0529327644284874	20	0	NA
ABCF1	ENSG00000204574	chr6:31021855-31022378	test	608	217790	TRUE	0.152	-0.0442453135853158	0.91336296996926	0.288	69	218329	-0.196375815025868	TRUE	1	0.2582152	0.831642136958453	-0.0938808000633603	8	0	NA
ABCF1	ENSG00000204574	chr6:31025525-31025931	test	1355	217043	TRUE	0.068	0.0488508092956725	0.837801957206834	0.72	70	218328	0.210790594010503	TRUE	1	0.7529037	1	0.0727206360597092	20	0	NA
ABCF1	ENSG00000204574	chr6:31040333-31040522	test	586	217812	TRUE	0.608	-0.00941732219319658	0.987251547332074	0.56	97	218301	-0.154663291646675	TRUE	1	0.5281225	0.948500401363939	-0.0509696022124802	7	0	NA
ABCF1	ENSG00000204574	chr6:31042790-31043131	test	1407	216991	TRUE	0.068	-0.040114463349658	0.837801957206834	0.16594257720147	57	218341	-0.286068503946484	TRUE	0.866051902563286	0.0006255	0.0902140957683742	-0.111741899731609	19	0	NA
ABCF1	ENSG00000204574	chr6:31044219-31044616	test	1254	217144	TRUE	0.252	-0.022811335230607	0.940785646077298	0.0823628179578514	52	218346	-0.316144283624821	TRUE	0.738137251685803	0.2894344	0.84872880567345	-0.07170641647899	20	0	NA
ABCF1	ENSG00000204574	chr6:31053801-31054266	test	1214	217184	TRUE	0.044	0.0582189167377085	0.791946692512721	0.8	92	218306	0.170247525270667	TRUE	1	0.4458308	0.921249853749058	0.0894099504496227	20	0	NA
ABCF1	ENSG00000204574	chr6:31057464-31057857	test	1532	216866	TRUE	0.988	0.00778374890688882	1	1	117	218281	0.138606562018339	TRUE	1	0.7601596	1	0.0460235086395299	20	0	NA
ABCF1	ENSG00000204574	chr6:31058176-31058760	test	1417	216981	TRUE	0.2	-0.0184401818295354	0.931251474926254	0.56	66	218332	-0.199219732763135	TRUE	1	0.4458308	0.921249853749058	-0.07285070736341	20	0	NA
ABCF1	ENSG00000204574	chr6:31068850-31069378	test	1681	216717	TRUE	0.136	-0.0258898978828759	0.908963109591506	1	139	218259	-0.132211807437783	TRUE	1	0.522567	0.947103827996993	-0.0707142855845006	20	0	NA
ABCF1	ENSG00000204574	chr6:31070632-31071235	test	1529	216869	TRUE	0.492	0.0231579829052802	0.975946057094026	0.56	123	218275	-0.163455486788192	TRUE	1	0.0991884	0.643439310969286	0.0804653155557793	20	0	NA
ABCF1	ENSG00000204574	chr6:31072588-31072809	test	1624	216774	TRUE	0.352	0.0252228236241481	0.954894164049375	1	126	218272	-0.160013971794497	TRUE	1	0.0991884	0.643439310969286	0.0843071203911201	20	0	NA
ABCF1	ENSG00000204574	chr6:31079616-31080107	test	1359	217039	TRUE	0.624	-0.00165337307382396	0.98893415831022	1	51	218347	-0.137942036588188	TRUE	1	0.3808759	0.896053241742353	-0.0533633961916586	19	0	NA
ABCF1	ENSG00000204574	chr6:31083575-31084324	test	1469	216929	TRUE	0.456	-0.00773655664415385	0.97414903223951	1	117	218281	-0.142630231053612	TRUE	1	0.572802	0.961291993338678	-0.0589137641544238	20	0	NA
ABCF1	ENSG00000204574	chr6:31086852-31087115	test	1521	216877	TRUE	0.972	0.00768240089939365	0.999920776784729	0.96	112	218286	-0.171040392458642	TRUE	1	0.416005	0.907023175673956	0.058175321000889	20	0	NA
ABCF1	ENSG00000204574	chr6:31087560-31087877	test	1276	217122	TRUE	0.856	0.00503986438664783	0.996310498276402	0.208644456611694	67	218331	-0.261183620592217	TRUE	0.919482444450222	0.5217619	0.947103827996993	0.04407749370558	20	0	NA
ABCF1	ENSG00000204574	chr6:31092821-31093433	test	1313	217085	TRUE	0.776	0.0185222563415324	0.994681110405329	0.0638098519985555	55	218343	-0.343576138564361	TRUE	0.69784677555144	0.2410522	0.816420154118078	0.0671502837643213	20	0	NA
ABCF1	ENSG00000204574	chr6:31102152-31102888	test	1457	216941	TRUE	0.824	0.0133499409126918	0.995552186854475	0.634130115952055	55	218343	0.204247763171763	TRUE	1	0.8397624	1	0.0642181789486856	20	0	NA
ABCF1	ENSG00000204574	chr6:31111005-31111190	test	1478	216920	TRUE	0.696	-0.00045136377832744	0.991085255540479	1	93	218305	0.142587096914804	TRUE	1	0.6361596	0.98053255830494	-0.060077216436484	20	0	NA
ABCF1	ENSG00000204574	chr6:31114273-31115546	test	1554	216844	TRUE	0.684	0.0157807178803324	0.990528511067178	1	32	218366	0.289207611435709	TRUE	1	0.3038832	0.850945770059673	0.0849351435735995	20	0	NA
ABCF1	ENSG00000204574	chr6:31115782-31118256	test	1447	216951	TRUE	0.58	-0.0101270218505662	0.985542262381334	0.375104490079724	126	218272	-0.158052124405897	TRUE	1	0.4996622	0.941149286741743	0.0414699902310213	19	0	NA
ABCF1	ENSG00000204574	chr6:31121455-31121665	test	1229	217169	TRUE	0.48	0.0215487377931509	0.975366359196961	0.0864777492224183	69	218329	0.27171980781148	TRUE	0.745220870929776	0.0740649	0.606580616883117	0.0957575145362554	19	0	NA
ABCF1	ENSG00000204574	chr6:31122864-31123588	test	1489	216909	TRUE	0.58	-0.00289491443868783	0.985542262381334	0.64	70	218328	0.241696440765908	TRUE	1	0.4165335	0.907023175673956	0.0385898390697241	20	0	NA
ABCF1	ENSG00000204574	chr6:31125080-31125417	test	1549	216849	TRUE	0.72	-0.00403773032514687	0.991312857963708	0.085872905290719	59	218339	-0.327164036081103	TRUE	0.745220870929776	0.2996358	0.84872880567345	-0.0780464706253216	19	0	NA
ABCF1	ENSG00000204574	chr6:31126809-31127048	test	1498	216900	TRUE	0.22	-0.0224395558935802	0.933125107063324	1	59	218339	-0.191272384146194	TRUE	1	0.075283	0.606580616883117	-0.0911855296995309	20	0	NA
ABCF1	ENSG00000204574	chr6:31127937-31128440	test	1508	216890	TRUE	0.264	-0.0166347357650085	0.944386419455815	0.96	55	218343	0.219824600994957	TRUE	1	0.8922524	1	-0.0536631798232481	20	0	NA
ABCF1	ENSG00000204574	chr6:31131382-31133381	test	1294	217104	TRUE	0.488	0.0241328888603627	0.975382843612098	0.125224024768992	89	218309	0.242066270769921	TRUE	0.814182469476946	0.3838455	0.898266282484901	0.0687994461581468	20	0	NA
ABCF1	ENSG00000204574	chr6:31133357-31133579	test	1561	216837	TRUE	0.392	0.023495185039029	0.962870010912338	0.64	72	218326	0.180842894811836	TRUE	1	0.7299328	1	0.0647106757837751	20	0	NA
ABCF1	ENSG00000204574	chr6:31137292-31138485	test	1724	216674	TRUE	0.32	0.0315897636384874	0.950872869829586	1	159	218239	0.121576585676495	TRUE	1	0.5051704	0.941296678460033	0.0696243119368789	20	0	NA
ABCF1	ENSG00000204574	chr6:31139684-31140160	test	1413	216985	TRUE	0.66	-0.00074958350777421	0.990528511067178	0.56	57	218341	-0.25434631689732	TRUE	1	0.0367288	0.487594020172202	-0.0952956791327026	20	0	NA
ABCF1	ENSG00000204574	chr6:31142479-31142749	test	1420	216978	TRUE	0.22	0.0315635753676411	0.933125107063324	0.8	74	218324	0.191547046403787	TRUE	1	0.3763402	0.891792867570233	0.0761834802189669	20	0	NA
ABCF1	ENSG00000204574	chr6:31144857-31146857	test	1237	217161	TRUE	0.896	0.00965069126257245	0.996532391879965	0.48	67	218331	-0.253253467026756	TRUE	1	0.730238	1	0.0625032867126337	20	0	NA
ABCF1	ENSG00000204574	chr6:31152858-31153057	test	1316	217082	TRUE	0.372	0.0282916806117812	0.960871641380259	1	78	218320	0.152485215884242	TRUE	1	0.6186206	0.974645553633468	0.0676627241293119	20	0	NA
ABCF1	ENSG00000204574	chr6:31157682-31159681	test	1552	216846	TRUE	0.376	0.0210269190859977	0.960871641380259	0.72	67	218331	0.218540433713874	TRUE	1	0.8453606	1	0.0630416976822597	20	0	NA
ABCF1	ENSG00000204574	chr6:31157866-31159144	test	1237	217161	TRUE	0.276	0.0289649889326224	0.945905508904679	0.48	50	218348	0.240539016998331	TRUE	1	0.2519109	0.828588280282405	0.0967696903174937	20	0	NA
ABCF1	ENSG00000204574	chr6:31159254-31159656	test	1406	216992	TRUE	0.148	-0.0273008936482184	0.913088704318937	1	39	218359	-0.297879623865821	TRUE	1	0.226265	0.802450499328052	-0.0784318378518636	20	0	NA
ABCF1	ENSG00000204574	chr6:31164051-31164328	test	1451	216947	TRUE	0.84	0.00596989375014578	0.995635306822513	1	38	218360	-0.233112595535869	TRUE	1	0.8969363	1	-0.0576172397745164	20	0	NA
ABCF1	ENSG00000204574	chr6:31169199-31170261	test	588	217810	TRUE	0.66	0.0212528290674909	0.990528511067178	0.56	19	218379	0.414600559851787	TRUE	1	0.160688	0.734097601693122	0.17815144655348	20	0	NA
ABCF1	ENSG00000204574	chr6:31170419-31170828	test	521	217877	TRUE	0.3	-0.0313614490821315	0.949116231526044	0.748	21	218377	-0.391178699569793	TRUE	1	0.3595838	0.882815447642511	-0.207205936329834	17	0	NA
ABCF1	ENSG00000204574	chr6:31170587-31170657	test	143	218255	TRUE	0.136	-0.103075927188746	0.908963109591506	1	4	218394	-0.552554760859276	TRUE	1	0.7446646	1	-0.22956478261455	9	0	NA
ABCF1	ENSG00000204574	chr6:31171729-31173747	test	669	217729	TRUE	0.24	-0.030097390811711	0.938730977831604	1	49	218349	0.184406053377775	TRUE	1	0.1927684	0.773198888027253	-0.225629367519694	19	0	NA
ABCF1	ENSG00000204574	chr6:31176046-31176308	test	1474	216924	TRUE	0.696	-0.00265566606651513	0.991085255540479	0.96	54	218344	-0.212974944539375	TRUE	1	0.8538667	1	-0.054717132739196	20	0	NA
ABCF1	ENSG00000204574	chr6:31178771-31179009	test	1608	216790	TRUE	0.656	0.0151100095031633	0.990528511067178	1	53	218345	-0.140318696615259	TRUE	1	0.9681438	1	0.0423981953076057	20	0	NA
ABCF1	ENSG00000204574	chr6:31180225-31181002	test	1518	216880	TRUE	0.28	-0.0141283367830776	0.947030325107003	0.64	87	218311	-0.188554353819961	TRUE	1	0.8419694	1	-0.0562528173499619	20	0	NA
ABCF1	ENSG00000204574	chr6:31180432-31187807	test	1465	216933	TRUE	0.248	-0.0198100055401076	0.939594409874528	1	40	218358	-0.150472974767246	TRUE	1	0.9520603	1	-0.0506636695651021	20	0	NA
ABCF1	ENSG00000204574	chr6:31192567-31192812	test	1444	216954	TRUE	0.432	-0.0091954193220134	0.969497326203208	1	109	218289	0.123409125578988	TRUE	1	0.7436811	1	-0.0487728243077702	20	0	NA
ABCF1	ENSG00000204574	chr6:31196931-31198563	test	1353	217045	TRUE	0.14	-0.0277623653559349	0.909430695233931	1	73	218325	-0.169561222232569	TRUE	1	0.5041777	0.941296678460033	-0.0593313370452946	20	0	NA
ABCF1	ENSG00000204574	chr6:31200382-31203181	test	1390	217008	TRUE	0.796	-0.00181960317375296	0.994728823539308	0.261293423177545	29	218369	0.37206188879601	TRUE	0.987244095621067	0.1822202	0.758745924632376	0.0857609213149024	20	0	NA
ABCF1	ENSG00000204574	chr6:31202775-31203156	test	1329	217069	TRUE	0.296	0.0276030875932829	0.949116231526044	1	120	218278	0.128385784694694	TRUE	1	0.9227172	1	0.0410803808633966	20	0	NA
ABCF1	ENSG00000204574	chr6:31203315-31204537	test	1298	217100	TRUE	0.636	-0.00315892772462001	0.989293378565146	0.56	93	218305	0.179910624665634	TRUE	1	0.8086788	1	-0.0383729147018173	20	0	NA
ABCF1	ENSG00000204574	chr6:31204790-31205139	test	1467	216931	TRUE	0.668	0.00272139116098691	0.990528511067178	0.233828919649193	141	218257	-0.164407895870617	TRUE	0.954626981379551	0.5225329	0.947103827996993	-0.059257454630876	20	0	NA
ABCF1	ENSG00000204574	chr6:31210029-31210432	test	1407	216991	TRUE	1	0.00354142268202806	1	0.248505889014923	83	218315	-0.236416119444251	TRUE	0.973692417837943	0.1493338	0.719192836068249	0.0591865918616484	20	0	NA
ABCF1	ENSG00000204574	chr6:31214378-31214740	test	1422	216976	TRUE	0.552	-0.00488929376734282	0.983994949013628	1	82	218316	-0.143306658446186	TRUE	1	0.955153	1	0.0314873941830971	20	0	NA
ABCF1	ENSG00000204574	chr6:31216413-31216739	test	1600	216798	TRUE	0.884	0.00370289591167383	0.996532391879965	0.0835752747304439	73	218325	0.261315823607823	TRUE	0.738137251685803	0.2940247	0.84872880567345	-0.056600879578974	19	0	NA
ABCF1	ENSG00000204574	chr6:31225249-31225486	test	1501	216897	TRUE	0.62	0.0133011314168443	0.988118348781325	0.175115741258819	70	218328	-0.254099073811623	TRUE	0.876674252800924	0.298719	0.84872880567345	0.0763511074600465	20	0	NA
ABCF1	ENSG00000204574	chr6:31227161-31227587	test	1258	217140	TRUE	0.656	-0.0110199638836874	0.990528511067178	0.245413453838196	30	218368	-0.381185473108065	TRUE	0.969467726691508	0.348976	0.881290692741629	-0.100270629364543	20	0	NA
ABCF1	ENSG00000204574	chr6:31246063-31246842	test	1559	216839	TRUE	0.588	-0.00804537731874588	0.986303734439834	0.96	101	218297	0.175043726931583	TRUE	1	0.70253	0.997356960210457	-0.0457299157834772	20	0	NA
ABCF1	ENSG00000204574	chr6:31268128-31268420	test	1353	217045	TRUE	0.936	0.0066983280587456	0.998248589355195	0.114649656816291	11	218387	-0.727743666297013	TRUE	0.79602042201237	0.3644576	0.890108430049781	-0.101464709770145	19	0	NA
ABCF1	ENSG00000204574	chr6:31270985-31272710	test	1580	216818	TRUE	0.444	0.0235649140980247	0.972138301008076	0.8	83	218315	0.192865631892736	TRUE	1	0.2548545	0.828760328379939	-0.0668644970447142	20	0	NA
ABCF1	ENSG00000204574	chr6:31283611-31283788	test	1125	217273	TRUE	0.576	-0.012432346258	0.985213594915722	0.36	65	218333	-0.239119769420361	TRUE	1	0.660965	0.986404194358927	-0.057655068155759	15	0	NA
ABCF1	ENSG00000204574	chr6:31307531-31309242	test	1635	216763	TRUE	0.3	0.0246600632900278	0.949116231526044	1	119	218279	0.119239037413416	TRUE	1	0.3332293	0.874433965986774	0.0719433043928874	20	0	NA
ABCF1	ENSG00000204574	chr6:31321905-31322115	test	1250	217148	TRUE	0.94	0.00945293666356073	0.998957609053321	0.408	153	218245	0.142229324452654	TRUE	1	0.4152509	0.907023175673956	-0.058884319515147	17	0	NA
ABCF1	ENSG00000204574	chr6:31355791-31357656	test	1508	216890	TRUE	0.816	0.0066128682930271	0.995552186854475	0.602830602051893	66	218332	0.193420020975914	TRUE	1	0.2659822	0.834630775075104	0.0693452812712701	20	0	NA
ABCF1	ENSG00000204574	chr6:31366709-31367557	test	1384	217014	TRUE	0.492	-0.00816703925860751	0.975946057094026	1	54	218344	-0.206140429234259	TRUE	1	0.3858392	0.898266282484901	-0.0630979986465994	20	0	NA
ABCF1	ENSG00000204574	chr6:31374058-31374433	test	338	218060	TRUE	0.552	-0.0204516013436351	0.983994949013628	0.00511048795147492	66	218332	-0.341704999104786	TRUE	0.347156288659794	0.0138949	0.357784146671887	-0.15217864139711	4	0	NA
ABCF1	ENSG00000204574	chr6:31386778-31387564	test	1489	216909	TRUE	0.076	-0.0345764138010203	0.85341738473167	0.135002492331949	66	218332	-0.28787734578961	TRUE	0.826373108648221	0.4027516	0.907023175673956	-0.0739691979307963	20	0	NA
ABCF1	ENSG00000204574	chr6:31389100-31389716	test	1539	216859	TRUE	0.676	-0.00487721901186555	0.990528511067178	0.275880115140368	110	218288	0.188312432562254	TRUE	1	0.4507195	0.921249853749058	-0.0739181028697792	20	0	NA
ABCF1	ENSG00000204574	chr6:31395558-31396207	test	1442	216956	TRUE	0.616	0.0179213345353311	0.987506388121547	0.56	73	218325	0.208320855625773	TRUE	1	0.416005	0.907023175673956	0.0777559806805771	20	0	NA
ABCF1	ENSG00000204574	chr6:31396975-31397224	test	1442	216956	TRUE	0.132	0.04124803533582	0.906871254162042	0.64	111	218287	0.183400983775472	TRUE	1	0.7529037	1	0.0777953281333746	20	0	NA
ABCF1	ENSG00000204574	chr6:31399621-31400348	test	1385	217013	TRUE	0.048	0.0457994901295686	0.804850564334086	0.72	97	218301	0.204378402820091	TRUE	1	0.4895663	0.934732861261314	0.0770377886154077	20	0	NA
ABCF1	ENSG00000204574	chr6:31400530-31400962	test	1331	217067	TRUE	0.116	-0.0275839140282279	0.890052267327755	0.151034788407736	52	218346	-0.3005226099565	TRUE	0.848333706799966	0.4306925	0.916435069823224	-0.0775703586739715	20	0	NA
ABCF1	ENSG00000204574	chr6:31402804-31402980	test	1603	216795	TRUE	0.572	-0.00646133450056419	0.985200268973033	0.348599029609169	60	218338	0.238248295593109	TRUE	1	0.6748078	0.991561142986795	-0.0530978861569999	20	0	NA
ABCF1	ENSG00000204574	chr6:31403053-31404177	test	1395	217003	TRUE	0.696	-0.00492187052012749	0.991085255540479	1	61	218337	-0.204202806827263	TRUE	1	0.9463203	1	-0.0472059857974875	20	0	NA
ABCF1	ENSG00000204574	chr6:31414179-31414776	test	1533	216865	TRUE	0.22	0.0315805202541983	0.933125107063324	0.88	64	218334	-0.206300876948778	TRUE	1	0.8384382	1	0.0664493425597544	20	0	NA
ABCF1	ENSG00000204574	chr6:31416045-31417027	test	1251	217147	TRUE	0.672	0.0181595018234801	0.990528511067178	1	72	218326	-0.153896718155113	TRUE	1	0.85847	1	0.0432247784209909	19	0	NA
ABCF1	ENSG00000204574	chr6:31441114-31441278	test	1657	216741	TRUE	0.684	0.0120302420876739	0.990528511067178	1	102	218296	0.163214928992157	TRUE	1	0.0815337	0.620851430546737	0.0702250650372622	20	0	NA
ABCF1	ENSG00000204574	chr6:31441481-31443034	test	1549	216849	TRUE	0.124	-0.0266489287939256	0.896170850359992	0.011764620989041	79	218319	-0.348140298080651	TRUE	0.465990977161553	0.0619902	0.568561666591134	-0.082021315189359	20	0	NA
ABCF1	ENSG00000204574	chr6:31462653-31463642	test	1647	216751	TRUE	0.08	0.0418841227169831	0.857624476836484	0.56	55	218343	0.250447916072313	TRUE	1	0.8086788	1	0.0748174075748451	20	0	NA
ABCF1	ENSG00000204574	chr6:31467054-31467436	test	1410	216988	TRUE	0.46	0.0221789108997208	0.974232600575942	1	158	218240	0.0995910659461536	TRUE	1	0.4454267	0.921249853749058	0.0562046119287085	20	0	NA
ABCF1	ENSG00000204574	chr6:31474771-31475258	test	1604	216794	TRUE	0.236	0.0299050119938296	0.937650620453573	0.48	88	218310	0.188236285507406	TRUE	1	0.355653	0.881290692741629	0.0686929657479759	20	0	NA
ABCF1	ENSG00000204574	chr6:31475434-31475678	test	1571	216827	TRUE	0.504	0.0198070657945462	0.977713405238829	0.142330890556072	45	218353	0.327769355942789	TRUE	0.8330796706527	0.4163283	0.907023175673956	0.073680359421785	20	0	NA
ABCF1	ENSG00000204574	chr6:31486082-31486696	test	695	217703	TRUE	0.892	0.0145764690954753	0.996532391879965	1	83	218315	-0.110638779182537	TRUE	1	0.786546	1	0.0576101755865411	11	0	NA
ABCF1	ENSG00000204574	chr6:31491962-31492232	test	874	217524	TRUE	0.212	-0.0341533115886179	0.932581546843539	1	40	218358	-0.201268064165054	TRUE	1	0.6238413	0.974660785673961	-0.0883176391249408	13	0	NA
ABCF1	ENSG00000204574	chr6:31493799-31494553	test	1337	217061	TRUE	0.52	-0.0101179034115035	0.98100269677647	0.72	84	218314	0.21102373501094	TRUE	1	0.2091492	0.789787165952741	-0.0820988090284925	20	0	NA
ABCF1	ENSG00000204574	chr6:31494826-31495422	test	1422	216976	TRUE	0.564	0.019191664086921	0.984316620459565	1	44	218354	-0.191530842251097	TRUE	1	0.7524245	1	0.055061040211436	20	0	NA
ABCF1	ENSG00000204574	chr6:31497604-31498618	test	1408	216990	TRUE	0.632	0.0174592420064505	0.989286298309942	0.96	58	218340	0.225357932148931	TRUE	1	0.355653	0.881290692741629	0.0868905491623168	20	0	NA
ABCF1	ENSG00000204574	chr6:31497782-31499781	test	1646	216752	TRUE	0.508	0.0185212879130296	0.978420618663624	0.379445140217883	147	218251	-0.148460111679018	TRUE	1	0.7000187	0.997356960210457	0.0334845027439081	20	0	NA
ABCF1	ENSG00000204574	chr6:31498750-31499105	test	1521	216877	TRUE	0.744	0.00715214855487134	0.993210610989954	0.48	4	218394	-1.29174517171969	TRUE	1	0.4165335	0.907023175673956	-0.160362395429226	20	0	NA
ABCF1	ENSG00000204574	chr6:31508898-31509553	test	1495	216903	TRUE	0.964	0.00664919430353028	0.999858748621137	1	81	218317	-0.170386983403856	TRUE	1	0.6808772	0.99381502342711	0.0565521369652472	20	0	NA
ABCF1	ENSG00000204574	chr6:31510507-31513057	test	1186	217212	TRUE	0.736	0.0166634207671987	0.992535056824371	1	28	218370	0.263437111916084	TRUE	1	0.7983495	1	0.0700019446339737	20	0	NA
ABCF1	ENSG00000204574	chr6:31511215-31511680	test	1523	216875	TRUE	0.16	-0.0254964488508278	0.915565826977891	0.560024992805387	123	218275	-0.149988313734836	TRUE	1	0.4507195	0.921249853749058	-0.0744062707048644	20	0	NA
ABCF1	ENSG00000204574	chr6:31515513-31516701	test	1479	216919	TRUE	0.544	-0.00623333905736145	0.982968790289231	0.168093492571535	34	218364	0.360302490644689	TRUE	0.866258028962873	0.4607042	0.927500181483376	-0.0626944753637076	20	0	NA
ABCF1	ENSG00000204574	chr6:31517213-31517602	test	1228	217170	TRUE	0.116	-0.038265143611601	0.890052267327755	0.150108338312757	74	218324	-0.279747193406219	TRUE	0.847268872348777	0.4326339	0.917109186910841	-0.085706255273178	19	0	NA
ABCF1	ENSG00000204574	chr6:31522833-31523158	test	1433	216965	TRUE	0.552	0.0181433690124297	0.983994949013628	1	89	218309	0.138557313797798	TRUE	1	0.9917721	1	0.0405001107852246	20	0	NA
ABCF1	ENSG00000204574	chr6:31525859-31526473	test	1364	217034	TRUE	0.508	-0.00735047141248102	0.978420618663624	0.64	71	218327	-0.194757489965155	TRUE	1	0.745591	1	0.0499208139579095	20	0	NA
ABCF1	ENSG00000204574	chr6:31528277-31530194	test	1258	217140	TRUE	0.788	0.00475957432710805	0.994728823539308	0.64	40	218358	0.2852830621701	TRUE	1	0.3007583	0.84872880567345	0.0947764761729047	20	0	NA
ABCF1	ENSG00000204574	chr6:31533582-31537581	test	1347	217051	TRUE	0.356	-0.0138713279516884	0.955935220330405	0.0330107683738855	71	218327	-0.293688419458426	TRUE	0.600987162877728	0.1455899	0.716803067300236	-0.0664718693527387	20	0	NA
ABCF1	ENSG00000204574	chr6:31541111-31542661	test	1015	217383	TRUE	0.756	0.0157791690553724	0.994165563148391	0.64	60	218338	0.228970265816763	TRUE	1	0.3691239	0.891792867570233	-0.0987246205033875	20	0	NA
ABCF1	ENSG00000204574	chr6:31541761-31541994	test	182	218216	TRUE	0.568	0.0449096980067447	0.98493377220627	1	11	218387	0.36503603099694	TRUE	1	0.3148847	0.86475216737342	-0.151058497852261	9	0	NA
ABCF1	ENSG00000204574	chr6:31546358-31547231	test	1524	216874	TRUE	0.84	0.0076862057971625	0.995635306822513	1	61	218337	0.166102037363105	TRUE	1	0.9075233	1	0.0457361243432661	19	0	NA
ABCF1	ENSG00000204574	chr6:31547323-31547789	test	1393	217005	TRUE	0.44	0.0240590153315954	0.971195435770956	1	57	218341	0.206354520017915	TRUE	1	0.5908122	0.967446179783284	0.0740206827548752	20	0	NA
ABCF1	ENSG00000204574	chr6:31548048-31548524	test	1488	216910	TRUE	0.18	0.0311046795211674	0.923829199198508	1	70	218328	-0.174357641597239	TRUE	1	0.3372388	0.874433965986774	0.0708344131792694	20	0	NA
ABCF1	ENSG00000204574	chr6:31551431-31551649	test	1572	216826	TRUE	0.496	0.018774465590834	0.976992813767866	0.21758058195925	44	218354	0.321676554792161	TRUE	0.933310086074149	0.3835133	0.898266282484901	0.084267164406307	20	0	NA
ABCF1	ENSG00000204574	chr6:31558164-31558469	test	1382	217016	TRUE	0.248	-0.0199882010294556	0.939594409874528	1	38	218360	-0.24820636091065	TRUE	1	0.6753518	0.991800432338534	-0.0655166692439363	19	0	NA
ABCF1	ENSG00000204574	chr6:31558756-31559619	test	1441	216957	TRUE	0.228	-0.0193169256951311	0.93491956941761	1	124	218274	-0.105029483452884	TRUE	1	0.4664855	0.927500181483376	-0.0695814941066031	20	0	NA
ABCF1	ENSG00000204574	chr6:31559695-31560201	test	1405	216993	TRUE	0.6	-0.00270986053026134	0.98672954303932	1	105	218293	-0.153691263555816	TRUE	1	0.1276674	0.689704303762409	-0.0773649216726998	20	0	NA
ABCF1	ENSG00000204574	chr6:31560306-31560752	test	1295	217103	TRUE	0.852	0.00916821104471799	0.996310498276402	0.96	26	218372	0.292871642675508	TRUE	1	0.7529037	1	0.0802262054663247	20	0	NA
ABCF1	ENSG00000204574	chr6:31563051-31563662	test	1343	217055	TRUE	0.504	-0.0116681934739185	0.977713405238829	0.199023159805284	68	218330	-0.263453756130381	TRUE	0.908133431261321	0.160688	0.734097601693122	-0.0898918382561246	20	0	NA
ABCF1	ENSG00000204574	chr6:31567593-31567936	test	1355	217043	TRUE	0.624	-0.00404444152542061	0.98893415831022	1	47	218351	0.140131921923185	TRUE	1	0.9627949	1	-0.04970989015895	20	0	NA
ABCF1	ENSG00000204574	chr6:31568100-31568377	test	1224	217174	TRUE	0.308	-0.0210387326750561	0.950105813953488	0.0859129218670158	86	218312	-0.239629811573478	TRUE	0.745220870929776	0.2997332	0.84872880567345	-0.086156285722706	19	0	NA
ABCF1	ENSG00000204574	chr6:31570582-31572581	test	1396	217002	TRUE	0.132	-0.0268423841116969	0.906871254162042	1	120	218278	-0.136421302142389	TRUE	1	0.4458308	0.921249853749058	-0.0665583901540718	20	0	NA
ABCF1	ENSG00000204574	chr6:31571859-31572562	test	1583	216815	TRUE	0.968	0.00288845814151517	0.999920776784729	0.64	109	218289	-0.171738944956465	TRUE	1	0.5866338	0.967446179783284	0.0421739618532033	20	0	NA
ABCF1	ENSG00000204574	chr6:31573932-31575931	test	1672	216726	TRUE	0.14	-0.0264233801389526	0.909430695233931	0.96	107	218291	-0.190219688703751	TRUE	1	0.3237138	0.870437219484596	-0.0727654695590404	20	0	NA
ABCF1	ENSG00000204574	chr6:31574156-31574793	test	1574	216824	TRUE	0.784	-0.0026286534090223	0.994728823539308	0.836	162	218236	0.135237590359335	TRUE	1	0.7594431	1	-0.0322924352752081	19	0	NA
ABCF1	ENSG00000204574	chr6:31578384-31578819	test	1467	216931	TRUE	0.644	0.0194981915174817	0.990528511067178	0.96	73	218325	0.177571806035076	TRUE	1	0.7436811	1	0.0615770211363873	20	0	NA
ABCF1	ENSG00000204574	chr6:31580307-31582306	test	1733	216665	TRUE	0.736	-0.00114169189843016	0.992535056824371	1	123	218275	-0.140273644830061	TRUE	1	0.1198844	0.680967279733637	0.0616385811488838	20	0	NA
ABCF1	ENSG00000204574	chr6:31580665-31581864	test	1734	216664	TRUE	0.988	0.00234314044937611	1	1	68	218330	0.17919673311029	TRUE	1	0.9695546	1	0.0362091578832401	19	0	NA
ABCF1	ENSG00000204574	chr6:31585583-31585819	test	1395	217003	TRUE	0.268	0.0354869901015262	0.945634746793972	0.274723693429618	71	218327	-0.252445069477502	TRUE	1	0.035545	0.484528607142857	-0.130262604020864	20	0	NA
ABCF1	ENSG00000204574	chr6:31589309-31589721	test	1328	217070	TRUE	0.964	-0.00360649902432519	0.999858748621137	1	97	218301	0.142207516231547	TRUE	1	0.7580795	1	-0.0543319163761402	20	0	NA
ABCF1	ENSG00000204574	chr6:31592513-31593395	test	1314	217084	TRUE	0.052	0.0486607925324225	0.81352401010952	0.56	39	218359	0.240636474469157	TRUE	1	0.1011228	0.647918302404274	0.105928207660664	20	0	NA
ABCF1	ENSG00000204574	chr6:31596984-31597323	test	1039	217359	TRUE	0.708	-0.00582515287108998	0.991085255540479	1	88	218310	-0.145909885831995	TRUE	1	0.7856199	1	0.0482776438543401	15	0	NA
ABCF1	ENSG00000204574	chr6:31598439-31599041	test	1482	216916	TRUE	0.12	0.0372563229194003	0.892532291979573	0.150982265435284	114	218284	0.196918613157767	TRUE	0.848333706799966	0.0923522	0.632125966346052	0.0865125074295349	20	0	NA
ABCF1	ENSG00000204574	chr6:31609362-31610490	test	1453	216945	TRUE	0.948	0.00702944442690878	0.999480349159038	0.333421685292069	43	218355	-0.301488441015089	TRUE	1	0.5590134	0.958977216687383	-0.0580277184607775	20	0	NA
ABCF1	ENSG00000204574	chr6:31613382-31615931	test	1380	217018	TRUE	0.54	0.0181268316930074	0.982914063074322	1	60	218338	0.185571495449259	TRUE	1	0.7053815	0.997755402816901	0.0576246167069958	20	0	NA
ABCF1	ENSG00000204574	chr6:31618257-31620457	test	1398	217000	TRUE	0.772	-0.0026707568606934	0.994208152013731	0.56	72	218326	-0.236030940838337	TRUE	1	0.8086788	1	0.0511639376671313	20	0	NA
ABCF1	ENSG00000204574	chr6:31619900-31621361	test	1031	217367	TRUE	0.728	0.0187510903856747	0.991539257031794	0.64	25	218373	0.358867946927774	TRUE	1	0.8419694	1	0.0592829289942762	20	0	NA
ABCF1	ENSG00000204574	chr6:31628282-31630281	test	1583	216815	TRUE	0.54	-0.00728086517121151	0.982914063074322	1	87	218311	-0.154123942800475	TRUE	1	0.8172372	1	0.0401193086044244	20	0	NA
ABCF1	ENSG00000204574	chr6:31631181-31632983	test	1255	217143	TRUE	0.808	0.00994947536031621	0.995225230901885	1	82	218316	0.165779469389223	TRUE	1	0.9303112	1	0.0586842944272401	19	0	NA
ABCF1	ENSG00000204574	chr6:31637209-31638951	test	1327	217071	TRUE	0.44	0.0208835107536531	0.971195435770956	1	67	218331	0.174375884440181	TRUE	1	0.1492136	0.719192836068249	0.0846406905710556	20	0	NA
ABCF1	ENSG00000204574	chr6:31638882-31641381	test	1441	216957	TRUE	0.652	-0.00675856209081438	0.990528511067178	0.170412133690638	76	218322	-0.236848699639625	TRUE	0.871072226420852	0.2398057	0.813821272434755	-0.0667860645610387	20	0	NA
ABCF1	ENSG00000204574	chr6:31639340-31639728	test	1563	216835	TRUE	0.956	0.00905974780683749	0.999685169282748	0.520101984325194	72	218326	0.202674118857653	TRUE	1	0.7189726	1	0.0547825284011645	20	0	NA
ABCF1	ENSG00000204574	chr6:31643943-31644721	test	1355	217043	TRUE	0.272	0.0339860767319906	0.945634746793972	0.0399675377764072	68	218330	0.29860264425669	TRUE	0.625002112178461	0.1692087	0.748522234756472	0.101290489098424	20	0	NA
ABCF1	ENSG00000204574	chr6:31644432-31646581	test	1547	216851	TRUE	0.14	0.0366075230730569	0.909430695233931	1	52	218346	-0.226833516877771	TRUE	1	0.820811	1	0.0611125807100135	19	0	NA
ABCF1	ENSG00000204574	chr6:31650807-31653131	test	1613	216785	TRUE	0.228	0.0282373120290096	0.93491956941761	0.532	52	218346	0.253524543804602	TRUE	1	0.7975812	1	0.0639577310414639	19	0	NA
ABCF1	ENSG00000204574	chr6:31651695-31653469	test	1789	216609	TRUE	0.66	-0.00456885075820002	0.990528511067178	1	73	218325	-0.135288353406979	TRUE	1	0.900719	1	-0.0516806690880282	20	0	NA
ABCF1	ENSG00000204574	chr6:31658396-31658559	test	1338	217060	TRUE	0.392	0.0294452401372698	0.962870010912338	0.0402412568435362	74	218324	-0.291724847114387	TRUE	0.626969549373656	0.1709675	0.749134717383752	0.0809512623902702	19	0	NA
ABCF1	ENSG00000204574	chr6:31659112-31659495	test	1706	216692	TRUE	0.04	0.0451519603546271	0.781083070452156	0.64	168	218230	0.129127006059217	TRUE	1	0.6900598	0.99381502342711	0.0620328535492358	20	0	NA
ABCF1	ENSG00000204574	chr6:31659583-31660191	test	1707	216691	TRUE	0.748	0.0106613668731894	0.993210610989954	0.012754840651968	69	218329	0.324035423026642	TRUE	0.479134335260116	0.0664224	0.587372920617149	0.0723576725818363	20	0	NA
ABCF1	ENSG00000204574	chr6:31660259-31661159	test	1281	217117	TRUE	0.556	0.0174962211639373	0.983994949013628	1	76	218322	0.177866551180101	TRUE	1	0.8538667	1	0.0609957679184539	20	0	NA
ABCF1	ENSG00000204574	chr6:31663939-31664258	test	1502	216896	TRUE	0.24	0.0264868495334507	0.938730977831604	0.308963415691853	67	218331	0.24007560613429	TRUE	1	0.6123299	0.974645553633468	0.0717856498390291	20	0	NA
ABCF1	ENSG00000204574	chr6:31664701-31666410	test	1323	217075	TRUE	0.616	0.018545153659409	0.987506388121547	0.00182647275552825	55	218343	-0.444823168674006	TRUE	0.238228225951459	0.0118091	0.343083758546433	0.0734389152914866	20	1	NA
ABCF1	ENSG00000204574	chr6:31665807-31669106	test	1353	217045	TRUE	0.368	0.0252512788718189	0.96062018554962	0.130637520112468	84	218314	-0.238820704673538	TRUE	0.820036070606293	0.3380843	0.874433965986774	0.0519734237172709	20	0	NA
ABCF1	ENSG00000204574	chr6:31666094-31666177	test	363	218035	TRUE	0.0204987640389665	0.0970393081307601	0.762135580798827	0.288	38	218360	0.24685617310495	TRUE	1	0.192483	0.773198888027253	0.14490674143915	9	0	NA
ABCF1	ENSG00000204574	chr6:31674960-31675298	test	1454	216944	TRUE	0.676	0.0048011407763231	0.990528511067178	0.48	134	218264	-0.163077370454592	TRUE	1	0.613592	0.974645553633468	0.0528116370841477	20	0	NA
ABCF1	ENSG00000204574	chr6:31676763-31677222	test	1406	216992	TRUE	0.0121354633066863	0.0615928829150645	0.632328865714216	0.0993274102634178	83	218315	0.267699222587794	TRUE	0.768226243126434	0.329432	0.874251308961278	0.0946792349024779	20	0	NA
ABCF1	ENSG00000204574	chr6:31680584-31681602	test	1324	217074	TRUE	0.268	-0.0206508591370216	0.945634746793972	0.0672575413464979	54	218344	-0.372094939022358	TRUE	0.709783068232891	0.2504493	0.827707735653148	-0.0691093778612659	20	0	NA
ABCF1	ENSG00000204574	chr6:31682877-31683871	test	1262	217136	TRUE	0.764	0.0115223111550524	0.994208152013731	0.269446634825531	58	218340	0.229303032557572	TRUE	0.997474714344694	0.328851	0.873491921985234	0.0723042506601563	20	0	NA
ABCF1	ENSG00000204574	chr6:31686527-31686872	test	1258	217140	TRUE	0.576	-0.0125854757488428	0.985213594915722	0.8	39	218359	-0.252901362451718	TRUE	1	0.8907482	1	-0.0567949610585809	20	0	NA
ABCF1	ENSG00000204574	chr6:31687457-31687620	test	1533	216865	TRUE	0.248	0.0268921913933169	0.939594409874528	1	207	218191	0.0920171401406074	TRUE	1	0.8733126	1	0.0518133222039494	20	0	NA
ABCF1	ENSG00000204574	chr6:31689418-31689982	test	1435	216963	TRUE	0.372	-0.0131389858062083	0.960871641380259	0.48	89	218309	-0.193512364993537	TRUE	1	0.4165335	0.907023175673956	0.0528681492078598	20	0	NA
ABCF1	ENSG00000204574	chr6:31690204-31691207	test	1349	217049	TRUE	0.24	0.032908536369028	0.938730977831604	0.88	62	218336	0.206730464199625	TRUE	1	0.2393462	0.813821272434755	0.0949485422421434	20	0	NA
ABCF1	ENSG00000204574	chr6:31690757-31692756	test	1409	216989	TRUE	0.552	-0.00387070594892003	0.983994949013628	1	92	218306	-0.128757389710912	TRUE	1	0.2829412	0.84872880567345	-0.0585830505503914	20	0	NA
ABCF1	ENSG00000204574	chr6:31691466-31692043	test	1588	216810	TRUE	0.26	-0.0189834634635535	0.944034607488513	0.64	158	218240	-0.160712297229202	TRUE	1	0.8419694	1	-0.0571564646973738	20	0	NA
ABCF1	ENSG00000204574	chr6:31702534-31703582	test	1504	216894	TRUE	0.344	0.0262318892080862	0.954347861811391	0.137099688679567	63	218335	0.273811126009282	TRUE	0.828927162460635	0.4067133	0.907023175673956	0.0846057867133089	20	0	NA
ABCF1	ENSG00000204574	chr6:31706742-31706917	test	1549	216849	TRUE	0.46	0.0176517114321126	0.974232600575942	0.285706409204101	88	218310	-0.231474104019185	TRUE	1	0.6149713	0.974645553633468	0.0537030556477886	20	0	NA
ABCF1	ENSG00000204574	chr6:31710646-31710912	test	1450	216948	TRUE	0.24	-0.0250674109531945	0.938730977831604	0.0963808862104164	85	218313	-0.280531020137632	TRUE	0.759431337338551	0.3227448	0.870437219484596	-0.0597813584523854	20	0	NA
ABCF1	ENSG00000204574	chr6:31711205-31712020	test	1375	217023	TRUE	0.876	0.00509642496117735	0.996467629079712	0.48	71	218327	-0.240515363651633	TRUE	1	0.2599965	0.831642136958453	-0.0835578144873929	20	0	NA
ABCF1	ENSG00000204574	chr6:31713909-31714678	test	1253	217145	TRUE	0.132	-0.0363872165098906	0.906871254162042	0.936	73	218325	-0.182945304298753	TRUE	1	0.0816621	0.620856116592349	-0.0834341565121472	18	0	NA
ABCF1	ENSG00000204574	chr6:31717532-31717882	test	1426	216972	TRUE	0.312	-0.0245481141661708	0.950200218596932	0.267344733614782	81	218317	0.209766523142179	TRUE	0.994851774740456	0.3584182	0.881290692741629	-0.078410117731801	20	0	NA
ABCF1	ENSG00000204574	chr6:31718391-31718642	test	1455	216943	TRUE	0.856	0.00927340063792803	0.996310498276402	0.540719615593085	79	218319	0.206144846268546	TRUE	1	0.7995771	1	0.0475065931118208	20	0	NA
ABCF1	ENSG00000204574	chr6:31723308-31723688	test	1353	217045	TRUE	0.748	-0.0010614914092193	0.993210610989954	0.169328021068048	64	218334	0.275791839429489	TRUE	0.868422278206358	0.4505688	0.921249853749058	0.0588455804416124	18	0	NA
ABCF1	ENSG00000204574	chr6:31727307-31729306	test	1532	216866	TRUE	0.82	0.011277015744132	0.995552186854475	0.96	104	218294	-0.16789621763899	TRUE	1	0.9237853	1	0.0444795576025987	20	0	NA
ABCF1	ENSG00000204574	chr6:31728778-31730584	test	1475	216923	TRUE	0.6	0.0169765764128775	0.98672954303932	1	102	218296	0.163674674295912	TRUE	1	0.2068638	0.789787165952741	0.0661491386500634	20	0	NA
ABCF1	ENSG00000204574	chr6:31734684-31735403	test	1625	216773	TRUE	0.564	-0.00580192435098614	0.984316620459565	1	67	218331	0.158214044629958	TRUE	1	0.5662793	0.961291993338678	0.0480397763348899	19	0	NA
ABCF1	ENSG00000204574	chr6:31736254-31736691	test	1562	216836	TRUE	0.628	0.0169424683053072	0.989286298309942	0.0788034582874517	89	218309	-0.252244746358034	TRUE	0.732069465189006	0.1822202	0.758745924632376	0.0665861088289303	20	0	NA
ABCF1	ENSG00000204574	chr6:31736414-31736521	test	712	217686	TRUE	0.376	0.0370937403084084	0.960871641380259	0.64	113	218285	0.157057183577594	TRUE	1	0.0110733	0.334188985674677	0.10058032039223	10	0	NA
ABCF1	ENSG00000204574	chr6:31737471-31737868	test	1556	216842	TRUE	0.024	0.0533762665737305	0.762135580798827	0.0646906195934966	35	218363	0.393485953199141	TRUE	0.702231559237633	0.0398284	0.503433163266098	0.102732067033103	20	0	NA
ABCF1	ENSG00000204574	chr6:31737959-31738266	test	1407	216991	TRUE	0.564	-0.00328146887142955	0.984316620459565	0.0601712036728965	59	218339	-0.335375219189315	TRUE	0.691370973642554	0.2116201	0.79072727689112	-0.0909914393611073	20	0	NA
ABCF1	ENSG00000204574	chr6:31738650-31738862	test	1417	216981	TRUE	0.552	-0.0072441027660024	0.983994949013628	1	113	218285	-0.0910646376933335	TRUE	1	0.9621121	1	-0.0665083100235994	19	0	NA
ABCF1	ENSG00000204574	chr6:31739606-31740673	test	1613	216785	TRUE	0.896	0.0101307033219673	0.996532391879965	0.00841403845863569	105	218293	0.278345309928033	TRUE	0.414669941023082	0.0005006	0.0766379546099291	0.100020369142709	20	0	NA
ABCF1	ENSG00000204574	chr6:31739907-31743157	test	1717	216681	TRUE	0.16	-0.0238067980610712	0.915565826977891	0.56	55	218343	-0.262467900494457	TRUE	1	0.3763402	0.891792867570233	-0.0790359146539774	20	0	NA
ABCF1	ENSG00000204574	chr6:31745203-31745428	test	1697	216701	TRUE	0.596	-0.00548180531902687	0.98672954303932	0.605708816189379	112	218286	-0.171261443934956	TRUE	1	0.6394756	0.98053255830494	-0.0592362844121115	20	0	NA
ABCF1	ENSG00000204574	chr6:31747177-31747395	test	1540	216858	TRUE	0.568	0.0181159126619186	0.98493377220627	1	84	218314	0.137759996663723	TRUE	1	0.6873221	0.99381502342711	0.0472996692901716	20	0	NA
ABCF1	ENSG00000204574	chr6:31749537-31749955	test	1130	217268	TRUE	0.924	0.00503103197136512	0.997466124109868	1	41	218357	-0.253006319166716	TRUE	1	0.5740468	0.961291993338678	0.0703172996485146	20	0	NA
ABCF1	ENSG00000204574	chr6:31750303-31751126	test	1584	216814	TRUE	0.088	0.0409277586023413	0.864417878868024	0.116444535145647	143	218255	0.189409690474057	TRUE	0.799991004345619	0.1116628	0.666365584454437	0.0770676510548938	20	0	NA
ABCF1	ENSG00000204574	chr6:31752860-31753761	test	1506	216892	TRUE	0.52	0.0237376154089326	0.98100269677647	0.532	115	218283	0.173458619339569	TRUE	1	0.0204848	0.412848795478476	0.0993529486381269	19	0	NA
ABCF1	ENSG00000204574	chr6:31762532-31764531	test	1359	217039	TRUE	0.784	0.00313699949129242	0.994728823539308	0.280905945561532	96	218302	-0.20435041718212	TRUE	1	0.0024499	0.182580342758621	-0.0959011310710517	20	0	NA
ABCF1	ENSG00000204574	chr6:31762763-31764032	test	1566	216832	TRUE	0.592	-0.00225169815256243	0.986303734439834	0.48	109	218289	-0.171470611521793	TRUE	1	0.4713107	0.927500181483376	-0.0644114046225769	20	0	NA
ABCF1	ENSG00000204574	chr6:31764314-31764571	test	1519	216879	TRUE	0.232	0.0386500708613275	0.936230347150541	1	116	218282	0.120974525322087	TRUE	1	0.8833407	1	0.0614780672717506	19	0	NA
ABCF1	ENSG00000204574	chr6:31765928-31766802	test	1394	217004	TRUE	0.732	0.0148478227683906	0.992130134111851	0.125581901917413	89	218309	0.239984039739628	TRUE	0.814738322891396	0.1566713	0.729731465981013	0.0690675196382215	20	0	NA
ABCF1	ENSG00000204574	chr6:31769615-31770257	test	1508	216890	TRUE	0.164	0.0379150023814854	0.915808449857164	1	80	218318	-0.176421125252003	TRUE	1	0.3497824	0.881290692741629	0.0692548947294579	20	0	NA
ABCF1	ENSG00000204574	chr6:31770470-31770715	test	1252	217146	TRUE	0.04	0.0562178323108533	0.781083070452156	0.119496003619107	57	218341	0.270547462975924	TRUE	0.800222428174235	0.2989024	0.84872880567345	0.103934247855062	20	0	NA
ABCF1	ENSG00000204574	chr6:31772888-31773174	test	1261	217137	TRUE	0.772	-0.00113165282897731	0.994208152013731	0.204694845798459	31	218367	-0.454728232392968	TRUE	0.917067060571404	0.398919	0.907023175673956	-0.0985130180680851	20	0	NA
ABCF1	ENSG00000204574	chr6:31775257-31778081	test	1620	216778	TRUE	0.596	-0.00903619280149726	0.98672954303932	0.64	77	218321	-0.201075672299981	TRUE	1	0.7699083	1	-0.055980750538412	20	0	NA
ABCF1	ENSG00000204574	chr6:31776485-31778192	test	1511	216887	TRUE	0.128	0.0366782057363633	0.902598063413708	1	56	218342	0.171099936228668	TRUE	1	0.5359801	0.95197474810203	0.0670713284202615	20	0	NA
ABCF1	ENSG00000204574	chr6:31791353-31791641	test	1454	216944	TRUE	0.712	0.0106946994650845	0.991170092621927	0.282299152330542	24	218374	-0.45185708628281	TRUE	1	0.2042755	0.78668916447431	0.0857735387825524	20	0	NA
ABCF1	ENSG00000204574	chr6:31794259-31796391	test	622	217776	TRUE	0.94	0.00311771402459837	0.998957609053321	0.101880736312209	22	218376	-0.592103002220878	TRUE	0.773866122015297	0.3369261	0.874433965986774	0.13499367108185	19	0	NA
ABCF1	ENSG00000204574	chr6:31806092-31807536	test	718	217680	TRUE	0.812	0.0095478246161762	0.995414925570189	1	94	218304	0.125992123425221	TRUE	1	0.3044257	0.851907846704983	0.195184043211569	18	0	NA
ABCF1	ENSG00000204574	chr6:31814206-31817021	test	1424	216974	TRUE	0.32	0.0320192741149743	0.950872869829586	0.00557986631628613	66	218332	0.388585523819616	TRUE	0.356542946499352	0.0324689	0.469188086246673	0.0827968683166925	19	0	NA
ABCF1	ENSG00000204574	chr6:31817239-31817580	test	1329	217069	TRUE	0.668	-0.00255328065266225	0.990528511067178	0.96	51	218347	-0.258707457956548	TRUE	1	0.416005	0.907023175673956	0.069635663309434	20	0	NA
ABCF1	ENSG00000204574	chr6:31821242-31822577	test	1662	216736	TRUE	0.372	-0.0112314250801036	0.960871641380259	0.203070881129398	48	218350	-0.321073656555341	TRUE	0.915133202517575	0.2371435	0.813821272434755	-0.0830523427631932	20	0	NA
ABCF1	ENSG00000204574	chr6:31821432-31823431	test	1582	216816	TRUE	0.604	0.015035911718331	0.987144642464246	0.0497654145213085	77	218321	0.27508222876571	TRUE	0.662070282520836	0.2002926	0.781546286616541	0.058913528504416	20	0	NA
ABCF1	ENSG00000204574	chr6:31826877-31828644	test	1575	216823	TRUE	0.46	0.0262137254862311	0.974232600575942	0.475240002506615	90	218308	0.197873211091128	TRUE	1	0.0181922	0.399277387033399	0.102239079977863	20	0	NA
ABCF1	ENSG00000204574	chr6:31829433-31829741	test	173	218225	TRUE	0.564	-0.0276659742475602	0.984316620459565	1	84	218314	-0.0564845644982026	TRUE	1	0.8863105	1	-0.0349674413743391	2	0	NA
ABCF1	ENSG00000204574	chr6:31834234-31835425	test	1397	217001	TRUE	0.248	-0.0178511074398433	0.939594409874528	0.359505004962091	76	218322	-0.204641209827985	TRUE	1	0.6839956	0.99381502342711	-0.0600549250913158	20	0	NA
ABCF1	ENSG00000204574	chr6:31840063-31840910	test	1107	217291	TRUE	0.936	0.000920099081818115	0.998248589355195	0.168084074048725	93	218305	0.205988024247763	TRUE	0.866258028962873	0.1170178	0.676713582103947	-0.0923895452112136	20	0	NA
ABCF1	ENSG00000204574	chr6:31841008-31842456	test	1287	217111	TRUE	0.192	-0.0273789164069747	0.927485985562854	1	52	218346	-0.252821809283854	TRUE	1	0.527356	0.947493822600783	-0.0878064491343658	20	0	NA
ABCF1	ENSG00000204574	chr6:31851673-31852487	test	1567	216831	TRUE	0.348	-0.014376266381432	0.954853280141844	1	89	218309	-0.143597879330949	TRUE	1	0.9729202	1	-0.0374147767603351	20	0	NA
ABCF1	ENSG00000204574	chr6:31852624-31853075	test	671	217727	TRUE	0.092	0.059744029042645	0.864716183727698	0.32	90	218308	0.193816805214029	TRUE	1	0.005035	0.244237101123596	0.11779843376952	10	0	NA
ABCF1	ENSG00000204574	chr6:31855366-31855668	test	728	217670	TRUE	0.352	0.0330197217221357	0.954894164049375	0.48	86	218312	0.173086136342561	TRUE	1	0.6402231	0.980664841634932	0.067400175509806	12	0	NA
ABCF1	ENSG00000204574	chr6:31862357-31865881	test	1676	216722	TRUE	0.388	-0.0130720481139217	0.962497595511622	1	68	218330	-0.16381963881936	TRUE	1	0.2254874	0.802450499328052	-0.070216613428341	20	0	NA
ABCF1	ENSG00000204574	chr6:31862478-31864168	test	1447	216951	TRUE	0.248	-0.0133783304624342	0.939594409874528	1	74	218324	-0.169593571075562	TRUE	1	0.2741863	0.838282177712748	-0.0781820126900856	20	0	NA
ABCF1	ENSG00000204574	chr6:31870397-31871573	test	1289	217109	TRUE	0.3	-0.0176715556555596	0.949116231526044	0.864	96	218302	-0.155719052230717	TRUE	1	0.5372788	0.953758238223684	-0.0513334426863456	18	0	NA
ABCF1	ENSG00000204574	chr6:31874908-31875284	test	1328	217070	TRUE	0.00957851454111735	-0.0554331034758853	0.56920131090299	0.8	53	218345	-0.248295367032069	TRUE	1	0.6372129	0.98053255830494	-0.0876671823136166	20	0	NA
ABCF1	ENSG00000204574	chr6:31877029-31879215	test	1646	216752	TRUE	0.904	0.00398533111176325	0.996532391879965	0.00319309865605171	52	218346	-0.481921434202283	TRUE	0.296010334915946	0.019583	0.407520667794446	-0.10285833631541	20	0	NA
ABCF1	ENSG00000204574	chr6:31882412-31882682	test	1325	217073	TRUE	0.788	0.00797183928482603	0.994728823539308	0.76	34	218364	-0.272777432476328	TRUE	1	0.8823459	1	0.0506182641014846	19	0	NA
ABCF1	ENSG00000204574	chr6:31888461-31889457	test	1457	216941	TRUE	0.904	0.0120343877340872	0.996532391879965	0.0152972660220219	126	218272	-0.243137080225155	TRUE	0.506711178032785	0.0026527	0.188980799339934	-0.0957081977526815	19	0	NA
ABCF1	ENSG00000204574	chr6:31896953-31898663	test	1128	217270	TRUE	0.12	-0.0300909763686068	0.892532291979573	0.64	58	218340	-0.205664274664984	TRUE	1	0.6557432	0.984115099552733	-0.0830088422846515	20	0	NA
ABCF1	ENSG00000204574	chr6:31898032-31900031	test	1482	216916	TRUE	0.356	0.0238750136373369	0.955935220330405	1	57	218341	0.154389030153535	TRUE	1	0.5326611	0.950026089869758	0.0764702680837982	20	0	NA
ABCF1	ENSG00000204574	chr6:31898742-31899032	test	1447	216951	TRUE	0.228	-0.0211575117633624	0.93491956941761	0.519430076024863	64	218334	-0.237932875600402	TRUE	1	0.3833567	0.898266282484901	-0.0769709679258026	19	0	NA
ABCF1	ENSG00000204574	chr6:31901422-31902703	test	1432	216966	TRUE	0.224	-0.0179347283919855	0.934142375926342	1	89	218309	-0.137020321088056	TRUE	1	0.8421247	1	-0.0387941336581127	20	0	NA
ABCF1	ENSG00000204574	chr6:31907333-31907885	test	287	218111	TRUE	0.076	0.103554339051721	0.85341738473167	0.592	120	218278	0.111099741957929	TRUE	1	0.2934416	0.84872880567345	0.105021302433217	4	0	NA
ABCF1	ENSG00000204574	chr6:31908818-31909158	test	1067	217331	TRUE	0.652	0.023424336480375	0.990528511067178	0.504	85	218313	0.214227651332382	TRUE	1	0.6353949	0.98053255830494	0.0653581043202071	18	0	NA
ABCF1	ENSG00000204574	chr6:31911491-31911673	test	173	218225	TRUE	0.144	-0.0845388444731636	0.912667576791809	0.492	38	218360	-0.184419200389841	TRUE	1	0.4642545	0.927500181483376	-0.107346547657983	3	0	NA
ABCF1	ENSG00000204574	chr6:31919609-31920093	test	1474	216924	TRUE	0.668	-0.00652477590489142	0.990528511067178	0.148118044548801	117	218281	-0.202817545551459	TRUE	0.841801432380241	0.4291158	0.915740133691425	-0.0565996250727452	19	0	NA
ABCF1	ENSG00000204574	chr6:31923019-31923477	test	1474	216924	TRUE	0.036	0.0470257686635862	0.774208453966416	1	114	218284	0.152818235367353	TRUE	1	0.0877812	0.627134245370978	0.0988886324675868	19	0	NA
ABCF1	ENSG00000204574	chr6:31927370-31928524	test	1551	216847	TRUE	0.804	0.00621519805817883	0.994983989470703	0.399883466423989	84	218314	0.206420831813578	TRUE	1	0.3038832	0.850945770059673	0.0686293436829824	20	0	NA
ABCF1	ENSG00000204574	chr6:31928642-31929979	test	1496	216902	TRUE	0.816	0.00884982504295428	0.995552186854475	0.56	142	218256	-0.13696793632144	TRUE	1	0.0500011	0.53993183821911	-0.0859900840428923	20	0	NA
ABCF1	ENSG00000204574	chr6:31933313-31934377	test	1593	216805	TRUE	0.912	0.0110868591946049	0.996532391879965	1	54	218344	-0.197047468137976	TRUE	1	0.6676459	0.989957713793103	0.0561629640325317	19	0	NA
ABCF1	ENSG00000204574	chr6:31933757-31937257	test	1349	217049	TRUE	0.636	-0.00525133665495359	0.989293378565146	1	114	218284	0.147304965845913	TRUE	1	0.3558298	0.881290692741629	-0.0720807300510178	20	0	NA
ABCF1	ENSG00000204574	chr6:31937857-31939856	test	1360	217038	TRUE	0.392	0.0258686273586801	0.962870010912338	1	105	218293	0.134773012032154	TRUE	1	0.7569875	1	0.0542896397756532	20	0	NA
ABCF1	ENSG00000204574	chr6:31940351-31941119	test	1440	216958	TRUE	0.06	-0.0334168938395316	0.825803224013341	0.72	49	218349	-0.258187065879769	TRUE	1	0.6900598	0.99381502342711	-0.0669180484841073	20	0	NA
ABCF1	ENSG00000204574	chr6:31945607-31951356	test	1469	216929	TRUE	0.4	-0.00958850367728781	0.964343903151472	0.48	43	218355	-0.34372310816615	TRUE	1	0.3998813	0.907023175673956	-0.0840100335070916	20	0	NA
ABCF1	ENSG00000204574	chr6:31945771-31946245	test	1508	216890	TRUE	0.252	-0.0231644812747771	0.940785646077298	1	87	218311	-0.160649987061979	TRUE	1	0.7457705	1	-0.0564599344725977	19	0	NA
ABCF1	ENSG00000204574	chr6:31948750-31949416	test	1294	217104	TRUE	0.896	0.0112291736103169	0.996532391879965	1	59	218339	0.169697422678158	TRUE	1	0.8172372	1	0.0459502942676433	20	0	NA
ABCF1	ENSG00000204574	chr6:31952224-31952653	test	1478	216920	TRUE	0.744	-0.00479307310329102	0.993210610989954	0.64	74	218324	-0.198005394165055	TRUE	1	0.6223846	0.974645553633468	0.0490113095431432	20	0	NA
ABCF1	ENSG00000204574	chr6:31952857-31954856	test	1238	217160	TRUE	0.252	0.0299091757491801	0.940785646077298	0.213440401640641	44	218354	0.319159839931817	TRUE	0.929849631057635	0.020638	0.413385587380142	0.114519658713003	19	0	NA
ABCF1	ENSG00000204574	chr6:31958452-31959632	test	1003	217395	TRUE	0.308	0.0326004869605636	0.950105813953488	0.608	89	218309	0.207917393214705	TRUE	1	0.4014734	0.907023175673956	0.0961554032709137	19	0	NA
ABCF1	ENSG00000204574	chr6:31969629-31970067	test	1533	216865	TRUE	0.416	-0.0115492690583436	0.967050618393726	0.656372064019645	72	218326	-0.224214779804459	TRUE	1	0.6900598	0.99381502342711	-0.060493766721092	20	0	NA
ABCF1	ENSG00000204574	chr6:31971319-31972880	test	1256	217142	TRUE	0.956	0.00547592528514551	0.999685169282748	0.48	58	218340	0.226811595240965	TRUE	1	0.7674443	1	0.061701912754732	20	0	NA
ABCF1	ENSG00000204574	chr6:31972971-31973326	test	1466	216932	TRUE	0.256	0.0280754528347242	0.943484792855371	1	86	218312	0.147387774996343	TRUE	1	0.9048975	1	0.0537241747798214	20	0	NA
ABCF1	ENSG00000204574	chr6:31978820-31980627	test	1346	217052	TRUE	0.996	0.00796385312787473	1	1	161	218237	0.134970257806015	TRUE	1	0.9360796	1	-0.0438588364174552	20	0	NA
ABCF1	ENSG00000204574	chr6:31981726-31982144	test	1143	217255	TRUE	0.744	-0.00179825431386993	0.993210610989954	0.72	37	218361	-0.22771671300735	TRUE	1	0.8688678	1	-0.044641175474822	20	0	NA
ABCF1	ENSG00000204574	chr6:31982300-31983140	test	1519	216879	TRUE	0.996	0.00199978087074815	1	0.48	59	218339	-0.293737111391719	TRUE	1	0.0815337	0.620851430546737	-0.0855075218662627	20	0	NA
ABCF1	ENSG00000204574	chr6:31983861-31984064	test	1392	217006	TRUE	0.612	0.0164196203467104	0.987251547332074	0.64	46	218352	-0.295184531190519	TRUE	1	0.3007617	0.84872880567345	-0.0632246443197318	20	0	NA
ABCF1	ENSG00000204574	chr6:31989275-31989852	test	1418	216980	TRUE	0.364	0.0198631730757715	0.958260703147151	0.56	84	218314	-0.190516286815802	TRUE	1	0.185239	0.758745924632376	0.0801915462264155	20	0	NA
ABCF1	ENSG00000204574	chr6:31997498-31998270	test	1293	217105	TRUE	0.104	-0.0296837306050586	0.877866363636364	1	44	218354	-0.256933597223139	TRUE	1	0.3743255	0.891792867570233	-0.0730455263743705	20	0	NA
ABCF1	ENSG00000204574	chr6:32002562-32003711	test	1455	216943	TRUE	0.392	-0.0129206918474178	0.962870010912338	1	69	218329	0.140713207647272	TRUE	1	0.9694327	1	-0.0387353849445074	20	0	NA
ABCF1	ENSG00000204574	chr6:32011727-32012212	test	1392	217006	TRUE	0.544	-0.00815085863390541	0.982968790289231	0.456	61	218337	0.229064172159681	TRUE	1	0.0991289	0.643439310969286	-0.0681205443886545	19	0	NA
ABCF1	ENSG00000204574	chr6:32012313-32013264	test	1505	216893	TRUE	0.18	0.0331051084095444	0.923829199198508	0.0217101035084501	58	218340	0.35078149058648	TRUE	0.563683967188576	0.1037013	0.656908876709381	0.0747686036490713	20	0	NA
ABCF1	ENSG00000204574	chr6:32044972-32047303	test	1387	217011	TRUE	0.992	0.0079511844614184	1	1	93	218305	0.118635153784589	TRUE	1	0.398919	0.907023175673956	0.0548209856964078	20	0	NA
ABCF1	ENSG00000204574	chr6:32048173-32048746	test	1567	216831	TRUE	0.304	-0.0157894114939161	0.949158253120928	0.224028483333393	99	218299	-0.194457026928502	TRUE	0.93839822274928	0.5425098	0.95674971754902	-0.0585989054482232	20	0	NA
ABCF1	ENSG00000204574	chr6:32055182-32057181	test	1554	216844	TRUE	0.288	-0.0180972955707228	0.948646534521751	1	99	218299	-0.155918349785932	TRUE	1	0.7665164	1	-0.0493461903041395	19	0	NA
ABCF1	ENSG00000204574	chr6:32061096-32061628	test	1394	217004	TRUE	0.892	0.00852126781694285	0.996532391879965	0.48	47	218351	0.273973651626809	TRUE	1	0.3318174	0.874433965986774	0.081631824914041	20	0	NA
ABCF1	ENSG00000204574	chr6:32063032-32065131	test	1499	216899	TRUE	0.432	0.0245565126911402	0.969497326203208	0.476906481871606	79	218319	0.20893747519867	TRUE	1	0.1825402	0.758745924632376	0.0896745199063926	20	0	NA
ABCF1	ENSG00000204574	chr6:32067157-32069156	test	1527	216871	TRUE	0.66	0.0137529407083545	0.990528511067178	1	81	218317	-0.132644229751462	TRUE	1	0.9421898	1	0.0515865752165938	20	0	NA
ABCF1	ENSG00000204574	chr6:32069521-32070330	test	1465	216933	TRUE	0.948	0.00996199996236546	0.999480349159038	0.48	88	218310	-0.176915033252532	TRUE	1	0.1071375	0.661016811399453	0.0672109859867093	20	0	NA
ABCF1	ENSG00000204574	chr6:32071855-32072285	test	1605	216793	TRUE	0.892	0.00587579832378871	0.996532391879965	0.0564930974624531	84	218314	-0.252431369075142	TRUE	0.677477778791396	0.2202955	0.802152926572099	0.0568323196059691	20	0	NA
ABCF1	ENSG00000204574	chr6:32073209-32073641	test	1412	216986	TRUE	0.944	0.00690442465127439	0.999390912718773	0.532	65	218333	-0.231200273457726	TRUE	1	0.7594431	1	-0.0487495618632655	19	0	NA
ABCF1	ENSG00000204574	chr6:32081168-32081577	test	1420	216978	TRUE	0.808	0.000880229066562155	0.995225230901885	0.213372842115809	63	218335	-0.257823195036747	TRUE	0.929849631057635	0.376958	0.891792867570233	-0.0701892324357234	20	0	NA
ABCF1	ENSG00000204574	chr6:32085866-32086089	test	1629	216769	TRUE	0.824	-0.000732317203457011	0.995552186854475	1	127	218271	-0.151388769291916	TRUE	1	0.8280387	1	0.0371690487978307	20	0	NA
ABCF1	ENSG00000204574	chr6:32087237-32088177	test	1400	216998	TRUE	0.816	8.63527925281105e-05	0.995552186854475	0.56	112	218286	0.180686224019914	TRUE	1	0.7823545	1	-0.0576544762402143	20	0	NA
ABCF1	ENSG00000204574	chr6:32087832-32091781	test	1481	216917	TRUE	0.5	-0.0102897076298314	0.977713405238829	0.423042562720129	54	218344	-0.248798022412939	TRUE	1	0.7317193	1	-0.0630044750604251	20	0	NA
ABCF1	ENSG00000204574	chr6:32095446-32097270	test	1435	216963	TRUE	0.728	0.00210158433407548	0.991539257031794	1	48	218350	0.19941970628808	TRUE	1	0.9907958	1	0.0339989312064342	20	0	NA
ABCF1	ENSG00000204574	chr6:32097157-32099156	test	1259	217139	TRUE	0.324	0.0264519055009445	0.952022819631135	0.88	79	218319	0.185761915353525	TRUE	1	0.4180059	0.907023175673956	0.0637050273827913	20	0	NA
ABCF1	ENSG00000204574	chr6:32103307-32106706	test	1333	217065	TRUE	0.06	0.0435440894162031	0.825803224013341	0.0646103870164534	105	218293	0.229004705423232	TRUE	0.701666852659985	0.2432514	0.821040037589909	0.101784352751168	20	0	NA
ABCF1	ENSG00000204574	chr6:32103513-32103696	test	1396	217002	TRUE	0.66	-0.000468593854976884	0.990528511067178	1	138	218260	0.102110828133001	TRUE	1	0.8267437	1	-0.0358311145494973	18	0	NA
ABCF1	ENSG00000204574	chr6:32108025-32109567	test	1558	216840	TRUE	0.412	0.0232764848205613	0.96673001231955	1	91	218307	0.159399395767926	TRUE	1	0.8579196	1	0.0507553524569578	20	0	NA
ABCF1	ENSG00000204574	chr6:32109687-32111103	test	1401	216997	TRUE	0.688	0.0138962607985764	0.990528511067178	0.294367486584338	105	218293	-0.204088676470183	TRUE	1	0.623971	0.974770408016786	0.048900179756889	20	0	NA
ABCF1	ENSG00000204574	chr6:32113813-32114430	test	1430	216968	TRUE	0.752	0.000701337892321297	0.993513659647126	1	32	218366	0.263261958157508	TRUE	1	0.961781	1	0.0474340751741206	20	0	NA
ABCF1	ENSG00000204574	chr6:32116811-32117036	test	1474	216924	TRUE	0.656	-0.00588293885082014	0.990528511067178	1	87	218311	-0.153599286194539	TRUE	1	0.7699083	1	0.0515489614906654	20	0	NA
ABCF1	ENSG00000204574	chr6:32118702-32120068	test	1418	216980	TRUE	0.184	-0.0285885297733726	0.924492965367965	0.80419070601907	44	218354	-0.295266683226935	TRUE	1	0.8917874	1	-0.0674250021544481	20	0	NA
ABCF1	ENSG00000204574	chr6:32127536-32128582	test	1206	217192	TRUE	0.052	0.0470449624721636	0.81352401010952	1	44	218354	0.26385671390957	TRUE	1	0.6557432	0.984115099552733	0.0763694518226063	20	0	NA
ABCF1	ENSG00000204574	chr6:32129256-32129669	test	1322	217076	TRUE	0.08	0.043013462562465	0.857624476836484	0.24692131015791	132	218266	0.176419719078523	TRUE	0.971758931790377	0.0757165	0.606580616883117	0.0993897122310338	19	0	NA
ABCF1	ENSG00000204574	chr6:32129978-32130841	test	724	217674	TRUE	0.388	0.0344220172088896	0.962497595511622	0.504	23	218375	0.327206207910769	TRUE	1	0.6241222	0.974770408016786	0.138985517439825	18	0	NA
ABCF1	ENSG00000204574	chr6:32131560-32131874	test	1318	217080	TRUE	0.496	-0.0141213462349759	0.976992813767866	0.76	58	218340	-0.230373045181255	TRUE	1	0.8104382	1	-0.066278652197461	19	0	NA
ABCF1	ENSG00000204574	chr6:32146482-32148481	test	1144	217254	TRUE	0.636	0.0170225408927951	0.989293378565146	0.235296250099217	44	218354	0.314496923021094	TRUE	0.957899953726353	0.3808759	0.896053241742353	0.0934519646236672	19	0	NA
ABCF1	ENSG00000204574	chr6:32148386-32149177	test	1401	216997	TRUE	0.568	0.0173800195923979	0.98493377220627	0.456	107	218291	0.159595133437358	TRUE	1	0.5522334	0.958977216687383	0.0640375719635689	19	0	NA
ABCF1	ENSG00000204574	chr6:32152952-32155097	test	1597	216801	TRUE	0.716	0.012873327280903	0.991170092621927	0.64	52	218346	-0.236420089952861	TRUE	1	0.5599587	0.958977216687383	-0.0737172734831054	20	0	NA
ABCF1	ENSG00000204574	chr6:32162807-32166231	test	1559	216839	TRUE	0.0104200874419525	-0.0477087906647371	0.591860354737223	0.64	188	218210	-0.115554920656226	TRUE	1	0.4180059	0.907023175673956	-0.0852279011297628	20	0	NA
ABCF1	ENSG00000204574	chr6:32166448-32169512	test	1261	217137	TRUE	0.728	-5.39916328010648e-05	0.991539257031794	0.912	26	218372	0.337789047343936	TRUE	1	0.6202005	0.974645553633468	0.0751805097688715	19	0	NA
ABCF1	ENSG00000204574	chr6:32175777-32176333	test	1554	216844	TRUE	0.14	0.0328166944461836	0.909430695233931	0.0532140802303145	85	218313	0.244905753142276	TRUE	0.673340926717576	0.0991884	0.643439310969286	0.0922896788031832	20	0	NA
ABCF1	ENSG00000204574	chr6:32177110-32178719	test	1910	216488	TRUE	0.216	0.0267783608000602	0.933125107063324	1	78	218320	0.158007801570287	TRUE	1	0.7316461	1	0.0531544070042075	20	0	NA
ABCF1	ENSG00000204574	chr6:32184448-32184654	test	1503	216895	TRUE	0.652	0.0122435393314115	0.990528511067178	0.64	77	218321	-0.159980958885217	TRUE	1	0.6360311	0.98053255830494	0.0579965236194556	20	0	NA
ABCF1	ENSG00000204574	chr6:32185674-32186005	test	929	217469	TRUE	0.412	0.0291885204657301	0.96673001231955	0.936	11	218387	-0.53281041361872	TRUE	1	0.2255891	0.802450499328052	-0.130230190549503	18	0	NA
ABCF1	ENSG00000204574	chr6:32188316-32188540	test	492	217906	TRUE	0.484	0.0330290738900798	0.975366359196961	0.288	41	218357	0.273075139159115	TRUE	1	0.4053488	0.907023175673956	0.121481079075171	8	0	NA
ABCF1	ENSG00000204574	chr6:32189659-32190569	test	1367	217031	TRUE	0.192	0.038884990840381	0.927485985562854	0.135003751647223	30	218368	0.373731784549008	TRUE	0.826373108648221	0.4049802	0.907023175673956	0.0902923876350362	19	0	NA
ABCF1	ENSG00000204574	chr6:32195086-32195317	test	1437	216961	TRUE	0.032	0.0532041412935076	0.766277240490006	0.240685010013096	184	218214	0.169526450612893	TRUE	0.960012368528922	0.2486562	0.827707735653148	0.0897782825476727	20	0	NA
ABCF1	ENSG00000204574	chr6:32195422-32196819	test	1492	216906	TRUE	0.568	0.0137846867747848	0.98493377220627	0.24880098514455	62	218336	-0.255573847468378	TRUE	0.974439427805841	0.5735725	0.961291993338678	0.0432618092847485	20	0	NA
ABCF1	ENSG00000204574	chr6:32203405-32204039	test	1706	216692	TRUE	0.232	-0.0185211793259084	0.936230347150541	0.0482262933374426	62	218336	-0.328259677727501	TRUE	0.652153285778994	0.0367288	0.487594020172202	-0.102819881689212	20	0	NA
ABCF1	ENSG00000204574	chr6:32204175-32204654	test	1438	216960	TRUE	0.396	-0.0134815998278113	0.962919863820872	0.204895009740079	67	218331	-0.256348144756373	TRUE	0.91722598097249	0.3955815	0.905356662908641	-0.0776832136455979	19	0	NA
ABCF1	ENSG00000204574	chr6:32209987-32210755	test	1443	216955	TRUE	0.272	-0.0143497647646817	0.945634746793972	0.48	40	218358	-0.325075202069611	TRUE	1	0.4752486	0.927500181483376	-0.0807156301127303	20	0	NA
ABCF1	ENSG00000204574	chr6:32212080-32212272	test	1189	217209	TRUE	0.268	-0.0176909305772732	0.945634746793972	1	19	218379	-0.372616102729051	TRUE	1	0.7949102	1	-0.073250429940735	18	0	NA
ABCF1	ENSG00000204574	chr6:32216313-32216731	test	1404	216994	TRUE	0.06	0.0422675933200958	0.825803224013341	0.532	88	218310	0.200037532473913	TRUE	1	0.3699966	0.891792867570233	0.0925645994669208	19	0	NA
ABCF1	ENSG00000204574	chr6:32217889-32218482	test	1421	216977	TRUE	0.708	0.0123683397314585	0.991085255540479	0.64	87	218311	-0.214778591766979	TRUE	1	0.5492786	0.958713373370708	0.0722483718257227	20	0	NA
ABCF1	ENSG00000204574	chr6:32228902-32229682	test	1410	216988	TRUE	0.00266822405945952	0.0709055588980465	0.313604986330241	0.296543600469546	37	218361	0.337880483860248	TRUE	1	0.0265724	0.450818831333508	0.12080352299294	19	0	NA
ABCF1	ENSG00000204574	chr6:32234915-32235334	test	1481	216917	TRUE	0.72	-0.00164930932616048	0.991312857963708	0.56	87	218311	-0.208016505175147	TRUE	1	0.7230544	1	0.0557325037413281	20	0	NA
ABCF1	ENSG00000204574	chr6:32244547-32245969	test	1595	216803	TRUE	0.652	0.0166416484537839	0.990528511067178	0.0853698447438553	143	218255	0.202705487136788	TRUE	0.744362515944874	0.2217937	0.802152926572099	0.0747338771631096	20	0	NA
ABCF1	ENSG00000204574	chr6:32254668-32256056	test	1321	217077	TRUE	0.88	0.0110032231636819	0.996467629079712	1	69	218329	0.209097848621214	TRUE	1	0.729299	1	-0.0563899613977132	19	0	NA
ABCF1	ENSG00000204574	chr6:32288494-32288971	test	1381	217017	TRUE	0.936	0.00399933848241973	0.998248589355195	1	89	218309	-0.155256921566841	TRUE	1	0.3237138	0.870437219484596	0.0648019457977119	20	0	NA
ABCF1	ENSG00000204574	chr6:32319493-32319643	test	166	218232	TRUE	0.752	-0.00626509918262075	0.993513659647126	0.168	89	218309	-0.16065636834634	TRUE	0.866051902563286	0.0670211	0.589067900092727	-0.133561556421211	2	0	NA
ABCF1	ENSG00000204574	chr6:32324390-32324675	test	1374	217024	TRUE	0.344	0.0197732809091558	0.954347861811391	1	49	218349	-0.195071219887301	TRUE	1	0.9162141	1	0.0535899893472462	20	0	NA
ABCF1	ENSG00000204574	chr6:32391587-32391799	test	866	217532	TRUE	0.776	-0.0067911073138951	0.994681110405329	1	85	218313	0.139809163158154	TRUE	1	0.8599152	1	-0.0598808346464357	13	0	NA
ABCF1	ENSG00000204574	chr6:32393740-32393996	test	1261	217137	TRUE	0.04	-0.0440172692093201	0.781083070452156	0.8	40	218358	-0.278923317815936	TRUE	1	0.5646612	0.961291993338678	-0.0861055511602194	20	0	NA
ABCF1	ENSG00000204574	chr6:32394801-32394975	test	1617	216781	TRUE	0.836	0.00789761654524801	0.995635306822513	0.234985232224618	158	218240	0.167122439522496	TRUE	0.957356003045097	0.2954668	0.84872880567345	0.0600283853066021	20	0	NA
ABCF1	ENSG00000204574	chr6:32397672-32397840	test	1454	216944	TRUE	0.448	0.0249235291344752	0.973123022487353	0.88	75	218323	0.169356578721665	TRUE	1	0.7436811	1	0.0548127360557374	20	0	NA
ABCF1	ENSG00000204574	chr6:32402860-32403151	test	1329	217069	TRUE	0.512	-0.00919533856001165	0.979269047557741	1	69	218329	0.156621204110028	TRUE	1	0.522567	0.947103827996993	0.0689981905174321	20	0	NA
ABCF1	ENSG00000204574	chr6:32413296-32413959	test	1243	217155	TRUE	0.8	-0.000867252245845052	0.994983989470703	0.72	61	218337	-0.216686655106603	TRUE	1	0.8688678	1	-0.047543005097838	20	0	NA
ABCF1	ENSG00000204574	chr6:32415294-32416007	test	1581	216817	TRUE	0.956	0.00499144898733861	0.999685169282748	1	65	218333	-0.174652206002265	TRUE	1	0.9310241	1	-0.0382268552009593	20	0	NA
ABCF1	ENSG00000204574	chr6:32439511-32440091	test	1353	217045	TRUE	0.256	-0.01566786266076	0.943484792855371	0.0705476221192843	61	218337	0.301898025052696	TRUE	0.709783068232891	0.2544472	0.828760328379939	-0.0847019882591332	20	0	NA
ABCF1	ENSG00000204574	chr6:32473155-32474197	test	1316	217082	TRUE	0.92	0.00690033488187836	0.99713314364923	1	106	218292	0.130143814438708	TRUE	1	0.5829876	0.967446179783284	-0.0692536696986293	20	0	NA
ABCF1	ENSG00000204574	chr6:32475226-32476196	test	1463	216935	TRUE	0.372	0.0258588994382631	0.960871641380259	1	87	218311	0.161736696043152	TRUE	1	0.416005	0.907023175673956	0.0794454162504034	20	0	NA
ABCF1	ENSG00000204574	chr6:32483958-32484937	test	1419	216979	TRUE	0.768	0.0168922638295577	0.994208152013731	0.88	70	218328	0.179190653290625	TRUE	1	0.613592	0.974645553633468	0.0576499542343467	20	0	NA
ABCF1	ENSG00000204574	chr6:32521797-32522141	test	1341	217057	TRUE	0.548	-0.00722197105877131	0.983994949013628	0.427296887915308	91	218307	-0.193861746278836	TRUE	1	0.0138394	0.357784146671887	0.0776471089034887	20	0	NA
ABCF1	ENSG00000204574	chr6:32530041-32530840	test	1404	216994	TRUE	0.504	-0.00943680711695838	0.977713405238829	0.56	58	218340	-0.23332444547623	TRUE	1	0.2398057	0.813821272434755	-0.0719534792092917	20	0	NA
ABCF1	ENSG00000204574	chr6:32558427-32558954	test	1406	216992	TRUE	0.528	-0.0087135031684642	0.981367896909796	0.214864156371494	76	218322	-0.265654128892209	TRUE	0.929849631057635	0.5302849	0.950026089869758	0.0618578798316922	20	0	NA
ABCF1	ENSG00000204574	chr6:32583639-32584799	test	1593	216805	TRUE	0.824	-0.00222709941581933	0.995552186854475	1	98	218300	-0.175865303698788	TRUE	1	0.1856501	0.758745924632376	-0.0861900092880767	20	0	NA
ABCF1	ENSG00000204574	chr6:32589565-32590024	test	1559	216839	TRUE	0.968	0.0072077463815261	0.999920776784729	1	96	218302	0.157053210437	TRUE	1	0.9380058	1	0.0356281838117648	20	0	NA
ABCF1	ENSG00000204574	chr6:32609751-32610407	test	1234	217164	TRUE	0.084	-0.0308132002969919	0.858858086717137	0.8	38	218360	0.246611438205505	TRUE	1	0.8284079	1	-0.0591568688483836	20	0	NA
ABCF1	ENSG00000204574	chr6:32614485-32614951	test	1549	216849	TRUE	0.188	-0.0178263491274169	0.926971656156655	0.000586196923860721	74	218324	0.367253029141754	TRUE	0.123779030562374	0.0008457	0.105725561003861	0.107103885125398	20	1	NA
ABCF1	ENSG00000204574	chr6:32622509-32622789	test	1361	217037	TRUE	0.812	0.00973360975192095	0.995414925570189	0.8	27	218371	-0.384315069574401	TRUE	1	0.3998813	0.907023175673956	-0.0814407766475099	20	0	NA
ABCF1	ENSG00000204574	chr6:32664796-32665308	test	1469	216929	TRUE	0.256	-0.0156710824141326	0.943484792855371	0.249940751748926	48	218350	-0.299631114475339	TRUE	0.976266069891611	0.5774707	0.9650043246955	-0.053581921378115	19	0	NA
ABCF1	ENSG00000204574	chr6:32666396-32666894	test	1346	217052	TRUE	0.544	-0.0102521436780483	0.982968790289231	0.0484433887172497	88	218310	-0.27249332899998	TRUE	0.653834298989507	0.1342965	0.70090044705029	-0.0981192061345098	19	0	NA
ABCF1	ENSG00000204574	chr6:32692104-32692347	test	1434	216964	TRUE	0.12	0.0360865973970279	0.892532291979573	1	37	218361	0.261750067248318	TRUE	1	0.4353854	0.917109186910841	0.0835251277415769	20	0	NA
ABCF1	ENSG00000204574	chr6:32700385-32701020	test	1381	217017	TRUE	0.948	0.00723798382363849	0.999480349159038	1	65	218333	-0.171106453565484	TRUE	1	0.4319114	0.916480461542998	-0.058889998799394	20	0	NA
ABCF1	ENSG00000204574	chr6:32745672-32745953	test	1455	216943	TRUE	0.796	0.0127583754767615	0.994728823539308	0.11710177997344	158	218240	0.175488119286943	TRUE	0.800222428174235	0.2505079	0.827707735653148	0.0542801260021926	18	0	NA
ABCF1	ENSG00000204574	chr6:32761119-32761904	test	1525	216873	TRUE	0.888	0.00909487928532449	0.996532391879965	0.406498820731989	89	218309	0.206885600642574	TRUE	1	0.0229543	0.431178405045744	-0.0699925052820949	20	0	NA
ABCF1	ENSG00000204574	chr6:32763294-32763473	test	1574	216824	TRUE	0.172	-0.0208254437193964	0.920485014409222	0.195966698669716	103	218295	-0.205655693232305	TRUE	0.902486348122867	0.4165335	0.907023175673956	-0.0607059601832638	20	0	NA
ABCF1	ENSG00000204574	chr6:32785828-32786407	test	1511	216887	TRUE	0.668	-0.00166379827816332	0.990528511067178	0.0432274817285604	74	218324	0.284024250125076	TRUE	0.642035150968905	0.0818373	0.621529467385951	0.0561859241904035	20	0	NA
ABCF1	ENSG00000204574	chr6:32796677-32797916	test	1303	217095	TRUE	0.608	-0.00924380700860028	0.987251547332074	1	80	218318	0.152750303176141	TRUE	1	0.809062	1	-0.0481731846602814	18	0	NA
ABCF1	ENSG00000204574	chr6:32800117-32800295	test	534	217864	TRUE	0.772	0.0183568044011371	0.994208152013731	0.00694524840730706	46	218352	-0.455322003966055	TRUE	0.391777348745985	0.022729	0.431178405045744	-0.148046888344948	8	0	NA
ABCF1	ENSG00000204574	chr6:32807243-32807426	test	1398	217000	TRUE	0.476	-0.013083824783173	0.975359465945767	0.48	59	218339	-0.217873571136618	TRUE	1	0.4458308	0.921249853749058	-0.0647784950566828	20	0	NA
ABCF1	ENSG00000204574	chr6:32816993-32817234	test	847	217551	TRUE	0.316	-0.0274611076794899	0.950200218596932	0.96	60	218338	-0.225795820866635	TRUE	1	0.9118337	1	-0.0580805243565595	16	0	NA
ABCF1	ENSG00000204574	chr6:32819787-32820652	test	1386	217012	TRUE	0.512	0.0163814294383711	0.979269047557741	1	81	218317	0.170330604010372	TRUE	1	0.8257675	1	0.0538251520450067	20	0	NA
ABCF1	ENSG00000204574	chr6:32825915-32826883	test	1153	217245	TRUE	0.492	-0.0102544040040933	0.975946057094026	0.561248956196892	55	218343	-0.256033884655955	TRUE	1	0.5721459	0.961291993338678	-0.0682985609818072	20	0	NA
ABCF1	ENSG00000204574	chr6:32829550-32829856	test	1416	216982	TRUE	0.416	0.0270121521957378	0.967050618393726	0.0938239196783202	85	218313	0.265329184949837	TRUE	0.757957571324067	0.06158	0.567629448078287	0.0924445876880631	20	0	NA
ABCF1	ENSG00000204574	chr6:32837657-32839102	test	1341	217057	TRUE	0.456	0.0269586909550583	0.97414903223951	0.8	79	218319	0.224157523590759	TRUE	1	0.8222958	1	0.0704159935257524	20	0	NA
ABCF1	ENSG00000204574	chr6:32843667-32845108	test	1606	216792	TRUE	0.8	0.0129825501102339	0.994983989470703	0.0719092764368451	140	218258	0.198068435717881	TRUE	0.709783068232891	0.0017831	0.158395047736626	0.0765684671331326	20	0	NA
ABCF1	ENSG00000204574	chr6:32853059-32854603	test	1475	216923	TRUE	0.512	-0.00995029521741131	0.979269047557741	0.122341834997908	101	218297	0.227498973579414	TRUE	0.806055245893371	0.0875173	0.627134245370978	-0.0618982479206895	20	0	NA
ABCF1	ENSG00000204574	chr6:32857713-32857900	test	1517	216881	TRUE	0.34	0.0251023117976583	0.953687032701458	0.76	57	218341	-0.262355163944649	TRUE	1	0.2270316	0.802517049825328	0.06980893903373	19	0	NA
ABCF1	ENSG00000204574	chr6:32861089-32861520	test	1205	217193	TRUE	0.904	0.010218961074336	0.996532391879965	1	7	218391	0.403181774657887	TRUE	1	0.075283	0.606580616883117	0.0958405251233895	20	0	NA
ABCF1	ENSG00000204574	chr6:32866897-32867503	test	1522	216876	TRUE	0.632	-0.00413258828268592	0.989286298309942	0.436871305656963	63	218335	-0.249370492496564	TRUE	1	0.3584182	0.881290692741629	-0.052705314807475	20	0	NA
ABCF1	ENSG00000204574	chr6:32868045-32868528	test	1433	216965	TRUE	0.476	-0.0122313563125145	0.975359465945767	0.96	61	218337	0.205063054276608	TRUE	1	0.8518556	1	0.0562838323662481	20	0	NA
ABCF1	ENSG00000204574	chr6:32885752-32886155	test	1065	217333	TRUE	0.988	0.00447890490266079	1	1	32	218366	-0.332064105664016	TRUE	1	0.8257675	1	-0.067629535909626	20	0	NA
ABCF1	ENSG00000204574	chr6:32893821-32895308	test	1452	216946	TRUE	0.996	0.00377799492390052	1	0.8	56	218342	0.225066372587704	TRUE	1	0.7299328	1	0.0616321645893267	20	0	NA
ABCF1	ENSG00000204574	chr6:32915154-32915381	test	256	218142	TRUE	0.08	0.0878723344225967	0.857624476836484	0.18	95	218303	0.156649552791265	TRUE	0.881261056929009	0.3440993	0.881290692741629	0.0899318512372727	3	0	NA
ABCF1	ENSG00000204574	chr6:32933624-32934051	test	1534	216864	TRUE	0.304	0.0287876692472779	0.949158253120928	1	82	218316	-0.173717183285205	TRUE	1	0.8132839	1	0.0608254644377822	19	0	NA
ABCF1	ENSG00000204574	chr6:32937142-32937447	test	1319	217079	TRUE	0.26	-0.0173716845733205	0.944034607488513	0.0664752791780518	64	218334	-0.305713563987862	TRUE	0.709783068232891	0.239505	0.813821272434755	-0.0867897095472955	18	0	NA
ABCF1	ENSG00000204574	chr6:32940624-32941835	test	1472	216926	TRUE	0.612	-0.00415935081103869	0.987251547332074	0.72	52	218346	0.215373787863125	TRUE	1	0.0598573	0.567269301182654	0.0773275402873024	20	0	NA
ABCF1	ENSG00000204574	chr6:32947659-32948247	test	1168	217230	TRUE	0.184	0.0352948974705951	0.924492965367965	0.0776127274093907	40	218358	0.358542112835326	TRUE	0.730423630515524	0.1038329	0.657171437603669	0.100696329162475	20	0	NA
ABCF1	ENSG00000204574	chr6:32952896-32953531	test	1276	217122	TRUE	0.812	0.0131115687184806	0.995414925570189	1	54	218344	-0.190925135275211	TRUE	1	0.2415532	0.816816404010025	0.0745697901100685	19	0	NA
ABCF1	ENSG00000204574	chr6:32954999-32955373	test	1273	217125	TRUE	0.836	0.00145295823355274	0.995635306822513	1	47	218351	-0.226225267749177	TRUE	1	0.8628374	1	-0.0535967574667598	20	0	NA
ABCF1	ENSG00000204574	chr6:32967566-32967796	test	1659	216739	TRUE	0.632	0.0153233128025241	0.989286298309942	1	82	218316	0.139047481992094	TRUE	1	0.9823337	1	0.0328352561670965	20	0	NA
ABCF1	ENSG00000204574	chr6:32968139-32970511	test	1481	216917	TRUE	0.064	-0.0320235652413425	0.832425844860795	1	99	218299	-0.0935215022473845	TRUE	1	0.9717664	1	-0.048970683721554	20	0	NA
ABCF1	ENSG00000204574	chr6:32970678-32971108	test	1440	216958	TRUE	0.968	-0.00549809168257931	0.999920776784729	1	56	218342	-0.179213758490068	TRUE	1	0.9566231	1	-0.0490290866379543	20	0	NA
ABCF1	ENSG00000204574	chr6:32971492-32972732	test	1283	217115	TRUE	0.044	0.0522839803553234	0.791946692512721	0.0240113013571752	135	218263	0.220851107501855	TRUE	0.563683967188576	0.0447928	0.518028158221746	0.109997096615835	20	0	NA
ABCF1	ENSG00000204574	chr6:32980541-32981208	test	1367	217031	TRUE	0.668	-0.00305437661460917	0.990528511067178	0.684	48	218350	-0.245900722521626	TRUE	1	0.6171799	0.974645553633468	-0.0623003038258704	19	0	NA
ABCF1	ENSG00000204574	chr6:32981697-32982715	test	1335	217063	TRUE	0.152	0.035515203987931	0.91336296996926	0.427311062299996	49	218349	0.246047607482824	TRUE	1	0.4366339	0.918364938653415	0.0937194041381117	19	0	NA
ABCF1	ENSG00000204574	chr6:32982865-32983834	test	1493	216905	TRUE	0.8	0.0101921474346671	0.994983989470703	1	107	218291	0.138407613352778	TRUE	1	0.82835	1	0.0524364520361551	20	0	NA
ABCF1	ENSG00000204574	chr6:32984036-32984375	test	1344	217054	TRUE	0.112	-0.0301898352523604	0.882889950122042	1	70	218328	0.185816315070692	TRUE	1	0.3763402	0.891792867570233	-0.0658069165451585	20	0	NA
ABCF1	ENSG00000204574	chr6:32984455-32985094	test	1505	216893	TRUE	0.044	-0.0292560646582252	0.791946692512721	1	57	218341	-0.198706692514333	TRUE	1	0.7368276	1	-0.0638360923727467	20	0	NA
ABCF1	ENSG00000204574	chr6:32999970-33000394	test	1517	216881	TRUE	0.916	0.00847033486956938	0.996768275175061	0.00391008067382453	92	218306	0.297953688458438	TRUE	0.316278388278388	0.0235106	0.431178405045744	-0.0530853972034131	20	0	NA
ABCF1	ENSG00000204574	chr6:33009235-33009931	test	1530	216868	TRUE	0.952	0.0116781354132189	0.999597308605677	0.188805807012391	50	218348	0.299684236502731	TRUE	0.895373616948136	0.0517795	0.542763224939584	0.0836199503856569	20	0	NA
ABCF1	ENSG00000204574	chr6:33014769-33015436	test	1451	216947	TRUE	0.712	-0.00112832740842395	0.991170092621927	0.56	78	218320	0.259336303333724	TRUE	1	0.8086788	1	-0.0412649464223552	20	0	NA
ABCF1	ENSG00000204574	chr6:33029981-33030179	test	1452	216946	TRUE	0.456	0.0202762383279012	0.97414903223951	0.0981422686551806	56	218342	-0.351495473177173	TRUE	0.765353689013991	0.06158	0.567629448078287	0.0806116502759548	20	0	NA
ABCF1	ENSG00000204574	chr6:33049436-33049677	test	1356	217042	TRUE	0.104	0.0424510197545738	0.877866363636364	0.936	119	218279	0.123762994872213	TRUE	1	0.334049	0.874433965986774	0.0713445483684845	18	0	NA
ABCF1	ENSG00000204574	chr6:33051226-33051462	test	1592	216806	TRUE	0.148	-0.024095242539161	0.913088704318937	0.00494332147473471	147	218251	-0.252987120639211	TRUE	0.343028866282703	0.0289981	0.454539411084221	-0.0803574659472435	20	0	NA
ABCF1	ENSG00000204574	chr6:33062023-33062329	test	1448	216950	TRUE	0.112	-0.0293925960734671	0.882889950122042	0.96	177	218221	-0.112230305571122	TRUE	1	0.2393462	0.813821272434755	-0.0796534111083086	20	0	NA
ABCF1	ENSG00000204574	chr6:33069402-33069630	test	1487	216911	TRUE	0.896	0.0113868164233311	0.996532391879965	0.121125568724869	83	218315	0.248622077007213	TRUE	0.803097120864653	0.0410004	0.51079336344748	0.0862754901109509	20	0	NA
ABCF1	ENSG00000204574	chr6:33073469-33073887	test	1489	216909	TRUE	0.924	0.00680977294915963	0.997466124109868	1	70	218328	0.139753079801131	TRUE	1	0.9162141	1	0.048255440291718	20	0	NA
ABCF1	ENSG00000204574	chr6:33075566-33076192	test	1490	216908	TRUE	0.844	0.0111404666447859	0.995635306822513	0.72	61	218337	0.219257602976258	TRUE	1	0.4353854	0.917109186910841	0.0797326776381809	20	0	NA
ABCF1	ENSG00000204574	chr6:33080171-33081452	test	1512	216886	TRUE	0.512	-0.00581078662801326	0.979269047557741	1	54	218344	-0.179909846977767	TRUE	1	0.9463203	1	-0.048011976666726	20	0	NA
ABCF1	ENSG00000204574	chr6:33082767-33083042	test	1491	216907	TRUE	0.648	-0.00596570669220875	0.990528511067178	1	95	218303	-0.136638762806319	TRUE	1	0.6557251	0.984115099552733	0.0614796381646561	20	0	NA
ABCF1	ENSG00000204574	chr6:33091862-33092619	test	1519	216879	TRUE	0.792	0.0100233003924752	0.994728823539308	0.182259028178962	59	218339	0.259653064951357	TRUE	0.88582483839787	0.4180059	0.907023175673956	0.0688806620241151	20	0	NA
ABCF1	ENSG00000204574	chr6:33112210-33112672	test	1393	217005	TRUE	0.428	0.0257564020315253	0.968862924361553	1	92	218306	0.147290444563392	TRUE	1	0.8440064	1	0.0573095467945007	20	0	NA
ABCF1	ENSG00000204574	chr6:33116430-33118817	test	1383	217015	TRUE	0.396	0.0237803802710141	0.962919863820872	1	76	218322	0.143193219110007	TRUE	1	0.522567	0.947103827996993	0.0676791103118823	20	0	NA
ABCF1	ENSG00000204574	chr6:33123471-33124880	test	1322	217076	TRUE	0.768	1.34822844182203e-05	0.994208152013731	1	60	218338	-0.147246104938035	TRUE	1	0.9694327	1	0.0329020318013475	20	0	NA
ABCF1	ENSG00000204574	chr6:33125958-33126566	test	1534	216864	TRUE	0.808	0.00189649018963989	0.995225230901885	1	88	218310	0.112373189484856	TRUE	1	0.9232036	1	0.0395213160841806	20	0	NA
ABCF1	ENSG00000204574	chr6:33136422-33136837	test	1436	216962	TRUE	0.38	0.0255917284715694	0.961238889834837	1	73	218325	0.148613821084499	TRUE	1	0.5327851	0.950026089869758	0.0661995708507945	20	0	NA
ABCF1	ENSG00000204574	chr6:33143151-33143611	test	1556	216842	TRUE	0.64	-0.00530990146958144	0.990124547007123	0.154590081976726	74	218324	0.240459482882966	TRUE	0.8545542603702	0.0088877	0.309334966134185	0.0930091310044986	20	0	NA
ABCF1	ENSG00000204574	chr6:33148150-33148553	test	1517	216881	TRUE	0.708	-0.00312718609956431	0.991085255540479	1	92	218306	-0.149996292888833	TRUE	1	0.8669831	1	-0.044880643634498	20	0	NA
ABCF1	ENSG00000204574	chr6:33161357-33162470	test	1395	217003	TRUE	0.228	0.0318495010095146	0.93491956941761	1	52	218346	0.177640655890964	TRUE	1	0.5608584	0.959577994536616	0.0697242069732587	19	0	NA
ABCF1	ENSG00000204574	chr6:33170110-33170273	test	1514	216884	TRUE	0.804	0.0162825686201855	0.994983989470703	1	102	218296	-0.133226459836296	TRUE	1	0.9449857	1	0.0607664614208105	20	0	NA
ABCF1	ENSG00000204574	chr6:33172538-33173310	test	1286	217112	TRUE	0.952	0.00502307860235351	0.999597308605677	1	45	218353	-0.220265378340084	TRUE	1	0.3743255	0.891792867570233	0.0624665647300193	20	0	NA
ABCF1	ENSG00000204574	chr6:33175635-33175999	test	1499	216899	TRUE	0.076	-0.0305667671825527	0.85341738473167	0.260429510696574	110	218288	-0.207864882180363	TRUE	0.986071657403861	0.5180348	0.947103827996993	-0.0774098323762514	20	0	NA
ABCF1	ENSG00000204574	chr6:33178894-33179564	test	1562	216836	TRUE	0.86	0.0146898083932658	0.99637930820344	1	64	218334	-0.185612842907814	TRUE	1	0.7316461	1	0.0637429371508238	20	0	NA
ABCF1	ENSG00000204574	chr6:33183035-33183424	test	1642	216756	TRUE	0.192	-0.0200711267203417	0.927485985562854	1	88	218310	-0.148745722462438	TRUE	1	0.8440064	1	-0.0599500202347654	20	0	NA
ABCF1	ENSG00000204574	chr6:33184979-33185475	test	1511	216887	TRUE	0.232	0.034126564486967	0.936230347150541	0.15129178472438	80	218318	0.240517267386723	TRUE	0.848333706799966	0.432369	0.91694558352764	0.0705568012679491	20	0	NA
ABCF1	ENSG00000204574	chr6:33192035-33193499	test	1362	217036	TRUE	0.456	-0.0103627219993467	0.97414903223951	9.0027741635548e-08	73	218325	-0.613087929842905	TRUE	7.57144999069457e-05	1e-06	0.000402223602484472	-0.0890840655978207	20	1	NA
ABCF1	ENSG00000204574	chr6:33197523-33197806	test	1518	216880	TRUE	0.656	-0.00101419361692545	0.990528511067178	0.8	66	218332	0.22386880650177	TRUE	1	0.800369	1	-0.0364789839457017	20	0	NA
ABCF1	ENSG00000204574	chr6:33199885-33200000	test	1095	217303	TRUE	0.132	-0.0296589192745005	0.906871254162042	1	88	218310	-0.142337075687874	TRUE	1	0.7100677	0.999990520770719	-0.0553946340937243	17	0	NA
ABHD16A	ENSG00000204427	chr1:156677207-156677419	test	532	135898	TRUE	0.368	0.0531776655387403	0.96062018554962	1	95	136335	0.143499974602444	TRUE	1	0.7440051	1	0.101411023375936	10	0	NA
ABHD16A	ENSG00000204427	chr11:17719290-17719635	test	370	136060	TRUE	0.456	0.0424695374362757	0.97414903223951	0.44	36	136394	0.356966821775817	TRUE	1	0.3885336	0.900814824703734	-0.123056371072898	10	0	NA
ABHD16A	ENSG00000204427	chr11:5254487-5254795	test	478	135952	TRUE	0.944	0.00390328780446661	0.999390912718773	0.44	64	136366	0.324839016526796	TRUE	1	0.5047587	0.941296678460033	-0.127334118728566	10	0	NA
ABHD16A	ENSG00000204427	chr11:5254682-5254782	test	530	135900	TRUE	0.988	0.00432432470774702	1	1	44	136386	-0.233876135387623	TRUE	1	0.5715463	0.961291993338678	-0.0752867426043902	10	0	NA
ABHD16A	ENSG00000204427	chr11:5269651-5269865	test	461	135969	TRUE	0.108	0.0930399394836663	0.880705675705346	0.88	62	136368	0.273371588238725	TRUE	1	0.5496311	0.958965115080006	0.135842843738681	10	0	NA
ABHD16A	ENSG00000204427	chr12:102957453-102957736	test	452	135978	TRUE	0.336	-0.0500769984171148	0.952902260232132	0.96	47	136383	-0.293224649327688	TRUE	1	0.8814506	1	-0.0869371816606484	10	0	NA
ABHD16A	ENSG00000204427	chr12:7789365-7789670	test	80	136350	TRUE	0.492	-0.0682520502499897	0.975946057094026	1	5	136425	0.717482197220714	TRUE	1	0.6281151	0.978901333737636	-0.313208195568612	10	0	NA
ABHD16A	ENSG00000204427	chr2:113117714-113127811	test	463	135967	TRUE	0.968	0.00676428239429043	0.999920776784729	0.76	25	136405	-0.402234756204284	TRUE	1	0.8203846	1	0.093972977564816	10	0	NA
ABHD16A	ENSG00000204427	chr2:209424033-209424313	test	417	136013	TRUE	0.664	-0.0224814779513921	0.990528511067178	0.114037293831482	8	136422	-1.21598583805816	TRUE	0.794152820081634	0.1402581	0.708603477172726	-0.294294876258694	10	0	NA
ABHD16A	ENSG00000204427	chr3:181711915-181712221	test	671	135759	TRUE	0.144	-0.0578165348271952	0.912667576791809	0.72	120	136310	-0.18915358436545	TRUE	1	0.5608874	0.959577994536616	-0.0695778793367043	10	0	NA
ABHD16A	ENSG00000204427	chr4:112515941-112516776	test	520	135910	TRUE	0.624	-0.0273241645768109	0.98893415831022	0.64	27	136403	-0.379060017202473	TRUE	1	0.4037201	0.907023175673956	-0.144280944397257	10	0	NA
ABHD16A	ENSG00000204427	chr6:29702283-29703026	test	953	135477	TRUE	0.96	0.00396081801552475	0.999858748621137	0.260393739588387	52	136378	0.410661944222986	TRUE	0.98600033845543	0.5871657	0.967446179783284	-0.0853483363888415	20	0	NA
ABHD16A	ENSG00000204427	chr6:29705703-29706028	test	948	135482	TRUE	0.868	-0.00372030274612196	0.996467629079712	1	27	136403	-0.389581108343265	TRUE	1	0.8836298	1	-0.0815910325016792	20	0	NA
ABHD16A	ENSG00000204427	chr6:29723163-29724697	test	954	135476	TRUE	0.616	0.0229752399461741	0.987506388121547	0.88	44	136386	0.347549824662678	TRUE	1	0.3237138	0.870437219484596	0.117575825336275	20	0	NA
ABHD16A	ENSG00000204427	chr6:29737737-29738687	test	821	135609	TRUE	0.376	-0.0364778728069637	0.960871641380259	0.228127581772878	68	136362	0.386391330118999	TRUE	0.945235519895581	0.06158	0.567629448078287	-0.212046226016049	20	0	NA
ABHD16A	ENSG00000204427	chr6:29748405-29749554	test	918	135512	TRUE	0.888	0.0110378231264766	0.996532391879965	1	66	136364	0.272075513183159	TRUE	1	0.8923866	1	-0.0704206841203347	20	0	NA
ABHD16A	ENSG00000204427	chr6:29752307-29753422	test	1034	135396	TRUE	0.56	0.0255937850774254	0.984296632829323	0.48	32	136398	0.525064818915251	TRUE	1	0.4422311	0.921249853749058	0.126477046521355	20	0	NA
ABHD16A	ENSG00000204427	chr6:29758038-29758251	test	934	135496	TRUE	0.048	-0.0790138976213628	0.804850564334086	0.8	40	136390	-0.429057438756902	TRUE	1	0.2829412	0.84872880567345	-0.176998196868361	20	0	NA
ABHD16A	ENSG00000204427	chr6:29758782-29759248	test	817	135613	TRUE	0.948	-0.000432428853355558	0.999480349159038	0.88	21	136409	-0.572615625227086	TRUE	1	0.0617184	0.567629448078287	-0.177035770981328	20	0	NA
ABHD16A	ENSG00000204427	chr6:29759411-29759982	test	918	135512	TRUE	0.6	0.0262162501993782	0.98672954303932	1	52	136378	0.242207963649843	TRUE	1	0.9852995	1	0.0685666848809832	20	0	NA
ABHD16A	ENSG00000204427	chr6:29760264-29760749	test	1044	135386	TRUE	0.656	0.0206639912785301	0.990528511067178	1	45	136385	0.322952984826773	TRUE	1	0.3372388	0.874433965986774	0.114274773175233	20	0	NA
ABHD16A	ENSG00000204427	chr6:29769292-29769656	test	840	135590	TRUE	0.3	-0.0409324334656941	0.949116231526044	0.836	29	136401	-0.447697961761785	TRUE	1	0.107289	0.661016811399453	-0.183844591900841	19	0	NA
ABHD16A	ENSG00000204427	chr6:29791892-29793373	test	750	135680	TRUE	0.8	-0.0050582888682282	0.994983989470703	0.310717411664834	32	136398	-0.505906176073914	TRUE	1	0.6279317	0.978855159323095	-0.120975351321941	18	0	NA
ABHD16A	ENSG00000204427	chr6:29812946-29813558	test	946	135484	TRUE	0.296	0.0425312137670762	0.949116231526044	0.156982987679368	70	136360	0.370254229049647	TRUE	0.856942306823962	0.3665772	0.890572984192955	0.110938813748045	20	0	NA
ABHD16A	ENSG00000204427	chr6:29813800-29815780	test	897	135533	TRUE	0.184	-0.0462314782032979	0.924492965367965	0.0455656281731318	39	136391	-0.595803010729739	TRUE	0.650719435874835	0.1872394	0.761971285439578	-0.159617149340113	20	0	NA
ABHD16A	ENSG00000204427	chr6:29827334-29828897	test	820	135610	TRUE	0.036	-0.0821395298257715	0.774208453966416	1	25	136405	-0.393429315890986	TRUE	1	0.8947014	1	-0.128797412270409	20	0	NA
ABHD16A	ENSG00000204427	chr6:29834676-29835312	test	938	135492	TRUE	0.444	0.0314507848593067	0.972138301008076	0.585813108158775	73	136357	0.299656574712028	TRUE	1	0.3691239	0.891792867570233	0.11752624198741	20	0	NA
ABHD16A	ENSG00000204427	chr6:29847861-29848382	test	983	135447	TRUE	0.48	-0.0263787541734623	0.975366359196961	0.067482929071884	34	136396	-0.59941985145968	TRUE	0.709783068232891	0.2510673	0.828211309327085	-0.175905659889504	20	0	NA
ABHD16A	ENSG00000204427	chr6:29850094-29850626	test	999	135431	TRUE	0.664	-0.00727654767675869	0.990528511067178	0.64	55	136375	-0.371844470125485	TRUE	1	0.2695524	0.835280745347176	-0.120280682427584	20	0	NA
ABHD16A	ENSG00000204427	chr6:29863832-29864500	test	848	135582	TRUE	0.032	-0.0817592838592816	0.766277240490006	1	28	136402	-0.366802047982257	TRUE	1	0.416005	0.907023175673956	-0.156881806954157	20	0	NA
ABHD16A	ENSG00000204427	chr6:29887280-29888879	test	946	135484	TRUE	0.204	-0.0471560198624673	0.931251474926254	0.572080248346931	72	136358	-0.302013538368605	TRUE	1	0.3955815	0.905356662908641	-0.138438758677584	19	0	NA
ABHD16A	ENSG00000204427	chr6:29917733-29918203	test	870	135560	TRUE	0.124	0.0623773487730331	0.896170850359992	0.0449418994139487	70	136360	0.426764220131085	TRUE	0.647319288756337	0.1861784	0.759419301284958	0.127329688542648	19	0	NA
ABHD16A	ENSG00000204427	chr6:29924848-29925041	test	843	135587	TRUE	0.06	0.0737423117644764	0.825803224013341	0.0725021732602047	85	136345	0.359183920168057	TRUE	0.712241464803449	0.1580591	0.730635760376551	0.13431185869897	16	0	NA
ABHD16A	ENSG00000204427	chr6:29926083-29927564	test	926	135504	TRUE	0.172	0.0545020323701077	0.920485014409222	0.48	44	136386	0.387615085215682	TRUE	1	0.7674443	1	0.112140262459433	20	0	NA
ABHD16A	ENSG00000204427	chr6:29934071-29934293	test	1073	135357	TRUE	0.056	0.0686070440605235	0.818040511307768	1	51	136379	0.333428476619386	TRUE	1	0.226265	0.802450499328052	0.133333364030589	20	0	NA
ABHD16A	ENSG00000204427	chr6:29941886-29943609	test	977	135453	TRUE	0.148	0.062055944716022	0.913088704318937	0.0593594358791465	66	136364	0.418707843839483	TRUE	0.690644171438507	0.1356592	0.70282849647373	0.131429091310156	20	0	NA
ABHD16A	ENSG00000204427	chr6:29956599-29956842	test	817	135613	TRUE	0.228	0.0531864884814187	0.93491956941761	0.88	35	136395	0.356962258189478	TRUE	1	0.1618335	0.734874509579832	0.220814183560973	20	0	NA
ABHD16A	ENSG00000204427	chr6:29964667-29966468	test	933	135497	TRUE	0.26	-0.036429520919817	0.944034607488513	0.183419438632149	52	136378	-0.433072036804072	TRUE	0.887227997021593	0.4848793	0.934732861261314	-0.10457320238115	20	0	NA
ABHD16A	ENSG00000204427	chr6:29967104-29967966	test	890	135540	TRUE	0.54	-0.0191119932007774	0.982914063074322	0.88	43	136387	0.352428357362773	TRUE	1	0.6223846	0.974645553633468	0.107676169647481	20	0	NA
ABHD16A	ENSG00000204427	chr6:29975001-29975708	test	935	135495	TRUE	0.504	0.0266782407310972	0.977713405238829	0.0293921103013357	30	136400	-0.765725463173965	TRUE	0.592213527969476	0.0874277	0.627134245370978	-0.115556074141697	20	0	NA
ABHD16A	ENSG00000204427	chr6:29976370-29977471	test	833	135597	TRUE	0.528	0.0360309119020921	0.981367896909796	1	81	136349	0.236363765009654	TRUE	1	0.597618	0.970157339851094	0.102565921158645	19	0	NA
ABHD16A	ENSG00000204427	chr6:29982251-29982430	test	734	135696	TRUE	0.412	-0.0281023279238829	0.96673001231955	1	42	136388	0.304492256280646	TRUE	1	0.6011788	0.972218002177496	-0.0929789567991011	19	0	NA
ABHD16A	ENSG00000204427	chr6:29994672-29995484	test	949	135481	TRUE	0.92	0.00772291421094094	0.99713314364923	1	50	136380	-0.272815417497187	TRUE	1	0.745591	1	-0.0971372962572292	20	0	NA
ABHD16A	ENSG00000204427	chr6:30005570-30005755	test	444	135986	TRUE	0.492	-0.0357266733690019	0.975946057094026	0.92	23	136407	-0.424898239689586	TRUE	1	0.5585002	0.958977216687383	-0.148524084663257	10	0	NA
ABHD16A	ENSG00000204427	chr6:30006203-30006475	test	857	135573	TRUE	0.292	0.0434009779072927	0.949116231526044	0.72	86	136344	0.272434741190505	TRUE	1	0.8688678	1	0.0776798198291278	20	0	NA
ABHD16A	ENSG00000204427	chr6:30006570-30007933	test	885	135545	TRUE	0.3	0.0452512394289011	0.949116231526044	0.235257139572232	34	136396	-0.541059042092734	TRUE	0.957800945832931	0.2217937	0.802152926572099	0.117057177083177	20	0	NA
ABHD16A	ENSG00000204427	chr6:30013249-30013883	test	750	135680	TRUE	0.288	-0.0405598194538156	0.948646534521751	1	64	136366	-0.265593157580022	TRUE	1	0.7856546	1	-0.169920030231609	20	0	NA
ABHD16A	ENSG00000204427	chr6:30037221-30037673	test	896	135534	TRUE	0.592	0.0240000848814662	0.986303734439834	0.56	44	136386	0.374765099074695	TRUE	1	0.3556056	0.881290692741629	0.121614144304663	20	0	NA
ABHD16A	ENSG00000204427	chr6:30041957-30042353	test	812	135618	TRUE	0.00107711122351542	-0.126741169948552	0.179392149762217	0.0254485594776834	43	136387	-0.586720564053748	TRUE	0.575217387314423	0.1187182	0.680831845164718	-0.178948699740848	19	0	NA
ABHD16A	ENSG00000204427	chr6:30047199-30047568	test	150	136280	TRUE	0.424	-0.065652390517137	0.967711669636822	0.64	39	136391	-0.279215313086804	TRUE	1	0.6842816	0.99381502342711	-0.141958031207492	4	0	NA
ABHD16A	ENSG00000204427	chr6:30060535-30062064	test	690	135740	TRUE	0.304	0.0462746242070494	0.949158253120928	0.400454535817656	60	136370	0.35921906415232	TRUE	1	0.4510617	0.921249853749058	0.117978787721959	20	0	NA
ABHD16A	ENSG00000204427	chr6:30066546-30067702	test	512	135918	TRUE	0.656	-0.0196628574732316	0.990528511067178	1	16	136414	0.52364303630742	TRUE	1	0.9228131	1	0.102001486021506	19	0	NA
ABHD16A	ENSG00000204427	chr6:30074348-30076389	test	888	135542	TRUE	0.924	0.00795591871563015	0.997466124109868	0.0688065245928822	84	136346	0.374563049239179	TRUE	0.709783068232891	0.2546046	0.828760328379939	-0.128391125930741	20	0	NA
ABHD16A	ENSG00000204427	chr6:30091888-30092343	test	928	135502	TRUE	0.74	-0.00795907268521005	0.993151209640992	0.200916818148735	55	136375	-0.420200572136748	TRUE	0.910113239481606	0.4702325	0.927500181483376	-0.112425413451699	20	0	NA
ABHD16A	ENSG00000204427	chr6:30097990-30098183	test	960	135470	TRUE	0.972	0.0094589140788479	0.999920776784729	0.56	66	136364	-0.291283331100722	TRUE	1	0.8086788	1	-0.0898735617887207	20	0	NA
ABHD16A	ENSG00000204427	chr6:30101688-30103715	test	971	135459	TRUE	0.66	0.0239335602348267	0.990528511067178	0.041897812249104	54	136376	-0.496297835846858	TRUE	0.637169972348652	0.1763954	0.756226247140588	0.0996514253809239	19	0	NA
ABHD16A	ENSG00000204427	chr6:30121511-30121989	test	953	135477	TRUE	0.592	-0.0175817142011308	0.986303734439834	1	39	136391	0.319699895395311	TRUE	1	0.8634238	1	-0.114188632291491	20	0	NA
ABHD16A	ENSG00000204427	chr6:30127137-30128131	test	950	135480	TRUE	0.256	0.0470947531818578	0.943484792855371	0.425715249274635	46	136384	0.375364794419628	TRUE	1	0.7335219	1	0.105490125717701	20	0	NA
ABHD16A	ENSG00000204427	chr6:30130716-30131520	test	872	135558	TRUE	0.38	0.0384585480998932	0.961238889834837	1	39	136391	0.282943893364236	TRUE	1	0.966556	1	0.0844380375954937	20	0	NA
ABHD16A	ENSG00000204427	chr6:30147145-30147402	test	1079	135351	TRUE	0.34	0.0400109884471968	0.953687032701458	1	139	136291	0.197545275580105	TRUE	1	0.7699083	1	0.122698768901454	20	0	NA
ABHD16A	ENSG00000204427	chr6:30149290-30149508	test	755	135675	TRUE	0.304	0.0522437630562802	0.949158253120928	1	43	136387	0.327794113241851	TRUE	1	0.4445615	0.921249853749058	0.147065738573581	18	0	NA
ABHD16A	ENSG00000204427	chr6:30151632-30151995	test	809	135621	TRUE	0.468	-0.025257949309125	0.974532069970846	1	33	136397	0.339743224131184	TRUE	1	0.8002363	1	-0.123386223630286	20	0	NA
ABHD16A	ENSG00000204427	chr6:30152089-30152261	test	540	135890	TRUE	0.24	0.0650154363888931	0.938730977831604	0.78	62	136368	0.269461295686194	TRUE	1	0.7122454	1	0.112306519522323	13	0	NA
ABHD16A	ENSG00000204427	chr6:30156222-30156550	test	1044	135386	TRUE	0.688	-0.0093474954138196	0.990528511067178	0.8	104	136326	0.235085545250921	TRUE	1	0.8907482	1	-0.0703230926041137	20	0	NA
ABHD16A	ENSG00000204427	chr6:30160564-30160874	test	752	135678	TRUE	0.068	-0.0632200896979795	0.837801957206834	1	54	136376	-0.276019359256468	TRUE	1	0.8663749	1	-0.113401116934658	20	0	NA
ABHD16A	ENSG00000204427	chr6:30162341-30162709	test	813	135617	TRUE	0.412	0.0359123651797686	0.96673001231955	0.8	45	136385	-0.354677959105496	TRUE	1	0.4180059	0.907023175673956	-0.134310528860934	20	0	NA
ABHD16A	ENSG00000204427	chr6:30163042-30164114	test	764	135666	TRUE	0.284	-0.0357677643887727	0.947657517631732	1	27	136403	0.363852013198623	TRUE	1	0.8067701	1	-0.0931634363680747	19	0	NA
ABHD16A	ENSG00000204427	chr6:30169716-30170337	test	855	135575	TRUE	0.296	0.0438969238841042	0.949116231526044	0.448197668172137	37	136393	0.457140620296909	TRUE	1	0.1566713	0.729731465981013	0.145377246659411	20	0	NA
ABHD16A	ENSG00000204427	chr6:30171513-30172632	test	1145	135285	TRUE	0.392	0.0343830743646245	0.962870010912338	0.48	70	136360	0.311436845077496	TRUE	1	0.7674443	1	0.0825792251460672	20	0	NA
ABHD16A	ENSG00000204427	chr6:30185925-30186543	test	844	135586	TRUE	0.264	-0.0390246333601086	0.944386419455815	0.273154519930317	35	136395	-0.513511008660214	TRUE	1	0.1336942	0.699448134076587	-0.204960712536842	19	0	NA
ABHD16A	ENSG00000204427	chr6:30195391-30195892	test	934	135496	TRUE	0.244	0.0522220959538203	0.939437308868502	1	96	136334	0.222607767207386	TRUE	1	0.9309091	1	0.0837496833337093	20	0	NA
ABHD16A	ENSG00000204427	chr6:30201759-30202174	test	955	135475	TRUE	0.08	0.0722547726914052	0.857624476836484	0.88	61	136369	0.321572627089992	TRUE	1	0.8921412	1	0.112880599920499	20	0	NA
ABHD16A	ENSG00000204427	chr6:30206874-30207955	test	842	135588	TRUE	0.296	-0.0389117591639942	0.949116231526044	0.72	64	136366	-0.321625093369039	TRUE	1	0.7014106	0.997356960210457	-0.142086723121213	20	0	NA
ABHD16A	ENSG00000204427	chr6:30212915-30213890	test	961	135469	TRUE	0.16	0.055684292735727	0.915565826977891	0.129016951462809	35	136395	-0.549301651563739	TRUE	0.817476779960553	0.1170178	0.676713582103947	0.127561332499634	20	0	NA
ABHD16A	ENSG00000204427	chr6:30214044-30214752	test	896	135534	TRUE	0.788	-0.00895950150996228	0.994728823539308	0.284575385524519	44	136386	-0.444257613588407	TRUE	1	0.0778956	0.610986070018083	-0.1329467106913	19	0	NA
ABHD16A	ENSG00000204427	chr6:30219237-30219674	test	897	135533	TRUE	0.952	0.00393567018709619	0.999597308605677	0.0370894555473722	32	136398	-0.67189525985613	TRUE	0.619152069899498	0.1595931	0.734097601693122	-0.114663076505275	20	0	NA
ABHD16A	ENSG00000204427	chr6:30238308-30239117	test	764	135666	TRUE	0.28	-0.0435952238463946	0.947030325107003	0.0755329578119107	25	136405	-0.647483025592641	TRUE	0.723872334166789	0.2722792	0.836802070789236	-0.148734431697047	20	0	NA
ABHD16A	ENSG00000204427	chr6:30259125-30260790	test	862	135568	TRUE	0.86	0.0136138789992939	0.99637930820344	0.145076179353947	50	136380	0.432079404054279	TRUE	0.835656303065256	0.01883	0.399277387033399	-0.224964869823371	20	0	NA
ABHD16A	ENSG00000204427	chr6:30272132-30272381	test	662	135768	TRUE	0.224	-0.048736652553047	0.934142375926342	0.263647926185611	31	136399	-0.529278891340857	TRUE	0.987814872594904	0.4059514	0.907023175673956	-0.20304016542858	15	0	NA
ABHD16A	ENSG00000204427	chr6:30288810-30289200	test	902	135528	TRUE	0.548	0.028029001654032	0.983994949013628	0.508866386879561	36	136394	-0.443153480396065	TRUE	1	0.2695524	0.835280745347176	-0.136677882040279	20	0	NA
ABHD16A	ENSG00000204427	chr6:30308057-30310057	test	989	135441	TRUE	0.68	-0.00976704291449799	0.990528511067178	0.72	63	136367	-0.26929374727472	TRUE	1	0.3380843	0.874433965986774	-0.113272982768359	20	0	NA
ABHD16A	ENSG00000204427	chr6:30319613-30319898	test	886	135544	TRUE	0.42	0.0362514752217657	0.967050618393726	0.367317048365998	56	136374	-0.36024591400617	TRUE	1	0.6903927	0.994206018959728	0.110507121627529	20	0	NA
ABHD16A	ENSG00000204427	chr6:30325707-30327514	test	958	135472	TRUE	0.82	-0.00332947680129656	0.995552186854475	0.100861655679038	70	136360	0.386534582944269	TRUE	0.770599232947516	0.3346552	0.874433965986774	0.10583604694722	19	0	NA
ABHD16A	ENSG00000204427	chr6:30340648-30340869	test	813	135617	TRUE	0.056	0.0806954532551267	0.818040511307768	0.32239896203352	60	136370	0.347347232955215	TRUE	1	0.6538891	0.984115099552733	0.128380860060942	19	0	NA
ABHD16A	ENSG00000204427	chr6:30344242-30345731	test	400	136030	TRUE	0.552	0.0443602941356833	0.983994949013628	0.237410890920484	21	136409	0.592217823726883	TRUE	0.958312985571587	0.5622458	0.960911918830329	0.0997675327326753	19	0	NA
ABHD16A	ENSG00000204427	chr6:30357430-30358526	test	831	135599	TRUE	0.848	-0.00517408418081288	0.996082861570575	0.136517223673141	33	136397	-0.539251388358146	TRUE	0.827449792475358	0.1846002	0.758745924632376	-0.17716784921791	19	0	NA
ABHD16A	ENSG00000204427	chr6:30360164-30360578	test	882	135548	TRUE	0.404	-0.0280792509447441	0.965122660320319	0.138817042419687	40	136390	-0.491412975611024	TRUE	0.8330796706527	0.031702	0.469188086246673	-0.177810801178541	20	0	NA
ABHD16A	ENSG00000204427	chr6:30363554-30363784	test	965	135465	TRUE	0.052	0.0698620192708485	0.81352401010952	1	120	136310	0.218166235759353	TRUE	1	0.6793657	0.993212868283102	0.0859228623219018	20	0	NA
ABHD16A	ENSG00000204427	chr6:30396705-30398221	test	874	135556	TRUE	0.896	0.00672298550624135	0.996532391879965	0.48	12	136418	-0.828521845655747	TRUE	1	0.3558298	0.881290692741629	-0.146025479105661	20	0	NA
ABHD16A	ENSG00000204427	chr6:30411464-30412023	test	759	135671	TRUE	0.788	-0.00569618217859205	0.994728823539308	1	20	136410	0.348883379024062	TRUE	1	0.9718169	1	0.0719127789922048	17	0	NA
ABHD16A	ENSG00000204427	chr6:30444058-30444398	test	876	135554	TRUE	0.62	0.0239001941208747	0.988118348781325	0.72	67	136363	-0.346968781666089	TRUE	1	0.4895663	0.934732861261314	0.127855316836524	20	0	NA
ABHD16A	ENSG00000204427	chr6:30446257-30448256	test	787	135643	TRUE	0.976	0.00115957654766519	0.999920776784729	0.298935293006434	54	136376	0.403729945395699	TRUE	1	0.0096652	0.315613649697581	-0.176384916729313	20	0	NA
ABHD16A	ENSG00000204427	chr6:30447259-30447756	test	902	135528	TRUE	0.944	-0.00121050386175447	0.999390912718773	1	36	136394	0.379850015180978	TRUE	1	0.7569875	1	-0.0942667629784741	20	0	NA
ABHD16A	ENSG00000204427	chr6:30453099-30454130	test	853	135577	TRUE	0.372	0.0355996266047285	0.960871641380259	1	97	136333	0.19405798127641	TRUE	1	0.878997	1	0.0845444428667443	20	0	NA
ABHD16A	ENSG00000204427	chr6:30463701-30464128	test	913	135517	TRUE	0.532	-0.0157558287020729	0.981776651511764	0.0258208161710602	59	136371	0.469991385250001	TRUE	0.578382709652548	0.1201192	0.681206523219385	-0.146768827178136	19	0	NA
ABHD16A	ENSG00000204427	chr6:30464762-30464931	test	964	135466	TRUE	0.868	-9.40355148177025e-05	0.996467629079712	0.48	101	136329	-0.264786723557139	TRUE	1	0.7674443	1	0.0876999052334062	20	0	NA
ABHD16A	ENSG00000204427	chr6:30466076-30467154	test	806	135624	TRUE	0.232	-0.042858098381877	0.936230347150541	0.290744520509281	29	136401	-0.5224249421085	TRUE	1	0.5656881	0.961291993338678	-0.164502288735247	19	0	NA
ABHD16A	ENSG00000204427	chr6:30480607-30480869	test	907	135523	TRUE	0.84	0.00940395172881614	0.995635306822513	0.0303220212287576	31	136399	-0.700798659254096	TRUE	0.59393981083405	0.1360777	0.70282849647373	-0.151937187327637	20	0	NA
ABHD16A	ENSG00000204427	chr6:30481175-30482541	test	1022	135408	TRUE	0.26	0.0426389934373351	0.944034607488513	0.451067180968152	81	136349	0.305367602479771	TRUE	1	0.6740512	0.991561142986795	0.111579204145873	20	0	NA
ABHD16A	ENSG00000204427	chr6:30483757-30483993	test	708	135722	TRUE	0.076	0.0820045660141882	0.85341738473167	1	48	136382	-0.296954934262942	TRUE	1	0.2555562	0.829913665292613	0.115224656862191	16	0	NA
ABHD16A	ENSG00000204427	chr6:30489143-30490745	test	898	135532	TRUE	0.256	-0.0438539789217172	0.943484792855371	0.230718016165089	15	136415	-0.81320800242312	TRUE	0.950737339536674	0.5511911	0.958977216687383	-0.155494351402106	20	0	NA
ABHD16A	ENSG00000204427	chr6:30495980-30497165	test	772	135658	TRUE	0.568	-0.0154663541479408	0.98493377220627	0.64	38	136392	-0.374890605920927	TRUE	1	0.8419694	1	-0.07449495438528	20	0	NA
ABHD16A	ENSG00000204427	chr6:30500581-30501186	test	899	135531	TRUE	0.976	0.000691837452323166	0.999920776784729	0.64	43	136387	-0.371694849274832	TRUE	1	0.8419694	1	0.0880413035070689	20	0	NA
ABHD16A	ENSG00000204427	chr6:30507742-30508763	test	894	135536	TRUE	0.84	0.0123361601268128	0.995635306822513	1	59	136371	0.285074989467869	TRUE	1	0.800369	1	0.0801876142082371	20	0	NA
ABHD16A	ENSG00000204427	chr6:30508894-30509757	test	936	135494	TRUE	0.664	-0.0111636959828271	0.990528511067178	0.64	47	136383	-0.326610305323307	TRUE	1	0.5646612	0.961291993338678	0.105479163155165	20	0	NA
ABHD16A	ENSG00000204427	chr6:30515018-30515605	test	806	135624	TRUE	0.34	0.0455082158287519	0.953687032701458	1	40	136390	-0.279422525678466	TRUE	1	0.9873357	1	0.0699129421059715	20	0	NA
ABHD16A	ENSG00000204427	chr6:30515789-30516822	test	942	135488	TRUE	0.228	0.0548505526052708	0.93491956941761	0.684	96	136334	0.259484229533494	TRUE	1	0.5522334	0.958977216687383	0.0954996500582486	19	0	NA
ABHD16A	ENSG00000204427	chr6:30529488-30530455	test	983	135447	TRUE	0.00295462137376119	0.111024956451278	0.335072107273824	0.8	52	136378	0.354419273105969	TRUE	1	0.3168295	0.865113035594721	0.165048762675015	20	0	NA
ABHD16A	ENSG00000204427	chr6:30532361-30533007	test	879	135551	TRUE	0.868	0.0123669598967918	0.996467629079712	0.540074746988649	55	136375	0.363166154350149	TRUE	1	0.4713107	0.927500181483376	-0.105667451820705	20	0	NA
ABHD16A	ENSG00000204427	chr6:30541492-30542052	test	861	135569	TRUE	0.732	0.0190716894957427	0.992130134111851	1	48	136382	0.279638381959868	TRUE	1	0.99392	1	0.0777975055622791	20	0	NA
ABHD16A	ENSG00000204427	chr6:30543023-30543229	test	870	135560	TRUE	0.572	0.0236815064967672	0.985200268973033	1	51	136379	0.221895081148483	TRUE	1	0.6717361	0.990903741998816	-0.0836714589310085	20	0	NA
ABHD16A	ENSG00000204427	chr6:30544696-30545170	test	819	135611	TRUE	0.284	0.0457062380624124	0.947657517631732	0.0102977271395086	43	136387	0.633413960545106	TRUE	0.443976885993521	0.0552804	0.553189292012195	0.124117460817078	20	0	NA
ABHD16A	ENSG00000204427	chr6:30555370-30557804	test	710	135720	TRUE	0.872	-0.00392051957056953	0.996467629079712	0.96	31	136399	-0.421718358479489	TRUE	1	0.2659822	0.834630775075104	-0.16336844860401	20	0	NA
ABHD16A	ENSG00000204427	chr6:30562461-30563161	test	895	135535	TRUE	0.98	0.00146351763265372	1	1	25	136405	-0.299047435713609	TRUE	1	0.7580795	1	-0.11341020134935	20	0	NA
ABHD16A	ENSG00000204427	chr6:30563246-30563598	test	841	135589	TRUE	0.66	-0.0170635754659903	0.990528511067178	1	36	136394	-0.296578601246554	TRUE	1	0.8386774	1	-0.0912060865434538	19	0	NA
ABHD16A	ENSG00000204427	chr6:30570784-30571978	test	662	135768	TRUE	0.924	-7.8419012998922e-05	0.997466124109868	0.504	12	136418	-0.711486777207338	TRUE	1	0.2048818	0.788338419750446	-0.179075576058181	18	0	NA
ABHD16A	ENSG00000204427	chr6:30590211-30591236	test	910	135520	TRUE	0.112	-0.0642038794559094	0.882889950122042	1	61	136369	-0.279882491031517	TRUE	1	0.7230544	1	-0.123566876652632	20	0	NA
ABHD16A	ENSG00000204427	chr6:30597208-30598002	test	986	135444	TRUE	0.1	0.0694742640741276	0.874202659762269	1	38	136392	0.385997113460628	TRUE	1	0.8400826	1	0.116685696698791	20	0	NA
ABHD16A	ENSG00000204427	chr6:30598724-30599913	test	955	135475	TRUE	0.964	0.00330860100714955	0.999858748621137	1	42	136388	-0.370538439830596	TRUE	1	0.9553246	1	-0.0851874965627862	20	0	NA
ABHD16A	ENSG00000204427	chr6:30614391-30614769	test	812	135618	TRUE	0.176	-0.0544159878843538	0.921964456981664	1	60	136370	-0.270448625279859	TRUE	1	0.5051704	0.941296678460033	-0.127825789069224	20	0	NA
ABHD16A	ENSG00000204427	chr6:30614891-30615577	test	594	135836	TRUE	0.0150552748043219	-0.11624258813495	0.697746704350977	1	49	136381	-0.340320233015154	TRUE	1	0.6223846	0.974645553633468	-0.144212554924899	20	0	NA
ABHD16A	ENSG00000204427	chr6:30615799-30616364	test	809	135621	TRUE	0.58	-0.0165721314101663	0.985542262381334	1	22	136408	-0.424179316123179	TRUE	1	0.8384382	1	-0.157197957205657	20	0	NA
ABHD16A	ENSG00000204427	chr6:30616759-30618138	test	447	135983	TRUE	0.172	0.0848334163172579	0.920485014409222	0.0668287102507355	51	136379	0.45704920385333	TRUE	0.709783068232891	0.2506207	0.827707735653148	0.194556617161392	19	0	NA
ABHD16A	ENSG00000204427	chr6:30625977-30627634	test	813	135617	TRUE	0.564	-0.0255149406093798	0.984316620459565	0.988	31	136399	-0.442037727456068	TRUE	1	0.4348382	0.917109186910841	-0.159424140287383	19	0	NA
ABHD16A	ENSG00000204427	chr6:30631690-30632204	test	837	135593	TRUE	0.488	-0.0230936198824596	0.975382843612098	1	33	136397	-0.287774080931898	TRUE	1	0.5599587	0.958977216687383	-0.114575015893359	20	0	NA
ABHD16A	ENSG00000204427	chr6:30633657-30637057	test	906	135524	TRUE	0.096	0.0618222249208894	0.86973728503476	0.72	50	136380	0.32584159427237	TRUE	1	0.7472287	1	0.120180072740367	18	0	NA
ABHD16A	ENSG00000204427	chr6:30646087-30646314	test	840	135590	TRUE	0.072	0.0745882617955071	0.844502131691142	0.356675954971306	47	136383	0.416699009697672	TRUE	1	0.2801214	0.846560650606683	0.142842618740563	19	0	NA
ABHD16A	ENSG00000204427	chr6:30646459-30646765	test	890	135540	TRUE	0.22	0.0520303849225718	0.933125107063324	0.76	22	136408	-0.537665641494767	TRUE	1	0.4227759	0.910721899148426	0.113240281566789	19	0	NA
ABHD16A	ENSG00000204427	chr6:30646848-30648070	test	842	135588	TRUE	0.116	-0.0616065032091808	0.890052267327755	1	30	136400	-0.407016167204324	TRUE	1	0.9064834	1	-0.142464215288556	20	0	NA
ABHD16A	ENSG00000204427	chr6:30652776-30653012	test	861	135569	TRUE	0.404	0.0374064922170316	0.965122660320319	1	42	136388	0.228203206947784	TRUE	1	0.9050198	1	0.0720061542314484	18	0	NA
ABHD16A	ENSG00000204427	chr6:30666373-30666625	test	1104	135326	TRUE	0.104	-0.0540565334875918	0.877866363636364	1	36	136394	-0.368045228117217	TRUE	1	0.951132	1	-0.110758188072858	20	0	NA
ABHD16A	ENSG00000204427	chr6:30670839-30671068	test	926	135504	TRUE	0.808	-0.00710678179294308	0.995225230901885	1	43	136387	-0.363383260181594	TRUE	1	0.3998813	0.907023175673956	-0.113445036093493	20	0	NA
ABHD16A	ENSG00000204427	chr6:30672186-30673296	test	198	136232	TRUE	0.596	0.0564648852298292	0.98672954303932	0.0981127382419494	11	136419	0.915983991862948	TRUE	0.765307721401127	0.2898453	0.84872880567345	0.339183637151011	14	0	NA
ABHD16A	ENSG00000204427	chr6:30678987-30679540	test	770	135660	TRUE	0.536	-0.0243412034092754	0.9823007993684	1	31	136399	0.383824147885049	TRUE	1	0.6793657	0.993212868283102	-0.114144264402928	20	0	NA
ABHD16A	ENSG00000204427	chr6:30682129-30682401	test	928	135502	TRUE	0.892	0.00803521925755759	0.996532391879965	0.118339620434792	52	136378	0.456784900160931	TRUE	0.800222428174235	0.2741863	0.838282177712748	0.148737092221668	20	0	NA
ABHD16A	ENSG00000204427	chr6:30682482-30683008	test	832	135598	TRUE	0.1	-0.066465992028603	0.874202659762269	1	54	136376	-0.260983499565282	TRUE	1	0.8108461	1	-0.125161965619808	20	0	NA
ABHD16A	ENSG00000204427	chr6:30684704-30684912	test	914	135516	TRUE	0.908	0.00751876972037229	0.996532391879965	0.56	53	136377	0.306053420098756	TRUE	1	0.7798364	1	0.0995334993581503	20	0	NA
ABHD16A	ENSG00000204427	chr6:30685474-30685641	test	925	135505	TRUE	0.124	0.0601385835180446	0.896170850359992	0.8	54	136376	-0.352951787183683	TRUE	1	0.8138331	1	0.111167806573707	20	0	NA
ABHD16A	ENSG00000204427	chr6:30686482-30687998	test	1036	135394	TRUE	0.92	0.00774254878642996	0.99713314364923	1	91	136339	0.16831292245381	TRUE	1	0.9574266	1	0.0700755606668592	20	0	NA
ABHD16A	ENSG00000204427	chr6:30690559-30691273	test	840	135590	TRUE	0.224	0.0469683187422422	0.934142375926342	0.442450215312979	24	136406	-0.571718023199712	TRUE	1	0.6808772	0.99381502342711	0.116322842787139	20	0	NA
ABHD16A	ENSG00000204427	chr6:30700400-30700858	test	978	135452	TRUE	0.548	0.0244621985451775	0.983994949013628	1	50	136380	0.212338710754276	TRUE	1	0.6984991	0.997356960210457	0.0867114633351665	20	0	NA
ABHD16A	ENSG00000204427	chr6:30707151-30707854	test	945	135485	TRUE	0.22	0.0517620429647874	0.933125107063324	0.122876005949945	50	136380	0.435941216484051	TRUE	0.808084126465577	0.0918781	0.630569720440118	0.135146682157279	20	0	NA
ABHD16A	ENSG00000204427	chr6:30708107-30708404	test	963	135467	TRUE	0.696	0.0172308389363747	0.991085255540479	0.0883565827022753	39	136391	-0.591634488309748	TRUE	0.746986465917546	0.3040468	0.851178569704306	-0.116373932318447	20	0	NA
ABHD16A	ENSG00000204427	chr6:30711844-30712032	test	1011	135419	TRUE	0.204	0.0547219426230665	0.931251474926254	0.135358210410741	71	136359	0.382405325573777	TRUE	0.826373108648221	0.3254697	0.870437219484596	0.128484182487402	20	0	NA
ABHD16A	ENSG00000204427	chr6:30716974-30717822	test	664	135766	TRUE	0.54	-0.0231635838406633	0.982914063074322	1	29	136401	0.349691726379965	TRUE	1	0.9227172	1	-0.125065679794837	20	0	NA
ABHD16A	ENSG00000204427	chr6:30719778-30720487	test	807	135623	TRUE	0.584	-0.0202694188668597	0.985956270739579	0.88	48	136382	0.318462030576638	TRUE	1	0.6858966	0.99381502342711	-0.111950096777032	20	0	NA
ABHD16A	ENSG00000204427	chr6:30720841-30721102	test	895	135535	TRUE	0.244	-0.0355315424815792	0.939437308868502	0.8	51	136379	-0.343386668838044	TRUE	1	0.4876809	0.934732861261314	-0.143835120846777	20	0	NA
ABHD16A	ENSG00000204427	chr6:30721303-30721829	test	795	135635	TRUE	0.308	0.0393699584851273	0.950105813953488	0.283911277869402	42	136388	0.419932456857608	TRUE	1	0.3213684	0.868652427047333	-0.112954749065275	19	0	NA
ABHD16A	ENSG00000204427	chr6:30724917-30725281	test	924	135506	TRUE	0.556	0.027910528868009	0.983994949013628	1	32	136398	0.316362299192154	TRUE	1	0.7255442	1	0.118968613699293	19	0	NA
ABHD16A	ENSG00000204427	chr6:30725419-30726603	test	862	135568	TRUE	0.932	0.00701824746865116	0.99776453123874	0.036153746756555	68	136362	0.431869440961931	TRUE	0.613694451496983	0.156445	0.729731465981013	-0.0868427353779562	20	0	NA
ABHD16A	ENSG00000204427	chr6:30728282-30728481	test	1044	135386	TRUE	1	0.00785984495563898	1	0.56	62	136368	0.323404091720041	TRUE	1	0.1238463	0.68420430779949	-0.145175374742032	20	0	NA
ABHD16A	ENSG00000204427	chr6:30730066-30731526	test	1048	135382	TRUE	0.496	0.0264159831848001	0.976992813767866	0.8	61	136369	0.339319406333769	TRUE	1	0.8907482	1	0.0807986628866151	20	0	NA
ABHD16A	ENSG00000204427	chr6:30742057-30744943	test	951	135479	TRUE	0.184	0.0522042290087567	0.924492965367965	0.156250055903178	41	136389	-0.458993989298863	TRUE	0.855392773706822	0.1422564	0.710964178870196	0.133919264639964	20	0	NA
ABHD16A	ENSG00000204427	chr6:30752235-30753014	test	902	135528	TRUE	0.74	0.0193106208083711	0.993151209640992	1	47	136383	-0.28248535538182	TRUE	1	0.1437838	0.712598750583391	-0.182438958775957	20	0	NA
ABHD16A	ENSG00000204427	chr6:30757410-30757958	test	900	135530	TRUE	0.676	0.023696349378919	0.990528511067178	0.72	18	136412	-0.738242259549165	TRUE	1	0.8688678	1	-0.116874667785712	20	0	NA
ABHD16A	ENSG00000204427	chr6:30758826-30759331	test	1001	135429	TRUE	0.9	0.00864606079681817	0.996532391879965	1	37	136393	-0.336749654542159	TRUE	1	0.6740512	0.991561142986795	-0.0951850742474736	20	0	NA
ABHD16A	ENSG00000204427	chr6:30763624-30764557	test	901	135529	TRUE	0.22	-0.044933209176418	0.933125107063324	1	35	136395	-0.287912287599161	TRUE	1	0.5888149	0.967446179783284	-0.107350824924532	20	0	NA
ABHD16A	ENSG00000204427	chr6:30765581-30765804	test	870	135560	TRUE	0.00074342296468504	0.140974345323063	0.138155373762499	0.041332674695016	63	136367	0.432036825975035	TRUE	0.634571206235146	0.0041885	0.228527857237937	0.20313848285807	20	0	NA
ABHD16A	ENSG00000204427	chr6:30766589-30766750	test	1086	135344	TRUE	0.524	0.0309907964507007	0.98100269677647	0.177899497658056	41	136389	0.492060533542386	TRUE	0.881261056929009	0.4763765	0.928130133792647	0.111992730126204	20	0	NA
ABHD16A	ENSG00000204427	chr6:30767368-30767935	test	881	135549	TRUE	0.96	-0.00434366448005465	0.999858748621137	1	64	136366	0.232137772123653	TRUE	1	0.7944135	1	-0.08146304093547	20	0	NA
ABHD16A	ENSG00000204427	chr6:30768976-30769922	test	867	135563	TRUE	0.1	-0.0622378194585414	0.874202659762269	0.0776804607571308	32	136398	-0.588927018932532	TRUE	0.730848652870881	0.1317828	0.696182091441076	-0.175083811860123	20	0	NA
ABHD16A	ENSG00000204427	chr6:30779094-30779523	test	598	135832	TRUE	0.944	-0.00166308488804622	0.999390912718773	0.0263906361022973	14	136416	-1.00289967295047	TRUE	0.580275964931291	0.1108745	0.66529623417616	-0.214503491933093	15	0	NA
ABHD16A	ENSG00000204427	chr6:30781581-30782706	test	934	135496	TRUE	0.208	-0.0469241797317632	0.931760221927391	0.456	79	136351	-0.313103716480473	TRUE	1	0.3064335	0.854121326679	-0.144835387101155	19	0	NA
ABHD16A	ENSG00000204427	chr6:30785901-30786213	test	87	136343	TRUE	0.74	-0.0484170158694393	0.993151209640992	1	32	136398	-0.141055311843111	TRUE	1	0.8863105	1	-0.0855994740872532	2	0	NA
ABHD16A	ENSG00000204427	chr6:30790763-30791280	test	775	135655	TRUE	0.212	-0.0467968715661874	0.932581546843539	1	64	136366	-0.256169303676236	TRUE	1	0.7823545	1	-0.101076003459269	20	0	NA
ABHD16A	ENSG00000204427	chr6:30793355-30794059	test	944	135486	TRUE	0.668	0.0216620076045402	0.990528511067178	0.0648105301362556	44	136386	-0.526313164981015	TRUE	0.702532010618347	0.0349969	0.483264514413646	-0.134509121112545	20	0	NA
ABHD16A	ENSG00000204427	chr6:30795771-30796496	test	859	135571	TRUE	0.44	0.0350502491481999	0.971195435770956	0.208352545116859	15	136415	-0.810469399564278	TRUE	0.918720047129141	0.5213564	0.947103827996993	-0.123370395238852	20	0	NA
ABHD16A	ENSG00000204427	chr6:30799159-30799421	test	800	135630	TRUE	0.54	-0.0212284647924981	0.982914063074322	0.792	47	136383	-0.322481633434157	TRUE	1	0.6916162	0.995331148975973	-0.101507437454293	18	0	NA
ABHD16A	ENSG00000204427	chr6:30802576-30803273	test	1053	135377	TRUE	0.664	-0.0112156148791068	0.990528511067178	1	18	136412	0.407862316350324	TRUE	1	0.9607966	1	0.0669692056027026	20	0	NA
ABHD16A	ENSG00000204427	chr6:30810746-30811218	test	961	135469	TRUE	0.336	0.0438420619527755	0.952902260232132	0.427094805029098	41	136389	0.4135310426093	TRUE	1	0.7344569	1	0.124647973286316	20	0	NA
ABHD16A	ENSG00000204427	chr6:30812806-30815582	test	894	135536	TRUE	0.032	-0.0742571507525879	0.766277240490006	0.88	32	136398	0.437296333566179	TRUE	1	0.348976	0.881290692741629	-0.150970563963986	20	0	NA
ABHD16A	ENSG00000204427	chr6:30818556-30818778	test	825	135605	TRUE	0.712	-0.0125481034265359	0.991170092621927	1	41	136389	-0.296673367873804	TRUE	1	0.9522937	1	-0.0762813760057311	18	0	NA
ABHD16A	ENSG00000204427	chr6:30819960-30820556	test	1078	135352	TRUE	0.18	-0.0389007479499831	0.923829199198508	1	29	136401	-0.369467250626735	TRUE	1	0.9459528	1	-0.0881663785253419	20	0	NA
ABHD16A	ENSG00000204427	chr6:30821832-30824781	test	971	135459	TRUE	0.768	-0.00639481854379921	0.994208152013731	0.96	33	136397	-0.423030280568611	TRUE	1	0.2393462	0.813821272434755	-0.131792052194444	20	0	NA
ABHD16A	ENSG00000204427	chr6:30821835-30822246	test	991	135439	TRUE	0.516	0.0323184756693108	0.980356446786198	0.205144639004079	78	136352	0.343222720295062	TRUE	0.917259722509836	0.0634118	0.571797232017665	0.161528281520031	20	0	NA
ABHD16A	ENSG00000204427	chr6:30827960-30829342	test	959	135471	TRUE	0.132	-0.0479210692333695	0.906871254162042	1	63	136367	-0.262183611494449	TRUE	1	0.2242165	0.802450499328052	-0.129425212208709	20	0	NA
ABHD16A	ENSG00000204427	chr6:30829685-30830050	test	1008	135422	TRUE	0.276	0.0446507200952449	0.945905508904679	1	30	136400	-0.480748989069981	TRUE	1	0.9360796	1	-0.0883054437920952	20	0	NA
ABHD16A	ENSG00000204427	chr6:30834361-30835150	test	941	135489	TRUE	0.332	0.0394341653366999	0.952173436293436	1	36	136394	-0.276089028053848	TRUE	1	0.9893932	1	0.0865671040556898	20	0	NA
ABHD16A	ENSG00000204427	chr6:30837850-30838025	test	592	135838	TRUE	0.688	0.021431926548849	0.990528511067178	1	52	136378	0.218338638473045	TRUE	1	0.6419108	0.982692125160162	0.110755974408153	14	0	NA
ABHD16A	ENSG00000204427	chr6:30838353-30838890	test	803	135627	TRUE	0.244	0.0457698142587892	0.939437308868502	1	38	136392	0.334412492211094	TRUE	1	0.5961518	0.969060128415452	0.138473845215893	20	0	NA
ABHD16A	ENSG00000204427	chr6:30839707-30840061	test	900	135530	TRUE	0.416	0.0300243888750006	0.967050618393726	0.180706051979231	44	136386	-0.47178903923571	TRUE	0.882113141887302	0.4832484	0.934732861261314	0.10034761426794	19	0	NA
ABHD16A	ENSG00000204427	chr6:30840712-30841135	test	830	135600	TRUE	0.3	-0.0407088210993908	0.949116231526044	1	57	136373	0.262429646839335	TRUE	1	0.6672978	0.989940230284981	-0.0802723300600581	19	0	NA
ABHD16A	ENSG00000204427	chr6:30842041-30842500	test	840	135590	TRUE	0.332	-0.0318494037757453	0.952173436293436	0.474295441473923	40	136390	-0.407673208880931	TRUE	1	0.2217937	0.802152926572099	-0.140118364238254	20	0	NA
ABHD16A	ENSG00000204427	chr6:30843326-30843522	test	1062	135368	TRUE	0.744	0.0151851464494925	0.993210610989954	0.56	21	136409	-0.679151601521307	TRUE	1	0.3332293	0.874433965986774	-0.143866206975875	20	0	NA
ABHD16A	ENSG00000204427	chr6:30844084-30844576	test	846	135584	TRUE	0.324	-0.0373095470602038	0.952022819631135	0.359991829145981	41	136389	-0.404178058217959	TRUE	1	0.5699964	0.961291993338678	-0.18140296334049	20	0	NA
ABHD16A	ENSG00000204427	chr6:30844980-30845510	test	814	135616	TRUE	0.832	0.0148826577698583	0.995635306822513	1	72	136358	0.12976250400226	TRUE	1	0.9907904	1	-0.0435078796022962	19	0	NA
ABHD16A	ENSG00000204427	chr6:30847422-30848551	test	942	135488	TRUE	0.072	0.0741105341659419	0.844502131691142	0.304710444178106	52	136378	0.383168190663023	TRUE	1	0.2161997	0.798076735598244	0.169772382342866	20	0	NA
ABHD16A	ENSG00000204427	chr6:30855845-30856055	test	892	135538	TRUE	0.268	0.0422689416936978	0.945634746793972	1	40	136390	-0.331641216421137	TRUE	1	0.8172372	1	0.106373830981753	20	0	NA
ABHD16A	ENSG00000204427	chr6:30872366-30873391	test	1069	135361	TRUE	0.376	-0.0274457828687959	0.960871641380259	0.64	23	136407	-0.570821504147185	TRUE	1	0.5699964	0.961291993338678	-0.16368449398402	20	0	NA
ABHD16A	ENSG00000204427	chr6:30875359-30875732	test	1004	135426	TRUE	0.056	0.0780644977819836	0.818040511307768	0.96	41	136389	0.365034503874084	TRUE	1	0.8921412	1	0.119631925979808	20	0	NA
ABHD16A	ENSG00000204427	chr6:30876743-30877052	test	412	136018	TRUE	0.296	-0.0554284536612149	0.949116231526044	0.0365974607657928	34	136396	-0.626138352253672	TRUE	0.615949638505088	0.115203	0.676713582103947	-0.162002743640439	10	0	NA
ABHD16A	ENSG00000204427	chr6:30877493-30878082	test	946	135484	TRUE	0.0041957805103093	-0.102862344332044	0.393052929040584	0.56	25	136405	-0.618594659141812	TRUE	1	0.1081688	0.661016811399453	-0.209036141777451	20	0	NA
ABHD16A	ENSG00000204427	chr6:30880617-30881325	test	817	135613	TRUE	0.928	0.00305217007574504	0.997550982605424	1	74	136356	-0.21486065069595	TRUE	1	0.9122863	1	0.069530284228463	18	0	NA
ABHD16A	ENSG00000204427	chr6:30882549-30883059	test	838	135592	TRUE	0.06	-0.0741960401867414	0.825803224013341	1	45	136385	-0.284238285746375	TRUE	1	0.9075233	1	-0.140159459162537	19	0	NA
ABHD16A	ENSG00000204427	chr6:30883795-30886796	test	931	135499	TRUE	0.7	-0.0121147140905514	0.991085255540479	0.327536557631524	47	136383	0.380299265945346	TRUE	1	0.613592	0.974645553633468	-0.110573491781224	20	0	NA
ABHD16A	ENSG00000204427	chr6:30907744-30908674	test	516	135914	TRUE	0.932	0.0120439080995184	0.99776453123874	0.0608	3	136427	1.61723591425851	TRUE	0.694657418233421	0.2339163	0.813269180468163	0.29373466991421	19	0	NA
ABHD16A	ENSG00000204427	chr6:30913634-30915262	test	583	135847	TRUE	0.216	0.0616428274397071	0.933125107063324	1	29	136401	0.357237728831322	TRUE	1	0.6481672	0.984115099552733	0.133375553809594	19	0	NA
ABHD16A	ENSG00000204427	chr6:30915349-30915863	test	831	135599	TRUE	0.916	0.00949399172250691	0.996768275175061	1	29	136401	0.359517448812873	TRUE	1	0.7462261	1	0.0867735762144727	20	0	NA
ABHD16A	ENSG00000204427	chr6:30922506-30923027	test	937	135493	TRUE	0.024	-0.0853641960297247	0.762135580798827	0.147001994994375	40	136390	-0.492304959803118	TRUE	0.840059582760831	0.3743255	0.891792867570233	-0.157365970737281	20	0	NA
ABHD16A	ENSG00000204427	chr6:30932797-30933004	test	816	135614	TRUE	0.428	-0.0286334361188189	0.968862924361553	0.342804302425915	54	136376	-0.410265347114094	TRUE	1	0.6223846	0.974645553633468	-0.118472555920523	20	0	NA
ABHD16A	ENSG00000204427	chr6:30935143-30935338	test	900	135530	TRUE	0.928	-0.00208777275649549	0.997550982605424	0.0354729439967119	65	136365	0.440079822866015	TRUE	0.612747313054182	0.0423759	0.512935329252959	-0.15912448103921	20	0	NA
ABHD16A	ENSG00000204427	chr6:30940241-30940981	test	839	135591	TRUE	0.884	0.00980276788715818	0.996532391879965	0.72	63	136367	-0.295490122070238	TRUE	1	0.3007583	0.84872880567345	0.131615884018589	20	0	NA
ABHD16A	ENSG00000204427	chr6:30942337-30943208	test	875	135555	TRUE	0.824	-0.00810306924589382	0.995552186854475	0.0320350961037102	20	136410	-0.87010441907093	TRUE	0.594237732047777	0.1421631	0.710964178870196	-0.157418269387547	20	0	NA
ABHD16A	ENSG00000204427	chr6:30955076-30956481	test	1021	135409	TRUE	0.34	0.0344993362729759	0.953687032701458	1	42	136388	0.334483495229414	TRUE	1	0.8836298	1	0.101902376819238	20	0	NA
ABHD16A	ENSG00000204427	chr6:30961427-30961676	test	892	135538	TRUE	0.544	-0.0147836442988854	0.982968790289231	0.912	23	136407	-0.526305019546166	TRUE	1	0.9169409	1	-0.101852232799954	19	0	NA
ABHD16A	ENSG00000204427	chr6:30964039-30964778	test	845	135585	TRUE	0.564	-0.0127844116997619	0.984316620459565	0.456	27	136403	-0.536989641160856	TRUE	1	0.7554265	1	-0.1162488182358	19	0	NA
ABHD16A	ENSG00000204427	chr6:30966261-30966461	test	661	135769	TRUE	0.692	0.0223826661095116	0.991085255540479	0.784	67	136363	-0.307573241573204	TRUE	1	0.5324705	0.950026089869758	0.113106904112039	14	0	NA
ABHD16A	ENSG00000204427	chr6:30972056-30972234	test	1010	135420	TRUE	0.116	0.0584052540306693	0.890052267327755	0.0703076500657367	38	136392	0.548313110820006	TRUE	0.709783068232891	0.2586254	0.831642136958453	0.118123182386055	20	0	NA
ABHD16A	ENSG00000204427	chr6:30974157-30976681	test	759	135671	TRUE	0.932	0.0124311601419242	0.99776453123874	0.173790880442052	19	136411	-0.647490152568685	TRUE	0.876674252800924	0.2747857	0.838891776381294	-0.190938012969172	19	0	NA
ABHD16A	ENSG00000204427	chr6:30974571-30974809	test	863	135567	TRUE	0.74	0.0166162803549044	0.993151209640992	0.48	62	136368	-0.318239679117551	TRUE	1	0.1326381	0.696182091441076	-0.158285642847693	20	0	NA
ABHD16A	ENSG00000204427	chr6:30981874-30982979	test	1033	135397	TRUE	0.188	0.0538687184179836	0.926971656156655	0.8	51	136379	0.322177285250591	TRUE	1	0.2398057	0.813821272434755	0.14263779748973	20	0	NA
ABHD16A	ENSG00000204427	chr6:30988472-30988856	test	966	135464	TRUE	0.968	0.00381220715982445	0.999920776784729	0.824192689548643	29	136401	-0.438513329200907	TRUE	1	0.1671016	0.744927707394923	-0.136150222130274	20	0	NA
ABHD16A	ENSG00000204427	chr6:31001216-31001927	test	840	135590	TRUE	0.352	-0.03771670154644	0.954894164049375	0.721550175144535	51	136379	-0.338152607059282	TRUE	1	0.1476541	0.719192836068249	-0.139396788308909	19	0	NA
ABHD16A	ENSG00000204427	chr6:31008274-31008455	test	934	135496	TRUE	0.272	-0.0338507972161963	0.945634746793972	0.0319997689525221	42	136388	-0.557875891809175	TRUE	0.59393981083405	0.1276674	0.689704303762409	-0.162579238710455	20	0	NA
ABHD16A	ENSG00000204427	chr6:31009816-31010085	test	828	135602	TRUE	0.924	0.00059550447624198	0.997466124109868	1	52	136378	-0.296166795165556	TRUE	1	0.6865398	0.99381502342711	-0.11317026124417	20	0	NA
ABHD16A	ENSG00000204427	chr6:31016738-31017365	test	1053	135377	TRUE	0.04	0.0819789006845178	0.781083070452156	0.72	92	136338	0.247039432591774	TRUE	1	0.075283	0.606580616883117	0.155265203439684	20	0	NA
ABHD16A	ENSG00000204427	chr6:31021855-31022378	test	398	136032	TRUE	0.228	0.0810983440555392	0.93491956941761	0.0777181088210199	39	136391	0.456969545867091	TRUE	0.730895183384448	0.1909344	0.769464800248926	0.151455878069371	8	0	NA
ABHD16A	ENSG00000204427	chr6:31025525-31025931	test	877	135553	TRUE	0.8	0.0180461877184942	0.994983989470703	0.392130068622396	5	136425	-1.26728334709269	TRUE	1	0.2741863	0.838282177712748	-0.227781113295491	20	0	NA
ABHD16A	ENSG00000204427	chr6:31040333-31040522	test	375	136055	TRUE	0.376	0.0543100875406576	0.960871641380259	0.392	32	136398	0.437240479427973	TRUE	1	0.4165018	0.907023175673956	0.166992874268137	7	0	NA
ABHD16A	ENSG00000204427	chr6:31042790-31043131	test	895	135535	TRUE	0.6	-0.0160745871646165	0.98672954303932	1	39	136391	-0.340677883961852	TRUE	1	0.7255442	1	-0.110631651262538	19	0	NA
ABHD16A	ENSG00000204427	chr6:31044219-31044616	test	813	135617	TRUE	0.612	0.0310977086450995	0.987251547332074	1	52	136378	-0.30002386552507	TRUE	1	0.9652996	1	0.0889783885446303	20	0	NA
ABHD16A	ENSG00000204427	chr6:31053801-31054266	test	771	135659	TRUE	0.436	0.0393065228328712	0.970789724528641	0.88	46	136384	0.358924179322757	TRUE	1	0.9088225	1	0.102053601915809	20	0	NA
ABHD16A	ENSG00000204427	chr6:31057464-31057857	test	991	135439	TRUE	0.72	-0.0125849888212137	0.991312857963708	1	51	136379	-0.26808029133223	TRUE	1	0.9459528	1	-0.0732416387968803	20	0	NA
ABHD16A	ENSG00000204427	chr6:31058176-31058760	test	901	135529	TRUE	0.072	-0.0661240418642596	0.844502131691142	1	69	136361	-0.267693502735249	TRUE	1	0.554346	0.958977216687383	-0.156932916141221	20	0	NA
ABHD16A	ENSG00000204427	chr6:31068850-31069378	test	1113	135317	TRUE	0.348	0.0413391479073607	0.954853280141844	1	62	136368	-0.232867526410848	TRUE	1	0.2695524	0.835280745347176	0.104608080242453	20	0	NA
ABHD16A	ENSG00000204427	chr6:31070632-31071235	test	943	135487	TRUE	0.404	-0.0280616515065033	0.965122660320319	0.0133118519619368	38	136392	-0.624283004950055	TRUE	0.484665451493086	0.0688996	0.590349689206349	-0.118576855452135	20	0	NA
ABHD16A	ENSG00000204427	chr6:31072588-31072809	test	1072	135358	TRUE	0.00505959181846776	0.10151419236785	0.427081295304095	0.150466956761245	81	136349	0.344956329677215	TRUE	0.848036482675779	0.2095513	0.789787165952741	0.161042772260494	20	0	NA
ABHD16A	ENSG00000204427	chr6:31079616-31080107	test	832	135598	TRUE	0.252	-0.0434030120695211	0.940785646077298	0.218671353928291	59	136371	-0.401215494622175	TRUE	0.935613027019326	0.5379941	0.954317749422652	-0.143039285027592	19	0	NA
ABHD16A	ENSG00000204427	chr6:31083575-31084324	test	945	135485	TRUE	0.644	0.022737695825338	0.990528511067178	0.8	31	136399	-0.429390107340761	TRUE	1	0.6228553	0.974645553633468	-0.102014518146855	20	0	NA
ABHD16A	ENSG00000204427	chr6:31086852-31087115	test	959	135471	TRUE	0.744	0.0223575685131663	0.993210610989954	0.369264958546652	69	136361	0.331084175277356	TRUE	1	0.6919585	0.995331148975973	0.0850094228831886	20	0	NA
ABHD16A	ENSG00000204427	chr6:31087560-31087877	test	857	135573	TRUE	0.028	0.0907946224994264	0.762135580798827	0.211099654294213	38	136392	0.491360012766083	TRUE	0.925175379858192	0.5251282	0.947103827996993	0.134366413927764	20	0	NA
ABHD16A	ENSG00000204427	chr6:31092821-31093433	test	808	135622	TRUE	0.124	-0.0584761756494423	0.896170850359992	0.72	69	136361	-0.300611535025935	TRUE	1	0.1326381	0.696182091441076	-0.179708974600268	20	0	NA
ABHD16A	ENSG00000204427	chr6:31102152-31102888	test	923	135507	TRUE	0.032	0.0838085945499911	0.766277240490006	0.48	45	136385	0.363203608045244	TRUE	1	0.0165125	0.381898741071429	0.177570348842302	20	0	NA
ABHD16A	ENSG00000204427	chr6:31111005-31111190	test	967	135463	TRUE	0.992	0.00672103776685024	1	1	69	136361	0.220500238960383	TRUE	1	0.9293178	1	-0.071286672541729	20	0	NA
ABHD16A	ENSG00000204427	chr6:31114273-31115546	test	959	135471	TRUE	0.468	-0.0203175630690382	0.974532069970846	0.64	58	136372	0.324201225881416	TRUE	1	0.4510617	0.921249853749058	-0.130493001378099	20	0	NA
ABHD16A	ENSG00000204427	chr6:31115782-31118256	test	908	135522	TRUE	0.708	-0.00421523865402118	0.991085255540479	1	50	136380	0.246751501409895	TRUE	1	0.7824576	1	-0.0701435267944859	19	0	NA
ABHD16A	ENSG00000204427	chr6:31121455-31121665	test	782	135648	TRUE	0.868	0.0107117113679966	0.996467629079712	1	67	136363	0.241226040039201	TRUE	1	0.9882347	1	-0.0639534225685653	19	0	NA
ABHD16A	ENSG00000204427	chr6:31122864-31123588	test	956	135474	TRUE	0.42	0.0351486069681418	0.967050618393726	0.284811682209604	51	136379	0.402123814055019	TRUE	1	0.5699964	0.961291993338678	0.0921070037366222	20	0	NA
ABHD16A	ENSG00000204427	chr6:31125080-31125417	test	944	135486	TRUE	0.072	-0.0650611698498584	0.844502131691142	1	52	136378	-0.35178539710853	TRUE	1	0.4852915	0.934732861261314	-0.147783061784792	19	0	NA
ABHD16A	ENSG00000204427	chr6:31126809-31127048	test	940	135490	TRUE	0.544	-0.0189082120155319	0.982968790289231	0.306761849353304	59	136371	-0.373228197496169	TRUE	1	0.4895663	0.934732861261314	-0.110910232030187	20	0	NA
ABHD16A	ENSG00000204427	chr6:31127937-31128440	test	977	135453	TRUE	0.808	0.0128544587615771	0.995225230901885	1	56	136374	0.227722498293953	TRUE	1	0.9162141	1	0.0754106515525943	20	0	NA
ABHD16A	ENSG00000204427	chr6:31131382-31133381	test	852	135578	TRUE	0.212	0.0488091588202912	0.932581546843539	1	46	136384	0.322962973731316	TRUE	1	0.7798364	1	0.100990998701844	20	0	NA
ABHD16A	ENSG00000204427	chr6:31133357-31133579	test	1013	135417	TRUE	0.348	0.0375513008721026	0.954853280141844	0.331087698209601	66	136364	0.365788406920774	TRUE	1	0.185239	0.758745924632376	0.141236632601072	20	0	NA
ABHD16A	ENSG00000204427	chr6:31137292-31138485	test	1070	135360	TRUE	0.14	-0.0449751556129264	0.909430695233931	0.72	50	136380	0.35745032631633	TRUE	1	0.4154456	0.907023175673956	-0.107213171015231	20	0	NA
ABHD16A	ENSG00000204427	chr6:31139684-31140160	test	906	135524	TRUE	0.552	0.0304627021426915	0.983994949013628	1	56	136374	0.320988030875522	TRUE	1	0.4895663	0.934732861261314	0.11932416784189	20	0	NA
ABHD16A	ENSG00000204427	chr6:31142479-31142749	test	887	135543	TRUE	0.98	-0.000355361980918661	1	0.72	20	136410	-0.565274288782588	TRUE	1	0.4154456	0.907023175673956	-0.133892249304736	20	0	NA
ABHD16A	ENSG00000204427	chr6:31144857-31146857	test	794	135636	TRUE	0.6	-0.0177247629095291	0.98672954303932	0.8	19	136411	-0.514327773829752	TRUE	1	0.8907482	1	-0.108693164390931	20	0	NA
ABHD16A	ENSG00000204427	chr6:31152858-31153057	test	809	135621	TRUE	0.18	-0.0495813337985565	0.923829199198508	0.88	41	136389	-0.353294029483529	TRUE	1	0.3743255	0.891792867570233	-0.174856803575523	20	0	NA
ABHD16A	ENSG00000204427	chr6:31157682-31159681	test	976	135454	TRUE	0.42	0.0421793192736438	0.967050618393726	0.72	73	136357	0.303321801237324	TRUE	1	0.6074117	0.974645553633468	0.11209201308191	20	0	NA
ABHD16A	ENSG00000204427	chr6:31157866-31159144	test	796	135634	TRUE	0.164	0.0638205461955166	0.915808449857164	0.64	46	136384	0.391654058605557	TRUE	1	0.1982133	0.780470630024769	0.142297121662331	20	0	NA
ABHD16A	ENSG00000204427	chr6:31159254-31159656	test	916	135514	TRUE	0.436	0.0342709375005463	0.970789724528641	0.39076325747181	50	136380	-0.429239041889037	TRUE	1	0.0066973	0.275018232974001	0.155040403200143	20	0	NA
ABHD16A	ENSG00000204427	chr6:31164051-31164328	test	923	135507	TRUE	0.132	0.0679580368578568	0.906871254162042	0.0777508353177089	61	136369	0.419606867046072	TRUE	0.731085900029649	0.2779105	0.844266969901956	0.129077283048619	20	0	NA
ABHD16A	ENSG00000204427	chr6:31169199-31170261	test	372	136058	TRUE	0.132	0.0881870300181556	0.906871254162042	0.532	51	136379	0.382902878373808	TRUE	1	0.338954	0.874433965986774	-0.351044971060303	19	0	NA
ABHD16A	ENSG00000204427	chr6:31170419-31170828	test	349	136081	TRUE	0.136	0.0955263946384103	0.908963109591506	0.612	12	136418	0.717936991245979	TRUE	1	0.2283604	0.805282495083574	0.313516888424158	17	0	NA
ABHD16A	ENSG00000204427	chr6:31170587-31170657	test	95	136335	TRUE	0.908	-0.0141492876109647	0.996532391879965	1	18	136412	0.328987206873263	TRUE	1	0.6368079	0.98053255830494	-0.289594945174158	9	0	NA
ABHD16A	ENSG00000204427	chr6:31171729-31173747	test	449	135981	TRUE	0.268	0.0613083093047164	0.945634746793972	0.704	22	136408	0.51723955655985	TRUE	1	0.4741883	0.927500181483376	0.195317193247461	16	0	NA
ABHD16A	ENSG00000204427	chr6:31176046-31176308	test	932	135498	TRUE	0.94	0.00339842875723554	0.998957609053321	0.194883978839455	18	136412	-0.714460118911684	TRUE	0.902486348122867	0.4353854	0.917109186910841	-0.153813167088383	20	0	NA
ABHD16A	ENSG00000204427	chr6:31178771-31179009	test	1039	135391	TRUE	0.504	0.0264104556522749	0.977713405238829	1	70	136360	0.218757182531677	TRUE	1	0.5740468	0.961291993338678	0.0715598488723376	20	0	NA
ABHD16A	ENSG00000204427	chr6:31180225-31181002	test	980	135450	TRUE	0.78	-0.0024528455468921	0.994681110405329	0.8	71	136359	0.278768743800661	TRUE	1	0.6645909	0.988678271769543	-0.0949713279647446	20	0	NA
ABHD16A	ENSG00000204427	chr6:31180432-31187807	test	949	135481	TRUE	0.66	0.0201624649560052	0.990528511067178	0.119503549294286	43	136387	-0.485728063190371	TRUE	0.800222428174235	0.3724202	0.891792867570233	-0.116745419347059	20	0	NA
ABHD16A	ENSG00000204427	chr6:31192567-31192812	test	934	135496	TRUE	0.692	0.0178015354750259	0.991085255540479	0.13623086612125	90	136340	0.343487934997755	TRUE	0.826798900512434	0.405072	0.907023175673956	0.117324830914247	20	0	NA
ABHD16A	ENSG00000204427	chr6:31196931-31198563	test	857	135573	TRUE	0.912	-0.00266318468759378	0.996532391879965	1	72	136358	0.149854233557641	TRUE	1	0.961781	1	-0.0660660733054687	20	0	NA
ABHD16A	ENSG00000204427	chr6:31200382-31203181	test	895	135535	TRUE	0.00486663727793158	0.117109488290385	0.417917553343394	0.88	28	136402	0.389400861073295	TRUE	1	0.0675782	0.589067900092727	0.146544308730887	20	0	NA
ABHD16A	ENSG00000204427	chr6:31202775-31203156	test	864	135566	TRUE	0.796	0.0142514559124705	0.994728823539308	1	51	136379	-0.283306557122629	TRUE	1	0.8114574	1	0.100694754800734	20	0	NA
ABHD16A	ENSG00000204427	chr6:31203315-31204537	test	842	135588	TRUE	0.564	0.0245655297636184	0.984316620459565	0.207646709715461	32	136398	-0.517616329937651	TRUE	0.918052344601963	0.2217937	0.802152926572099	0.131505243809644	20	0	NA
ABHD16A	ENSG00000204427	chr6:31204790-31205139	test	972	135458	TRUE	0.036	0.0849952549875852	0.774208453966416	1	116	136314	0.197889197283244	TRUE	1	0.7722035	1	0.108275485087009	20	0	NA
ABHD16A	ENSG00000204427	chr6:31210029-31210432	test	876	135554	TRUE	0.612	0.0225269170011274	0.987251547332074	1	37	136393	0.279132433965942	TRUE	1	0.9566231	1	0.0841643089852836	20	0	NA
ABHD16A	ENSG00000204427	chr6:31214378-31214740	test	903	135527	TRUE	0.996	0.00262949664102664	1	1	91	136339	0.199739107993429	TRUE	1	0.9430708	1	0.0758880613937545	20	0	NA
ABHD16A	ENSG00000204427	chr6:31216413-31216739	test	1035	135395	TRUE	0.192	0.0478953333841311	0.927485985562854	0.76	38	136392	-0.363954163529396	TRUE	1	0.3472222	0.881290692741629	0.111644855238073	19	0	NA
ABHD16A	ENSG00000204427	chr6:31225249-31225486	test	976	135454	TRUE	0.516	0.0315436991506949	0.980356446786198	0.64	42	136388	0.406668631312862	TRUE	1	0.6900598	0.99381502342711	0.0903887646624532	20	0	NA
ABHD16A	ENSG00000204427	chr6:31227161-31227587	test	785	135645	TRUE	0.54	-0.0197002246868159	0.982914063074322	0.175142192118152	32	136398	-0.512821413955187	TRUE	0.876674252800924	0.3858392	0.898266282484901	-0.162112783961618	20	0	NA
ABHD16A	ENSG00000204427	chr6:31246063-31246842	test	954	135476	TRUE	0.12	-0.0601346800769992	0.892532291979573	0.281248207585772	12	136418	-0.786437257099315	TRUE	1	0.2975563	0.84872880567345	-0.200182245533443	20	0	NA
ABHD16A	ENSG00000204427	chr6:31268128-31268420	test	864	135566	TRUE	0.576	0.0275306237292074	0.985213594915722	1	93	136337	0.181858029379608	TRUE	1	0.9037764	1	0.0654837276475506	19	0	NA
ABHD16A	ENSG00000204427	chr6:31270985-31272710	test	1027	135403	TRUE	0.352	0.0362468216808214	0.954894164049375	0.48	51	136379	0.3674674760728	TRUE	1	0.7674443	1	0.0943380575423221	20	0	NA
ABHD16A	ENSG00000204427	chr6:31283611-31283788	test	703	135727	TRUE	0.972	0.00133657762547599	0.999920776784729	0.78	34	136396	-0.357325003729675	TRUE	1	0.8727823	1	0.0728541494354014	15	0	NA
ABHD16A	ENSG00000204427	chr6:31307531-31309242	test	992	135438	TRUE	0.048	-0.0643322953050444	0.804850564334086	0.48	60	136370	-0.298267112544432	TRUE	1	0.5324206	0.950026089869758	-0.108927698760011	20	0	NA
ABHD16A	ENSG00000204427	chr6:31321905-31322115	test	777	135653	TRUE	0.776	0.0182865223555204	0.994681110405329	1	35	136395	0.262992953191773	TRUE	1	0.9879917	1	0.0654963219298437	17	0	NA
ABHD16A	ENSG00000204427	chr6:31355791-31357656	test	961	135469	TRUE	0.376	0.0383788705942651	0.960871641380259	1	47	136383	0.325296824257916	TRUE	1	0.7529037	1	0.0909191683995961	20	0	NA
ABHD16A	ENSG00000204427	chr6:31366709-31367557	test	889	135541	TRUE	0.948	0.00760952512331368	0.999480349159038	1	54	136376	-0.311771183493488	TRUE	1	0.9882686	1	-0.0576654087424898	20	0	NA
ABHD16A	ENSG00000204427	chr6:31374058-31374433	test	205	136225	TRUE	0.82	0.0222546367033546	0.995552186854475	0.336	47	136383	0.289306474024485	TRUE	1	0.5129178	0.947066916411953	0.104185135317604	4	0	NA
ABHD16A	ENSG00000204427	chr6:31386778-31387564	test	954	135476	TRUE	0.324	0.0410840818838879	0.952022819631135	0.218947106972563	59	136371	0.367398245412942	TRUE	0.936497804050808	0.2512607	0.828588280282405	0.116611351798398	20	0	NA
ABHD16A	ENSG00000204427	chr6:31389100-31389716	test	957	135473	TRUE	0.172	-0.0505022455305977	0.920485014409222	1	28	136402	0.454728202873113	TRUE	1	0.8947014	1	-0.110067980507047	20	0	NA
ABHD16A	ENSG00000204427	chr6:31395558-31396207	test	876	135554	TRUE	0.064	-0.0664004890974065	0.832425844860795	0.0230201179418683	32	136398	-0.687449753657098	TRUE	0.563683967188576	0.0052187	0.247584303736264	-0.210831343030274	20	0	NA
ABHD16A	ENSG00000204427	chr6:31396975-31397224	test	918	135512	TRUE	0.976	0.00119280111667553	0.999920776784729	0.194203140346534	60	136370	-0.39690779459516	TRUE	0.901548056160235	0.5011189	0.941296678460033	-0.111589750656103	20	0	NA
ABHD16A	ENSG00000204427	chr6:31399621-31400348	test	870	135560	TRUE	0.096	-0.0574141768331119	0.86973728503476	0.384864026328677	31	136399	-0.493753121997268	TRUE	1	0.3584182	0.881290692741629	-0.208345431631418	20	0	NA
ABHD16A	ENSG00000204427	chr6:31400530-31400962	test	850	135580	TRUE	0.564	0.0306555750532653	0.984316620459565	0.00358739970508654	49	136381	0.64894066159933	TRUE	0.307964068692206	0.0217732	0.423420085765766	-0.133014433062466	20	0	NA
ABHD16A	ENSG00000204427	chr6:31402804-31402980	test	1024	135406	TRUE	0.72	0.0148511587262256	0.991312857963708	1	37	136393	-0.344597264560668	TRUE	1	0.1276674	0.689704303762409	-0.118153465870245	20	0	NA
ABHD16A	ENSG00000204427	chr6:31403053-31404177	test	897	135533	TRUE	0.756	0.0187317063962127	0.994165563148391	1	106	136324	0.226700633616725	TRUE	1	0.8114574	1	0.0924777321763682	20	0	NA
ABHD16A	ENSG00000204427	chr6:31414179-31414776	test	966	135464	TRUE	0.936	0.00330554849762669	0.998248589355195	1	48	136382	-0.314609361258372	TRUE	1	0.6396925	0.98053255830494	0.0902177473896385	20	0	NA
ABHD16A	ENSG00000204427	chr6:31416045-31417027	test	744	135686	TRUE	0.072	-0.0761575117394203	0.844502131691142	0.141482526501779	26	136404	-0.574795978504286	TRUE	0.8330796706527	0.4171154	0.907023175673956	-0.134381200064817	19	0	NA
ABHD16A	ENSG00000204427	chr6:31441114-31441278	test	1058	135372	TRUE	0.988	0.00740281527542229	1	1	87	136343	0.233705052062074	TRUE	1	0.8975845	1	-0.074253905234371	20	0	NA
ABHD16A	ENSG00000204427	chr6:31441481-31443034	test	976	135454	TRUE	0.916	0.00316638049170973	0.996768275175061	0.255003457616849	25	136405	-0.592694614242409	TRUE	0.978912931080641	0.5809242	0.967446179783284	-0.134570738566624	20	0	NA
ABHD16A	ENSG00000204427	chr6:31462653-31463642	test	1069	135361	TRUE	0.0232610391300427	0.0857642997123131	0.762135580798827	0.0312428033247477	53	136377	0.479148912428139	TRUE	0.59393981083405	0.0300007	0.461140595917399	0.166663055724343	20	0	NA
ABHD16A	ENSG00000204427	chr6:31467054-31467436	test	911	135519	TRUE	0.896	0.00212329453007556	0.996532391879965	1	40	136390	0.313571145686677	TRUE	1	0.3488925	0.881290692741629	-0.110496759643702	20	0	NA
ABHD16A	ENSG00000204427	chr6:31474771-31475258	test	1038	135392	TRUE	0.352	0.037030690699531	0.954894164049375	1	58	136372	0.260541510635757	TRUE	1	0.7818654	1	0.078580059981359	20	0	NA
ABHD16A	ENSG00000204427	chr6:31475434-31475678	test	1015	135415	TRUE	0.856	-0.00497090678982641	0.996310498276402	0.72	58	136372	0.346190030035339	TRUE	1	0.4702219	0.927500181483376	0.118409029697996	20	0	NA
ABHD16A	ENSG00000204427	chr6:31486082-31486696	test	430	136000	TRUE	0.156	-0.072620530988138	0.91336296996926	1	43	136387	-0.333901454556749	TRUE	1	0.5459675	0.958393858502517	-0.153322356665274	11	0	NA
ABHD16A	ENSG00000204427	chr6:31491962-31492232	test	555	135875	TRUE	0.3	0.0469198057091801	0.949116231526044	0.364	77	136353	-0.307534624197213	TRUE	1	0.1544624	0.729731465981013	0.129127604838059	13	0	NA
ABHD16A	ENSG00000204427	chr6:31493799-31494553	test	866	135564	TRUE	0.524	-0.0246514280154738	0.98100269677647	1	55	136375	0.242532737280356	TRUE	1	0.7969884	1	-0.117481025406316	20	0	NA
ABHD16A	ENSG00000204427	chr6:31494826-31495422	test	910	135520	TRUE	0.54	0.0309160966535102	0.982914063074322	1	38	136392	-0.352710132676574	TRUE	1	0.7263402	1	0.0968584643936277	20	0	NA
ABHD16A	ENSG00000204427	chr6:31497604-31498618	test	854	135576	TRUE	0.072	-0.0724764650088709	0.844502131691142	0.250038624653671	33	136397	-0.522941066076994	TRUE	0.976266069891611	0.151613	0.725264337420874	-0.23172562263166	20	0	NA
ABHD16A	ENSG00000204427	chr6:31497782-31499781	test	1036	135394	TRUE	0.78	-0.00273321861685834	0.994681110405329	1	44	136386	-0.367686187748775	TRUE	1	0.8667626	1	0.0721945364660843	20	0	NA
ABHD16A	ENSG00000204427	chr6:31498750-31499105	test	945	135485	TRUE	0.848	0.0112811664701752	0.996082861570575	0.532	41	136389	0.396666192232853	TRUE	1	0.3684815	0.891792867570233	0.107350821111469	19	0	NA
ABHD16A	ENSG00000204427	chr6:31508898-31509553	test	942	135488	TRUE	0.72	-0.00987730134339247	0.991312857963708	0.64	37	136393	0.347464401620962	TRUE	1	0.8419694	1	-0.106669717818957	20	0	NA
ABHD16A	ENSG00000204427	chr6:31510507-31513057	test	762	135668	TRUE	0.036	0.0861984911680933	0.774208453966416	0.56	42	136388	0.397706013349871	TRUE	1	0.1170178	0.676713582103947	0.164002639295312	20	0	NA
ABHD16A	ENSG00000204427	chr6:31511215-31511680	test	986	135444	TRUE	0.24	0.050153187606522	0.938730977831604	1	45	136385	-0.316302441119389	TRUE	1	0.1953554	0.778136604743519	-0.123210532207934	20	0	NA
ABHD16A	ENSG00000204427	chr6:31515513-31516701	test	947	135483	TRUE	0.844	-0.00456189194761491	0.995635306822513	0.88	37	136393	-0.420794745725655	TRUE	1	0.5249911	0.947103827996993	-0.147444576755322	20	0	NA
ABHD16A	ENSG00000204427	chr6:31517213-31517602	test	796	135634	TRUE	0.564	0.0288258149145432	0.984316620459565	0.164389179663305	37	136393	-0.523022254255993	TRUE	0.866051902563286	0.2288945	0.805489189218826	-0.117112310428534	19	0	NA
ABHD16A	ENSG00000204427	chr6:31522833-31523158	test	884	135546	TRUE	0.48	-0.0231370041052776	0.975366359196961	1	33	136397	-0.372380373908316	TRUE	1	0.7299328	1	-0.119169398166743	20	0	NA
ABHD16A	ENSG00000204427	chr6:31525859-31526473	test	855	135575	TRUE	0.204	-0.0450689021397722	0.931251474926254	0.0594048282272006	36	136394	-0.608631206712739	TRUE	0.690644171438507	0.1822202	0.758745924632376	-0.171586711567456	20	0	NA
ABHD16A	ENSG00000204427	chr6:31528277-31530194	test	834	135596	TRUE	0.852	0.0101864112737654	0.996310498276402	0.00470757089109194	17	136413	-1.03469253705415	TRUE	0.340240086568666	0.0051694	0.247111396771827	-0.201866865838386	20	0	NA
ABHD16A	ENSG00000204427	chr6:31533582-31537581	test	858	135572	TRUE	0.456	-0.0262991642897827	0.97414903223951	0.64	59	136371	-0.324975483484343	TRUE	1	0.4713107	0.927500181483376	-0.128883549861478	20	0	NA
ABHD16A	ENSG00000204427	chr6:31541111-31542661	test	625	135805	TRUE	0.064	-0.0795812283906142	0.832425844860795	0.432	49	136381	-0.370452493653472	TRUE	1	0.1728375	0.749134717383752	-0.185599493865149	18	0	NA
ABHD16A	ENSG00000204427	chr6:31541761-31541994	test	113	136317	TRUE	0.78	-0.0305107654515686	0.994681110405329	1	12	136418	-0.488022082051504	TRUE	1	0.869143	1	-0.254324675048406	9	0	NA
ABHD16A	ENSG00000204427	chr6:31546358-31547231	test	971	135459	TRUE	0.168	0.0557723145756428	0.917723782909251	0.13772909071796	75	136355	0.364867110012281	TRUE	0.830684591293066	0.2142421	0.796251716701102	0.133332092798927	19	0	NA
ABHD16A	ENSG00000204427	chr6:31547323-31547789	test	873	135557	TRUE	0.536	-0.0169965121758037	0.9823007993684	0.48	35	136395	-0.373125477775802	TRUE	1	0.3584182	0.881290692741629	-0.101089370747371	20	0	NA
ABHD16A	ENSG00000204427	chr6:31548048-31548524	test	931	135499	TRUE	0.94	0.010779574723681	0.998957609053321	0.64	20	136410	-0.6148779223156	TRUE	1	0.0781671	0.610986070018083	-0.171286271453183	20	0	NA
ABHD16A	ENSG00000204427	chr6:31551431-31551649	test	1017	135413	TRUE	0.656	-0.01119821409844	0.990528511067178	0.88	34	136396	-0.455349731607689	TRUE	1	0.5327851	0.950026089869758	-0.113088072942209	20	0	NA
ABHD16A	ENSG00000204427	chr6:31558164-31558469	test	850	135580	TRUE	0.892	-0.00213900061780813	0.996532391879965	1	18	136412	-0.525450590671272	TRUE	1	0.747701	1	-0.127512342579589	19	0	NA
ABHD16A	ENSG00000204427	chr6:31558756-31559619	test	912	135518	TRUE	0.364	-0.0322336049716716	0.958260703147151	0.48	36	136394	-0.458840688639246	TRUE	1	0.7674443	1	-0.110241488991459	20	0	NA
ABHD16A	ENSG00000204427	chr6:31559695-31560201	test	883	135547	TRUE	0.848	-0.00554425683222928	0.996082861570575	0.29364772233158	36	136394	-0.476620612091451	TRUE	1	0.0349969	0.483264514413646	-0.190147892487464	20	0	NA
ABHD16A	ENSG00000204427	chr6:31560306-31560752	test	800	135630	TRUE	0.06	-0.0763907936942492	0.825803224013341	0.0986608896326535	25	136405	-0.624976281400201	TRUE	0.76633198479695	0.3279334	0.873288984098664	-0.155576032205666	20	0	NA
ABHD16A	ENSG00000204427	chr6:31563051-31563662	test	847	135583	TRUE	0.712	-0.0136778286125872	0.991170092621927	1	28	136402	-0.393569140174121	TRUE	1	0.5051704	0.941296678460033	-0.137211006836611	20	0	NA
ABHD16A	ENSG00000204427	chr6:31567593-31567936	test	856	135574	TRUE	0.992	0.00370732260182258	1	1	14	136416	0.509889835587882	TRUE	1	0.7538994	1	0.100922206466594	20	0	NA
ABHD16A	ENSG00000204427	chr6:31568100-31568377	test	770	135660	TRUE	0.276	-0.0370859102616267	0.945905508904679	1	54	136376	-0.309843612556213	TRUE	1	0.7617504	1	-0.0957147339100633	19	0	NA
ABHD16A	ENSG00000204427	chr6:31570582-31572581	test	890	135540	TRUE	0.932	-0.00102083969972826	0.99776453123874	1	51	136379	0.299193983906895	TRUE	1	0.3098262	0.856948065587494	-0.0988783559714985	20	0	NA
ABHD16A	ENSG00000204427	chr6:31571859-31572562	test	983	135447	TRUE	0.172	-0.0443670793492401	0.920485014409222	0.8	56	136374	0.335892032665407	TRUE	1	0.8907482	1	-0.0847448125611239	20	0	NA
ABHD16A	ENSG00000204427	chr6:31573932-31575931	test	1050	135380	TRUE	0.284	0.0470713829011412	0.947657517631732	0.416696722430754	85	136345	0.296075548401152	TRUE	1	0.416005	0.907023175673956	0.101372176053908	20	0	NA
ABHD16A	ENSG00000204427	chr6:31574156-31574793	test	1014	135416	TRUE	0.424	0.0385717906127887	0.967711669636822	0.318883872894788	67	136363	0.346201797296344	TRUE	1	0.4181769	0.907023175673956	0.111900111204427	19	0	NA
ABHD16A	ENSG00000204427	chr6:31578384-31578819	test	920	135510	TRUE	0.224	-0.0408639403439292	0.934142375926342	0.56	74	136356	-0.293427408066979	TRUE	1	0.0080659	0.292950954683118	-0.15855981733995	20	0	NA
ABHD16A	ENSG00000204427	chr6:31580307-31582306	test	1102	135328	TRUE	0.916	-0.000942077719423377	0.996768275175061	0.56	69	136361	-0.300171758592404	TRUE	1	0.2042755	0.78668916447431	-0.120635255865948	20	0	NA
ABHD16A	ENSG00000204427	chr6:31580665-31581864	test	1081	135349	TRUE	0.032	-0.0656767313652802	0.766277240490006	1	105	136325	-0.170266987616143	TRUE	1	0.4852915	0.934732861261314	-0.0976750147421276	19	0	NA
ABHD16A	ENSG00000204427	chr6:31585583-31585819	test	867	135563	TRUE	0.588	0.0313968834783609	0.986303734439834	0.836	76	136354	0.269478800244528	TRUE	1	0.3715115	0.891792867570233	0.104072969931781	19	0	NA
ABHD16A	ENSG00000204427	chr6:31589309-31589721	test	840	135590	TRUE	0.58	-0.0214655998649858	0.985542262381334	1	56	136374	0.265288949700951	TRUE	1	0.4101118	0.907023175673956	-0.109368797533373	20	0	NA
ABHD16A	ENSG00000204427	chr6:31592513-31593395	test	807	135623	TRUE	0.064	-0.0813379548484829	0.832425844860795	0.48	42	136388	-0.449501681869006	TRUE	1	0.5225329	0.947103827996993	-0.129651697271799	20	0	NA
ABHD16A	ENSG00000204427	chr6:31596984-31597323	test	681	135749	TRUE	0.636	0.0199966188970671	0.989293378565146	0.42	53	136377	0.363946631977931	TRUE	1	0.4525498	0.921249853749058	0.101599473025058	15	0	NA
ABHD16A	ENSG00000204427	chr6:31598439-31599041	test	935	135495	TRUE	0.58	0.0316926191505417	0.985542262381334	0.96	34	136396	0.369989277861587	TRUE	1	0.8838537	1	0.106261211712443	20	0	NA
ABHD16A	ENSG00000204427	chr6:31609362-31610490	test	938	135492	TRUE	0.956	0.00311492216547149	0.999685169282748	0.56	85	136345	0.302382899746454	TRUE	1	0.2544472	0.828760328379939	-0.11996638539454	20	0	NA
ABHD16A	ENSG00000204427	chr6:31613382-31615931	test	880	135550	TRUE	0.304	0.0471029874060057	0.949158253120928	0.0505734524325794	73	136357	0.392495643687782	TRUE	0.666877546859902	0.2027247	0.785593089737299	0.139521520619375	20	0	NA
ABHD16A	ENSG00000204427	chr6:31618257-31620457	test	919	135511	TRUE	0.064	0.0711124564267906	0.832425844860795	1	49	136381	0.312757037083612	TRUE	1	0.7524245	1	0.12669902968343	20	0	NA
ABHD16A	ENSG00000204427	chr6:31619900-31621361	test	655	135775	TRUE	0.728	0.0163646519455292	0.991539257031794	0.105962413610959	30	136400	-0.618545954564148	TRUE	0.78081731349579	0.3440616	0.881290692741629	-0.134485342402742	20	0	NA
ABHD16A	ENSG00000204427	chr6:31628282-31630281	test	976	135454	TRUE	0.632	-0.00859342661814272	0.989286298309942	1	48	136382	0.296967072342624	TRUE	1	0.683829	0.99381502342711	-0.0782558550402686	20	0	NA
ABHD16A	ENSG00000204427	chr6:31631181-31632983	test	801	135629	TRUE	0.524	0.0295533688073772	0.98100269677647	1	48	136382	0.280475158002453	TRUE	1	0.543766	0.95794767616094	0.114767922810464	19	0	NA
ABHD16A	ENSG00000204427	chr6:31637209-31638951	test	856	135574	TRUE	0.712	0.021952029924904	0.991170092621927	0.572738744847714	52	136378	-0.376092115075569	TRUE	1	0.4713107	0.927500181483376	0.120390810239195	20	0	NA
ABHD16A	ENSG00000204427	chr6:31638882-31641381	test	939	135491	TRUE	0.08	0.0684930895989171	0.857624476836484	0.112180937101801	68	136362	0.385974615928483	TRUE	0.789270534719577	0.3573434	0.881290692741629	0.119309302155639	20	0	NA
ABHD16A	ENSG00000204427	chr6:31639340-31639728	test	988	135442	TRUE	0.612	0.0238075375057043	0.987251547332074	0.0871795855229637	27	136403	-0.667986344540408	TRUE	0.745220870929776	0.3012067	0.849655594311103	-0.110138735750565	20	0	NA
ABHD16A	ENSG00000204427	chr6:31643943-31644721	test	851	135579	TRUE	0.852	-0.00404385134220541	0.996310498276402	0.8	22	136408	-0.487078141775877	TRUE	1	0.7263402	1	-0.127370721492493	20	0	NA
ABHD16A	ENSG00000204427	chr6:31644432-31646581	test	966	135464	TRUE	0.956	0.00660328788994724	0.999685169282748	1	48	136382	-0.286050331473122	TRUE	1	0.6887699	0.99381502342711	-0.0887550326115304	19	0	NA
ABHD16A	ENSG00000204427	chr6:31650807-31653131	test	1012	135418	TRUE	0.676	0.0183383661522275	0.990528511067178	0.988	95	136335	-0.25926555275369	TRUE	1	0.3564831	0.881290692741629	0.0950395067839463	19	0	NA
ABHD16A	ENSG00000204427	chr6:31651695-31653469	test	1133	135297	TRUE	0.884	0.00803767165848664	0.996532391879965	1	35	136395	-0.396824617565241	TRUE	1	0.6074117	0.974645553633468	0.0938751204868386	20	0	NA
ABHD16A	ENSG00000204427	chr6:31658396-31658559	test	835	135595	TRUE	0.116	-0.062516461162572	0.890052267327755	0.912	36	136394	-0.395005412633794	TRUE	1	0.7967447	1	-0.141040327348559	19	0	NA
ABHD16A	ENSG00000204427	chr6:31659112-31659495	test	1101	135329	TRUE	0.3	0.0409641350884666	0.949116231526044	0.120552075519056	53	136377	0.427706310867561	TRUE	0.801414502917885	0.3745158	0.891792867570233	0.119429803041931	20	0	NA
ABHD16A	ENSG00000204427	chr6:31659583-31660191	test	1098	135332	TRUE	0.284	0.0369647096268734	0.947657517631732	0.0345715005685973	35	136395	0.624179978958066	TRUE	0.612717542295049	0.0321921	0.469188086246673	0.161692255475659	20	0	NA
ABHD16A	ENSG00000204427	chr6:31660259-31661159	test	792	135638	TRUE	0.584	0.0227151533460315	0.985956270739579	0.96	50	136380	0.276508203986387	TRUE	1	0.0140951	0.357784146671887	0.144509043092774	20	0	NA
ABHD16A	ENSG00000204427	chr6:31663939-31664258	test	979	135451	TRUE	0.152	0.0575890917911732	0.91336296996926	0.48	85	136345	0.262308877010776	TRUE	1	0.2705389	0.835280745347176	0.105661268700792	20	0	NA
ABHD16A	ENSG00000204427	chr6:31664701-31666410	test	856	135574	TRUE	0.78	0.0163760301891289	0.994681110405329	0.48	68	136362	-0.352769519331619	TRUE	1	0.613592	0.974645553633468	0.200353289795248	20	0	NA
ABHD16A	ENSG00000204427	chr6:31665807-31669106	test	845	135585	TRUE	0.96	-4.52512268594735e-06	0.999858748621137	0.56	64	136366	-0.316381193313807	TRUE	1	0.7230544	1	0.116074785085854	20	0	NA
ABHD16A	ENSG00000204427	chr6:31666094-31666177	test	205	136225	TRUE	0.1	-0.127197645750735	0.874202659762269	0.72	17	136413	-0.44306066978757	TRUE	1	0.0782626	0.610986070018083	0.299776443824477	9	0	NA
ABHD16A	ENSG00000204427	chr6:31674960-31675298	test	971	135459	TRUE	0.044	0.0794842119620583	0.791946692512721	0.56	9	136421	-0.812586456851813	TRUE	1	0.1671016	0.744927707394923	-0.13905385171767	20	0	NA
ABHD16A	ENSG00000204427	chr6:31676763-31677222	test	850	135580	TRUE	0.18	-0.0483094605166741	0.923829199198508	1	60	136370	-0.274740168311756	TRUE	1	0.7299328	1	-0.139011755113878	20	0	NA
ABHD16A	ENSG00000204427	chr6:31680584-31681602	test	850	135580	TRUE	0.696	0.0222558804596345	0.991085255540479	0.106574152449412	39	136391	0.506434659586743	TRUE	0.782486277133676	0.3453866	0.881290692741629	0.0916726913183216	20	0	NA
ABHD16A	ENSG00000204427	chr6:31682877-31683871	test	810	135620	TRUE	0.284	-0.0421365139252965	0.947657517631732	0.205092976591433	53	136377	-0.439289198972667	TRUE	0.917259722509836	0.1081688	0.661016811399453	-0.195148695149011	20	0	NA
ABHD16A	ENSG00000204427	chr6:31686527-31686872	test	801	135629	TRUE	0.676	0.0255323421391631	0.990528511067178	0.96	41	136389	0.373722655401316	TRUE	1	0.8579196	1	0.0964519470072496	20	0	NA
ABHD16A	ENSG00000204427	chr6:31687457-31687620	test	946	135484	TRUE	0.332	-0.0293879015082029	0.952173436293436	0.8	55	136375	0.3135277890019	TRUE	1	0.6123299	0.974645553633468	-0.121371853649081	20	0	NA
ABHD16A	ENSG00000204427	chr6:31689418-31689982	test	898	135532	TRUE	0.0141926576773509	-0.0898929469324385	0.67884404696156	0.00859576490831893	66	136364	0.485691330079931	TRUE	0.419336618636193	0.0001217	0.0284514389891697	-0.2398693434028	20	0	NA
ABHD16A	ENSG00000204427	chr6:31690204-31691207	test	828	135602	TRUE	0.104	-0.0611642061914887	0.877866363636364	1	48	136382	-0.235656203759737	TRUE	1	0.869636	1	-0.106135222822812	20	0	NA
ABHD16A	ENSG00000204427	chr6:31690757-31692756	test	900	135530	TRUE	0.836	0.010447057019989	0.995635306822513	0.56	39	136391	-0.422663789279141	TRUE	1	0.4165335	0.907023175673956	-0.128611424488021	20	0	NA
ABHD16A	ENSG00000204427	chr6:31691466-31692043	test	965	135465	TRUE	0.052	-0.0765751477758337	0.81352401010952	0.0533104416887532	94	136336	-0.369449889294317	TRUE	0.673810479375697	0.0025309	0.183931407103219	-0.171907727919585	20	0	NA
ABHD16A	ENSG00000204427	chr6:31702534-31703582	test	620	135810	TRUE	1.82168800362226e-43	-0.649947367052399	3.56096859465961e-40	6.71749918310007e-08	35	136395	-1.11426078775983	TRUE	5.72383963288414e-05	0	1e-07	-0.837714961401394	20	11	NA
ABHD16A	ENSG00000204427	chr6:31706742-31706917	test	980	135450	TRUE	0.956	0.00409533903948515	0.999685169282748	0.72	86	136344	-0.266056150808981	TRUE	1	0.8040114	1	-0.0779241002343437	20	0	NA
ABHD16A	ENSG00000204427	chr6:31710646-31710912	test	911	135519	TRUE	0.588	-0.0132764318287779	0.986303734439834	1	63	136367	-0.217662298262909	TRUE	1	0.9797921	1	0.0662537364322386	20	0	NA
ABHD16A	ENSG00000204427	chr6:31711205-31712020	test	856	135574	TRUE	0.664	-0.017561007169416	0.990528511067178	0.48	69	136361	-0.315012984838602	TRUE	1	0.5109725	0.945956465265866	-0.147984267255664	20	0	NA
ABHD16A	ENSG00000204427	chr6:31713909-31714678	test	769	135661	TRUE	0.104	-0.0645470364476101	0.877866363636364	1	38	136392	-0.338329853569083	TRUE	1	0.8343864	1	-0.127991405846634	18	0	NA
ABHD16A	ENSG00000204427	chr6:31717532-31717882	test	889	135541	TRUE	0.832	0.0140487240059639	0.995635306822513	0.0867461481821098	39	136391	0.527941002870069	TRUE	0.745220870929776	0.3001599	0.84872880567345	0.101384276425632	20	0	NA
ABHD16A	ENSG00000204427	chr6:31718391-31718642	test	945	135485	TRUE	0.964	0.00788311158643101	0.999858748621137	1	38	136392	0.27419915045524	TRUE	1	0.9227172	1	-0.0822218436437183	20	0	NA
ABHD16A	ENSG00000204427	chr6:31723308-31723688	test	852	135578	TRUE	0.804	-0.00192137625450542	0.994983989470703	0.648	48	136382	0.396997467857292	TRUE	1	0.7879844	1	0.0890995776328645	18	0	NA
ABHD16A	ENSG00000204427	chr6:31727307-31729306	test	949	135481	TRUE	0.424	-0.0256975651027456	0.967711669636822	1	30	136400	-0.297471847398024	TRUE	1	0.5913798	0.967446179783284	-0.110626586515767	20	0	NA
ABHD16A	ENSG00000204427	chr6:31728778-31730584	test	953	135477	TRUE	0.064	0.0704181158017041	0.832425844860795	1	71	136359	0.270810212767405	TRUE	1	0.9227172	1	0.105267281326968	20	0	NA
ABHD16A	ENSG00000204427	chr6:31734684-31735403	test	955	135475	TRUE	0.000526679194942906	-0.124409134122757	0.106600156075079	0.322455671225145	29	136401	-0.516609693603955	TRUE	1	0.0476165	0.531113986172755	-0.194302071550873	19	0	NA
ABHD16A	ENSG00000204427	chr6:31736254-31736691	test	977	135453	TRUE	0.62	0.0230246047334453	0.988118348781325	0.152100046516991	69	136361	0.373657852808469	TRUE	0.848542871057007	0.4337803	0.917109186910841	-0.110978013980147	20	0	NA
ABHD16A	ENSG00000204427	chr6:31736414-31736521	test	474	135956	TRUE	0.872	0.00626977859994699	0.996467629079712	1	47	136383	0.21484076225771	TRUE	1	0.8818195	1	0.0545717225009429	10	0	NA
ABHD16A	ENSG00000204427	chr6:31737471-31737868	test	987	135443	TRUE	0.48	-0.0249314077402597	0.975366359196961	0.8	33	136397	-0.406395622408693	TRUE	1	0.8453606	1	-0.101252308662873	20	0	NA
ABHD16A	ENSG00000204427	chr6:31737959-31738266	test	890	135540	TRUE	0.368	-0.0266042445306328	0.96062018554962	0.48	49	136381	0.3990774966821	TRUE	1	0.7674443	1	-0.0871432661141313	20	0	NA
ABHD16A	ENSG00000204427	chr6:31738650-31738862	test	907	135523	TRUE	0.616	0.0175274425037715	0.987506388121547	0.44935690845775	45	136385	-0.418116439308526	TRUE	1	0.1154114	0.676713582103947	-0.104415071123749	19	0	NA
ABHD16A	ENSG00000204427	chr6:31739606-31740673	test	973	135457	TRUE	0.00969779385393451	-0.0932483843504006	0.571715734336595	0.00830691759889243	49	136381	-0.603141601163159	TRUE	0.41253019161739	0.0459107	0.524446129934733	-0.177565563522205	20	0	NA
ABHD16A	ENSG00000204427	chr6:31739907-31743157	test	1081	135349	TRUE	0.492	-0.0191919038887072	0.975946057094026	0.96	28	136402	-0.334995431673855	TRUE	1	0.328851	0.873491921985234	-0.141215884356451	20	0	NA
ABHD16A	ENSG00000204427	chr6:31745203-31745428	test	1062	135368	TRUE	0.544	-0.0205961090841777	0.982968790289231	1	28	136402	-0.231232461356225	TRUE	1	0.9873447	1	-0.0465733973169303	20	0	NA
ABHD16A	ENSG00000204427	chr6:31747177-31747395	test	953	135477	TRUE	0.844	0.0105171912166273	0.995635306822513	0.113876257452795	77	136353	-0.368167818673187	TRUE	0.794063891577928	0.0555539	0.553189292012195	-0.138907307766071	20	0	NA
ABHD16A	ENSG00000204427	chr6:31749537-31749955	test	709	135721	TRUE	0.2	-0.0475441647178857	0.931251474926254	0.72	21	136409	-0.591534718085509	TRUE	1	0.8453606	1	-0.14905991880639	20	0	NA
ABHD16A	ENSG00000204427	chr6:31750303-31751126	test	1003	135427	TRUE	0.644	-0.0110990278427961	0.990528511067178	1	32	136398	-0.435277963570436	TRUE	1	0.9463203	1	-0.0721564181179962	20	0	NA
ABHD16A	ENSG00000204427	chr6:31752860-31753761	test	963	135467	TRUE	0.34	0.0357412795283679	0.953687032701458	1	55	136375	0.273152254513517	TRUE	1	0.7847032	1	0.120404606690043	19	0	NA
ABHD16A	ENSG00000204427	chr6:31762532-31764531	test	851	135579	TRUE	0.648	-0.0150739001363034	0.990528511067178	0.854335520178337	43	136387	0.364156837834443	TRUE	1	0.4440489	0.921249853749058	-0.128878123334946	20	0	NA
ABHD16A	ENSG00000204427	chr6:31762763-31764032	test	1018	135412	TRUE	0.956	0.00542502373490756	0.999685169282748	1	37	136393	-0.308294202258103	TRUE	1	0.9886202	1	-0.0694454702065773	20	0	NA
ABHD16A	ENSG00000204427	chr6:31764314-31764571	test	973	135457	TRUE	0.424	-0.0219449721381136	0.967711669636822	0.14337652702958	35	136395	-0.545908920165021	TRUE	0.8330796706527	0.0278011	0.450929397468983	-0.175247570172674	19	0	NA
ABHD16A	ENSG00000204427	chr6:31765928-31766802	test	855	135575	TRUE	0.776	-0.00383092659051109	0.994681110405329	0.56	44	136386	-0.336873705332438	TRUE	1	0.4758651	0.927500181483376	-0.112452227970455	20	0	NA
ABHD16A	ENSG00000204427	chr6:31769615-31770257	test	927	135503	TRUE	0.228	-0.0447465562925823	0.93491956941761	0.217541078912842	27	136403	-0.561598424775448	TRUE	0.933306222031172	0.2989024	0.84872880567345	-0.129998735477654	20	0	NA
ABHD16A	ENSG00000204427	chr6:31770470-31770715	test	782	135648	TRUE	0.748	-0.0081613785894813	0.993210610989954	1	42	136388	0.295318328065256	TRUE	1	0.3835133	0.898266282484901	-0.128652744281076	20	0	NA
ABHD16A	ENSG00000204427	chr6:31772888-31773174	test	821	135609	TRUE	0.932	0.00701855548433963	0.99776453123874	0.56	48	136382	-0.361807230892088	TRUE	1	0.376958	0.891792867570233	-0.125192141305541	20	0	NA
ABHD16A	ENSG00000204427	chr6:31775257-31778081	test	1040	135390	TRUE	0.48	0.0328587908181535	0.975366359196961	0.56	72	136358	0.340110706487338	TRUE	1	0.1566713	0.729731465981013	0.117805080914371	20	0	NA
ABHD16A	ENSG00000204427	chr6:31776485-31778192	test	933	135497	TRUE	0.296	-0.0326653101883255	0.949116231526044	1	59	136371	-0.196917708084546	TRUE	1	0.9829971	1	-0.0990417525889997	20	0	NA
ABHD16A	ENSG00000204427	chr6:31791353-31791641	test	915	135515	TRUE	0.104	-0.0569627036091621	0.877866363636364	0.48	66	136364	-0.35580770812837	TRUE	1	0.3584182	0.881290692741629	-0.113525650687586	20	0	NA
ABHD16A	ENSG00000204427	chr6:31794259-31796391	test	410	136020	TRUE	0.468	0.040797921501514	0.974532069970846	1	52	136378	0.287769240109501	TRUE	1	0.7334067	1	-0.237874290353807	18	0	NA
ABHD16A	ENSG00000204427	chr6:31806092-31807536	test	429	136001	TRUE	0.352	-0.0462338580789295	0.954894164049375	0.832	40	136390	-0.380087976170176	TRUE	1	0.3430514	0.880896251286728	-0.179300194832077	16	0	NA
ABHD16A	ENSG00000204427	chr6:31814206-31817021	test	933	135497	TRUE	0.132	0.0606095692411094	0.906871254162042	1	23	136407	0.408403892313918	TRUE	1	0.7316986	1	0.122905250606533	19	0	NA
ABHD16A	ENSG00000204427	chr6:31817239-31817580	test	844	135586	TRUE	0.66	0.0188154747143638	0.990528511067178	0.96	49	136381	-0.35077065046257	TRUE	1	0.7848053	1	-0.122105668723219	20	0	NA
ABHD16A	ENSG00000204427	chr6:31821242-31822577	test	1036	135394	TRUE	0.668	-0.0118773712548421	0.990528511067178	0.64	80	136350	-0.285929581525474	TRUE	1	0.8419694	1	0.0836125798701204	20	0	NA
ABHD16A	ENSG00000204427	chr6:31821432-31823431	test	991	135439	TRUE	0.5	-0.025224271104892	0.977713405238829	1	23	136407	-0.45054122462045	TRUE	1	0.71588	1	-0.115766142757942	20	0	NA
ABHD16A	ENSG00000204427	chr6:31826877-31828644	test	1023	135407	TRUE	0.048	0.074942596156094	0.804850564334086	0.96	34	136396	0.461001828332212	TRUE	1	0.6360311	0.98053255830494	0.137265607196378	20	0	NA
ABHD16A	ENSG00000204427	chr6:31829433-31829741	test	116	136314	TRUE	0.74	0.0472389526011133	0.993151209640992	1	59	136371	0.0700623337073921	TRUE	1	0.9049485	1	0.0494112851118169	2	0	NA
ABHD16A	ENSG00000204427	chr6:31834234-31835425	test	890	135540	TRUE	0.484	-0.021034063334861	0.975366359196961	1	54	136376	0.288057408456746	TRUE	1	0.1726954	0.749134717383752	-0.133945414048486	20	0	NA
ABHD16A	ENSG00000204427	chr6:31840063-31840910	test	739	135691	TRUE	0.452	0.0329120714501668	0.973809733743257	0.8	67	136363	0.305204686155357	TRUE	1	0.8464678	1	-0.0934183660336559	20	0	NA
ABHD16A	ENSG00000204427	chr6:31841008-31842456	test	789	135641	TRUE	0.024	-0.0863567980287528	0.762135580798827	0.64	21	136409	-0.529412001295484	TRUE	1	0.031492	0.469188086246673	-0.195639105216161	20	0	NA
ABHD16A	ENSG00000204427	chr6:31851673-31852487	test	1005	135425	TRUE	0.552	0.0263234218134764	0.983994949013628	0.48	44	136386	0.400360714318554	TRUE	1	0.6606228	0.986404194358927	0.102986145151913	20	0	NA
ABHD16A	ENSG00000204427	chr6:31852624-31853075	test	423	136007	TRUE	0.996	-0.00261049619029498	1	0.48	49	136381	0.329799326268739	TRUE	1	0.6000258	0.972218002177496	-0.10280765040643	10	0	NA
ABHD16A	ENSG00000204427	chr6:31855366-31855668	test	464	135966	TRUE	0.768	-0.0122912974937469	0.994208152013731	0.768	61	136369	-0.323000205935024	TRUE	1	0.2467001	0.825026083236935	0.150808491791742	12	0	NA
ABHD16A	ENSG00000204427	chr6:31862357-31865881	test	1057	135373	TRUE	0.716	-0.00595125281487676	0.991170092621927	0.8	93	136337	0.260751381769977	TRUE	1	0.6713289	0.990903741998816	-0.104903991975376	20	0	NA
ABHD16A	ENSG00000204427	chr6:31862478-31864168	test	900	135530	TRUE	0.844	-0.00606641094723206	0.995635306822513	0.48	37	136393	-0.514121795605941	TRUE	1	0.522567	0.947103827996993	-0.141216808516668	20	0	NA
ABHD16A	ENSG00000204427	chr6:31870397-31871573	test	799	135631	TRUE	0.108	-0.061849763531931	0.880705675705346	1	58	136372	-0.280429852388294	TRUE	1	0.6364876	0.98053255830494	-0.143416547443532	18	0	NA
ABHD16A	ENSG00000204427	chr6:31874908-31875284	test	828	135602	TRUE	0.764	0.0190649738243504	0.994208152013731	1	41	136389	0.260321278205323	TRUE	1	0.3497824	0.881290692741629	0.104295655536742	20	0	NA
ABHD16A	ENSG00000204427	chr6:31877029-31879215	test	1045	135385	TRUE	0.288	0.0380215589348531	0.948646534521751	0.0214366478654753	42	136388	0.581165250918645	TRUE	0.563683967188576	0.0679014	0.589067900092727	0.164841549094014	20	0	NA
ABHD16A	ENSG00000204427	chr6:31882412-31882682	test	838	135592	TRUE	0.968	0.00241933478659514	0.999920776784729	1	28	136402	0.364016072632771	TRUE	1	0.747701	1	0.101446225149189	19	0	NA
ABHD16A	ENSG00000204427	chr6:31888461-31889457	test	943	135487	TRUE	0.748	0.0171704153698628	0.993210610989954	0.76	36	136394	-0.413267543969781	TRUE	1	0.0196622	0.407520667794446	-0.173491174341742	19	0	NA
ABHD16A	ENSG00000204427	chr6:31896953-31898663	test	735	135695	TRUE	0.344	-0.0370247524367677	0.954347861811391	1	53	136377	0.196093611519232	TRUE	1	0.9761041	1	-0.106141658676178	20	0	NA
ABHD16A	ENSG00000204427	chr6:31898032-31900031	test	929	135501	TRUE	0.94	0.00678657621087409	0.998957609053321	0.0641992498660102	67	136363	0.395194482770714	TRUE	0.699195261154236	0.0137953	0.357784146671887	-0.168115599250994	20	0	NA
ABHD16A	ENSG00000204427	chr6:31898742-31899032	test	922	135508	TRUE	0.612	0.0269628239766366	0.987251547332074	1	34	136396	0.340665381825398	TRUE	1	0.9673915	1	0.101886605737825	19	0	NA
ABHD16A	ENSG00000204427	chr6:31901422-31902703	test	910	135520	TRUE	0.592	-0.0182372778343744	0.986303734439834	1	70	136360	-0.261403685834644	TRUE	1	0.8257675	1	-0.099978149267086	20	0	NA
ABHD16A	ENSG00000204427	chr6:31907333-31907885	test	165	136265	TRUE	0.288	-0.104389567375958	0.948646534521751	0.976	35	136395	-0.206272497905697	TRUE	1	0.6626545	0.987940420641864	-0.141787227036777	4	0	NA
ABHD16A	ENSG00000204427	chr6:31908818-31909158	test	721	135709	TRUE	0.024	0.118423991572695	0.762135580798827	0.0847367715997381	47	136383	0.49399624878745	TRUE	0.740937598603273	0.1753152	0.754105727107273	0.187037509100584	18	0	NA
ABHD16A	ENSG00000204427	chr6:31911491-31911673	test	115	136315	TRUE	0.784	-0.0311183550803362	0.994728823539308	1	42	136388	-0.0954861531975453	TRUE	1	0.8269311	1	-0.0486763782692423	3	0	NA
ABHD16A	ENSG00000204427	chr6:31919609-31920093	test	912	135518	TRUE	0.756	0.0162376297560654	0.994165563148391	1	46	136384	0.330586922409372	TRUE	1	0.7617504	1	-0.0833529522420477	19	0	NA
ABHD16A	ENSG00000204427	chr6:31923019-31923477	test	943	135487	TRUE	0.796	-0.00524413483869176	0.994728823539308	0.684	59	136371	-0.331358535199251	TRUE	1	0.0915394	0.630569720440118	-0.12885881237356	19	0	NA
ABHD16A	ENSG00000204427	chr6:31927370-31928524	test	985	135445	TRUE	0.924	0.007527351912286	0.997466124109868	1	68	136362	-0.166699918684735	TRUE	1	0.925366	1	0.0539389877603027	20	0	NA
ABHD16A	ENSG00000204427	chr6:31928642-31929979	test	943	135487	TRUE	0.344	-0.0321422386013343	0.954347861811391	1	61	136369	-0.257311674286194	TRUE	1	0.900719	1	-0.0970718909737508	20	0	NA
ABHD16A	ENSG00000204427	chr6:31933313-31934377	test	1033	135397	TRUE	0.616	0.019268729556894	0.987506388121547	0.387268451694587	54	136376	-0.366884444766212	TRUE	1	0.2801214	0.846560650606683	0.127242744885342	19	0	NA
ABHD16A	ENSG00000204427	chr6:31933757-31937257	test	846	135584	TRUE	0.292	0.0484791108507608	0.949116231526044	0.268795955877511	40	136390	0.434914381041372	TRUE	0.996333947684735	0.2298305	0.807386542204622	0.111784766656958	20	0	NA
ABHD16A	ENSG00000204427	chr6:31937857-31939856	test	842	135588	TRUE	0.628	0.0196625961274542	0.989286298309942	1	44	136386	0.286246879128053	TRUE	1	0.800805	1	0.0958817254202478	20	0	NA
ABHD16A	ENSG00000204427	chr6:31940351-31941119	test	909	135521	TRUE	0.672	0.0235504620480579	0.990528511067178	0.415982059808346	64	136366	0.356797060131007	TRUE	1	0.1574772	0.729881800572574	0.123731219639294	20	0	NA
ABHD16A	ENSG00000204427	chr6:31945607-31951356	test	929	135501	TRUE	0.612	-0.0128441656318984	0.987251547332074	0.96	140	136290	0.183159533077247	TRUE	1	0.8333116	1	-0.0947228537059717	20	0	NA
ABHD16A	ENSG00000204427	chr6:31945771-31946245	test	966	135464	TRUE	0.868	0.0101013152921651	0.996467629079712	0.912	48	136382	-0.33761926139397	TRUE	1	0.168738	0.747001326497129	0.148089452698434	19	0	NA
ABHD16A	ENSG00000204427	chr6:31948750-31949416	test	838	135592	TRUE	0.68	0.0223157435107464	0.990528511067178	1	45	136385	0.299194626435856	TRUE	1	0.7969884	1	0.0748053287210425	20	0	NA
ABHD16A	ENSG00000204427	chr6:31952224-31952653	test	952	135478	TRUE	0.596	0.0221453270392975	0.98672954303932	1	42	136388	0.33290491265789	TRUE	1	0.683829	0.99381502342711	0.0974740374426924	20	0	NA
ABHD16A	ENSG00000204427	chr6:31952857-31954856	test	777	135653	TRUE	0.688	0.016088701208284	0.990528511067178	0.132533816622601	40	136390	-0.51369395673783	TRUE	0.821739027842198	0.3808759	0.896053241742353	0.129254675378552	19	0	NA
ABHD16A	ENSG00000204427	chr6:31958452-31959632	test	618	135812	TRUE	0.372	-0.0348555133598129	0.960871641380259	0.988	27	136403	0.412111016116746	TRUE	1	0.7583577	1	-0.0992914980818821	19	0	NA
ABHD16A	ENSG00000204427	chr6:31969629-31970067	test	965	135465	TRUE	0.988	0.0031189597887418	1	0.64	22	136408	-0.586068408852775	TRUE	1	0.4127337	0.907023175673956	-0.128543510798329	20	0	NA
ABHD16A	ENSG00000204427	chr6:31971319-31972880	test	821	135609	TRUE	0.044	0.0838495044965027	0.791946692512721	0.0699059206343869	27	136403	-0.621200558879496	TRUE	0.709783068232891	0.2322008	0.811224611911955	0.172750875138639	20	0	NA
ABHD16A	ENSG00000204427	chr6:31972971-31973326	test	947	135483	TRUE	0.088	0.0662891014702139	0.864417878868024	1	59	136371	0.309520830798181	TRUE	1	0.4887674	0.934732861261314	0.146456541057096	20	0	NA
ABHD16A	ENSG00000204427	chr6:31978820-31980627	test	854	135576	TRUE	0.488	-0.0201021641767894	0.975382843612098	0.129726331594379	21	136409	-0.690682411242424	TRUE	0.818334266833735	0.3926299	0.903212170497976	-0.155335041542249	20	0	NA
ABHD16A	ENSG00000204427	chr6:31981726-31982144	test	720	135710	TRUE	0.14	0.0658520163171504	0.909430695233931	0.0586893582910656	42	136388	0.501854541208634	TRUE	0.688765035196235	0.226625	0.802450499328052	0.114593332301243	20	0	NA
ABHD16A	ENSG00000204427	chr6:31982300-31983140	test	944	135486	TRUE	0.84	0.0144710081514916	0.995635306822513	0.56	52	136378	0.371603128414861	TRUE	1	0.2989024	0.84872880567345	0.111238966679636	20	0	NA
ABHD16A	ENSG00000204427	chr6:31983861-31984064	test	867	135563	TRUE	0.12	-0.0618918131026693	0.892532291979573	0.347618254528374	54	136376	0.365781768169394	TRUE	1	0.6123299	0.974645553633468	-0.139634865942702	20	0	NA
ABHD16A	ENSG00000204427	chr6:31989275-31989852	test	883	135547	TRUE	0.268	-0.0373341031739923	0.945634746793972	0.56	41	136389	0.353537140560058	TRUE	1	0.8086788	1	-0.101359962525082	20	0	NA
ABHD16A	ENSG00000204427	chr6:31997498-31998270	test	822	135608	TRUE	0.672	-0.0153347599545849	0.990528511067178	0.8	64	136366	0.314756479676744	TRUE	1	0.8907482	1	-0.0946113533468325	20	0	NA
ABHD16A	ENSG00000204427	chr6:32002562-32003711	test	901	135529	TRUE	0.184	-0.0527830692839647	0.924492965367965	0.0727106735072872	32	136398	-0.579437439598084	TRUE	0.713371910539033	0.2649819	0.834630775075104	-0.109631361730875	20	0	NA
ABHD16A	ENSG00000204427	chr6:32011727-32012212	test	857	135573	TRUE	0.944	0.00509083528564785	0.999390912718773	0.532	39	136391	0.414932756677821	TRUE	1	0.5189173	0.947103827996993	0.0996899197966618	19	0	NA
ABHD16A	ENSG00000204427	chr6:32012313-32013264	test	971	135459	TRUE	0.404	0.0355354077647537	0.965122660320319	0.259214582151791	70	136360	0.356281114205434	TRUE	0.985143057749693	0.0044623	0.229594240407204	0.179544756262733	20	0	NA
ABHD16A	ENSG00000204427	chr6:32044972-32047303	test	880	135550	TRUE	0.868	-0.00291226707909541	0.996467629079712	1	52	136378	0.264915251845115	TRUE	1	0.9548432	1	-0.07165633212553	20	0	NA
ABHD16A	ENSG00000204427	chr6:32048173-32048746	test	992	135438	TRUE	0.932	0.00778391177979116	0.99776453123874	0.0943317117573257	63	136367	-0.391354732240567	TRUE	0.757957571324067	0.0224523	0.428519317241379	-0.154472698457492	20	0	NA
ABHD16A	ENSG00000204427	chr6:32055182-32057181	test	991	135439	TRUE	0.688	-0.0114425094796746	0.990528511067178	0.456	54	136376	-0.380210620836981	TRUE	1	0.5724158	0.961291993338678	-0.12030720633627	19	0	NA
ABHD16A	ENSG00000204427	chr6:32061096-32061628	test	896	135534	TRUE	0.484	0.0324163482920759	0.975366359196961	0.48	28	136402	-0.529612461587739	TRUE	1	0.376958	0.891792867570233	0.115632498674892	20	0	NA
ABHD16A	ENSG00000204427	chr6:32063032-32065131	test	967	135463	TRUE	0.876	0.00022277162876037	0.996467629079712	0.56	81	136349	0.318060009356339	TRUE	1	0.4713107	0.927500181483376	0.095185556076815	20	0	NA
ABHD16A	ENSG00000204427	chr6:32067157-32069156	test	972	135458	TRUE	0.756	0.0143744080709591	0.994165563148391	0.48	52	136378	-0.378459714328662	TRUE	1	0.2599965	0.831642136958453	0.100694704356075	20	0	NA
ABHD16A	ENSG00000204427	chr6:32069521-32070330	test	927	135503	TRUE	0.624	-0.0158516515424501	0.98893415831022	0.48	53	136377	-0.349677059901022	TRUE	1	0.7674443	1	-0.0921395378720599	20	0	NA
ABHD16A	ENSG00000204427	chr6:32071855-32072285	test	995	135435	TRUE	0.956	-0.00176075705144338	0.999685169282748	1	102	136328	-0.234312435777934	TRUE	1	0.5324206	0.950026089869758	-0.0988592963661756	20	0	NA
ABHD16A	ENSG00000204427	chr6:32073209-32073641	test	887	135543	TRUE	0.036	-0.0879771442482805	0.774208453966416	0.456	51	136379	-0.352127857970509	TRUE	1	0.4502579	0.921249853749058	-0.162825710097271	19	0	NA
ABHD16A	ENSG00000204427	chr6:32081168-32081577	test	885	135545	TRUE	0.18	-0.0568238985056249	0.923829199198508	0.134950455896045	40	136390	-0.497483480433876	TRUE	0.826373108648221	0.0702171	0.594635331855522	-0.161031787561142	20	0	NA
ABHD16A	ENSG00000204427	chr6:32085866-32086089	test	1039	135391	TRUE	0.644	-0.0144294195129509	0.990528511067178	0.88	100	136330	-0.2142939332847	TRUE	1	0.9088225	1	-0.0706361584138601	20	0	NA
ABHD16A	ENSG00000204427	chr6:32087237-32088177	test	885	135545	TRUE	0.496	0.0296484822414441	0.976992813767866	0.64	54	136376	0.372500355804374	TRUE	1	0.2954668	0.84872880567345	0.141403815068298	20	0	NA
ABHD16A	ENSG00000204427	chr6:32087832-32091781	test	925	135505	TRUE	0.944	0.00812446163710945	0.999390912718773	0.134879823822777	85	136345	0.354208442038898	TRUE	0.826373108648221	0.0036402	0.215409883952856	0.202171113940047	20	0	NA
ABHD16A	ENSG00000204427	chr6:32095446-32097270	test	900	135530	TRUE	0.62	0.0250513534141579	0.988118348781325	1	93	136337	0.224992607201432	TRUE	1	0.7643648	1	0.0944503302246052	20	0	NA
ABHD16A	ENSG00000204427	chr6:32097157-32099156	test	848	135582	TRUE	0.0158756496376865	0.103251519108102	0.714702503476964	1	70	136360	0.243187061611288	TRUE	1	0.5326611	0.950026089869758	0.155498081479135	20	0	NA
ABHD16A	ENSG00000204427	chr6:32103307-32106706	test	835	135595	TRUE	0.488	-0.0237851139635236	0.975382843612098	0.252885518242674	62	136368	-0.393005842729579	TRUE	0.977791353884638	0.2975563	0.84872880567345	0.138440722800492	20	0	NA
ABHD16A	ENSG00000204427	chr6:32103513-32103696	test	830	135600	TRUE	0.00414075396250045	-0.108045908238925	0.391322321995542	0.00666163748615353	73	136357	-0.520367820376444	TRUE	0.386900735720476	9.8e-06	0.00322146395939086	-0.212247184222313	18	0	NA
ABHD16A	ENSG00000204427	chr6:32108025-32109567	test	998	135432	TRUE	0.46	-0.0229460386656045	0.974232600575942	1	58	136372	-0.299053353896306	TRUE	1	0.9227172	1	-0.076783706749936	20	0	NA
ABHD16A	ENSG00000204427	chr6:32109687-32111103	test	892	135538	TRUE	0.66	0.0245327194748175	0.990528511067178	1	32	136398	0.388345312545216	TRUE	1	0.7189726	1	0.0813203815468477	20	0	NA
ABHD16A	ENSG00000204427	chr6:32113813-32114430	test	885	135545	TRUE	0.652	-0.0110102852862033	0.990528511067178	1	41	136389	-0.328326484821117	TRUE	1	0.4893255	0.934732861261314	-0.112550232186869	20	0	NA
ABHD16A	ENSG00000204427	chr6:32116811-32117036	test	935	135495	TRUE	0.2	-0.0491085250106022	0.931251474926254	1	51	136379	-0.324879727790775	TRUE	1	0.9520603	1	-0.0985118367808264	20	0	NA
ABHD16A	ENSG00000204427	chr6:32118702-32120068	test	923	135507	TRUE	0.2	0.0489607937790342	0.931251474926254	0.8	120	136310	0.252501389334362	TRUE	1	0.4921808	0.936507852807703	0.119923116672433	20	0	NA
ABHD16A	ENSG00000204427	chr6:32127536-32128582	test	746	135684	TRUE	0.848	-0.00411313236517769	0.996082861570575	0.48	29	136401	0.500720799822235	TRUE	1	0.0380606	0.497799831980618	-0.168727508366806	20	0	NA
ABHD16A	ENSG00000204427	chr6:32129256-32129669	test	821	135609	TRUE	0.42	-0.031479159862592	0.967050618393726	0.76	53	136377	-0.328087455155649	TRUE	1	0.8823459	1	-0.0787304654544777	19	0	NA
ABHD16A	ENSG00000204427	chr6:32129978-32130841	test	476	135954	TRUE	0.412	0.0507397960089015	0.96673001231955	1	47	136383	0.236063911970036	TRUE	1	0.7302861	1	0.161417073719594	18	0	NA
ABHD16A	ENSG00000204427	chr6:32131560-32131874	test	821	135609	TRUE	0.288	-0.0364709191391329	0.948646534521751	1	35	136395	-0.291213436197396	TRUE	1	0.9644395	1	-0.0828352978096752	19	0	NA
ABHD16A	ENSG00000204427	chr6:32146482-32148481	test	745	135685	TRUE	0.612	-0.0185619699941036	0.987251547332074	0.0508542421818422	29	136401	-0.613711698908688	TRUE	0.667788683017691	0.2045973	0.787746419464923	-0.145043960925539	19	0	NA
ABHD16A	ENSG00000204427	chr6:32148386-32149177	test	874	135556	TRUE	0.068	-0.0696008970782051	0.837801957206834	0.76	50	136380	-0.303146801806537	TRUE	1	0.277827	0.844246986016611	-0.159137039570623	19	0	NA
ABHD16A	ENSG00000204427	chr6:32152952-32155097	test	1041	135389	TRUE	0.0126954406164758	0.0965876988905168	0.645468873670389	0.185193283608301	79	136351	0.348721361791071	TRUE	0.889977845205369	0.0907024	0.628489463341167	0.158947409133901	20	0	NA
ABHD16A	ENSG00000204427	chr6:32162807-32166231	test	999	135431	TRUE	0.568	-0.0197629970149054	0.98493377220627	0.48	76	136354	-0.290277387251309	TRUE	1	0.051838	0.542763224939584	-0.166512830305377	20	0	NA
ABHD16A	ENSG00000204427	chr6:32166448-32169512	test	807	135623	TRUE	0.092	-0.0678586502669042	0.864716183727698	0.684	54	136376	-0.352133198251428	TRUE	1	0.8595925	1	-0.128133986343163	19	0	NA
ABHD16A	ENSG00000204427	chr6:32175777-32176333	test	1010	135420	TRUE	0.848	0.00762197844336022	0.996082861570575	1	40	136390	0.373982270037022	TRUE	1	0.7699083	1	-0.0869971706818832	20	0	NA
ABHD16A	ENSG00000204427	chr6:32177110-32178719	test	1212	135218	TRUE	0.148	0.0530121258100875	0.913088704318937	0.190553656479518	49	136381	0.428961087633247	TRUE	0.895373616948136	0.4956694	0.940121225586504	0.0948273874005025	20	0	NA
ABHD16A	ENSG00000204427	chr6:32184448-32184654	test	944	135486	TRUE	0.388	-0.0326463548230864	0.962497595511622	0.8	18	136412	-0.556412997232541	TRUE	1	0.7722035	1	-0.128362990049204	20	0	NA
ABHD16A	ENSG00000204427	chr6:32185674-32186005	test	591	135839	TRUE	0.536	0.0328635713255721	0.9823007993684	0.792	11	136419	-0.697282297868982	TRUE	1	0.6504062	0.984115099552733	-0.130958406525772	18	0	NA
ABHD16A	ENSG00000204427	chr6:32188316-32188540	test	298	136132	TRUE	0.256	-0.08012967357246	0.943484792855371	0.48	4	136426	-1.06483174886986	TRUE	1	0.4502461	0.921249853749058	-0.282870154373318	8	0	NA
ABHD16A	ENSG00000204427	chr6:32189659-32190569	test	853	135577	TRUE	0.208	0.0541278865007342	0.931760221927391	0.836	43	136387	-0.374271942839774	TRUE	1	0.2951209	0.84872880567345	0.150610374330213	19	0	NA
ABHD16A	ENSG00000204427	chr6:32195086-32195317	test	936	135494	TRUE	0.412	0.0337607105279334	0.96673001231955	0.8	18	136412	-0.605290958186744	TRUE	1	0.2254874	0.802450499328052	-0.149868941991125	20	0	NA
ABHD16A	ENSG00000204427	chr6:32195422-32196819	test	928	135502	TRUE	0.72	0.0127876329990672	0.991312857963708	0.8	61	136369	-0.330612183619982	TRUE	1	0.7189726	1	0.0979280337054917	20	0	NA
ABHD16A	ENSG00000204427	chr6:32203405-32204039	test	1080	135350	TRUE	0.508	-0.0231874597176702	0.978420618663624	0.72	76	136354	-0.289711493597011	TRUE	1	0.6238138	0.974645553633468	-0.0968503327944182	20	0	NA
ABHD16A	ENSG00000204427	chr6:32204175-32204654	test	926	135504	TRUE	0.288	0.0451136460546409	0.948646534521751	0.988	43	136387	-0.365406603507401	TRUE	1	0.5904869	0.967446179783284	0.100286015764034	19	0	NA
ABHD16A	ENSG00000204427	chr6:32209987-32210755	test	931	135499	TRUE	0.24	0.0474119932008589	0.938730977831604	0.64	90	136340	0.281800327721623	TRUE	1	0.5699964	0.961291993338678	0.111776226234648	20	0	NA
ABHD16A	ENSG00000204427	chr6:32212080-32212272	test	762	135668	TRUE	0.876	-0.00181320537343697	0.996467629079712	0.207717802005946	9	136421	-1.01270251330497	TRUE	0.918052344601963	0.1343639	0.701082703746676	-0.210074496309602	18	0	NA
ABHD16A	ENSG00000204427	chr6:32216313-32216731	test	891	135539	TRUE	0.84	0.00915169946296011	0.995635306822513	0.0695863907387652	55	136375	-0.481750307288851	TRUE	0.709783068232891	0.0971526	0.643439310969286	-0.140638387040761	19	0	NA
ABHD16A	ENSG00000204427	chr6:32217889-32218482	test	896	135534	TRUE	0.58	-0.0156562650090658	0.985542262381334	0.8	13	136417	-0.741001181432439	TRUE	1	0.8907482	1	-0.146846496071669	20	0	NA
ABHD16A	ENSG00000204427	chr6:32228902-32229682	test	926	135504	TRUE	0.052	0.0799006863698543	0.81352401010952	0.152944647402278	35	136395	0.486796122310536	TRUE	0.850235367567917	0.1048175	0.659472747245701	0.162996587163196	19	0	NA
ABHD16A	ENSG00000204427	chr6:32234915-32235334	test	908	135522	TRUE	0.308	-0.0359981103987177	0.950105813953488	0.109520477567625	24	136406	0.648441561354457	TRUE	0.787948793059022	0.0981042	0.643439310969286	-0.149469724432867	20	0	NA
ABHD16A	ENSG00000204427	chr6:32244547-32245969	test	1029	135401	TRUE	0.244	0.0463692704258009	0.939437308868502	0.135262767733952	46	136384	0.461782430488641	TRUE	0.826373108648221	0.2954668	0.84872880567345	0.135029673881119	20	0	NA
ABHD16A	ENSG00000204427	chr6:32254668-32256056	test	819	135611	TRUE	0.42	-0.0272344625572814	0.967050618393726	1	40	136390	-0.372192483007904	TRUE	1	0.8640961	1	-0.108433899960499	19	0	NA
ABHD16A	ENSG00000204427	chr6:32288494-32288971	test	904	135526	TRUE	0.644	0.0201079961033101	0.990528511067178	0.358396317506496	73	136357	-0.329066594424992	TRUE	1	0.6830773	0.99381502342711	0.0967258701193556	20	0	NA
ABHD16A	ENSG00000204427	chr6:32319493-32319643	test	105	136325	TRUE	0.684	0.0463163141223998	0.990528511067178	0.976	52	136378	0.11703364113533	TRUE	1	0.8754317	1	0.0648202991387621	2	0	NA
ABHD16A	ENSG00000204427	chr6:32324390-32324675	test	881	135549	TRUE	0.48	0.0299288561606169	0.975366359196961	0.64	68	136362	0.296192772646224	TRUE	1	0.5327851	0.950026089869758	0.128095626635936	20	0	NA
ABHD16A	ENSG00000204427	chr6:32391587-32391799	test	559	135871	TRUE	0.544	0.0284471554767721	0.982968790289231	0.572	34	136396	0.400894553523014	TRUE	1	0.656413	0.984636563522245	0.107937385812511	13	0	NA
ABHD16A	ENSG00000204427	chr6:32393740-32393996	test	788	135642	TRUE	0.972	0.0056584750901709	0.999920776784729	0.0467899654490653	35	136395	-0.596168475324893	TRUE	0.650834170854271	0.0848732	0.626635353505872	-0.169665864011811	20	0	NA
ABHD16A	ENSG00000204427	chr6:32394801-32394975	test	1003	135427	TRUE	0.472	-0.0202533197370574	0.975016880335938	0.115284514530198	83	136347	-0.339971408307104	TRUE	0.797026117023703	0.1492136	0.719192836068249	-0.134917276102326	20	0	NA
ABHD16A	ENSG00000204427	chr6:32397672-32397840	test	913	135517	TRUE	0.228	-0.0385417386899081	0.93491956941761	0.48	39	136391	-0.392987479174086	TRUE	1	0.1856501	0.758745924632376	-0.137862251506155	20	0	NA
ABHD16A	ENSG00000204427	chr6:32402860-32403151	test	823	135607	TRUE	0.176	-0.0485622373206411	0.921964456981664	1	75	136355	-0.264425111680645	TRUE	1	0.3895041	0.900883247622108	-0.133468842542547	20	0	NA
ABHD16A	ENSG00000204427	chr6:32413296-32413959	test	801	135629	TRUE	0.68	0.0246798597018286	0.990528511067178	1	44	136386	-0.25649965507644	TRUE	1	0.8086668	1	-0.0910261660180021	20	0	NA
ABHD16A	ENSG00000204427	chr6:32415294-32416007	test	1027	135403	TRUE	0.052	0.0834805825286104	0.81352401010952	1	38	136392	0.29384752420744	TRUE	1	0.6059374	0.974645553633468	0.148532437117506	20	0	NA
ABHD16A	ENSG00000204427	chr6:32439511-32440091	test	877	135553	TRUE	0.088	0.061536264695524	0.864417878868024	0.454123296829385	37	136393	0.448662648132448	TRUE	1	0.5249911	0.947103827996993	0.117937245351422	20	0	NA
ABHD16A	ENSG00000204427	chr6:32473155-32474197	test	834	135596	TRUE	0.912	0.00378825407965351	0.996532391879965	0.72	16	136414	-0.522879268036818	TRUE	1	0.7524245	1	-0.129886085772953	20	0	NA
ABHD16A	ENSG00000204427	chr6:32475226-32476196	test	901	135529	TRUE	0.208	-0.0442909158460613	0.931760221927391	0.182577811606243	32	136398	-0.561378905087998	TRUE	0.886309889355104	0.4835997	0.934732861261314	-0.162697386384115	20	0	NA
ABHD16A	ENSG00000204427	chr6:32483958-32484937	test	909	135521	TRUE	0.16	0.0624386257265422	0.915565826977891	0.64	46	136384	0.340774398803002	TRUE	1	0.4440489	0.921249853749058	0.134414034707559	20	0	NA
ABHD16A	ENSG00000204427	chr6:32521797-32522141	test	861	135569	TRUE	0.46	-0.0272135401350885	0.974232600575942	1	50	136380	-0.322135617263975	TRUE	1	0.9310241	1	-0.0914260227667143	20	0	NA
ABHD16A	ENSG00000204427	chr6:32530041-32530840	test	896	135534	TRUE	0.92	-0.00311699735186097	0.99713314364923	1	31	136399	-0.422455667267329	TRUE	1	0.9360796	1	-0.0641307288990188	20	0	NA
ABHD16A	ENSG00000204427	chr6:32558427-32558954	test	869	135561	TRUE	0.196	-0.0442216593864035	0.929342269883825	0.261169446040286	28	136402	0.497212911505171	TRUE	0.987126108531763	0.5699964	0.961291993338678	-0.147097881653803	20	0	NA
ABHD16A	ENSG00000204427	chr6:32583639-32584799	test	995	135435	TRUE	0.892	0.00988645567419055	0.996532391879965	0.72	40	136390	-0.375954164044053	TRUE	1	0.298719	0.84872880567345	-0.124843776945476	20	0	NA
ABHD16A	ENSG00000204427	chr6:32589565-32590024	test	966	135464	TRUE	0.612	-0.0119698566445736	0.987251547332074	0.56	54	136376	-0.368156206109496	TRUE	1	0.5225329	0.947103827996993	-0.0930340457305633	20	0	NA
ABHD16A	ENSG00000204427	chr6:32609751-32610407	test	744	135686	TRUE	0.048	-0.0806605258470444	0.804850564334086	0.0657673624070777	41	136389	-0.549585050243601	TRUE	0.707351412515784	0.0079249	0.292950954683118	-0.194292631933037	20	0	NA
ABHD16A	ENSG00000204427	chr6:32614485-32614951	test	958	135472	TRUE	0.152	-0.0447693939865256	0.91336296996926	1	77	136353	-0.218477593578787	TRUE	1	0.9962796	1	-0.0598908058394586	20	0	NA
ABHD16A	ENSG00000204427	chr6:32622509-32622789	test	845	135585	TRUE	0.104	-0.0669852789937672	0.877866363636364	1	54	136376	0.294800267206241	TRUE	1	0.8667626	1	-0.114489996197298	20	0	NA
ABHD16A	ENSG00000204427	chr6:32664796-32665308	test	914	135516	TRUE	0.28	-0.0353883547701864	0.947030325107003	0.912	45	136385	-0.335601138800237	TRUE	1	0.0893898	0.628489463341167	-0.156892670453917	19	0	NA
ABHD16A	ENSG00000204427	chr6:32666396-32666894	test	851	135579	TRUE	0.948	0.00315111776014986	0.999480349159038	0.684	39	136391	-0.328299542724861	TRUE	1	0.7617504	1	0.109624130960736	19	0	NA
ABHD16A	ENSG00000204427	chr6:32692104-32692347	test	895	135535	TRUE	0.456	-0.0230000969958236	0.97414903223951	0.143967302721033	61	136369	-0.422286429665966	TRUE	0.8330796706527	0.4193042	0.908477857070217	-0.119736181913486	20	0	NA
ABHD16A	ENSG00000204427	chr6:32700385-32701020	test	870	135560	TRUE	0.508	0.0269877496601721	0.978420618663624	1	69	136361	0.253018360211723	TRUE	1	0.9356074	1	0.0842638402245637	20	0	NA
ABHD16A	ENSG00000204427	chr6:32745672-32745953	test	915	135515	TRUE	0.832	0.00990022780738712	0.995635306822513	0.0511271767413528	57	136373	0.449451519660104	TRUE	0.667788683017691	0.1966789	0.779903065593044	-0.112902618622223	18	0	NA
ABHD16A	ENSG00000204427	chr6:32761119-32761904	test	959	135471	TRUE	0.5	0.0327176146433386	0.977713405238829	0.88	75	136355	0.293260007156233	TRUE	1	0.416005	0.907023175673956	0.114954642063888	20	0	NA
ABHD16A	ENSG00000204427	chr6:32763294-32763473	test	1001	135429	TRUE	0.556	0.0258468210730292	0.983994949013628	0.64	72	136358	0.322956200442653	TRUE	1	0.4530652	0.921249853749058	-0.0855910593296969	20	0	NA
ABHD16A	ENSG00000204427	chr6:32785828-32786407	test	945	135485	TRUE	0.984	0.00270226418139879	1	0.48	52	136378	0.310874573470483	TRUE	1	0.152107	0.725264337420874	0.116432928351276	20	0	NA
ABHD16A	ENSG00000204427	chr6:32796677-32797916	test	812	135618	TRUE	0.62	-0.018097969878737	0.988118348781325	0.0373405000957361	48	136382	-0.493822770607303	TRUE	0.621139508142738	0.1539949	0.729616749648815	-0.108695893572437	18	0	NA
ABHD16A	ENSG00000204427	chr6:32800117-32800295	test	338	136092	TRUE	0.712	-0.0200751628661596	0.991170092621927	0.672	32	136398	-0.326284104450854	TRUE	1	0.3828411	0.898266282484901	-0.13338730921164	8	0	NA
ABHD16A	ENSG00000204427	chr6:32807243-32807426	test	902	135528	TRUE	0.316	0.0477216165682357	0.950200218596932	1	48	136382	0.282431950396145	TRUE	1	0.8086668	1	0.129412701413062	20	0	NA
ABHD16A	ENSG00000204427	chr6:32816993-32817234	test	556	135874	TRUE	0.336	0.0538943320906969	0.952902260232132	0.896	47	136383	0.33752736255109	TRUE	1	0.7257473	1	0.127566728282636	16	0	NA
ABHD16A	ENSG00000204427	chr6:32819787-32820652	test	853	135577	TRUE	0.288	-0.0348612921561525	0.948646534521751	0.72	49	136381	-0.321078029794297	TRUE	1	0.1086731	0.661290416256343	0.131505152544893	20	0	NA
ABHD16A	ENSG00000204427	chr6:32825915-32826883	test	731	135699	TRUE	0.936	-0.00202479207741203	0.998248589355195	0.0200720294349506	41	136389	0.571783908903481	TRUE	0.554769305227713	0.0972117	0.643439310969286	-0.101427314436278	20	0	NA
ABHD16A	ENSG00000204427	chr6:32829550-32829856	test	890	135540	TRUE	0.472	-0.0221746656130886	0.975016880335938	0.141049649674107	32	136398	-0.574501008115715	TRUE	0.8330796706527	0.246378	0.824204283706995	-0.145689031721813	20	0	NA
ABHD16A	ENSG00000204427	chr6:32837657-32839102	test	839	135591	TRUE	0.764	-0.00996065411173169	0.994208152013731	1	51	136379	-0.287731206042994	TRUE	1	0.9676029	1	0.0746970384516813	20	0	NA
ABHD16A	ENSG00000204427	chr6:32843667-32845108	test	1064	135366	TRUE	0.011693383155209	0.0931981380497386	0.619983007960085	0.96	78	136352	0.238524997334789	TRUE	1	0.5914661	0.967446179783284	0.129362614466448	20	0	NA
ABHD16A	ENSG00000204427	chr6:32853059-32854603	test	955	135475	TRUE	0.136	0.0560088101100387	0.908963109591506	1	98	136332	0.177671835506738	TRUE	1	0.8579196	1	0.089080918056928	20	0	NA
ABHD16A	ENSG00000204427	chr6:32857713-32857900	test	961	135469	TRUE	0.728	0.0158866770639267	0.991539257031794	0.0579957829634342	50	136380	0.477832211137768	TRUE	0.684790954383496	0.0613972	0.567629448078287	-0.130703958665148	19	0	NA
ABHD16A	ENSG00000204427	chr6:32861089-32861520	test	768	135662	TRUE	0.78	-0.00706812380976872	0.994681110405329	1	32	136398	-0.25778967611263	TRUE	1	0.996959	1	-0.0573619793955027	20	0	NA
ABHD16A	ENSG00000204427	chr6:32866897-32867503	test	1004	135426	TRUE	0.384	0.0379882138635725	0.961987926208222	0.88	113	136317	0.258075067337338	TRUE	1	0.3935679	0.903494277294481	0.104560788934376	20	0	NA
ABHD16A	ENSG00000204427	chr6:32868045-32868528	test	926	135504	TRUE	0.38	0.0375096004837229	0.961238889834837	1	20	136410	-0.427497953637474	TRUE	1	0.7296622	1	-0.135995698331237	20	0	NA
ABHD16A	ENSG00000204427	chr6:32885752-32886155	test	680	135750	TRUE	0.84	0.0177501029139838	0.995635306822513	0.8	23	136407	-0.579511750002112	TRUE	1	0.4895663	0.934732861261314	-0.146140335545341	20	0	NA
ABHD16A	ENSG00000204427	chr6:32893821-32895308	test	893	135537	TRUE	0.264	-0.0359892656737463	0.944386419455815	0.48	47	136383	-0.337183475471384	TRUE	1	0.7674443	1	-0.12318386496005	20	0	NA
ABHD16A	ENSG00000204427	chr6:32915154-32915381	test	154	136276	TRUE	0.344	-0.0733852667729479	0.954347861811391	1	49	136381	-0.137861894163334	TRUE	1	0.7805986	1	-0.082059495041182	3	0	NA
ABHD16A	ENSG00000204427	chr6:32933624-32934051	test	972	135458	TRUE	0.184	-0.0466086959846419	0.924492965367965	0.836	36	136394	-0.449131524376902	TRUE	1	0.8364185	1	-0.119464813395172	19	0	NA
ABHD16A	ENSG00000204427	chr6:32937142-32937447	test	837	135593	TRUE	0.204	0.0536999812566672	0.931251474926254	0.936	36	136394	-0.342213955571851	TRUE	1	0.9139149	1	0.0916552117091102	18	0	NA
ABHD16A	ENSG00000204427	chr6:32940624-32941835	test	968	135462	TRUE	0.376	0.0359890423331423	0.960871641380259	0.0468576424267415	56	136374	0.459561870994305	TRUE	0.650834170854271	0.1912989	0.770579517298003	0.0984167757572496	20	0	NA
ABHD16A	ENSG00000204427	chr6:32947659-32948247	test	734	135696	TRUE	0.452	-0.0311517707061297	0.973809733743257	0.378371679096529	30	136400	-0.487688482247795	TRUE	1	0.1982133	0.780470630024769	-0.152961507080598	20	0	NA
ABHD16A	ENSG00000204427	chr6:32952896-32953531	test	824	135606	TRUE	0.368	0.0435052626497181	0.96062018554962	0.171609194271521	61	136369	0.408646269691248	TRUE	0.873785881309922	0.4688565	0.927500181483376	0.126983431613975	19	0	NA
ABHD16A	ENSG00000204427	chr6:32954999-32955373	test	825	135605	TRUE	0.212	0.0554368082037482	0.932581546843539	1	52	136378	0.251099282864471	TRUE	1	0.8916673	1	0.102601944093689	20	0	NA
ABHD16A	ENSG00000204427	chr6:32967566-32967796	test	1052	135378	TRUE	0.836	-0.00539155858338097	0.995635306822513	1	45	136385	0.253916629858049	TRUE	1	0.9766704	1	-0.0538101881172041	20	0	NA
ABHD16A	ENSG00000204427	chr6:32968139-32970511	test	938	135492	TRUE	0.572	-0.0120770037261858	0.985200268973033	0.207721198208608	108	136322	0.294957600421416	TRUE	0.918052344601963	0.3969061	0.907023175673956	-0.117609636073207	20	0	NA
ABHD16A	ENSG00000204427	chr6:32970678-32971108	test	898	135532	TRUE	0.86	0.0060008985833716	0.99637930820344	0.51592869100866	67	136363	0.327387563020977	TRUE	1	0.2116201	0.79072727689112	0.132016118025407	20	0	NA
ABHD16A	ENSG00000204427	chr6:32971492-32972732	test	809	135621	TRUE	0.708	-0.0146953435364767	0.991085255540479	0.34777894341188	23	136407	-0.54058225719583	TRUE	1	0.3007583	0.84872880567345	-0.197177629113374	20	0	NA
ABHD16A	ENSG00000204427	chr6:32980541-32981208	test	847	135583	TRUE	0.748	0.0137731378035805	0.993210610989954	0.836	60	136370	0.3279389396181	TRUE	1	0.5832688	0.967446179783284	-0.0919385777033792	19	0	NA
ABHD16A	ENSG00000204427	chr6:32981697-32982715	test	850	135580	TRUE	0.504	0.0272973565153964	0.977713405238829	0.912	17	136413	-0.520722863970903	TRUE	1	0.2371282	0.813821272434755	0.131264009625019	19	0	NA
ABHD16A	ENSG00000204427	chr6:32982865-32983834	test	944	135486	TRUE	0.64	0.0225658553001133	0.990124547007123	1	51	136379	0.309579135262234	TRUE	1	0.7983495	1	0.112143405382942	20	0	NA
ABHD16A	ENSG00000204427	chr6:32984036-32984375	test	853	135577	TRUE	0.232	-0.0457761398278697	0.936230347150541	0.282230254234201	21	136409	-0.627537240878029	TRUE	1	0.6112497	0.974645553633468	-0.120169634857251	20	0	NA
ABHD16A	ENSG00000204427	chr6:32984455-32985094	test	987	135443	TRUE	0.052	0.0839514651230384	0.81352401010952	1	43	136387	-0.295291614474229	TRUE	1	0.7014106	0.997356960210457	0.123246616240857	20	0	NA
ABHD16A	ENSG00000204427	chr6:32999970-33000394	test	993	135437	TRUE	0.824	-0.00651309493565722	0.995552186854475	1	43	136387	0.315068248376019	TRUE	1	0.7932505	1	-0.0729585194029117	20	0	NA
ABHD16A	ENSG00000204427	chr6:33009235-33009931	test	1017	135413	TRUE	0.812	0.017103623625519	0.995414925570189	1	71	136359	0.19983767465099	TRUE	1	0.9144324	1	0.0653496532288333	20	0	NA
ABHD16A	ENSG00000204427	chr6:33014769-33015436	test	901	135529	TRUE	0.62	-0.0133821644206986	0.988118348781325	0.245907263870358	44	136386	-0.448964189160518	TRUE	0.970192942902964	0.0874277	0.627134245370978	-0.154716144012771	20	0	NA
ABHD16A	ENSG00000204427	chr6:33029981-33030179	test	922	135508	TRUE	0.696	0.0196854244228537	0.991085255540479	1	64	136366	0.247744718058879	TRUE	1	0.4528041	0.921249853749058	-0.119503817798736	20	0	NA
ABHD16A	ENSG00000204427	chr6:33049436-33049677	test	879	135551	TRUE	0.184	0.0607916788966865	0.924492965367965	1	46	136384	0.31358097379321	TRUE	1	0.8729424	1	0.105581008244193	18	0	NA
ABHD16A	ENSG00000204427	chr6:33051226-33051462	test	1020	135410	TRUE	0.528	0.0297850387117453	0.981367896909796	0.219982937285334	44	136386	0.449092145953035	TRUE	0.937101887785306	0.5371671	0.953716813670011	0.119285787208822	20	0	NA
ABHD16A	ENSG00000204427	chr6:33062023-33062329	test	927	135503	TRUE	0.172	-0.0459269011451062	0.920485014409222	0.241991185009626	40	136390	-0.47590893773983	TRUE	0.962820420180226	0.3488925	0.881290692741629	-0.151736244859519	20	0	NA
ABHD16A	ENSG00000204427	chr6:33069402-33069630	test	977	135453	TRUE	0.036	0.0809537657446864	0.774208453966416	0.536971887833488	90	136340	0.279623860636567	TRUE	1	0.2338484	0.813118137310067	0.148692465215777	20	0	NA
ABHD16A	ENSG00000204427	chr6:33073469-33073887	test	911	135519	TRUE	0.508	-0.0220493557623104	0.978420618663624	0.117674676589492	56	136374	-0.411990309912956	TRUE	0.800222428174235	0.2268269	0.802450499328052	-0.160187266005136	20	0	NA
ABHD16A	ENSG00000204427	chr6:33075566-33076192	test	931	135499	TRUE	0.736	-0.0111122082732285	0.992535056824371	1	75	136355	-0.258547591327505	TRUE	1	0.5914661	0.967446179783284	-0.123751158482512	20	0	NA
ABHD16A	ENSG00000204427	chr6:33080171-33081452	test	979	135451	TRUE	0.636	-0.0154894509488898	0.989293378565146	1	29	136401	-0.451642836815411	TRUE	1	0.4180059	0.907023175673956	-0.128697913393412	20	0	NA
ABHD16A	ENSG00000204427	chr6:33082767-33083042	test	917	135513	TRUE	0.436	-0.0274111008418767	0.970789724528641	0.8	51	136379	0.349897546356623	TRUE	1	0.5908122	0.967446179783284	-0.111280025854967	20	0	NA
ABHD16A	ENSG00000204427	chr6:33091862-33092619	test	968	135462	TRUE	0.996	0.00430813513502569	1	1	53	136377	0.268956156390377	TRUE	1	0.7983495	1	0.0740093922522681	20	0	NA
ABHD16A	ENSG00000204427	chr6:33112210-33112672	test	912	135518	TRUE	0.272	0.0440638217077867	0.945634746793972	1	30	136400	-0.407961837868434	TRUE	1	0.0938194	0.635053486484791	0.12199604860601	20	0	NA
ABHD16A	ENSG00000204427	chr6:33116430-33118817	test	867	135563	TRUE	0.708	-0.00967937867774819	0.991085255540479	1	39	136391	-0.286766686182632	TRUE	1	0.7699083	1	-0.0896004923765403	20	0	NA
ABHD16A	ENSG00000204427	chr6:33123471-33124880	test	826	135604	TRUE	0.76	-0.00949781000911223	0.994208152013731	0.64	34	136396	-0.478390134823258	TRUE	1	0.8419694	1	-0.107892434799045	20	0	NA
ABHD16A	ENSG00000204427	chr6:33125958-33126566	test	966	135464	TRUE	0.396	-0.0283713789042513	0.962919863820872	0.180394878068322	57	136373	0.371636692734648	TRUE	0.88175993680786	0.2544472	0.828760328379939	-0.120806764894022	20	0	NA
ABHD16A	ENSG00000204427	chr6:33136422-33136837	test	925	135505	TRUE	0.408	0.0312990122099318	0.96597972843756	1	46	136384	0.317927570866288	TRUE	1	0.522567	0.947103827996993	0.124319142880119	20	0	NA
ABHD16A	ENSG00000204427	chr6:33143151-33143611	test	980	135450	TRUE	0.436	-0.0223863895824711	0.970789724528641	0.88	56	136374	-0.279288712934194	TRUE	1	0.7146563	1	-0.104969224823503	20	0	NA
ABHD16A	ENSG00000204427	chr6:33148150-33148553	test	972	135458	TRUE	0.604	0.0249937391178737	0.987144642464246	0.141655192488139	63	136367	-0.362806331300432	TRUE	0.8330796706527	0.4151076	0.907023175673956	0.0930975466430925	20	0	NA
ABHD16A	ENSG00000204427	chr6:33161357-33162470	test	895	135535	TRUE	0.464	0.0322887929478394	0.974480024880545	0.101915208687594	50	136380	0.453811967221519	TRUE	0.773937710233802	0.0949081	0.638982178833559	0.137295310699458	19	0	NA
ABHD16A	ENSG00000204427	chr6:33170110-33170273	test	939	135491	TRUE	0.756	-0.0048798745872594	0.994165563148391	1	62	136368	-0.273360651719248	TRUE	1	0.6530107	0.984115099552733	0.0860006990357571	20	0	NA
ABHD16A	ENSG00000204427	chr6:33172538-33173310	test	808	135622	TRUE	0.34	-0.036123406083074	0.953687032701458	1	47	136383	-0.339018162943192	TRUE	1	0.8755955	1	-0.121813199111239	20	0	NA
ABHD16A	ENSG00000204427	chr6:33175635-33175999	test	992	135438	TRUE	0.152	0.0532078199395628	0.91336296996926	0.0554857808504316	85	136345	0.363776033421427	TRUE	0.673810479375697	0.2173661	0.799834708835729	0.134978573393107	20	0	NA
ABHD16A	ENSG00000204427	chr6:33178894-33179564	test	999	135431	TRUE	0.864	0.0160680179657411	0.99637930820344	0.29836661078369	57	136373	0.37376391890802	TRUE	1	0.6280325	0.978870911596226	0.0945690453202137	20	0	NA
ABHD16A	ENSG00000204427	chr6:33183035-33183424	test	1034	135396	TRUE	0.628	-0.0100343973264678	0.989286298309942	1	29	136401	-0.404014672446259	TRUE	1	0.8464678	1	-0.0974919302085661	20	0	NA
ABHD16A	ENSG00000204427	chr6:33184979-33185475	test	947	135483	TRUE	0.048	-0.0692888210606562	0.804850564334086	1	66	136364	-0.243611575477623	TRUE	1	0.4180059	0.907023175673956	-0.125769994813507	20	0	NA
ABHD16A	ENSG00000204427	chr6:33192035-33193499	test	875	135555	TRUE	0.932	0.0110837830985841	0.99776453123874	0.313762356134953	38	136392	-0.467084209999508	TRUE	1	0.2975563	0.84872880567345	-0.115912626171256	20	0	NA
ABHD16A	ENSG00000204427	chr6:33197523-33197806	test	951	135479	TRUE	0.092	-0.0602431137130984	0.864716183727698	1	39	136391	-0.348865371175306	TRUE	1	0.6228553	0.974645553633468	-0.12192403871161	20	0	NA
ABHD16A	ENSG00000204427	chr6:33199885-33200000	test	702	135728	TRUE	0.8	-0.00923657945800248	0.994983989470703	0.34728917703032	52	136378	-0.385556408550003	TRUE	1	0.6445899	0.984115099552733	0.091464470494608	17	0	NA
AGER	ENSG00000204305	chr1:156677207-156677419	test	155	34489	TRUE	0.032317909437844	0.241663642035803	0.772893313249353	0.44	17	34627	0.742023326857995	TRUE	1	0.2802881	0.846748310309759	0.352449518898437	10	0	NA
AGER	ENSG00000204305	chr11:17719290-17719635	test	82	34562	TRUE	0.452	-0.107144704451529	0.973809733743257	1	12	34632	-0.564006498078562	TRUE	1	0.6151267	0.974645553633468	-0.357494966213375	9	0	NA
AGER	ENSG00000204305	chr11:5254487-5254795	test	122	34522	TRUE	0.568	0.0579326286290018	0.98493377220627	0.32	10	34634	0.924817860303541	TRUE	1	0.14732	0.719192836068249	0.269863781610571	10	0	NA
AGER	ENSG00000204305	chr11:5254682-5254782	test	133	34511	TRUE	0.512	-0.0811930406735124	0.979269047557741	1	7	34637	-0.723703037742361	TRUE	1	0.8740223	1	-0.242110977026028	10	0	NA
AGER	ENSG00000204305	chr11:5269651-5269865	test	93	34551	TRUE	0.06	-0.273690449185056	0.825803224013341	1	7	34637	-0.84086052916797	TRUE	1	0.7778092	1	-0.360880747665995	9	0	NA
AGER	ENSG00000204305	chr12:102957453-102957736	test	126	34518	TRUE	0.48	0.0785881316939046	0.975366359196961	1	20	34624	0.566635619798389	TRUE	1	0.674852	0.991561142986795	0.212725461502478	10	0	NA
AGER	ENSG00000204305	chr12:7789365-7789670	test	13	34631	TRUE	0.188	-0.45746314528511	0.926971656156655	0.512	3	34641	0.830659579360461	TRUE	1	0.3838247	0.898266282484901	0.650926881430564	2	0	NA
AGER	ENSG00000204305	chr2:113117714-113127811	test	115	34529	TRUE	0.22	-0.170054419489738	0.933125107063324	0.228463965221024	5	34639	-1.34708643225863	TRUE	0.945880093642309	0.0774001	0.610948176993305	-0.507849269615625	10	0	NA
AGER	ENSG00000204305	chr2:209424033-209424313	test	94	34550	TRUE	0.068	-0.291761896603105	0.837801957206834	0.0293397915611292	3	34641	-2.09220522728099	TRUE	0.59201093121623	0.0835388	0.622821811558709	-0.698626843990843	9	0	NA
AGER	ENSG00000204305	chr3:181711915-181712221	test	196	34448	TRUE	0.092	0.163231438770627	0.864716183727698	0.0715094147871555	21	34623	0.809241282175003	TRUE	0.709783068232891	0.198987	0.780470630024769	0.26900652762756	10	0	NA
AGER	ENSG00000204305	chr4:112515941-112516776	test	136	34508	TRUE	0.644	0.0700275354703814	0.990528511067178	0.28	22	34622	0.648205029401912	TRUE	1	0.2764948	0.841807722538787	-0.351591576447848	10	0	NA
AGER	ENSG00000204305	chr6:29702283-29703026	test	270	34374	TRUE	0.104	0.138046474124564	0.877866363636364	1	16	34628	0.460880416347452	TRUE	1	0.4007192	0.907023175673956	0.258029045454382	20	0	NA
AGER	ENSG00000204305	chr6:29705703-29706028	test	258	34386	TRUE	0.268	0.0851478672456891	0.945634746793972	1	23	34621	0.558150225074095	TRUE	1	0.6858966	0.99381502342711	0.211305171635423	20	0	NA
AGER	ENSG00000204305	chr6:29723163-29724697	test	236	34408	TRUE	0.888	0.00999921467117648	0.996532391879965	0.28443291677549	4	34640	-1.60184052191934	TRUE	1	0.2717597	0.836499815445225	-0.367662854543543	19	0	NA
AGER	ENSG00000204305	chr6:29737737-29738687	test	205	34439	TRUE	0.684	-0.0425500109256141	0.990528511067178	0.56	11	34633	-0.902952755133627	TRUE	1	0.4530652	0.921249853749058	-0.407856479047994	20	0	NA
AGER	ENSG00000204305	chr6:29748405-29749554	test	214	34430	TRUE	0.716	-0.0427200684255076	0.991170092621927	0.72	7	34637	-0.952648899497746	TRUE	1	0.2501731	0.827707735653148	-0.358110493408445	20	0	NA
AGER	ENSG00000204305	chr6:29752307-29753422	test	272	34372	TRUE	0.192	0.0990926490360211	0.927485985562854	1	4	34640	-0.932718425035073	TRUE	1	0.8566963	1	-0.157401063799899	20	0	NA
AGER	ENSG00000204305	chr6:29758038-29758251	test	234	34410	TRUE	0.356	-0.0810615423874088	0.955935220330405	1	7	34637	0.974982666050489	TRUE	1	0.1726954	0.749134717383752	-0.450145270336019	20	0	NA
AGER	ENSG00000204305	chr6:29758782-29759248	test	189	34455	TRUE	0.272	-0.112747270119989	0.945634746793972	1	5	34639	-1.0500434172779	TRUE	1	0.7818654	1	-0.30810952875804	20	0	NA
AGER	ENSG00000204305	chr6:29759411-29759982	test	287	34357	TRUE	0.00188175635892897	0.261206863685565	0.256568909000958	0.133915367104003	18	34626	1.01469507718841	TRUE	0.826373108648221	0.1848506	0.758745924632376	0.345361710851992	20	0	NA
AGER	ENSG00000204305	chr6:29760264-29760749	test	263	34381	TRUE	0.864	-0.02018563325904	0.99637930820344	0.48	4	34640	-1.36754585795742	TRUE	1	0.7674443	1	-0.21811880431808	20	0	NA
AGER	ENSG00000204305	chr6:29769292-29769656	test	220	34424	TRUE	0.616	-0.061060936888143	0.987506388121547	1	8	34636	0.842144414157718	TRUE	1	0.7255442	1	-0.28882837058996	19	0	NA
AGER	ENSG00000204305	chr6:29791892-29793373	test	173	34471	TRUE	0.66	-0.0609123983600925	0.990528511067178	1	13	34631	0.341689396409447	TRUE	1	0.9968684	1	-0.193659674482032	17	0	NA
AGER	ENSG00000204305	chr6:29812946-29813558	test	225	34419	TRUE	0.244	-0.114847085961389	0.939437308868502	0.88	10	34634	-0.899490451702651	TRUE	1	0.6865398	0.99381502342711	-0.317182294740839	20	0	NA
AGER	ENSG00000204305	chr6:29813800-29815780	test	242	34402	TRUE	0.832	0.0176963056379993	0.995635306822513	0.297710751956827	3	34641	-1.55611581503889	TRUE	1	0.6273732	0.978201877018634	-0.317372496175896	20	0	NA
AGER	ENSG00000204305	chr6:29827334-29828897	test	217	34427	TRUE	0.748	0.0228099205961807	0.993210610989954	1	15	34629	0.483002539826942	TRUE	1	0.9310241	1	-0.193904650904246	20	0	NA
AGER	ENSG00000204305	chr6:29834676-29835312	test	228	34416	TRUE	0.816	-0.0205562011876985	0.995552186854475	0.64	19	34625	0.831752342146512	TRUE	1	0.4215232	0.909869650531649	-0.371869545436904	20	0	NA
AGER	ENSG00000204305	chr6:29847861-29848382	test	296	34348	TRUE	0.032	0.186811762799747	0.766277240490006	0.48	35	34609	0.563876880989632	TRUE	1	0.348976	0.881290692741629	0.263707837809019	20	0	NA
AGER	ENSG00000204305	chr6:29850094-29850626	test	277	34367	TRUE	0.328	0.0717285137492714	0.952022819631135	1	9	34635	-0.841485159874513	TRUE	1	0.4758651	0.927500181483376	-0.194498280692374	20	0	NA
AGER	ENSG00000204305	chr6:29863832-29864500	test	225	34419	TRUE	0.788	0.0194573832963876	0.994728823539308	0.140914661989054	5	34639	-1.5560151022164	TRUE	0.8330796706527	0.0463751	0.528074331950061	-0.390528141810714	20	0	NA
AGER	ENSG00000204305	chr6:29887280-29888879	test	236	34408	TRUE	0.872	-0.0254058535805579	0.996467629079712	0.167858269416151	7	34637	-1.23105997984297	TRUE	0.866051902563286	0.3564831	0.881290692741629	-0.493042660515937	19	0	NA
AGER	ENSG00000204305	chr6:29917733-29918203	test	232	34412	TRUE	0.344	0.0781272275891514	0.954347861811391	1	20	34624	0.520232291160766	TRUE	1	0.7457705	1	0.186466866127152	19	0	NA
AGER	ENSG00000204305	chr6:29924848-29925041	test	222	34422	TRUE	0.404	0.0766484075405414	0.965122660320319	0.225340101861748	16	34628	0.880389991542929	TRUE	0.941190952908431	0.103938	0.657171437603669	-0.289965089866852	16	0	NA
AGER	ENSG00000204305	chr6:29926083-29927564	test	253	34391	TRUE	0.244	0.0916647687457872	0.939437308868502	1	14	34630	0.441410486136063	TRUE	1	0.7864837	1	0.189126443206944	20	0	NA
AGER	ENSG00000204305	chr6:29934071-29934293	test	277	34367	TRUE	0.62	0.0419539094770691	0.988118348781325	1	16	34628	0.463166378551729	TRUE	1	0.9365031	1	0.156159681431381	20	0	NA
AGER	ENSG00000204305	chr6:29941886-29943609	test	233	34411	TRUE	0.468	-0.0749317763094344	0.974532069970846	0.113005047687456	15	34629	1.04777594936086	TRUE	0.791732216611952	0.0632437	0.571797232017665	-0.35186353100841	20	0	NA
AGER	ENSG00000204305	chr6:29956599-29956842	test	207	34437	TRUE	0.86	0.00811811053322842	0.99637930820344	1	8	34636	-0.852300913013575	TRUE	1	0.7594431	1	-0.251279862809637	19	0	NA
AGER	ENSG00000204305	chr6:29964667-29966468	test	249	34395	TRUE	0.416	0.0656128240945826	0.967050618393726	0.12454747103407	14	34630	1.06185843695448	TRUE	0.812299674169514	0.3824954	0.898266282484901	0.27389121790694	20	0	NA
AGER	ENSG00000204305	chr6:29967104-29967966	test	234	34410	TRUE	0.588	0.0570849117092225	0.986303734439834	1	20	34624	0.497294286443933	TRUE	1	0.4180059	0.907023175673956	-0.297828837894185	20	0	NA
AGER	ENSG00000204305	chr6:29975001-29975708	test	228	34416	TRUE	0.748	-0.0496955791328482	0.993210610989954	1	9	34635	-0.618989264087987	TRUE	1	0.6238138	0.974645553633468	-0.299439204709155	20	0	NA
AGER	ENSG00000204305	chr6:29976370-29977471	test	208	34436	TRUE	0.804	0.00918678375560766	0.994983989470703	1	3	34641	-1.45116405831623	TRUE	1	0.9576733	1	-0.268133532570454	19	0	NA
AGER	ENSG00000204305	chr6:29982251-29982430	test	176	34468	TRUE	0.516	-0.0688171958454942	0.980356446786198	1	4	34640	-1.14571595719012	TRUE	1	0.8915471	1	-0.345215591165836	19	0	NA
AGER	ENSG00000204305	chr6:29994672-29995484	test	254	34390	TRUE	0.932	-0.00289933463184688	0.99776453123874	1	10	34634	-0.728957600687133	TRUE	1	0.7699083	1	-0.299843039287132	20	0	NA
AGER	ENSG00000204305	chr6:30005570-30005755	test	117	34527	TRUE	0.712	0.0534102259730793	0.991170092621927	0.32	22	34622	0.643647514494018	TRUE	1	0.5585595	0.958977216687383	-0.286526308242422	10	0	NA
AGER	ENSG00000204305	chr6:30006203-30006475	test	206	34438	TRUE	0.4	-0.0836373847383953	0.964343903151472	1	8	34636	-0.881982108068636	TRUE	1	0.5646612	0.961291993338678	-0.423298953326222	20	0	NA
AGER	ENSG00000204305	chr6:30006570-30007933	test	226	34418	TRUE	0.352	0.0771501823104144	0.954894164049375	0.8	5	34639	-1.25753031053757	TRUE	1	0.8907482	1	0.177160135576653	20	0	NA
AGER	ENSG00000204305	chr6:30013249-30013883	test	189	34455	TRUE	0.604	-0.054087760916615	0.987144642464246	1	11	34633	-0.790749857860591	TRUE	1	0.1825402	0.758745924632376	-0.3372007551552	20	0	NA
AGER	ENSG00000204305	chr6:30037221-30037673	test	234	34410	TRUE	0.544	0.054140542927291	0.982968790289231	1	15	34629	-0.532426611381392	TRUE	1	0.9160757	1	0.147323711859817	19	0	NA
AGER	ENSG00000204305	chr6:30041957-30042353	test	235	34409	TRUE	0.144	0.130328802470275	0.912667576791809	0.608	9	34635	1.28846775151705	TRUE	1	0.1601548	0.734097601693122	0.351907430642555	19	0	NA
AGER	ENSG00000204305	chr6:30047199-30047568	test	38	34606	TRUE	0.292	-0.256064883824547	0.949116231526044	0.336	6	34638	-0.859576259724228	TRUE	1	0.5129178	0.947066916411953	-0.382941816555569	4	0	NA
AGER	ENSG00000204305	chr6:30060535-30062064	test	163	34481	TRUE	0.532	-0.0771656002599612	0.981776651511764	0.143267158231215	10	34634	1.32412404125257	TRUE	0.8330796706527	0.2290794	0.805489189218826	0.383317533034701	16	0	NA
AGER	ENSG00000204305	chr6:30066546-30067702	test	128	34516	TRUE	0.168	-0.161634131520371	0.917723782909251	1	8	34636	-0.765403778936141	TRUE	1	0.7252211	1	-0.336957889031211	16	0	NA
AGER	ENSG00000204305	chr6:30074348-30076389	test	236	34408	TRUE	0.328	0.0760501110584939	0.952022819631135	0.0283904949691776	15	34629	1.16081029598624	TRUE	0.582977330544633	0.1290472	0.693645301518798	0.23134377276267	20	0	NA
AGER	ENSG00000204305	chr6:30091888-30092343	test	249	34395	TRUE	0.348	0.0754243677560029	0.954853280141844	0.0435424703128669	17	34627	1.22173431362909	TRUE	0.642035150968905	0.1808115	0.758745924632376	0.199031454788268	20	0	NA
AGER	ENSG00000204305	chr6:30097990-30098183	test	264	34380	TRUE	0.048	0.163737393889223	0.804850564334086	0.111429946791733	25	34619	0.766354841174147	TRUE	0.78861541807111	0.298719	0.84872880567345	0.265052744016306	20	0	NA
AGER	ENSG00000204305	chr6:30101688-30103715	test	249	34395	TRUE	0.708	0.0249410910558021	0.991085255540479	1	13	34631	-0.644997445074292	TRUE	1	0.6651614	0.988945769611535	0.191612782825083	18	0	NA
AGER	ENSG00000204305	chr6:30121511-30121989	test	236	34408	TRUE	0.292	-0.102818582737475	0.949116231526044	0.125532959544221	6	34638	-1.41955121521782	TRUE	0.814738322891396	0.3844592	0.898266282484901	-0.3756835416124	20	0	NA
AGER	ENSG00000204305	chr6:30127137-30128131	test	244	34400	TRUE	0.952	-0.0124675922250019	0.999597308605677	1	17	34627	0.747465365991294	TRUE	1	0.3007617	0.84872880567345	-0.349372821952715	20	0	NA
AGER	ENSG00000204305	chr6:30130716-30131520	test	215	34429	TRUE	0.972	-0.0167806354125855	0.999920776784729	0.72	8	34636	-0.993127547094316	TRUE	1	0.246378	0.824204283706995	-0.400520892362202	20	0	NA
AGER	ENSG00000204305	chr6:30147145-30147402	test	302	34342	TRUE	0.252	0.0930380245256299	0.940785646077298	1	46	34598	0.420048849189873	TRUE	1	0.9518115	1	-0.14883926912771	19	0	NA
AGER	ENSG00000204305	chr6:30149290-30149508	test	187	34457	TRUE	0.424	-0.0933115300339717	0.967711669636822	0.864	4	34640	-1.394966943941	TRUE	1	0.1955173	0.778136604743519	-0.522822775977445	18	0	NA
AGER	ENSG00000204305	chr6:30151632-30151995	test	246	34398	TRUE	0.00780546506947388	0.243230636779963	0.517214764340401	0.234621803349726	20	34624	0.838606650237758	TRUE	0.956460203213469	0.1848506	0.758745924632376	0.339906534808915	20	0	NA
AGER	ENSG00000204305	chr6:30152089-30152261	test	142	34502	TRUE	0.272	0.121588076327467	0.945634746793972	0.11299596068572	14	34630	1.05930752621103	TRUE	0.791732216611952	0.2394162	0.813821272434755	0.419846775412609	13	0	NA
AGER	ENSG00000204305	chr6:30156222-30156550	test	255	34389	TRUE	0.612	-0.0496875062072979	0.987251547332074	0.64	4	34640	-1.35341065943617	TRUE	1	0.376958	0.891792867570233	-0.441101321708262	20	0	NA
AGER	ENSG00000204305	chr6:30160564-30160874	test	189	34455	TRUE	0.96	0.00404814837261958	0.999858748621137	0.76	17	34627	0.704728641298566	TRUE	1	0.8667493	1	-0.221035163814871	19	0	NA
AGER	ENSG00000204305	chr6:30162341-30162709	test	186	34458	TRUE	0.124	-0.152464137279089	0.896170850359992	0.48	4	34640	-1.52421797060338	TRUE	1	0.5908122	0.967446179783284	-0.409112813849813	20	0	NA
AGER	ENSG00000204305	chr6:30163042-30164114	test	172	34472	TRUE	0.244	-0.134682974612324	0.939437308868502	0.106836345071614	3	34641	-1.9677031487705	TRUE	0.783012091356919	0.33511	0.874433965986774	-0.496793474558747	18	0	NA
AGER	ENSG00000204305	chr6:30169716-30170337	test	214	34430	TRUE	0.96	-0.00849006087464099	0.999858748621137	0.64	17	34627	0.808709612763197	TRUE	1	0.8419694	1	-0.238300856124301	20	0	NA
AGER	ENSG00000204305	chr6:30171513-30172632	test	272	34372	TRUE	0.808	-0.02696751353206	0.995225230901885	0.48	19	34625	0.72448069489664	TRUE	1	0.7674443	1	-0.25796512925899	20	0	NA
AGER	ENSG00000204305	chr6:30185925-30186543	test	226	34418	TRUE	0.496	0.0529176698170466	0.976992813767866	0.380161949345604	3	34641	-1.69460557744133	TRUE	1	0.306562	0.854121326679	-0.404935825789781	18	0	NA
AGER	ENSG00000204305	chr6:30195391-30195892	test	228	34416	TRUE	0.868	-0.0248230342131768	0.996467629079712	0.88	4	34640	-1.35494224589218	TRUE	1	0.376958	0.891792867570233	-0.467903363467662	20	0	NA
AGER	ENSG00000204305	chr6:30201759-30202174	test	228	34416	TRUE	0.848	0.00527850707053323	0.996082861570575	0.8	5	34639	-1.22633414608521	TRUE	1	0.4887674	0.934732861261314	-0.330777453176199	20	0	NA
AGER	ENSG00000204305	chr6:30206874-30207955	test	230	34414	TRUE	0.992	0.00286813621809268	1	0.8	8	34636	-1.07564789618125	TRUE	1	0.2501731	0.827707735653148	-0.369109550185562	20	0	NA
AGER	ENSG00000204305	chr6:30212915-30213890	test	239	34405	TRUE	0.928	-0.0102643790407848	0.997550982605424	1	6	34638	-1.0807843907435	TRUE	1	0.5327851	0.950026089869758	-0.311392816820604	20	0	NA
AGER	ENSG00000204305	chr6:30214044-30214752	test	237	34407	TRUE	0.884	0.00653819404754108	0.996532391879965	1	11	34633	0.478045743905843	TRUE	1	0.9862035	1	-0.113727459147919	19	0	NA
AGER	ENSG00000204305	chr6:30219237-30219674	test	245	34399	TRUE	0.164	0.121757208356982	0.915808449857164	0.400158960420652	19	34625	0.788923258389872	TRUE	1	0.7156129	1	0.173170509080911	20	0	NA
AGER	ENSG00000204305	chr6:30238308-30239117	test	207	34437	TRUE	0.52	0.0521873537916826	0.98100269677647	0.56	3	34641	-1.6941184949971	TRUE	1	0.1618335	0.734874509579832	-0.404920852768588	20	0	NA
AGER	ENSG00000204305	chr6:30259125-30260790	test	226	34418	TRUE	0.66	0.032052431946195	0.990528511067178	0.025234435327491	28	34616	0.915872805584813	TRUE	0.572303026212735	0.1173184	0.676784362699822	-0.328084277310015	20	0	NA
AGER	ENSG00000204305	chr6:30272132-30272381	test	165	34479	TRUE	0.824	-0.0436244447372465	0.995552186854475	0.72	22	34622	0.560823987687149	TRUE	1	0.4607122	0.927500181483376	-0.41631719558772	15	0	NA
AGER	ENSG00000204305	chr6:30288810-30289200	test	242	34402	TRUE	0.132	0.128251885126927	0.906871254162042	0.532	20	34624	0.641221175501852	TRUE	1	0.4014734	0.907023175673956	0.267313610131848	19	0	NA
AGER	ENSG00000204305	chr6:30308057-30310057	test	261	34383	TRUE	0.356	0.0808416719965472	0.955935220330405	1	17	34627	0.704970943649868	TRUE	1	0.5492786	0.958713373370708	0.221806805453032	20	0	NA
AGER	ENSG00000204305	chr6:30319613-30319898	test	203	34441	TRUE	0.372	-0.0931368915329234	0.960871641380259	0.576	23	34621	0.601066479959673	TRUE	1	0.4585694	0.925975591057063	-0.297428541565292	18	0	NA
AGER	ENSG00000204305	chr6:30325707-30327514	test	242	34402	TRUE	0.904	-0.0162982519795039	0.996532391879965	1	13	34631	-0.654368823848251	TRUE	1	0.9495872	1	-0.222555197629321	19	0	NA
AGER	ENSG00000204305	chr6:30340648-30340869	test	206	34438	TRUE	0.708	0.034346308727752	0.991085255540479	0.836	13	34631	0.740554335700879	TRUE	1	0.9012491	1	-0.146346380590758	19	0	NA
AGER	ENSG00000204305	chr6:30344242-30345731	test	112	34532	TRUE	0.492	0.0646464464739585	0.975946057094026	0.896	15	34629	0.650808841639975	TRUE	1	0.7135755	1	-0.331520362041378	16	0	NA
AGER	ENSG00000204305	chr6:30357430-30358526	test	226	34418	TRUE	0.156	0.120573015349513	0.91336296996926	1	8	34636	0.790641890562367	TRUE	1	0.4014734	0.907023175673956	0.288015558895332	19	0	NA
AGER	ENSG00000204305	chr6:30360164-30360578	test	203	34441	TRUE	0.252	-0.113805274449208	0.940785646077298	1	15	34629	0.583220445087695	TRUE	1	0.717305	1	-0.334683829858775	20	0	NA
AGER	ENSG00000204305	chr6:30363554-30363784	test	230	34414	TRUE	0.532	-0.0693957663351603	0.981776651511764	1	9	34635	-0.820434021094972	TRUE	1	0.7529037	1	-0.270104460616238	20	0	NA
AGER	ENSG00000204305	chr6:30396705-30398221	test	203	34441	TRUE	0.56	-0.0633205431958324	0.984296632829323	0.101865728711065	6	34638	-1.50015284879317	TRUE	0.773866122015297	0.0108555	0.330814338352941	-0.495508859663797	20	0	NA
AGER	ENSG00000204305	chr6:30411464-30412023	test	192	34452	TRUE	0.696	-0.0480822829524294	0.991085255540479	0.96	22	34622	0.476260953580551	TRUE	1	0.1185717	0.680292916505715	-0.349399771389312	16	0	NA
AGER	ENSG00000204305	chr6:30444058-30444398	test	224	34420	TRUE	0.968	-0.00679071560290723	0.999920776784729	0.272915794020656	3	34641	-1.73374651542239	TRUE	1	0.4154456	0.907023175673956	-0.428618316293407	20	0	NA
AGER	ENSG00000204305	chr6:30446257-30448256	test	196	34448	TRUE	0.58	-0.0654301531473593	0.985542262381334	0.836	6	34638	-1.13170040412279	TRUE	1	0.5021585	0.941296678460033	-0.425918213583072	19	0	NA
AGER	ENSG00000204305	chr6:30447259-30447756	test	244	34400	TRUE	0.272	0.0925290295420114	0.945634746793972	0.234621640209241	21	34623	0.831751610957779	TRUE	0.956460203213469	0.554346	0.958977216687383	0.238600192223961	20	0	NA
AGER	ENSG00000204305	chr6:30453099-30454130	test	197	34447	TRUE	0.196	-0.136786435496246	0.929342269883825	1	8	34636	-0.843489356860679	TRUE	1	0.9421898	1	-0.281590932996202	20	0	NA
AGER	ENSG00000204305	chr6:30463701-30464128	test	248	34396	TRUE	0.728	0.0202650512011062	0.991539257031794	1	14	34630	0.682700757990909	TRUE	1	0.1076408	0.661016811399453	-0.341002051623208	19	0	NA
AGER	ENSG00000204305	chr6:30464762-30464931	test	217	34427	TRUE	0.092	-0.17252022113812	0.864716183727698	0.64	5	34639	-1.18407836381152	TRUE	1	0.2599965	0.831642136958453	-0.431256754214501	20	0	NA
AGER	ENSG00000204305	chr6:30466076-30467154	test	207	34437	TRUE	0.776	-0.0414580001109375	0.994681110405329	0.816	4	34640	-1.14753320157691	TRUE	1	0.6891585	0.99381502342711	-0.305455520619914	17	0	NA
AGER	ENSG00000204305	chr6:30480607-30480869	test	227	34417	TRUE	0.372	-0.09055004900382	0.960871641380259	1	8	34636	-0.950497961469786	TRUE	1	0.6873221	0.99381502342711	-0.310295272408403	20	0	NA
AGER	ENSG00000204305	chr6:30481175-30482541	test	250	34394	TRUE	0.964	0.00853065249776597	0.999858748621137	0.48	11	34633	-0.917977430512684	TRUE	1	0.7674443	1	-0.250537383766006	20	0	NA
AGER	ENSG00000204305	chr6:30483757-30483993	test	184	34460	TRUE	0.464	0.0754592178244256	0.974480024880545	1	12	34632	0.781886789838353	TRUE	1	0.9230232	1	0.176476051805073	16	0	NA
AGER	ENSG00000204305	chr6:30489143-30490745	test	257	34387	TRUE	0.724	0.0254649481030671	0.991399255244626	1	15	34629	0.760045045546219	TRUE	1	0.7458025	1	0.227750990924733	20	0	NA
AGER	ENSG00000204305	chr6:30495980-30497165	test	203	34441	TRUE	0.612	0.041787781743277	0.987251547332074	1	9	34635	-0.805807788716451	TRUE	1	0.70253	0.997356960210457	0.225922455816631	20	0	NA
AGER	ENSG00000204305	chr6:30500581-30501186	test	232	34412	TRUE	0.552	0.0601536534406719	0.983994949013628	0.56	15	34629	0.837454053558155	TRUE	1	0.117678	0.676784362699822	-0.326506648212266	20	0	NA
AGER	ENSG00000204305	chr6:30507742-30508763	test	209	34435	TRUE	0.116	-0.161554999656055	0.890052267327755	0.0901898278794711	3	34641	-2.00292654556873	TRUE	0.755076001786527	0.2243444	0.802450499328052	-0.58424455548792	19	0	NA
AGER	ENSG00000204305	chr6:30508894-30509757	test	222	34422	TRUE	0.032	-0.207584598227746	0.766277240490006	0.178874636933188	4	34640	-1.67570022949454	TRUE	0.881261056929009	0.4778966	0.929721153086791	-0.477472970315897	20	0	NA
AGER	ENSG00000204305	chr6:30515018-30515605	test	223	34421	TRUE	0.316	0.0944077158132175	0.950200218596932	0.107978998979651	38	34606	0.661910218452777	TRUE	0.783012091356919	0.0346735	0.483264514413646	0.258862355529816	20	0	NA
AGER	ENSG00000204305	chr6:30515789-30516822	test	231	34413	TRUE	0.908	-0.0189408268069267	0.996532391879965	1	6	34638	-0.898993481188461	TRUE	1	0.7255442	1	-0.29841906236686	19	0	NA
AGER	ENSG00000204305	chr6:30529488-30530455	test	246	34398	TRUE	0.68	0.0277014370717952	0.990528511067178	0.8	21	34623	0.719326952290985	TRUE	1	0.7095762	0.99968599045589	-0.271912154175866	20	0	NA
AGER	ENSG00000204305	chr6:30532361-30533007	test	232	34412	TRUE	0.216	0.105875220521608	0.933125107063324	1	21	34623	0.468565737668027	TRUE	1	0.4127337	0.907023175673956	0.242236699079797	20	0	NA
AGER	ENSG00000204305	chr6:30541492-30542052	test	219	34425	TRUE	0.704	0.0293870238552127	0.991085255540479	0.371118614321532	7	34637	-1.17765311748956	TRUE	1	0.2393462	0.813821272434755	-0.44791292038326	20	0	NA
AGER	ENSG00000204305	chr6:30543023-30543229	test	220	34424	TRUE	0.836	0.011991154399118	0.995635306822513	1	12	34632	0.520746411094898	TRUE	1	0.925366	1	-0.231740681927495	20	0	NA
AGER	ENSG00000204305	chr6:30544696-30545170	test	213	34431	TRUE	0.616	0.0366390853736211	0.987506388121547	1	5	34639	-1.01222636884003	TRUE	1	0.9806722	1	-0.17255809208507	20	0	NA
AGER	ENSG00000204305	chr6:30555370-30557804	test	179	34465	TRUE	0.568	0.0564441918072656	0.98493377220627	0.836	3	34641	-1.46288433067812	TRUE	1	0.4990077	0.941149286741743	-0.325172222748853	19	0	NA
AGER	ENSG00000204305	chr6:30562461-30563161	test	226	34418	TRUE	0.62	-0.0478386550211503	0.988118348781325	1	8	34636	-0.625277302129678	TRUE	1	0.9999364	1	-0.149105771383383	20	0	NA
AGER	ENSG00000204305	chr6:30563246-30563598	test	245	34399	TRUE	0.0267859178066305	0.202343088556702	0.762135580798827	0.297990650129867	19	34625	0.839233792333777	TRUE	1	0.5724158	0.961291993338678	0.307353635256041	19	0	NA
AGER	ENSG00000204305	chr6:30570784-30571978	test	151	34493	TRUE	0.22	-0.145001589864532	0.933125107063324	0.0599932845868132	6	34638	-1.60063746227837	TRUE	0.690644171438507	0.2119775	0.791597759792447	-0.425506748056507	16	0	NA
AGER	ENSG00000204305	chr6:30590211-30591236	test	242	34402	TRUE	0.788	0.0105055058204928	0.994728823539308	1	6	34638	-0.979332717628418	TRUE	1	0.9360796	1	-0.237731954761519	20	0	NA
AGER	ENSG00000204305	chr6:30597208-30598002	test	239	34405	TRUE	0.956	0.00388119243782281	0.999685169282748	0.00351881701001438	39	34605	0.937258383261707	TRUE	0.307964068692206	0.0213922	0.420029597155824	-0.437245110867144	20	0	NA
AGER	ENSG00000204305	chr6:30598724-30599913	test	248	34396	TRUE	0.8	0.00678551489357115	0.994983989470703	0.223360331303238	3	34641	-1.88916725741642	TRUE	0.93839822274928	0.5416214	0.955753585891777	-0.319938954336838	20	0	NA
AGER	ENSG00000204305	chr6:30614391-30614769	test	243	34401	TRUE	0.0170047898800055	0.213725144462378	0.739539108358717	1	14	34630	0.63368539933437	TRUE	1	0.5408561	0.954812514690729	0.310580828694695	19	0	NA
AGER	ENSG00000204305	chr6:30614891-30615577	test	158	34486	TRUE	0.44	0.0846177194373618	0.971195435770956	0.952	12	34632	0.874443043028062	TRUE	1	0.6295663	0.979705254371125	0.307072573904048	17	0	NA
AGER	ENSG00000204305	chr6:30615799-30616364	test	224	34420	TRUE	0.06	0.179586405303174	0.825803224013341	0.48	16	34628	0.890251696370322	TRUE	1	0.0244533	0.431837142459776	0.425932367195485	20	0	NA
AGER	ENSG00000204305	chr6:30616759-30618138	test	116	34528	TRUE	0.624	0.0635631288855532	0.98893415831022	1	16	34628	0.465413364604722	TRUE	1	0.8774183	1	0.305583712539948	14	0	NA
AGER	ENSG00000204305	chr6:30625977-30627634	test	202	34442	TRUE	0.436	-0.081403941141899	0.970789724528641	0.641910791552436	11	34633	-0.830116875402923	TRUE	1	0.0613972	0.567629448078287	-0.533444639018944	19	0	NA
AGER	ENSG00000204305	chr6:30631690-30632204	test	243	34401	TRUE	0.036	0.181183600257396	0.774208453966416	0.48	18	34626	0.838708734522421	TRUE	1	0.3706317	0.891792867570233	0.251114862205364	20	0	NA
AGER	ENSG00000204305	chr6:30633657-30637057	test	226	34418	TRUE	0.576	-0.0476865991516018	0.985213594915722	0.0768987634290031	4	34640	-1.78171106434374	TRUE	0.727194732049021	0.2663294	0.834729338529852	-0.37880715268219	18	0	NA
AGER	ENSG00000204305	chr6:30646087-30646314	test	202	34442	TRUE	0.336	-0.0951407125029098	0.952902260232132	0.0628060796309065	4	34640	-1.86266518756116	TRUE	0.69784677555144	0.2395285	0.813821272434755	-0.476601492692428	19	0	NA
AGER	ENSG00000204305	chr6:30646459-30646765	test	237	34407	TRUE	0.896	0.0150814585524954	0.996532391879965	1	18	34626	0.504744535496122	TRUE	1	0.9267035	1	-0.189977155329159	19	0	NA
AGER	ENSG00000204305	chr6:30646848-30648070	test	226	34418	TRUE	0.772	-0.0352455235853739	0.994208152013731	0.64	15	34629	-0.72983802480868	TRUE	1	0.3332293	0.874433965986774	-0.293055091306719	20	0	NA
AGER	ENSG00000204305	chr6:30652776-30653012	test	193	34451	TRUE	0.452	-0.0759867100201017	0.973809733743257	1	10	34634	-0.794106723733245	TRUE	1	0.9299095	1	-0.228372460967361	18	0	NA
AGER	ENSG00000204305	chr6:30666373-30666625	test	308	34336	TRUE	0.328	0.0736316323359505	0.952022819631135	1	11	34633	-0.555227118312906	TRUE	1	0.9459528	1	0.188985113833485	20	0	NA
AGER	ENSG00000204305	chr6:30670839-30671068	test	248	34396	TRUE	0.328	0.0881439958821839	0.952022819631135	0.431709936190013	3	34641	-1.70661454607279	TRUE	1	0.1825402	0.758745924632376	-0.362966284016225	20	0	NA
AGER	ENSG00000204305	chr6:30672186-30673296	test	42	34602	TRUE	0.524	-0.152611311574914	0.98100269677647	0.192	5	34639	-1.47041313168032	TRUE	0.895373616948136	0.377695	0.892654796956315	0.395584574862394	8	0	NA
AGER	ENSG00000204305	chr6:30678987-30679540	test	202	34442	TRUE	0.772	0.0252273459736889	0.994208152013731	1	23	34621	0.569003510739565	TRUE	1	0.9293178	1	-0.184921242842503	20	0	NA
AGER	ENSG00000204305	chr6:30682129-30682401	test	216	34428	TRUE	0.684	-0.050421258906074	0.990528511067178	1	5	34639	-0.811670191517761	TRUE	1	0.7014106	0.997356960210457	-0.293703754253593	20	0	NA
AGER	ENSG00000204305	chr6:30682482-30683008	test	205	34439	TRUE	0.436	-0.0784912043403634	0.970789724528641	1	6	34638	-0.905252229852844	TRUE	1	0.352263	0.881290692741629	-0.352752516779531	19	0	NA
AGER	ENSG00000204305	chr6:30684704-30684912	test	226	34418	TRUE	0.68	-0.0409691747683989	0.990528511067178	0.178413369116722	4	34640	-1.70016450421517	TRUE	0.881261056929009	0.1381932	0.70282849647373	-0.445979858462207	20	0	NA
AGER	ENSG00000204305	chr6:30685474-30685641	test	229	34415	TRUE	0.872	-0.0266956607370505	0.996467629079712	1	3	34641	-1.43425497009825	TRUE	1	0.7453529	1	-0.36324314184871	20	0	NA
AGER	ENSG00000204305	chr6:30686482-30687998	test	246	34398	TRUE	0.36	-0.0822455502888881	0.957126597229679	0.145307994770928	14	34630	1.07706811177774	TRUE	0.836059984484741	0.0764525	0.606580616883117	-0.449021910968179	20	0	NA
AGER	ENSG00000204305	chr6:30690559-30691273	test	217	34427	TRUE	0.464	0.0685029085562996	0.974480024880545	1	21	34623	0.488279087525779	TRUE	1	0.526556	0.947493822600783	0.223160144221142	19	0	NA
AGER	ENSG00000204305	chr6:30700400-30700858	test	272	34372	TRUE	0.032	0.180929903459719	0.766277240490006	0.48	16	34628	0.859185979404071	TRUE	1	0.5699964	0.961291993338678	0.291785700198642	20	0	NA
AGER	ENSG00000204305	chr6:30707151-30707854	test	255	34389	TRUE	0.104	0.131143340161509	0.877866363636364	1	13	34631	0.600479029574032	TRUE	1	0.7538994	1	0.24972604828519	20	0	NA
AGER	ENSG00000204305	chr6:30708107-30708404	test	250	34394	TRUE	0.84	0.0171662826226608	0.995635306822513	1	18	34626	0.41183561921036	TRUE	1	0.8915471	1	-0.129661582053984	19	0	NA
AGER	ENSG00000204305	chr6:30711844-30712032	test	266	34378	TRUE	0.916	-0.0125796725206628	0.996768275175061	1	15	34629	0.602213321958293	TRUE	1	0.4702219	0.927500181483376	-0.304142676749637	20	0	NA
AGER	ENSG00000204305	chr6:30716974-30717822	test	166	34478	TRUE	0.976	-0.00463644493378279	0.999920776784729	0.0786659477525538	4	34640	1.56872710952824	TRUE	0.732069465189006	0.0416965	0.511494970070089	-0.481414334431267	20	0	NA
AGER	ENSG00000204305	chr6:30719778-30720487	test	208	34436	TRUE	0.632	-0.0469919564448333	0.989286298309942	1	14	34630	0.540007203027908	TRUE	1	0.9984688	1	-0.0965689778161985	20	0	NA
AGER	ENSG00000204305	chr6:30720841-30721102	test	219	34425	TRUE	0.332	-0.0988576094752114	0.952173436293436	1	26	34618	-0.359126306824089	TRUE	1	0.8570463	1	-0.216099679788175	19	0	NA
AGER	ENSG00000204305	chr6:30721303-30721829	test	194	34450	TRUE	0.516	-0.0592726422856646	0.980356446786198	1	16	34628	0.558458845918421	TRUE	1	0.9647334	1	-0.211656664965374	18	0	NA
AGER	ENSG00000204305	chr6:30724917-30725281	test	217	34427	TRUE	0.288	-0.0916870636745597	0.948646534521751	1	11	34633	-0.718172874939086	TRUE	1	0.9355833	1	-0.242122927294568	19	0	NA
AGER	ENSG00000204305	chr6:30725419-30726603	test	235	34409	TRUE	0.432	0.0603792126771543	0.969497326203208	0.176295021861591	24	34620	0.768778319723484	TRUE	0.877559255877023	0.4738741	0.927500181483376	-0.237309554694685	20	0	NA
AGER	ENSG00000204305	chr6:30728282-30728481	test	276	34368	TRUE	0.5	0.0589936295824685	0.977713405238829	1	22	34622	0.573110529548485	TRUE	1	0.6793657	0.993212868283102	0.170734461264931	20	0	NA
AGER	ENSG00000204305	chr6:30730066-30731526	test	270	34374	TRUE	0.728	-0.0332719789285405	0.991539257031794	0.72	24	34620	0.608122247626218	TRUE	1	0.5225329	0.947103827996993	-0.208580320698073	20	0	NA
AGER	ENSG00000204305	chr6:30742057-30744943	test	242	34402	TRUE	0.54	0.0424412389674873	0.982914063074322	0.456	27	34617	0.641855051702407	TRUE	1	0.3955815	0.905356662908641	-0.242981151585495	19	0	NA
AGER	ENSG00000204305	chr6:30752235-30753014	test	238	34406	TRUE	0.532	0.0556339853521295	0.981776651511764	1	11	34633	0.712331381508696	TRUE	1	0.8628374	1	0.257360564564031	20	0	NA
AGER	ENSG00000204305	chr6:30757410-30757958	test	245	34399	TRUE	0.94	0.00265400163125173	0.998957609053321	0.215772124026787	3	34641	-1.86531561589345	TRUE	0.929849631057635	0.0874277	0.627134245370978	-0.413135596993188	20	0	NA
AGER	ENSG00000204305	chr6:30758826-30759331	test	261	34383	TRUE	0.932	0.0115432760622713	0.99776453123874	1	7	34637	-0.866313092693785	TRUE	1	0.9725908	1	-0.177935308212111	20	0	NA
AGER	ENSG00000204305	chr6:30763624-30764557	test	246	34398	TRUE	0.528	0.0431380745569379	0.981367896909796	1	4	34640	-1.2949311902878	TRUE	1	0.9503194	1	-0.21558360871422	20	0	NA
AGER	ENSG00000204305	chr6:30765581-30765804	test	223	34421	TRUE	0.804	0.0156245311810315	0.994983989470703	0.48	23	34621	0.673327467370098	TRUE	1	0.1381932	0.70282849647373	-0.541330173125065	20	0	NA
AGER	ENSG00000204305	chr6:30766589-30766750	test	262	34382	TRUE	0.74	-0.0274258280249171	0.993151209640992	0.48	23	34621	0.652305064022412	TRUE	1	0.4154456	0.907023175673956	-0.281634962792534	20	0	NA
AGER	ENSG00000204305	chr6:30767368-30767935	test	245	34399	TRUE	0.316	0.090593607585745	0.950200218596932	0.48	17	34627	0.871756784491936	TRUE	1	0.7230544	1	0.22335709309808	20	0	NA
AGER	ENSG00000204305	chr6:30768976-30769922	test	215	34429	TRUE	0.684	-0.043628917233645	0.990528511067178	0.76	6	34638	-1.11730210950509	TRUE	1	0.5903472	0.967446179783284	-0.362281019820809	19	0	NA
AGER	ENSG00000204305	chr6:30779094-30779523	test	147	34497	TRUE	0.788	-0.0304306302309061	0.994728823539308	1	15	34629	0.633622702379554	TRUE	1	0.7200488	1	-0.260880524059038	14	0	NA
AGER	ENSG00000204305	chr6:30781581-30782706	test	253	34391	TRUE	0.436	0.0715227730307495	0.970789724528641	1	23	34621	0.347534784986557	TRUE	1	0.9160757	1	0.154068593957944	19	0	NA
AGER	ENSG00000204305	chr6:30785901-30786213	test	21	34623	TRUE	0.74	-0.110218014094837	0.993151209640992	0.392	10	34634	-0.580462319258012	TRUE	1	0.1818408	0.758745924632376	-0.430084651901835	2	0	NA
AGER	ENSG00000204305	chr6:30790763-30791280	test	232	34412	TRUE	0.00564872559844229	0.263024430772839	0.449724529665479	0.72	24	34620	0.714240764268738	TRUE	1	0.1566713	0.729731465981013	0.391095670445392	20	0	NA
AGER	ENSG00000204305	chr6:30793355-30794059	test	249	34395	TRUE	0.416	0.0789136760336984	0.967050618393726	1	15	34629	0.595938162307122	TRUE	1	0.946304	1	0.177405454667267	20	0	NA
AGER	ENSG00000204305	chr6:30795771-30796496	test	216	34428	TRUE	0.896	0.00425335576321473	0.996532391879965	0.119774653670042	3	34641	-1.99251196510871	TRUE	0.800222428174235	0.1066761	0.661016811399453	-0.554425053689602	20	0	NA
AGER	ENSG00000204305	chr6:30799159-30799421	test	225	34419	TRUE	0.256	0.0898470336270538	0.943484792855371	1	18	34626	0.641783191055966	TRUE	1	0.4580047	0.925975591057063	-0.234504292665688	18	0	NA
AGER	ENSG00000204305	chr6:30802576-30803273	test	253	34391	TRUE	0.408	-0.0654781912807283	0.96597972843756	0.178519514485754	4	34640	-1.66448460675935	TRUE	0.881261056929009	0.4014734	0.907023175673956	-0.356984010741488	19	0	NA
AGER	ENSG00000204305	chr6:30810746-30811218	test	227	34417	TRUE	0.312	-0.0900388364809155	0.950200218596932	1	5	34639	-1.02986711279288	TRUE	1	0.8724448	1	-0.270215755905687	20	0	NA
AGER	ENSG00000204305	chr6:30812806-30815582	test	214	34430	TRUE	0.148	-0.144808470673158	0.913088704318937	0.64	3	34641	-1.51787864979534	TRUE	1	0.1982133	0.780470630024769	-0.488801479464763	20	0	NA
AGER	ENSG00000204305	chr6:30818556-30818778	test	208	34436	TRUE	0.892	-0.0325504654952575	0.996532391879965	1	11	34633	0.509589609268157	TRUE	1	0.8693688	1	-0.190729631697752	18	0	NA
AGER	ENSG00000204305	chr6:30819960-30820556	test	289	34355	TRUE	0.34	0.0721861198819482	0.953687032701458	0.48	26	34618	0.685224240076334	TRUE	1	0.0517795	0.542763224939584	-0.361696589255011	20	0	NA
AGER	ENSG00000204305	chr6:30821832-30824781	test	254	34390	TRUE	0.884	0.000217104191087447	0.996532391879965	0.384145323120517	19	34625	0.841531563567812	TRUE	1	0.7036392	0.997755402816901	-0.292299746291844	20	0	NA
AGER	ENSG00000204305	chr6:30821835-30822246	test	241	34403	TRUE	0.14	-0.123543252470537	0.909430695233931	0.532	6	34638	-1.14283010532353	TRUE	1	0.2858007	0.84872880567345	-0.406887748475761	19	0	NA
AGER	ENSG00000204305	chr6:30827960-30829342	test	273	34371	TRUE	0.068	0.161094247477239	0.837801957206834	0.000454166546143518	42	34602	0.935159022091867	TRUE	0.105879714896739	0.003216	0.204730047804878	0.30828896462553	19	1	NA
AGER	ENSG00000204305	chr6:30829685-30830050	test	240	34404	TRUE	0.672	-0.0424761611642421	0.990528511067178	1	5	34639	-0.924287812819715	TRUE	1	0.6557251	0.984115099552733	-0.260625604587737	20	0	NA
AGER	ENSG00000204305	chr6:30834361-30835150	test	241	34403	TRUE	0.756	0.0268063121311304	0.994165563148391	1	7	34637	-0.864273496989	TRUE	1	0.5084675	0.944234295853407	-0.27130327473183	20	0	NA
AGER	ENSG00000204305	chr6:30837850-30838025	test	156	34488	TRUE	0.976	-0.00717396997591058	0.999920776784729	1	9	34635	-0.515649408566643	TRUE	1	0.9902392	1	-0.131042389489714	14	0	NA
AGER	ENSG00000204305	chr6:30838353-30838890	test	194	34450	TRUE	0.244	-0.116842979748907	0.939437308868502	0.576	18	34626	0.81160461307688	TRUE	1	0.7719958	1	-0.310828584016364	18	0	NA
AGER	ENSG00000204305	chr6:30839707-30840061	test	231	34413	TRUE	0.892	-0.0108151373236711	0.996532391879965	0.110874967092636	53	34591	0.581229386578158	TRUE	0.78861541807111	0.343614	0.881290692741629	-0.450719481524152	18	0	NA
AGER	ENSG00000204305	chr6:30840712-30841135	test	242	34402	TRUE	0.168	0.13107004958338	0.917723782909251	1	23	34621	0.493968023932576	TRUE	1	0.729299	1	0.235082795207524	19	0	NA
AGER	ENSG00000204305	chr6:30842041-30842500	test	222	34422	TRUE	0.364	0.0673576027579421	0.958260703147151	0.48	14	34630	0.660803349375903	TRUE	1	0.6535842	0.984115099552733	-0.31598094275045	20	0	NA
AGER	ENSG00000204305	chr6:30843326-30843522	test	280	34364	TRUE	0.224	0.0904865571767686	0.934142375926342	0.330625770765837	6	34638	-1.32742601752533	TRUE	1	0.6469132	0.984115099552733	0.23989097985861	20	0	NA
AGER	ENSG00000204305	chr6:30844084-30844576	test	213	34431	TRUE	0.836	0.0162369768285715	0.995635306822513	1	20	34624	0.555468747691122	TRUE	1	0.4895374	0.934732861261314	0.228861389773584	19	0	NA
AGER	ENSG00000204305	chr6:30844980-30845510	test	189	34455	TRUE	0.044	-0.223244694543558	0.791946692512721	0.836	10	34634	-0.89132991371626	TRUE	1	0.7492192	1	-0.349423320364777	19	0	NA
AGER	ENSG00000204305	chr6:30847422-30848551	test	236	34408	TRUE	0.956	0.0018114443102899	0.999685169282748	0.259325703166214	15	34629	0.969146209956299	TRUE	0.985143057749693	0.3115809	0.859525278900958	-0.335651663380695	19	0	NA
AGER	ENSG00000204305	chr6:30855845-30856055	test	233	34411	TRUE	0.8	0.00913326090029187	0.994983989470703	0.469535810225387	28	34616	0.647613170559748	TRUE	1	0.2659822	0.834630775075104	-0.346326599365637	20	0	NA
AGER	ENSG00000204305	chr6:30872366-30873391	test	266	34378	TRUE	0.548	-0.0525342372946671	0.983994949013628	1	14	34630	-0.66017701828093	TRUE	1	0.9907594	1	-0.185451146048672	20	0	NA
AGER	ENSG00000204305	chr6:30875359-30875732	test	239	34405	TRUE	0.4	-0.0992514681340984	0.964343903151472	1	7	34637	-0.841724733277433	TRUE	1	0.8596664	1	-0.334457521333302	20	0	NA
AGER	ENSG00000204305	chr6:30876743-30877052	test	94	34550	TRUE	0.336	-0.151181915450648	0.952902260232132	0.28	4	34640	-1.46039246003944	TRUE	1	0.3540447	0.881290692741629	-0.459536115571662	10	0	NA
AGER	ENSG00000204305	chr6:30877493-30878082	test	284	34360	TRUE	0.00666375368570141	0.218742271304526	0.489120837477852	0.267355468603233	14	34630	1.02202649621587	TRUE	0.994851774740456	0.1326381	0.696182091441076	0.334530394353705	20	0	NA
AGER	ENSG00000204305	chr6:30880617-30881325	test	195	34449	TRUE	0.244	-0.122504151899298	0.939437308868502	0.408	13	34631	-0.779496372828568	TRUE	1	0.5790646	0.966396035533335	-0.347862879693144	17	0	NA
AGER	ENSG00000204305	chr6:30882549-30883059	test	208	34436	TRUE	0.316	-0.112339581480732	0.950200218596932	0.56	3	34641	-1.7018278676981	TRUE	1	0.2254874	0.802450499328052	-0.426574961009513	20	0	NA
AGER	ENSG00000204305	chr6:30883795-30886796	test	238	34406	TRUE	0.984	-0.00273992241117904	1	1	18	34626	0.733337287778082	TRUE	1	0.9547932	1	-0.20011327425625	20	0	NA
AGER	ENSG00000204305	chr6:30907744-30908674	test	138	34506	TRUE	0.936	0.0252551079948544	0.998248589355195	1	13	34631	0.561378299305261	TRUE	1	0.7849006	1	0.242736839708744	12	0	NA
AGER	ENSG00000204305	chr6:30913634-30915262	test	144	34500	TRUE	0.776	-0.0509673239938446	0.994681110405329	1	6	34638	0.721553620777197	TRUE	1	0.8199428	1	-0.315187700569159	17	0	NA
AGER	ENSG00000204305	chr6:30915349-30915863	test	217	34427	TRUE	0.78	0.021439944813419	0.994681110405329	0.203308347721048	10	34634	1.30963394895504	TRUE	0.915629875632494	0.5018965	0.941296678460033	0.281403640850969	18	0	NA
AGER	ENSG00000204305	chr6:30922506-30923027	test	236	34408	TRUE	0.752	-0.0299706867252332	0.993513659647126	0.129249551492421	19	34625	0.899010372522027	TRUE	0.817696095834206	0.1437838	0.712598750583391	-0.375221619394396	20	0	NA
AGER	ENSG00000204305	chr6:30932797-30933004	test	219	34425	TRUE	0.496	0.0572938346119223	0.976992813767866	0.48	8	34636	1.02159317166069	TRUE	1	0.2975563	0.84872880567345	0.203795569524189	20	0	NA
AGER	ENSG00000204305	chr6:30935143-30935338	test	250	34394	TRUE	0.56	0.0582975585783352	0.984296632829323	1	10	34634	0.677675611566972	TRUE	1	0.9832701	1	0.159972408739104	20	0	NA
AGER	ENSG00000204305	chr6:30940241-30940981	test	222	34422	TRUE	0.468	0.073039095789444	0.974532069970846	1	20	34624	0.515201822636448	TRUE	1	0.8275243	1	-0.227496748344419	20	0	NA
AGER	ENSG00000204305	chr6:30942337-30943208	test	212	34432	TRUE	0.66	-0.0378120013893799	0.990528511067178	0.103971035912126	12	34632	1.17316836637935	TRUE	0.774474701011959	0.3397349	0.875467872066839	-0.328136926918218	20	0	NA
AGER	ENSG00000204305	chr6:30955076-30956481	test	251	34393	TRUE	0.64	-0.0442921830613945	0.990124547007123	1	12	34632	-0.639087245009617	TRUE	1	0.9770662	1	-0.225811782362681	20	0	NA
AGER	ENSG00000204305	chr6:30961427-30961676	test	221	34423	TRUE	0.344	-0.0877466431037672	0.954347861811391	0.246201125548299	18	34626	0.880807232064968	TRUE	0.970690642580451	0.0778956	0.610986070018083	-0.39247142519137	19	0	NA
AGER	ENSG00000204305	chr6:30964039-30964778	test	218	34426	TRUE	0.776	0.0206490698161388	0.994681110405329	1	35	34609	0.371228366095708	TRUE	1	0.8989267	1	-0.204843350162707	19	0	NA
AGER	ENSG00000204305	chr6:30966261-30966461	test	149	34495	TRUE	0.22	-0.140764551906445	0.933125107063324	1	11	34633	-0.603249573039596	TRUE	1	0.6666157	0.989940230284981	-0.313600388184301	14	0	NA
AGER	ENSG00000204305	chr6:30972056-30972234	test	228	34416	TRUE	0.208	-0.128187464393298	0.931760221927391	0.72	6	34638	-1.02494564373362	TRUE	1	0.2217937	0.802152926572099	-0.467831649756851	20	0	NA
AGER	ENSG00000204305	chr6:30974157-30976681	test	197	34447	TRUE	0.46	-0.078908582768686	0.974232600575942	0.936	24	34620	0.640276906999381	TRUE	1	0.7879844	1	-0.337397212839185	18	0	NA
AGER	ENSG00000204305	chr6:30974571-30974809	test	250	34394	TRUE	0.0213471782191598	0.214677144885891	0.762135580798827	0.72	17	34627	0.839831476955926	TRUE	1	0.8688678	1	0.293255309231857	20	0	NA
AGER	ENSG00000204305	chr6:30981874-30982979	test	237	34407	TRUE	0.116	-0.156254865016318	0.890052267327755	0.48	40	34604	0.502845524365773	TRUE	1	0.160688	0.734097601693122	-0.416892323716259	20	0	NA
AGER	ENSG00000204305	chr6:30988472-30988856	test	258	34386	TRUE	0.396	0.0628657307531117	0.962919863820872	0.033372975360861	19	34625	1.10154307664986	TRUE	0.604078492708694	0.1468619	0.71900321384627	0.218178272786489	20	0	NA
AGER	ENSG00000204305	chr6:31001216-31001927	test	203	34441	TRUE	0.252	-0.118688664349059	0.940785646077298	0.24527490575258	5	34639	-1.4385855632572	TRUE	0.969124995789948	0.0869554	0.627134245370978	-0.531530476573686	18	0	NA
AGER	ENSG00000204305	chr6:31008274-31008455	test	265	34379	TRUE	0.588	0.0485058165118195	0.986303734439834	0.64	17	34627	0.93512392408061	TRUE	1	0.8419694	1	-0.190296891985357	20	0	NA
AGER	ENSG00000204305	chr6:31009816-31010085	test	198	34446	TRUE	0.456	-0.0787709471201707	0.97414903223951	1	7	34637	-0.754212930725648	TRUE	1	0.9783638	1	-0.230397644396489	20	0	NA
AGER	ENSG00000204305	chr6:31016738-31017365	test	266	34378	TRUE	0.44	0.0655652737750918	0.971195435770956	1	10	34634	0.763765169973135	TRUE	1	0.9910954	1	0.130303595369447	19	0	NA
AGER	ENSG00000204305	chr6:31021855-31022378	test	103	34541	TRUE	0.728	0.0438494440462698	0.991539257031794	1	8	34636	-0.567255324378988	TRUE	1	0.4615188	0.927500181483376	-0.207487842206976	8	0	NA
AGER	ENSG00000204305	chr6:31025525-31025931	test	202	34442	TRUE	0.136	-0.14263750183104	0.908963109591506	1	10	34634	-0.783664626073208	TRUE	1	0.9729202	1	-0.27788082575861	20	0	NA
AGER	ENSG00000204305	chr6:31040333-31040522	test	104	34540	TRUE	0.304	0.156113164052567	0.949158253120928	0.98	19	34625	0.488335335107519	TRUE	1	0.8750936	1	0.182357321922061	7	0	NA
AGER	ENSG00000204305	chr6:31042790-31043131	test	228	34416	TRUE	0.964	0.00603240664699811	0.999858748621137	0.139379693845177	4	34640	-1.58059607247298	TRUE	0.8330796706527	0.2122997	0.792106962599378	-0.390205511560815	19	0	NA
AGER	ENSG00000204305	chr6:31044219-31044616	test	217	34427	TRUE	0.212	0.121020753071763	0.932581546843539	0.8	9	34635	0.972251515882933	TRUE	1	0.3007583	0.84872880567345	0.386698864024107	20	0	NA
AGER	ENSG00000204305	chr6:31053801-31054266	test	184	34460	TRUE	0.132	-0.173813991978202	0.906871254162042	0.8	22	34622	0.646734081608773	TRUE	1	0.1437838	0.712598750583391	-0.500659524085732	20	0	NA
AGER	ENSG00000204305	chr6:31057464-31057857	test	247	34397	TRUE	0.956	-0.00788462118560584	0.999685169282748	0.468702500385216	6	34638	-1.24960788268085	TRUE	1	0.7608304	1	-0.272383162449742	20	0	NA
AGER	ENSG00000204305	chr6:31058176-31058760	test	220	34424	TRUE	0.368	-0.0926387879865467	0.96062018554962	0.182516933055962	3	34641	-1.6494552054848	TRUE	0.886263249007057	0.0921041	0.630694438807233	-0.374901226461011	20	0	NA
AGER	ENSG00000204305	chr6:31068850-31069378	test	251	34393	TRUE	0.128	-0.151763813940184	0.902598063413708	0.72	12	34632	-0.861768634822239	TRUE	1	0.7529037	1	-0.287669212912064	20	0	NA
AGER	ENSG00000204305	chr6:31070632-31071235	test	255	34389	TRUE	0.472	0.066764270933763	0.975016880335938	0.608	15	34629	0.760160247250743	TRUE	1	0.559443	0.958977216687383	0.194292511579877	19	0	NA
AGER	ENSG00000204305	chr6:31072588-31072809	test	265	34379	TRUE	0.628	-0.0359335079277234	0.989286298309942	0.72	22	34622	0.648786008441806	TRUE	1	0.160688	0.734097601693122	-0.35595782729403	20	0	NA
AGER	ENSG00000204305	chr6:31079616-31080107	test	216	34428	TRUE	0.892	-0.0209251586193924	0.996532391879965	1	12	34632	0.687265406714355	TRUE	1	0.6633079	0.988141085534852	0.234176889030371	19	0	NA
AGER	ENSG00000204305	chr6:31083575-31084324	test	231	34413	TRUE	0.328	-0.0853657818741382	0.952022819631135	0.8	8	34636	-1.07458719474642	TRUE	1	0.3098262	0.856948065587494	-0.363185016271127	20	0	NA
AGER	ENSG00000204305	chr6:31086852-31087115	test	239	34405	TRUE	0.516	-0.0618305895710254	0.980356446786198	0.346282256693818	16	34628	0.895438305514892	TRUE	1	0.0019564	0.163605129912391	-0.474141450950467	20	0	NA
AGER	ENSG00000204305	chr6:31087560-31087877	test	209	34435	TRUE	0.876	0.0204891960157543	0.996467629079712	0.64	14	34630	0.820733364547295	TRUE	1	0.8040114	1	0.19401611894933	20	0	NA
AGER	ENSG00000204305	chr6:31092821-31093433	test	221	34423	TRUE	0.48	0.0558956512589206	0.975366359196961	1	8	34636	0.771019688686749	TRUE	1	0.4101118	0.907023175673956	0.235968648828733	20	0	NA
AGER	ENSG00000204305	chr6:31102152-31102888	test	251	34393	TRUE	0.572	0.0612264758589154	0.985200268973033	1	14	34630	0.740756592491186	TRUE	1	0.6745264	0.991561142986795	-0.249021396268061	19	0	NA
AGER	ENSG00000204305	chr6:31111005-31111190	test	230	34414	TRUE	0.192	-0.134793561310973	0.927485985562854	1	10	34634	-0.696120609243458	TRUE	1	0.9214013	1	-0.290570886461611	20	0	NA
AGER	ENSG00000204305	chr6:31114273-31115546	test	253	34391	TRUE	0.94	8.6350388979195e-05	0.998957609053321	0.48	19	34625	0.731344442448819	TRUE	1	0.613592	0.974645553633468	-0.267341430099434	20	0	NA
AGER	ENSG00000204305	chr6:31115782-31118256	test	236	34408	TRUE	0.56	0.0361179336706052	0.984296632829323	1	20	34624	0.56243350838702	TRUE	1	0.3808759	0.896053241742353	-0.299514669154881	19	0	NA
AGER	ENSG00000204305	chr6:31121455-31121665	test	211	34433	TRUE	0.324	0.0987416464689872	0.952022819631135	0.0585905052100338	20	34624	0.999198347962648	TRUE	0.688228539160415	0.1095982	0.664248140851618	0.330548324674286	19	0	NA
AGER	ENSG00000204305	chr6:31122864-31123588	test	248	34396	TRUE	0.476	0.0638266690721352	0.975359465945767	1	15	34629	0.625090170814769	TRUE	1	0.7492192	1	0.185771021150927	19	0	NA
AGER	ENSG00000204305	chr6:31125080-31125417	test	251	34393	TRUE	0.952	0.00121466403643122	0.999597308605677	0.252092165804139	18	34626	0.852374316698021	TRUE	0.976316277324588	0.5800464	0.967446179783284	-0.282898886814844	19	0	NA
AGER	ENSG00000204305	chr6:31126809-31127048	test	252	34392	TRUE	0.812	-0.0210887300334437	0.995414925570189	1	16	34628	0.551866862089802	TRUE	1	0.5398487	0.954317749422652	-0.24476922566649	20	0	NA
AGER	ENSG00000204305	chr6:31127937-31128440	test	239	34405	TRUE	0.9	-0.00567222731863293	0.996532391879965	0.00177509683265825	21	34623	1.30144239042581	TRUE	0.234117557411982	0.0115061	0.33639369020316	-0.387453028187807	20	1	NA
AGER	ENSG00000204305	chr6:31131382-31133381	test	225	34419	TRUE	0.852	0.0107062970776499	0.996310498276402	0.684	14	34630	-0.756096311507596	TRUE	1	0.8595925	1	0.185283366088649	19	0	NA
AGER	ENSG00000204305	chr6:31133357-31133579	test	248	34396	TRUE	0.568	-0.0550799902590637	0.98493377220627	0.312649962029427	40	34604	0.543030707918922	TRUE	1	0.124321	0.68420430779949	-0.464713982374978	20	0	NA
AGER	ENSG00000204305	chr6:31137292-31138485	test	263	34381	TRUE	0.04	-0.200924199168914	0.781083070452156	0.72	8	34636	-0.994351431150975	TRUE	1	0.5252084	0.947103827996993	-0.382679469550366	20	0	NA
AGER	ENSG00000204305	chr6:31139684-31140160	test	233	34411	TRUE	0.78	-0.0378463285502453	0.994681110405329	0.261978747654971	8	34636	-1.1409212084605	TRUE	0.987814872594904	0.1348138	0.701507190679736	-0.443604420141371	19	0	NA
AGER	ENSG00000204305	chr6:31142479-31142749	test	217	34427	TRUE	0.824	-0.0338470680564753	0.995552186854475	1	20	34624	0.58838794401667	TRUE	1	0.8538667	1	-0.276331943724714	20	0	NA
AGER	ENSG00000204305	chr6:31144857-31146857	test	196	34448	TRUE	0.8	-0.0282825469123766	0.994983989470703	0.72	7	34637	-0.99780497862227	TRUE	1	0.0551264	0.553189292012195	-0.444433561994656	20	0	NA
AGER	ENSG00000204305	chr6:31152858-31153057	test	221	34423	TRUE	0.588	0.0612287579627133	0.986303734439834	0.56	20	34624	0.821678189443704	TRUE	1	0.4215232	0.909869650531649	-0.32085687183095	20	0	NA
AGER	ENSG00000204305	chr6:31157682-31159681	test	259	34385	TRUE	0.8	0.0206125611905286	0.994983989470703	1	15	34629	0.631500547545482	TRUE	1	0.8838537	1	-0.17084933800943	20	0	NA
AGER	ENSG00000204305	chr6:31157866-31159144	test	214	34430	TRUE	0.416	0.0793105458967562	0.967050618393726	1	15	34629	0.740373553158663	TRUE	1	0.8440064	1	-0.204232479335742	20	0	NA
AGER	ENSG00000204305	chr6:31159254-31159656	test	244	34400	TRUE	0.404	0.0826404655503405	0.965122660320319	1	18	34626	0.565715362774283	TRUE	1	0.9907594	1	0.157130136379088	20	0	NA
AGER	ENSG00000204305	chr6:31164051-31164328	test	230	34414	TRUE	0.784	-0.0358848620857239	0.994728823539308	1	16	34628	0.381696439040018	TRUE	1	0.9678544	1	-0.152294486087693	19	0	NA
AGER	ENSG00000204305	chr6:31169199-31170261	test	104	34540	TRUE	0.084	0.224298228186218	0.858858086717137	0.022169611090285	9	34635	1.75122494972912	TRUE	0.563683967188576	0.0821664	0.622480915483796	0.676327632934045	13	0	NA
AGER	ENSG00000204305	chr6:31170419-31170828	test	92	34552	TRUE	0.352	0.116709854427543	0.954894164049375	0.264	7	34637	1.35980286047887	TRUE	0.987814872594904	0.3963119	0.906451666026207	0.550407463571227	11	0	NA
AGER	ENSG00000204305	chr6:31170587-31170657	test	25	34619	TRUE	0.36	0.295450608132564	0.957126597229679	0.192	8	34636	1.26651042571475	TRUE	0.895373616948136	0.0223626	0.428519317241379	1.01531479833504	6	0	NA
AGER	ENSG00000204305	chr6:31171729-31173747	test	119	34525	TRUE	0.26	0.148018264262067	0.944034607488513	0.44	13	34631	0.832495935903094	TRUE	1	0.0523143	0.543434302117421	0.486223391486747	10	0	NA
AGER	ENSG00000204305	chr6:31176046-31176308	test	248	34396	TRUE	0.768	-0.0309171091524711	0.994208152013731	1	13	34631	0.598853072791294	TRUE	1	0.8878336	1	-0.198914297976735	20	0	NA
AGER	ENSG00000204305	chr6:31178771-31179009	test	268	34376	TRUE	0.956	-0.000848188541539674	0.999685169282748	0.215940308797113	5	34639	-1.40418869954516	TRUE	0.929849631057635	0.1558733	0.729731465981013	-0.475454150525348	20	0	NA
AGER	ENSG00000204305	chr6:31180225-31181002	test	243	34401	TRUE	0.656	-0.0468548003979898	0.990528511067178	1	6	34638	-0.7583690551325	TRUE	1	0.9973167	1	-0.163824021038965	20	0	NA
AGER	ENSG00000204305	chr6:31180432-31187807	test	258	34386	TRUE	0.16	0.118664375540491	0.915565826977891	1	26	34618	0.607343680676033	TRUE	1	0.9062606	1	0.204622780557865	20	0	NA
AGER	ENSG00000204305	chr6:31192567-31192812	test	202	34442	TRUE	0.028	-0.203405729260818	0.762135580798827	0.88	12	34632	-0.775632755327809	TRUE	1	0.9088225	1	-0.294665514111208	20	0	NA
AGER	ENSG00000204305	chr6:31196931-31198563	test	256	34388	TRUE	0.056	0.173437852897806	0.818040511307768	0.88	16	34628	0.708011888522546	TRUE	1	0.8628374	1	0.263410784054002	20	0	NA
AGER	ENSG00000204305	chr6:31200382-31203181	test	219	34425	TRUE	0.9	-0.01463643132058	0.996532391879965	1	18	34626	0.340018256803361	TRUE	1	0.9610089	1	-0.260213480911369	20	0	NA
AGER	ENSG00000204305	chr6:31202775-31203156	test	222	34422	TRUE	0.908	-0.0242212848580179	0.996532391879965	1	18	34626	0.508519924140826	TRUE	1	0.9934982	1	-0.174098758321457	20	0	NA
AGER	ENSG00000204305	chr6:31203315-31204537	test	217	34427	TRUE	0.464	0.0777809556365461	0.974480024880545	0.608	24	34620	0.707671080360875	TRUE	1	0.3213684	0.868652427047333	0.326543376215144	19	0	NA
AGER	ENSG00000204305	chr6:31204790-31205139	test	228	34416	TRUE	0.432	-0.0726339212346612	0.969497326203208	1	16	34628	-0.699641440957522	TRUE	1	0.5041777	0.941296678460033	-0.355459899687282	20	0	NA
AGER	ENSG00000204305	chr6:31210029-31210432	test	221	34423	TRUE	0.672	-0.0470176011657477	0.990528511067178	0.274314593416378	4	34640	-1.55662620338635	TRUE	1	0.2217937	0.802152926572099	-0.498847681934059	20	0	NA
AGER	ENSG00000204305	chr6:31214378-31214740	test	215	34429	TRUE	0.232	-0.114681398221497	0.936230347150541	0.8	3	34641	-1.49975509818593	TRUE	1	0.2548545	0.828760328379939	-0.453280810639109	20	0	NA
AGER	ENSG00000204305	chr6:31216413-31216739	test	268	34376	TRUE	0.52	0.0539364930401511	0.98100269677647	1	19	34625	0.707188548721644	TRUE	1	0.7847032	1	0.167092647619515	19	0	NA
AGER	ENSG00000204305	chr6:31225249-31225486	test	247	34397	TRUE	0.98	-0.00334525497828775	1	0.0926999587755343	15	34629	0.963359982809701	TRUE	0.757957571324067	0.3142576	0.863591300742501	-0.378593001232345	20	0	NA
AGER	ENSG00000204305	chr6:31227161-31227587	test	173	34471	TRUE	0.0226385180249965	-0.241426798685874	0.762135580798827	1	9	34635	-0.686946571413689	TRUE	1	0.9676029	1	-0.396924449532532	20	0	NA
AGER	ENSG00000204305	chr6:31246063-31246842	test	259	34385	TRUE	0.172	0.100939764732431	0.920485014409222	0.322026657212853	19	34625	0.696503216736711	TRUE	1	0.2048818	0.788338419750446	0.257136732837925	18	0	NA
AGER	ENSG00000204305	chr6:31268128-31268420	test	220	34424	TRUE	0.196	0.1129219053834	0.929342269883825	0.0144720367602537	20	34624	1.07346920653735	TRUE	0.498235064604205	0.0003264	0.0627211014836795	0.472246220047292	17	0	NA
AGER	ENSG00000204305	chr6:31270985-31272710	test	271	34373	TRUE	0.228	0.105912361105402	0.93491956941761	0.56	25	34619	0.674609422429249	TRUE	1	0.4154456	0.907023175673956	0.230161249533522	20	0	NA
AGER	ENSG00000204305	chr6:31283611-31283788	test	183	34461	TRUE	0.86	0.0182381246859169	0.99637930820344	1	18	34626	0.595599008512006	TRUE	1	0.4867846	0.934732861261314	-0.239997555871544	15	0	NA
AGER	ENSG00000204305	chr6:31307531-31309242	test	234	34410	TRUE	0.288	-0.111075138565966	0.948646534521751	1	11	34633	0.705515761432834	TRUE	1	0.4921808	0.936507852807703	-0.345409304895301	20	0	NA
AGER	ENSG00000204305	chr6:31321905-31322115	test	209	34435	TRUE	0.492	0.065087515425629	0.975946057094026	1	13	34631	0.624155558335328	TRUE	1	0.9701461	1	0.152777567143013	17	0	NA
AGER	ENSG00000204305	chr6:31355791-31357656	test	240	34404	TRUE	0.812	0.0263285525842174	0.995414925570189	1	12	34632	-0.601525749954248	TRUE	1	0.869636	1	-0.190978644259214	20	0	NA
AGER	ENSG00000204305	chr6:31366709-31367557	test	238	34406	TRUE	0.668	0.0287117546797888	0.990528511067178	0.72	21	34623	0.705617590325041	TRUE	1	0.4713107	0.927500181483376	-0.281898996575096	20	0	NA
AGER	ENSG00000204305	chr6:31374058-31374433	test	55	34589	TRUE	1	-0.0106149159249775	1	0.976	7	34637	-0.6570792031041	TRUE	1	0.5345263	0.95197474810203	-0.278617763944891	4	0	NA
AGER	ENSG00000204305	chr6:31386778-31387564	test	235	34409	TRUE	0.972	-0.0188050083408502	0.999920776784729	0.88	10	34634	-0.971361247200303	TRUE	1	0.2708426	0.835280745347176	-0.31619694633995	20	0	NA
AGER	ENSG00000204305	chr6:31389100-31389716	test	258	34386	TRUE	0.284	0.0777382129669983	0.947657517631732	0.00217222870722519	31	34613	1.02586732869843	TRUE	0.260016980817909	0.0138427	0.357784146671887	-0.256989022696867	20	0	NA
AGER	ENSG00000204305	chr6:31395558-31396207	test	220	34424	TRUE	0.436	-0.0802510192826724	0.970789724528641	1	21	34623	0.498527338556142	TRUE	1	0.4876809	0.934732861261314	-0.368626751691774	20	0	NA
AGER	ENSG00000204305	chr6:31396975-31397224	test	236	34408	TRUE	0.536	0.0621589408052854	0.9823007993684	0.64	23	34621	0.578791361795075	TRUE	1	0.0702514	0.594635331855522	-0.364639559958543	20	0	NA
AGER	ENSG00000204305	chr6:31399621-31400348	test	245	34399	TRUE	0.056	0.15165656899557	0.818040511307768	0.504	25	34619	0.679876300436868	TRUE	1	0.5386787	0.954317749422652	0.244281507972066	18	0	NA
AGER	ENSG00000204305	chr6:31400530-31400962	test	221	34423	TRUE	0.552	0.0559237231728109	0.983994949013628	1	8	34636	-0.89857145699227	TRUE	1	0.416005	0.907023175673956	-0.278506352591185	20	0	NA
AGER	ENSG00000204305	chr6:31402804-31402980	test	251	34393	TRUE	0.908	-0.000478563645427865	0.996532391879965	1	7	34637	-0.968167710242382	TRUE	1	0.1825402	0.758745924632376	-0.347691615771686	20	0	NA
AGER	ENSG00000204305	chr6:31403053-31404177	test	236	34408	TRUE	0.292	0.0877378911501476	0.949116231526044	0.96	18	34626	0.798643323699032	TRUE	1	0.4101118	0.907023175673956	-0.27022017965177	20	0	NA
AGER	ENSG00000204305	chr6:31414179-31414776	test	234	34410	TRUE	0.448	-0.0653500696699276	0.973123022487353	1	16	34628	0.525765436946639	TRUE	1	0.8629322	1	-0.298612441124833	20	0	NA
AGER	ENSG00000204305	chr6:31416045-31417027	test	213	34431	TRUE	0.444	0.0559793159932149	0.972138301008076	0.217904298131739	28	34616	0.71435319329596	TRUE	0.933476231253531	0.5369772	0.953458076762359	-0.229864807455606	19	0	NA
AGER	ENSG00000204305	chr6:31441114-31441278	test	277	34367	TRUE	0.484	0.0631689750559934	0.975366359196961	0.0146125654009966	16	34628	1.21363196629638	TRUE	0.500521289737503	0.0745615	0.606580616883117	-0.41028725217118	20	0	NA
AGER	ENSG00000204305	chr6:31441481-31443034	test	232	34412	TRUE	0.296	-0.0878199878125878	0.949116231526044	0.56	25	34619	0.630529045817646	TRUE	1	0.4325819	0.917109186910841	-0.363864507302198	20	0	NA
AGER	ENSG00000204305	chr6:31462653-31463642	test	260	34384	TRUE	0.896	-0.0182821119950232	0.996532391879965	1	6	34638	-0.971794359128138	TRUE	1	0.2338484	0.813118137310067	-0.357285490790729	20	0	NA
AGER	ENSG00000204305	chr6:31467054-31467436	test	210	34434	TRUE	0.3	-0.107915384166009	0.949116231526044	0.48	25	34619	0.617626732952448	TRUE	1	0.2989024	0.84872880567345	-0.420092579420457	20	0	NA
AGER	ENSG00000204305	chr6:31474771-31475258	test	252	34392	TRUE	0.984	-0.00845428485323829	1	1	19	34625	0.529401176721972	TRUE	1	0.527356	0.947493822600783	-0.203225719278265	20	0	NA
AGER	ENSG00000204305	chr6:31475434-31475678	test	270	34374	TRUE	0.364	0.0706726591904738	0.958260703147151	0.64	9	34635	-1.01282785359394	TRUE	1	0.7230544	1	-0.277604440057925	20	0	NA
AGER	ENSG00000204305	chr6:31486082-31486696	test	120	34524	TRUE	0.228	0.147566109271797	0.93491956941761	0.704	27	34617	0.502080741469903	TRUE	1	0.7742768	1	-0.218267881683804	11	0	NA
AGER	ENSG00000204305	chr6:31491962-31492232	test	132	34512	TRUE	0.64	-0.0490239372728918	0.990124547007123	1	6	34638	0.597259638498469	TRUE	1	0.6425408	0.983307900708952	-0.233855107759775	11	0	NA
AGER	ENSG00000204305	chr6:31493799-31494553	test	220	34424	TRUE	0.544	0.0545328644492087	0.982968790289231	0.456	21	34623	0.784142325711324	TRUE	1	0.5189173	0.947103827996993	-0.432663464452076	19	0	NA
AGER	ENSG00000204305	chr6:31494826-31495422	test	247	34397	TRUE	0.656	0.0369196998986334	0.990528511067178	1	24	34620	0.464234623823454	TRUE	1	0.8880443	1	-0.166774560520758	20	0	NA
AGER	ENSG00000204305	chr6:31497604-31498618	test	239	34405	TRUE	0.632	0.03874006502974	0.989286298309942	0.332162106119597	25	34619	0.72530156780272	TRUE	1	0.1442958	0.712598750583391	-0.528610366116195	20	0	NA
AGER	ENSG00000204305	chr6:31497782-31499781	test	248	34396	TRUE	0.304	-0.0885237349795669	0.949158253120928	1	8	34636	-0.999573798667951	TRUE	1	0.4636048	0.927500181483376	-0.342277906815671	20	0	NA
AGER	ENSG00000204305	chr6:31498750-31499105	test	281	34363	TRUE	0.00807524427314013	0.219949076549049	0.523875301181766	0.48	19	34625	0.80123201801441	TRUE	1	0.0716945	0.595960656595092	0.440340267409179	20	0	NA
AGER	ENSG00000204305	chr6:31508898-31509553	test	271	34373	TRUE	0.032	0.193096131663153	0.766277240490006	0.389723568988632	15	34629	0.949683173659854	TRUE	1	0.2371435	0.813821272434755	0.335012087275792	20	0	NA
AGER	ENSG00000204305	chr6:31510507-31513057	test	186	34458	TRUE	0.78	0.0323778464327744	0.994681110405329	0.128563299934278	20	34624	0.943256168660824	TRUE	0.816603296026842	0.1381932	0.70282849647373	-0.376306700843436	20	0	NA
AGER	ENSG00000204305	chr6:31511215-31511680	test	227	34417	TRUE	0.0225712115326492	-0.213657980621256	0.762135580798827	0.00839696459381839	10	34634	-1.47464549201772	TRUE	0.41429337395278	0.0463485	0.527864256595146	-0.493433516425496	20	0	NA
AGER	ENSG00000204305	chr6:31515513-31516701	test	223	34421	TRUE	0.168	-0.143674339224776	0.917723782909251	0.96	16	34628	0.693480410625668	TRUE	1	0.5570222	0.958977216687383	-0.415613585166325	20	0	NA
AGER	ENSG00000204305	chr6:31517213-31517602	test	200	34444	TRUE	0.944	0.00108188275617804	0.999390912718773	1	10	34634	0.578389958863083	TRUE	1	0.9865827	1	-0.155192875627276	18	0	NA
AGER	ENSG00000204305	chr6:31522833-31523158	test	236	34408	TRUE	0.784	0.0254432158119897	0.994728823539308	1	4	34640	-1.07681206797547	TRUE	1	0.71588	1	-0.230294648859596	20	0	NA
AGER	ENSG00000204305	chr6:31525859-31526473	test	227	34417	TRUE	0.636	0.0294095728054256	0.989293378565146	1	3	34641	-1.31648179612831	TRUE	1	0.9560512	1	-0.216262889691461	20	0	NA
AGER	ENSG00000204305	chr6:31528277-31530194	test	195	34449	TRUE	0.716	-0.0389650738154392	0.991170092621927	1	9	34635	-0.863913152933905	TRUE	1	0.6180041	0.974645553633468	-0.359332814762332	20	0	NA
AGER	ENSG00000204305	chr6:31533582-31537581	test	201	34443	TRUE	0.208	-0.126892571152645	0.931760221927391	0.114430424688387	8	34636	-1.30864833022916	TRUE	0.79551801288512	0.3620422	0.886897249389067	-0.391494706513062	20	0	NA
AGER	ENSG00000204305	chr6:31541111-31542661	test	140	34504	TRUE	0.12	-0.177843817638478	0.892532291979573	0.194140425589105	3	34641	-1.82803901255837	TRUE	0.901544266565001	0.0741136	0.606580616883117	-0.606325510822692	15	0	NA
AGER	ENSG00000204305	chr6:31541761-31541994	test	26	34618	TRUE	0.708	-0.119453709338859	0.991085255540479	1	6	34638	0.741460357939035	TRUE	1	0.6216102	0.974645553633468	0.338228525943819	5	0	NA
AGER	ENSG00000204305	chr6:31546358-31547231	test	284	34360	TRUE	0.036	0.176647166165289	0.774208453966416	1	18	34626	0.577446901513326	TRUE	1	0.6481672	0.984115099552733	0.259585437124715	19	0	NA
AGER	ENSG00000204305	chr6:31547323-31547789	test	227	34417	TRUE	0.8	0.0165058727841974	0.994983989470703	0.116507479602975	8	34636	-1.31298718710052	TRUE	0.800222428174235	0.3663409	0.890572984192955	0.261505768753197	20	0	NA
AGER	ENSG00000204305	chr6:31548048-31548524	test	237	34407	TRUE	0.948	-0.0202153610689897	0.999480349159038	1	18	34626	0.651575171738574	TRUE	1	0.9558517	1	-0.226275490410076	19	0	NA
AGER	ENSG00000204305	chr6:31551431-31551649	test	269	34375	TRUE	0.176	0.10394734239964	0.921964456981664	0.100479270203814	28	34616	0.824932115761146	TRUE	0.769402457119379	0.3320349	0.874433965986774	0.173482008614684	20	0	NA
AGER	ENSG00000204305	chr6:31558164-31558469	test	219	34425	TRUE	0.796	-0.0358256193716784	0.994728823539308	1	22	34622	0.431483834135505	TRUE	1	0.7849254	1	-0.320512310165293	17	0	NA
AGER	ENSG00000204305	chr6:31558756-31559619	test	228	34416	TRUE	0.564	-0.0579090684040584	0.984316620459565	1	13	34631	-0.492503187123075	TRUE	1	0.9871475	1	-0.202822819049181	20	0	NA
AGER	ENSG00000204305	chr6:31559695-31560201	test	232	34412	TRUE	0.612	0.0611038576165108	0.987251547332074	1	12	34632	0.692315567594249	TRUE	1	0.9627949	1	-0.171271022049427	20	0	NA
AGER	ENSG00000204305	chr6:31560306-31560752	test	211	34433	TRUE	0.376	0.0705497287875123	0.960871641380259	0.72	9	34635	1.04378053991861	TRUE	1	0.2599965	0.831642136958453	0.299401713904416	20	0	NA
AGER	ENSG00000204305	chr6:31563051-31563662	test	221	34423	TRUE	0.668	0.0405101371264283	0.990528511067178	0.393369591914196	14	34630	0.828987892038648	TRUE	1	0.6535842	0.984115099552733	-0.291299177044376	20	0	NA
AGER	ENSG00000204305	chr6:31567593-31567936	test	231	34413	TRUE	0.316	0.0893545054068285	0.950200218596932	1	28	34616	0.542416838019049	TRUE	1	0.7818654	1	0.249859136538185	20	0	NA
AGER	ENSG00000204305	chr6:31568100-31568377	test	194	34450	TRUE	0.916	-0.0289549852594031	0.996768275175061	1	11	34633	0.897513598727261	TRUE	1	0.5874721	0.967446179783284	-0.400535727635742	18	0	NA
AGER	ENSG00000204305	chr6:31570582-31572581	test	247	34397	TRUE	0.248	0.106803909268606	0.939594409874528	0.236002410357559	5	34639	-1.4797423862067	TRUE	0.958312985571587	0.1326381	0.696182091441076	-0.315207126505055	20	0	NA
AGER	ENSG00000204305	chr6:31571859-31572562	test	270	34374	TRUE	0.056	0.149850759887767	0.818040511307768	0.0402328296264505	28	34616	0.839871944397209	TRUE	0.626969549373656	0.1700791	0.748797550655882	0.267546781803702	20	0	NA
AGER	ENSG00000204305	chr6:31573932-31575931	test	255	34389	TRUE	0.336	-0.0919723846532681	0.952902260232132	1	12	34632	-0.710287536095283	TRUE	1	0.6557432	0.984115099552733	-0.28654853672908	20	0	NA
AGER	ENSG00000204305	chr6:31574156-31574793	test	262	34382	TRUE	0.464	0.0683910505690939	0.974480024880545	1	18	34626	0.739900551299756	TRUE	1	0.88408	1	0.180078009572917	19	0	NA
AGER	ENSG00000204305	chr6:31578384-31578819	test	238	34406	TRUE	0.896	-0.0207446078134281	0.996532391879965	0.48	13	34631	-0.861986155838724	TRUE	1	0.71588	1	-0.280963779138635	20	0	NA
AGER	ENSG00000204305	chr6:31580307-31582306	test	270	34374	TRUE	0.592	-0.0588678632332513	0.986303734439834	0.125297286295445	11	34633	-1.09049424018436	TRUE	0.814365324766349	0.3839931	0.898266282484901	-0.281236726568183	20	0	NA
AGER	ENSG00000204305	chr6:31580665-31581864	test	288	34356	TRUE	0.984	0.0051735812330258	1	0.456	19	34625	-0.700599576854792	TRUE	1	0.0757234	0.606580616883117	-0.282288888983081	19	0	NA
AGER	ENSG00000204305	chr6:31585583-31585819	test	221	34423	TRUE	0.652	-0.0433826242081596	0.990528511067178	0.836	5	34639	-1.13423342575594	TRUE	1	0.8360472	1	-0.26918967157252	19	0	NA
AGER	ENSG00000204305	chr6:31589309-31589721	test	219	34425	TRUE	0.488	0.0581654889007415	0.975382843612098	1	21	34623	0.504023845158744	TRUE	1	0.4921808	0.936507852807703	-0.262151428467413	20	0	NA
AGER	ENSG00000204305	chr6:31592513-31593395	test	215	34429	TRUE	0.66	0.0351098431630801	0.990528511067178	0.172752937921217	21	34623	0.83203226953606	TRUE	0.875652462510668	0.1447536	0.714260410606522	0.293772910851269	19	0	NA
AGER	ENSG00000204305	chr6:31596984-31597323	test	172	34472	TRUE	0.68	0.0397909786585089	0.990528511067178	1	13	34631	0.596367593921367	TRUE	1	0.7441387	1	-0.208823741925018	14	0	NA
AGER	ENSG00000204305	chr6:31598439-31599041	test	231	34413	TRUE	0.968	-0.0176312079219048	0.999920776784729	1	12	34632	0.647092185593386	TRUE	1	0.4636048	0.927500181483376	-0.329966554764371	20	0	NA
AGER	ENSG00000204305	chr6:31609362-31610490	test	232	34412	TRUE	0.484	-0.074606108692354	0.975366359196961	0.64	24	34620	0.643250128696185	TRUE	1	0.4713107	0.927500181483376	-0.354733640541609	20	0	NA
AGER	ENSG00000204305	chr6:31613382-31615931	test	233	34411	TRUE	0.824	0.0238899086035822	0.995552186854475	1	15	34629	0.667205766396427	TRUE	1	0.9882686	1	-0.140308710702773	20	0	NA
AGER	ENSG00000204305	chr6:31618257-31620457	test	221	34423	TRUE	0.968	-0.0103416864008574	0.999920776784729	0.270094155522817	18	34626	0.822521655683337	TRUE	0.998501873799542	0.5324206	0.950026089869758	-0.308869154604598	20	0	NA
AGER	ENSG00000204305	chr6:31619900-31621361	test	174	34470	TRUE	0.304	0.10545540595127	0.949158253120928	0.0938490418932389	9	34635	1.44412120342956	TRUE	0.757957571324067	0.2657214	0.834630775075104	0.359301382413113	19	0	NA
AGER	ENSG00000204305	chr6:31628282-31630281	test	250	34394	TRUE	0.74	-0.0305697446773001	0.993151209640992	1	19	34625	0.602321168682301	TRUE	1	0.8384382	1	-0.278944797435109	20	0	NA
AGER	ENSG00000204305	chr6:31631181-31632983	test	194	34450	TRUE	0.28	-0.106587514046228	0.947030325107003	1	18	34626	-0.505564466181894	TRUE	1	0.7835256	1	-0.265036861088848	18	0	NA
AGER	ENSG00000204305	chr6:31637209-31638951	test	230	34414	TRUE	0.424	0.0693504732836989	0.967711669636822	1	11	34633	0.750320842190347	TRUE	1	0.8257675	1	0.222744005702102	20	0	NA
AGER	ENSG00000204305	chr6:31638882-31641381	test	248	34396	TRUE	0.204	0.10359626122073	0.931251474926254	1	28	34616	0.383588433504215	TRUE	1	0.1011228	0.647918302404274	0.276301769752312	20	0	NA
AGER	ENSG00000204305	chr6:31639340-31639728	test	270	34374	TRUE	0.484	0.0628559401335167	0.975366359196961	0.76	18	34626	0.688018057265047	TRUE	1	0.7710704	1	0.166649448832193	19	0	NA
AGER	ENSG00000204305	chr6:31643943-31644721	test	218	34426	TRUE	0.916	0.00458317841480893	0.996768275175061	1	6	34638	-1.00095836666294	TRUE	1	0.6396925	0.98053255830494	-0.278630354947804	20	0	NA
AGER	ENSG00000204305	chr6:31644432-31646581	test	238	34406	TRUE	0.14	-0.13714648353807	0.909430695233931	0.532	6	34638	-1.24501248405395	TRUE	1	0.3911336	0.90159728797153	-0.400873044107813	19	0	NA
AGER	ENSG00000204305	chr6:31650807-31653131	test	275	34369	TRUE	0.424	0.0644245596050701	0.967711669636822	0.836	18	34626	0.664619145452412	TRUE	1	0.6272031	0.978072539547764	0.201730237904428	19	0	NA
AGER	ENSG00000204305	chr6:31651695-31653469	test	287	34357	TRUE	0.808	0.010114840508288	0.995225230901885	1	29	34615	0.551529858908395	TRUE	1	0.2371282	0.813821272434755	-0.321206113537399	19	0	NA
AGER	ENSG00000204305	chr6:31658396-31658559	test	214	34430	TRUE	0.9	-0.00161035826156963	0.996532391879965	0.684	23	34621	0.64340520942933	TRUE	1	0.3489667	0.881290692741629	-0.392904782452572	19	0	NA
AGER	ENSG00000204305	chr6:31659112-31659495	test	251	34393	TRUE	0.096	-0.162618303070231	0.86973728503476	1	6	34638	-0.888441831724926	TRUE	1	0.6123299	0.974645553633468	-0.392908100620894	20	0	NA
AGER	ENSG00000204305	chr6:31659583-31660191	test	252	34392	TRUE	0.408	-0.0857486274351604	0.96597972843756	0.532	18	34626	0.74659342284214	TRUE	1	0.2459768	0.824204283706995	-0.413965583665735	19	0	NA
AGER	ENSG00000204305	chr6:31660259-31661159	test	201	34443	TRUE	0.86	0.0151355034917722	0.99637930820344	1	14	34630	0.564794367118818	TRUE	1	0.8172372	1	-0.228951817310211	20	0	NA
AGER	ENSG00000204305	chr6:31663939-31664258	test	229	34415	TRUE	0.504	-0.0614168729665461	0.977713405238829	0.64	37	34607	0.507421782239408	TRUE	1	0.8060204	1	-0.254441499418534	20	0	NA
AGER	ENSG00000204305	chr6:31664701-31666410	test	234	34410	TRUE	0.368	0.0765703000390663	0.96062018554962	0.432	18	34626	0.886206393908045	TRUE	1	0.2250175	0.802450499328052	-0.342928439169664	18	0	NA
AGER	ENSG00000204305	chr6:31665807-31669106	test	243	34401	TRUE	0.076	0.163255366693282	0.85341738473167	0.72	6	34638	-1.18260539806919	TRUE	1	0.3332293	0.874433965986774	0.312319273774057	20	0	NA
AGER	ENSG00000204305	chr6:31666094-31666177	test	60	34584	TRUE	0.716	0.039976834769277	0.991170092621927	0.16663618870949	10	34634	1.01828143358103	TRUE	0.866051902563286	0.3447165	0.881290692741629	0.338265865915904	7	0	NA
AGER	ENSG00000204305	chr6:31674960-31675298	test	240	34404	TRUE	0.428	0.0580778389945666	0.968862924361553	0.171527457223862	20	34624	0.769697211584452	TRUE	0.873785881309922	0.4662669	0.927500181483376	-0.195695904503632	20	0	NA
AGER	ENSG00000204305	chr6:31676763-31677222	test	213	34431	TRUE	0.24	-0.112927170823371	0.938730977831604	0.0329006613416921	3	34641	-2.22134222380871	TRUE	0.600501980599013	0.145207	0.715658405248346	-0.384812509343091	20	0	NA
AGER	ENSG00000204305	chr6:31680584-31681602	test	209	34435	TRUE	0.688	-0.0382571656244091	0.990528511067178	1	15	34629	0.646461601484804	TRUE	1	0.9183746	1	-0.279438744275772	20	0	NA
AGER	ENSG00000204305	chr6:31682877-31683871	test	220	34424	TRUE	0.204	0.115634349781475	0.931251474926254	0.0906786607227467	6	34638	-1.51758719890261	TRUE	0.757409326565896	0.2217937	0.802152926572099	-0.327667722321145	20	0	NA
AGER	ENSG00000204305	chr6:31686527-31686872	test	177	34467	TRUE	0.092	-0.179658562071593	0.864716183727698	0.792	12	34632	0.931698109782138	TRUE	1	0.7208349	1	-0.246912194414232	18	0	NA
AGER	ENSG00000204305	chr6:31687457-31687620	test	266	34378	TRUE	0.468	0.0604108929046037	0.974532069970846	0.8	8	34636	-0.890176624685776	TRUE	1	0.0907024	0.628489463341167	-0.35507485865475	20	0	NA
AGER	ENSG00000204305	chr6:31689418-31689982	test	214	34430	TRUE	0.032	-0.19566792346653	0.766277240490006	0.76	10	34634	-0.883506332565978	TRUE	1	0.6202005	0.974645553633468	-0.386298584786222	19	0	NA
AGER	ENSG00000204305	chr6:31690204-31691207	test	210	34434	TRUE	0.284	-0.0971929921215304	0.947657517631732	0.88	5	34639	-1.25947133193967	TRUE	1	0.160688	0.734097601693122	-0.463905105444772	20	0	NA
AGER	ENSG00000204305	chr6:31690757-31692756	test	217	34427	TRUE	0.488	-0.0766843504674228	0.975382843612098	0.96	9	34635	0.852803738319148	TRUE	1	0.572802	0.961291993338678	-0.325839468058532	20	0	NA
AGER	ENSG00000204305	chr6:31691466-31692043	test	269	34375	TRUE	0.216	0.0958313418689802	0.933125107063324	0.278313124150289	11	34633	1.0479957262087	TRUE	1	0.4713107	0.927500181483376	0.235254043299233	20	0	NA
AGER	ENSG00000204305	chr6:31702534-31703582	test	244	34400	TRUE	0.668	0.035442216126905	0.990528511067178	1	4	34640	-1.10157444292745	TRUE	1	0.4180059	0.907023175673956	-0.233909889640521	20	0	NA
AGER	ENSG00000204305	chr6:31706742-31706917	test	251	34393	TRUE	0.644	0.0362939296043181	0.990528511067178	0.72	14	34630	0.839265855709163	TRUE	1	0.4895663	0.934732861261314	-0.193872952858674	20	0	NA
AGER	ENSG00000204305	chr6:31710646-31710912	test	244	34400	TRUE	0.312	0.0961987021232917	0.950200218596932	0.48	7	34637	-1.16319305250954	TRUE	1	0.3584182	0.881290692741629	-0.340116019789792	20	0	NA
AGER	ENSG00000204305	chr6:31711205-31712020	test	214	34430	TRUE	0.824	-0.035067549710849	0.995552186854475	1	7	34637	-1.06082936678149	TRUE	1	0.3372388	0.874433965986774	-0.40513419163916	20	0	NA
AGER	ENSG00000204305	chr6:31713909-31714678	test	210	34434	TRUE	0.24	0.112866417575016	0.938730977831604	1	16	34628	0.48173480798439	TRUE	1	0.9341999	1	0.200864716354394	18	0	NA
AGER	ENSG00000204305	chr6:31717532-31717882	test	209	34435	TRUE	0.532	-0.0622247054757947	0.981776651511764	0.64	3	34641	-1.76438221615201	TRUE	1	0.1326381	0.696182091441076	-0.48828206402717	20	0	NA
AGER	ENSG00000204305	chr6:31718391-31718642	test	249	34395	TRUE	0.816	0.013270600371114	0.995552186854475	0.56	14	34630	-0.825392827348569	TRUE	1	0.1492136	0.719192836068249	-0.403511033678331	20	0	NA
AGER	ENSG00000204305	chr6:31723308-31723688	test	227	34417	TRUE	0.404	0.0640423718041805	0.965122660320319	1	13	34631	0.526574286872601	TRUE	1	0.489483	0.934732861261314	0.223905406717285	18	0	NA
AGER	ENSG00000204305	chr6:31727307-31729306	test	255	34389	TRUE	0.34	0.0865869371809751	0.953687032701458	1	11	34633	-0.621815046653169	TRUE	1	0.8669831	1	0.171018346011379	20	0	NA
AGER	ENSG00000204305	chr6:31728778-31730584	test	203	34441	TRUE	0.064	-0.195142349723884	0.832425844860795	0.64	6	34638	-1.16711324670197	TRUE	1	0.6900598	0.99381502342711	-0.374333959682416	20	0	NA
AGER	ENSG00000204305	chr6:31734684-31735403	test	245	34399	TRUE	0.488	-0.0675470816025072	0.975382843612098	1	8	34636	-0.639831504830383	TRUE	1	0.9984234	1	-0.205752164121241	19	0	NA
AGER	ENSG00000204305	chr6:31736254-31736691	test	282	34362	TRUE	0.096	0.131038846370043	0.86973728503476	0.48	16	34628	0.814527747877804	TRUE	1	0.71588	1	0.253201334924548	20	0	NA
AGER	ENSG00000204305	chr6:31736414-31736521	test	102	34542	TRUE	0.216	-0.19104601004391	0.933125107063324	0.88	9	34635	-0.856432166391476	TRUE	1	0.5807706	0.967446179783284	-0.36414441105887	10	0	NA
AGER	ENSG00000204305	chr6:31737471-31737868	test	229	34415	TRUE	0.14	-0.151064959060543	0.909430695233931	0.48	3	34641	-1.49674842750966	TRUE	1	0.2599965	0.831642136958453	-0.490561482556669	20	0	NA
AGER	ENSG00000204305	chr6:31737959-31738266	test	223	34421	TRUE	0.96	-0.0212158161278246	0.999858748621137	1	14	34630	0.638149490269454	TRUE	1	0.4664855	0.927500181483376	-0.319327377931673	20	0	NA
AGER	ENSG00000204305	chr6:31738650-31738862	test	240	34404	TRUE	0.376	0.0775070280989194	0.960871641380259	1	26	34618	0.450296044551672	TRUE	1	0.6990266	0.997356960210457	-0.193574618998831	18	0	NA
AGER	ENSG00000204305	chr6:31739606-31740673	test	235	34409	TRUE	0.24	-0.123568595979032	0.938730977831604	1	21	34623	0.564374746044852	TRUE	1	0.6610148	0.986404194358927	-0.325492198621237	20	0	NA
AGER	ENSG00000204305	chr6:31739907-31743157	test	263	34381	TRUE	0.212	-0.123128666121949	0.932581546843539	0.56	22	34622	0.605712400377766	TRUE	1	0.376958	0.891792867570233	-0.363998967974392	20	0	NA
AGER	ENSG00000204305	chr6:31745203-31745428	test	277	34367	TRUE	0.628	0.0501959854317229	0.989286298309942	1	18	34626	0.672694623768903	TRUE	1	0.1574772	0.729881800572574	-0.370071100405925	20	0	NA
AGER	ENSG00000204305	chr6:31747177-31747395	test	245	34399	TRUE	0.44	-0.072372194486451	0.971195435770956	0.0886000943767207	6	34638	-1.43761923386554	TRUE	0.748125850270703	0.3046283	0.852143388829374	-0.400428898848337	20	0	NA
AGER	ENSG00000204305	chr6:31749537-31749955	test	172	34472	TRUE	0.68	-0.0567288155238042	0.990528511067178	1	7	34637	-0.93820181191879	TRUE	1	0.3564831	0.881290692741629	-0.444081807717178	19	0	NA
AGER	ENSG00000204305	chr6:31750303-31751126	test	249	34395	TRUE	0.472	-0.065705339831915	0.975016880335938	0.0313074999654668	21	34623	1.0869478324776	TRUE	0.59393981083405	0.1395714	0.707725684848485	-0.226133078103287	20	0	NA
AGER	ENSG00000204305	chr6:31752860-31753761	test	262	34382	TRUE	0.208	0.106575950612409	0.931760221927391	0.285855136440205	22	34622	0.829015433638786	TRUE	1	0.077503	0.610948176993305	0.371215330579495	19	0	NA
AGER	ENSG00000204305	chr6:31762532-31764531	test	244	34400	TRUE	0.244	0.116631210208731	0.939437308868502	0.099316682830283	25	34619	0.862146553427266	TRUE	0.768226243126434	0.1342965	0.70090044705029	0.354768260767531	19	0	NA
AGER	ENSG00000204305	chr6:31762763-31764032	test	230	34414	TRUE	0.092	-0.155391566721407	0.864716183727698	1	28	34616	0.395795649737336	TRUE	1	0.7462261	1	-0.341852543571471	20	0	NA
AGER	ENSG00000204305	chr6:31764314-31764571	test	238	34406	TRUE	0.5	-0.0772232263813533	0.977713405238829	0.684	10	34634	-0.866756500883986	TRUE	1	0.3791096	0.893716034830724	-0.364685046005829	19	0	NA
AGER	ENSG00000204305	chr6:31765928-31766802	test	233	34411	TRUE	0.436	0.0781494945652543	0.970789724528641	0.420592748995847	6	34638	-1.18514432639581	TRUE	1	0.2705389	0.835280745347176	-0.305222462993388	20	0	NA
AGER	ENSG00000204305	chr6:31769615-31770257	test	236	34408	TRUE	0.516	-0.0619381043634131	0.980356446786198	0.304353918096384	31	34613	0.650218710786349	TRUE	1	0.4101118	0.907023175673956	-0.3570304146336	20	0	NA
AGER	ENSG00000204305	chr6:31770470-31770715	test	187	34457	TRUE	0.412	-0.0890317503304594	0.96673001231955	0.112275148257728	13	34631	1.04785633115555	TRUE	0.789694151284235	0.1081688	0.661016811399453	-0.476161836764441	20	0	NA
AGER	ENSG00000204305	chr6:31772888-31773174	test	196	34448	TRUE	0.54	-0.0858096634208905	0.982914063074322	0.208302809751184	9	34635	-1.1413550101602	TRUE	0.918574964512576	0.5212894	0.947103827996993	-0.315892115265704	20	0	NA
AGER	ENSG00000204305	chr6:31775257-31778081	test	288	34356	TRUE	0.044	0.158824529188737	0.791946692512721	1	14	34630	0.811858963189639	TRUE	1	0.6530107	0.984115099552733	0.248386609944978	20	0	NA
AGER	ENSG00000204305	chr6:31776485-31778192	test	243	34401	TRUE	0.82	-0.0133031047416345	0.995552186854475	0.988	10	34634	-0.785121667531329	TRUE	1	0.8431513	1	-0.261463926777085	19	0	NA
AGER	ENSG00000204305	chr6:31791353-31791641	test	242	34402	TRUE	0.832	-0.0147329460189058	0.995635306822513	1	8	34636	-0.641953348819262	TRUE	1	0.9296672	1	-0.225959567992869	20	0	NA
AGER	ENSG00000204305	chr6:31794259-31796391	test	127	34517	TRUE	0.00992997053082455	0.323518950923019	0.575806511319421	0.512	7	34637	1.34827754557536	TRUE	1	0.2622066	0.833782224542107	0.503758160111506	16	0	NA
AGER	ENSG00000204305	chr6:31806092-31807536	test	113	34531	TRUE	0.752	0.0331488239387987	0.993513659647126	0.624	3	34641	-1.57955383006793	TRUE	1	0.4402515	0.921249853749058	-0.350869200844651	13	0	NA
AGER	ENSG00000204305	chr6:31814206-31817021	test	214	34430	TRUE	0.232	-0.107938468476501	0.936230347150541	1	14	34630	0.681243337370431	TRUE	1	0.2243444	0.802450499328052	-0.446737183158806	19	0	NA
AGER	ENSG00000204305	chr6:31817239-31817580	test	211	34433	TRUE	0.408	-0.0857563511121708	0.96597972843756	0.64	15	34629	0.885088447543694	TRUE	1	0.8419694	1	-0.284119634243179	20	0	NA
AGER	ENSG00000204305	chr6:31821242-31822577	test	256	34388	TRUE	0.436	-0.0744256822703235	0.970789724528641	1	33	34611	0.451360566493299	TRUE	1	0.8810733	1	-0.290844735469781	20	0	NA
AGER	ENSG00000204305	chr6:31821432-31823431	test	269	34375	TRUE	0.14	0.117120007833727	0.909430695233931	0.109043864710356	30	34614	0.746432601498203	TRUE	0.785959178388299	0.1317828	0.696182091441076	-0.337851278382966	20	0	NA
AGER	ENSG00000204305	chr6:31826877-31828644	test	264	34380	TRUE	0.22	0.098398822067757	0.933125107063324	0.243355617780849	28	34616	0.671335959469898	TRUE	0.96587540428121	0.1487793	0.719192836068249	-0.290924920567262	20	0	NA
AGER	ENSG00000204305	chr6:31829433-31829741	test	30	34614	TRUE	0.916	-0.0034444721539888	0.996768275175061	1	17	34627	0.217984315276301	TRUE	1	0.3996269	0.907023175673956	-0.138405245913861	2	0	NA
AGER	ENSG00000204305	chr6:31834234-31835425	test	244	34400	TRUE	0.388	0.0715258848742883	0.962497595511622	1	11	34633	0.681169699320869	TRUE	1	0.6793657	0.993212868283102	0.230906431107954	20	0	NA
AGER	ENSG00000204305	chr6:31840063-31840910	test	169	34475	TRUE	0.652	-0.0621208139759526	0.990528511067178	1	18	34626	0.527992386918669	TRUE	1	0.4253766	0.912257844178037	-0.447332404564357	20	0	NA
AGER	ENSG00000204305	chr6:31841008-31842456	test	190	34454	TRUE	0.688	-0.0568185531153538	0.990528511067178	0.202008093632922	8	34636	0.996631142618833	TRUE	0.912311885590401	0.107289	0.661016811399453	-0.50501587977753	19	0	NA
AGER	ENSG00000204305	chr6:31851673-31852487	test	244	34400	TRUE	0.372	-0.0764793939666872	0.960871641380259	1	8	34636	-0.896661936239596	TRUE	1	0.8696017	1	-0.264611799495938	20	0	NA
AGER	ENSG00000204305	chr6:31852624-31853075	test	98	34546	TRUE	0.068	-0.249387612834476	0.837801957206834	0.52	5	34639	-1.27686785945598	TRUE	1	0.4972214	0.941149286741743	-0.435816566119872	10	0	NA
AGER	ENSG00000204305	chr6:31855366-31855668	test	112	34532	TRUE	0.208	-0.195804230325255	0.931760221927391	0.912	4	34640	-1.24409622236482	TRUE	1	0.6519397	0.984115099552733	-0.441492010903273	12	0	NA
AGER	ENSG00000204305	chr6:31862357-31865881	test	281	34363	TRUE	0.7	0.0262274173460164	0.991085255540479	0.56	16	34628	-0.746420517572315	TRUE	1	0.0981042	0.643439310969286	-0.478649279265616	20	0	NA
AGER	ENSG00000204305	chr6:31862478-31864168	test	229	34415	TRUE	0.884	0.0101105606991712	0.996532391879965	0.236948337312938	21	34623	0.749168483604143	TRUE	0.958312985571587	0.5616731	0.960147296903951	-0.167060151079782	19	0	NA
AGER	ENSG00000204305	chr6:31870397-31871573	test	204	34440	TRUE	0.312	-0.0985969042047796	0.950200218596932	0.748	20	34624	0.76004367093806	TRUE	1	0.5877708	0.967446179783284	-0.340025585875979	17	0	NA
AGER	ENSG00000204305	chr6:31874908-31875284	test	224	34420	TRUE	0.624	0.0482813115826652	0.98893415831022	0.0997998305852932	6	34638	-1.49048472939784	TRUE	0.768226243126434	0.0644065	0.574337114706692	-0.31448919988405	20	0	NA
AGER	ENSG00000204305	chr6:31877029-31879215	test	257	34387	TRUE	0.54	-0.0548570852368968	0.982914063074322	0.0494176404582969	7	34637	-1.47563402772629	TRUE	0.659927357079519	0.0135396	0.357784146671887	-0.527747364266339	20	0	NA
AGER	ENSG00000204305	chr6:31882412-31882682	test	204	34440	TRUE	0.84	-0.0198089712629228	0.995635306822513	1	7	34637	-0.624655832020027	TRUE	1	0.8838408	1	-0.218827579993538	19	0	NA
AGER	ENSG00000204305	chr6:31888461-31889457	test	230	34414	TRUE	0.756	-0.0326348920240407	0.994165563148391	1	13	34631	-0.646305048661727	TRUE	1	0.6781868	0.993212868283102	-0.208965616625496	19	0	NA
AGER	ENSG00000204305	chr6:31896953-31898663	test	173	34471	TRUE	0.356	-0.104060758871068	0.955935220330405	0.684	8	34636	0.900688360385565	TRUE	1	0.5465449	0.958393858502517	-0.334965467851235	19	0	NA
AGER	ENSG00000204305	chr6:31898032-31900031	test	233	34411	TRUE	0.252	-0.108370692309854	0.940785646077298	1	20	34624	0.729423691799045	TRUE	1	0.8281678	1	-0.256872580521901	19	0	NA
AGER	ENSG00000204305	chr6:31898742-31899032	test	207	34437	TRUE	0.044	-0.214399131994677	0.791946692512721	0.684	7	34637	-0.93877430966334	TRUE	1	0.6999504	0.997356960210457	-0.451760621536544	19	0	NA
AGER	ENSG00000204305	chr6:31901422-31902703	test	236	34408	TRUE	0.532	0.0458622642482274	0.981776651511764	1	12	34632	0.851786535885307	TRUE	1	0.7699083	1	-0.223982565069877	20	0	NA
AGER	ENSG00000204305	chr6:31907333-31907885	test	43	34601	TRUE	0.552	-0.146878036918725	0.983994949013628	0.208	3	34641	-1.54435419462733	TRUE	0.918052344601963	0.1138701	0.673424103449535	-0.809169275557012	4	0	NA
AGER	ENSG00000204305	chr6:31908818-31909158	test	161	34483	TRUE	0.372	-0.11048670313098	0.960871641380259	0.432	14	34630	0.939373802573618	TRUE	1	0.0322689	0.469188086246673	-0.66889835344835	18	0	NA
AGER	ENSG00000204305	chr6:31911491-31911673	test	26	34618	TRUE	0.668	-0.152698887447031	0.990528511067178	1	8	34636	-0.384199455187046	TRUE	1	0.920015	1	-0.197913247962595	3	0	NA
AGER	ENSG00000204305	chr6:31919609-31920093	test	225	34419	TRUE	0.164	-0.141182414679802	0.915808449857164	1	8	34636	-0.881419832133893	TRUE	1	0.7824576	1	-0.31082628892371	19	0	NA
AGER	ENSG00000204305	chr6:31923019-31923477	test	242	34402	TRUE	0.748	0.0274083566071033	0.993210610989954	1	25	34619	0.486015109281895	TRUE	1	0.7770668	1	-0.218929485426152	19	0	NA
AGER	ENSG00000204305	chr6:31927370-31928524	test	246	34398	TRUE	0.656	0.0298404356284427	0.990528511067178	0.64	37	34607	0.477456746896962	TRUE	1	0.6396925	0.98053255830494	-0.276884217291274	20	0	NA
AGER	ENSG00000204305	chr6:31928642-31929979	test	265	34379	TRUE	0.032	0.185818874774278	0.766277240490006	0.17504289487874	17	34627	0.935642157195841	TRUE	0.876674252800924	0.0353541	0.484528607142857	0.328301139863711	19	0	NA
AGER	ENSG00000204305	chr6:31933313-31934377	test	262	34382	TRUE	0.98	-0.015733437989855	1	0.406784863509718	24	34620	0.654390795156192	TRUE	1	0.6349165	0.98053255830494	-0.266438742201957	19	0	NA
AGER	ENSG00000204305	chr6:31933757-31937257	test	224	34420	TRUE	0.9	-0.0293784720295509	0.996532391879965	1	5	34639	-1.04076737506138	TRUE	1	0.9520603	1	-0.255007451144809	20	0	NA
AGER	ENSG00000204305	chr6:31937857-31939856	test	226	34418	TRUE	0.208	0.122307240780132	0.931760221927391	0.209865915221181	21	34623	0.880464835868632	TRUE	0.922703302185704	0.3584182	0.881290692741629	0.258400731483982	20	0	NA
AGER	ENSG00000204305	chr6:31940351-31941119	test	246	34398	TRUE	0.568	0.0441547506708209	0.98493377220627	1	5	34639	-0.788512999628087	TRUE	1	0.946618	1	-0.171452792114726	20	0	NA
AGER	ENSG00000204305	chr6:31945607-31951356	test	226	34418	TRUE	0.46	-0.0790728251220671	0.974232600575942	0.0273208291158406	6	34638	-1.60399564601539	TRUE	0.580275964931291	0.125116	0.687506315485787	-0.43584502402333	20	0	NA
AGER	ENSG00000204305	chr6:31945771-31946245	test	241	34403	TRUE	0.64	-0.0532725165909707	0.990124547007123	1	14	34630	0.500584314666239	TRUE	1	0.7953078	1	-0.256153482320852	18	0	NA
AGER	ENSG00000204305	chr6:31948750-31949416	test	178	34466	TRUE	0.0103604027039068	-0.266513038349455	0.590836485131538	1	6	34638	-1.08042232623433	TRUE	1	0.8484036	1	-0.417070934465137	20	0	NA
AGER	ENSG00000204305	chr6:31952224-31952653	test	229	34415	TRUE	0.84	-0.0380964997334576	0.995635306822513	0.119294555487034	3	34641	-1.97621355814195	TRUE	0.800222428174235	0.1680812	0.746748240230516	-0.544769006758644	20	0	NA
AGER	ENSG00000204305	chr6:31952857-31954856	test	182	34462	TRUE	0.236	-0.124207928265535	0.937650620453573	0.72	7	34637	-0.935338470566825	TRUE	1	0.2663875	0.834729338529852	-0.380655800399193	18	0	NA
AGER	ENSG00000204305	chr6:31958452-31959632	test	168	34476	TRUE	0.756	0.0358472975860256	0.994165563148391	0.408	18	34626	0.81247324034027	TRUE	1	0.5482451	0.958713373370708	0.291051280725765	17	0	NA
AGER	ENSG00000204305	chr6:31969629-31970067	test	239	34405	TRUE	0.824	-0.0236249199410334	0.995552186854475	0.64	21	34623	0.709851736639152	TRUE	1	0.5590134	0.958977216687383	-0.280859010097073	20	0	NA
AGER	ENSG00000204305	chr6:31971319-31972880	test	191	34453	TRUE	0.288	-0.123424070538408	0.948646534521751	0.410706954006285	8	34636	-1.11005321274911	TRUE	1	0.7231686	1	-0.331408089842073	20	0	NA
AGER	ENSG00000204305	chr6:31972971-31973326	test	224	34420	TRUE	0.312	-0.0999418588138399	0.950200218596932	1	3	34641	-1.40070295848245	TRUE	1	0.5590134	0.958977216687383	-0.421825136768892	20	0	NA
AGER	ENSG00000204305	chr6:31978820-31980627	test	205	34439	TRUE	0.584	-0.0550148170261142	0.985956270739579	0.76	4	34640	-1.34328999602276	TRUE	1	0.6305855	0.979713917828267	-0.383054702610333	19	0	NA
AGER	ENSG00000204305	chr6:31981726-31982144	test	190	34454	TRUE	0.856	0.0201050095680668	0.996310498276402	0.532	3	34641	-1.53541760298427	TRUE	1	0.6927964	0.995331148975973	-0.375943047193839	19	0	NA
AGER	ENSG00000204305	chr6:31982300-31983140	test	258	34386	TRUE	0.4	0.0675405356555103	0.964343903151472	1	28	34616	0.477272849152872	TRUE	1	0.8961766	1	0.154904194474516	20	0	NA
AGER	ENSG00000204305	chr6:31983861-31984064	test	214	34430	TRUE	0.204	-0.11558510398291	0.931251474926254	1	5	34639	-0.877268585282295	TRUE	1	0.5398487	0.954317749422652	-0.335591834126343	20	0	NA
AGER	ENSG00000204305	chr6:31989275-31989852	test	234	34410	TRUE	0.856	0.0113184588291357	0.996310498276402	0.72	21	34623	0.579920917746698	TRUE	1	0.8688678	1	-0.210111088115316	20	0	NA
AGER	ENSG00000204305	chr6:31997498-31998270	test	220	34424	TRUE	0.264	0.0997920947166504	0.944386419455815	0.48	17	34627	0.945552319722749	TRUE	1	0.1381932	0.70282849647373	-0.420643489314849	20	0	NA
AGER	ENSG00000204305	chr6:32002562-32003711	test	246	34398	TRUE	0.228	0.106594629903327	0.93491956941761	1	9	34635	0.795286098489399	TRUE	1	0.2519109	0.828588280282405	0.290445996739123	20	0	NA
AGER	ENSG00000204305	chr6:32011727-32012212	test	226	34418	TRUE	0.816	0.0186525602758647	0.995552186854475	1	6	34638	-0.914911588049022	TRUE	1	0.1805406	0.758745924632376	-0.331304744328954	19	0	NA
AGER	ENSG00000204305	chr6:32012313-32013264	test	250	34394	TRUE	0.328	0.0893390047524223	0.952022819631135	0.143020853564746	23	34621	0.832649580730765	TRUE	0.8330796706527	0.4175865	0.907023175673956	0.252773439172537	20	0	NA
AGER	ENSG00000204305	chr6:32044972-32047303	test	224	34420	TRUE	0.412	0.0725028810179458	0.96673001231955	0.96	17	34627	0.630774449907949	TRUE	1	0.6817993	0.99381502342711	-0.221253857825094	20	0	NA
AGER	ENSG00000204305	chr6:32048173-32048746	test	239	34405	TRUE	0.324	-0.0915980896543016	0.952022819631135	0.0801440919249813	10	34634	-1.19472481166178	TRUE	0.73228093193165	0.2838929	0.84872880567345	-0.296840600566329	20	0	NA
AGER	ENSG00000204305	chr6:32055182-32057181	test	247	34397	TRUE	0.792	-0.0284250132030661	0.994728823539308	0.912	8	34636	-0.999401955620159	TRUE	1	0.7479741	1	-0.275205417376001	19	0	NA
AGER	ENSG00000204305	chr6:32061096-32061628	test	234	34410	TRUE	0.68	0.0333745113531392	0.990528511067178	1	5	34639	-0.987537001392624	TRUE	1	0.9607966	1	-0.196355881647798	20	0	NA
AGER	ENSG00000204305	chr6:32063032-32065131	test	239	34405	TRUE	0.616	0.0265880411388397	0.987506388121547	1	5	34639	-0.920870072140529	TRUE	1	0.7368276	1	-0.188911718450787	20	0	NA
AGER	ENSG00000204305	chr6:32067157-32069156	test	234	34410	TRUE	0.08	-0.171767899123286	0.857624476836484	1	9	34635	-0.596858391936733	TRUE	1	0.9917721	1	-0.252922273805462	20	0	NA
AGER	ENSG00000204305	chr6:32069521-32070330	test	203	34441	TRUE	0.0128675517295606	-0.258347844863579	0.648879452942827	0.0648793235515483	8	34636	-1.42844103403123	TRUE	0.702760025830642	0.1753509	0.754147563800544	-0.462950666751149	19	0	NA
AGER	ENSG00000204305	chr6:32071855-32072285	test	256	34388	TRUE	0.728	0.0232547565101964	0.991539257031794	1	20	34624	0.543723956605558	TRUE	1	0.7095762	0.99968599045589	-0.240061270883092	20	0	NA
AGER	ENSG00000204305	chr6:32073209-32073641	test	222	34422	TRUE	0.616	-0.0530400291133839	0.987506388121547	0.912	8	34636	-0.900924879695586	TRUE	1	0.9169409	1	-0.225933089304657	19	0	NA
AGER	ENSG00000204305	chr6:32081168-32081577	test	240	34404	TRUE	0.636	0.0462538226882132	0.989293378565146	0.56	19	34625	0.665971113666891	TRUE	1	0.4165335	0.907023175673956	-0.217260883705606	20	0	NA
AGER	ENSG00000204305	chr6:32085866-32086089	test	245	34399	TRUE	0.132	-0.124320240364601	0.906871254162042	1	18	34626	-0.545610154132632	TRUE	1	0.9304422	1	-0.274114183576622	20	0	NA
AGER	ENSG00000204305	chr6:32087237-32088177	test	244	34400	TRUE	0.268	0.107434931109355	0.945634746793972	1	16	34628	0.57229544205686	TRUE	1	0.499942	0.941149286741743	0.268333093518123	20	0	NA
AGER	ENSG00000204305	chr6:32087832-32091781	test	217	34427	TRUE	0.232	-0.112478347074774	0.936230347150541	0.359482851319899	7	34637	-1.16906993518597	TRUE	1	0.4996622	0.941149286741743	-0.359302692663497	19	0	NA
AGER	ENSG00000204305	chr6:32095446-32097270	test	215	34429	TRUE	0.384	-0.0899497896239945	0.961987926208222	1	13	34631	0.579679967472932	TRUE	1	0.1618335	0.734874509579832	-0.460914295757823	20	0	NA
AGER	ENSG00000204305	chr6:32097157-32099156	test	204	34440	TRUE	0.584	0.0550854492751909	0.985956270739579	0.199748858246105	28	34616	0.711004950470832	TRUE	0.908133431261321	0.0321921	0.469188086246673	-0.489734424017932	20	0	NA
AGER	ENSG00000204305	chr6:32103307-32106706	test	228	34416	TRUE	0.188	0.120367306005031	0.926971656156655	1	30	34614	0.451827823992966	TRUE	1	0.71588	1	0.211425823124534	20	0	NA
AGER	ENSG00000204305	chr6:32103513-32103696	test	226	34418	TRUE	0.78	0.0134785439996654	0.994681110405329	1	9	34635	-0.661578437467714	TRUE	1	0.9176702	1	-0.170195920431773	18	0	NA
AGER	ENSG00000204305	chr6:32108025-32109567	test	265	34379	TRUE	0.316	0.0866371342578431	0.950200218596932	0.48	27	34617	0.716059259127523	TRUE	1	0.1238463	0.68420430779949	-0.299407136356259	20	0	NA
AGER	ENSG00000204305	chr6:32109687-32111103	test	215	34429	TRUE	0.188	-0.138994658365821	0.926971656156655	0.310349387566257	15	34629	-0.863966662182617	TRUE	1	0.3098262	0.856948065587494	-0.400126261520553	20	0	NA
AGER	ENSG00000204305	chr6:32113813-32114430	test	223	34421	TRUE	0.792	-0.029715178274444	0.994728823539308	1	9	34635	-0.877881383363402	TRUE	1	0.8275243	1	-0.296671224661845	20	0	NA
AGER	ENSG00000204305	chr6:32116811-32117036	test	243	34401	TRUE	0.64	-0.0509342784252254	0.990124547007123	0.8	11	34633	-0.925849476149668	TRUE	1	0.3098262	0.856948065587494	-0.338850282111784	20	0	NA
AGER	ENSG00000204305	chr6:32118702-32120068	test	210	34434	TRUE	0.072	-0.180410721608725	0.844502131691142	0.96	5	34639	-1.35173780620121	TRUE	1	0.4895663	0.934732861261314	-0.449651986799629	20	0	NA
AGER	ENSG00000204305	chr6:32127536-32128582	test	184	34460	TRUE	0.336	-0.0970239499654308	0.952902260232132	0.72	22	34622	0.591543314922711	TRUE	1	0.7873485	1	-0.374638972383496	20	0	NA
AGER	ENSG00000204305	chr6:32129256-32129669	test	202	34442	TRUE	0.288	-0.117617087447559	0.948646534521751	0.532	14	34630	-0.782114303947519	TRUE	1	0.547928	0.958634429091597	-0.389422961869171	19	0	NA
AGER	ENSG00000204305	chr6:32129978-32130841	test	130	34514	TRUE	0.268	0.125521841834658	0.945634746793972	0.42	10	34634	1.1992114854136	TRUE	1	0.362962	0.888183605984811	0.546073747747921	15	0	NA
AGER	ENSG00000204305	chr6:32131560-32131874	test	221	34423	TRUE	0.332	0.0848007559830966	0.952173436293436	0.279214274479367	31	34613	0.6648378989657	TRUE	1	0.0813495	0.620851430546737	-0.352834816522267	19	0	NA
AGER	ENSG00000204305	chr6:32146482-32148481	test	178	34466	TRUE	0.38	-0.104963726650574	0.961238889834837	0.532	20	34624	0.815810642286002	TRUE	1	0.3861665	0.898285506196343	-0.400773699207999	19	0	NA
AGER	ENSG00000204305	chr6:32148386-32149177	test	213	34431	TRUE	0.88	-0.0238727420609965	0.996467629079712	0.532	14	34630	0.83165984215753	TRUE	1	0.4648505	0.927500181483376	-0.286703003380721	19	0	NA
AGER	ENSG00000204305	chr6:32152952-32155097	test	248	34396	TRUE	0.636	-0.0483911991004975	0.989293378565146	1	9	34635	-0.718497860184757	TRUE	1	0.9754438	1	-0.211189400492258	20	0	NA
AGER	ENSG00000204305	chr6:32162807-32166231	test	238	34406	TRUE	0.192	-0.120914597603873	0.927485985562854	0.186440828124872	5	34639	-1.45919811385304	TRUE	0.892880871743119	0.4894883	0.934732861261314	-0.372021934230171	20	0	NA
AGER	ENSG00000204305	chr6:32166448-32169512	test	216	34428	TRUE	0.488	0.0627863704057079	0.975382843612098	0.408	8	34636	-1.02408576085925	TRUE	1	0.0213728	0.420029597155824	-0.385603963482797	17	0	NA
AGER	ENSG00000204305	chr6:32175777-32176333	test	238	34406	TRUE	0.344	-0.098802194233774	0.954347861811391	0.96	7	34637	-1.0353626904935	TRUE	1	0.416005	0.907023175673956	-0.348950544532329	20	0	NA
AGER	ENSG00000204305	chr6:32177110-32178719	test	304	34340	TRUE	0.912	0.00624233533105967	0.996532391879965	1	16	34628	0.587991804423992	TRUE	1	0.9595157	1	-0.155831705488664	20	0	NA
AGER	ENSG00000204305	chr6:32184448-32184654	test	211	34433	TRUE	0.024	-0.212818817499707	0.762135580798827	1	12	34632	-0.69703897187026	TRUE	1	0.5957168	0.969060128415452	-0.367018139779891	20	0	NA
AGER	ENSG00000204305	chr6:32185674-32186005	test	155	34489	TRUE	0.576	0.0681651168693445	0.985213594915722	1	9	34635	0.822086131387147	TRUE	1	0.9124939	1	0.197063811146821	18	0	NA
AGER	ENSG00000204305	chr6:32188316-32188540	test	47	34597	TRUE	7.72182714587951e-05	-0.792321051355081	0.0242019005157416	0.0599444760881462	7	34637	-1.22342360480171	TRUE	0.690644171438507	0.0011918	0.127417165798046	-0.8522141657253	8	0	NA
AGER	ENSG00000204305	chr6:32189659-32190569	test	146	34498	TRUE	5.17475521397468e-07	-0.582423631645564	0.000238749063384629	0.143752586446189	10	34634	-1.03072289252127	TRUE	0.8330796706527	0.0279093	0.450929397468983	-0.647109393999002	16	0	NA
AGER	ENSG00000204305	chr6:32195086-32195317	test	219	34425	TRUE	0.268	-0.100385937088957	0.945634746793972	0.124264956402867	18	34626	-0.894733756264694	TRUE	0.811219565339615	0.1368071	0.70282849647373	-0.487776134884268	20	0	NA
AGER	ENSG00000204305	chr6:32195422-32196819	test	210	34434	TRUE	0.06	-0.190592444591579	0.825803224013341	0.38593520451876	5	34639	-1.41491418594092	TRUE	1	0.4507195	0.921249853749058	-0.424379515591228	20	0	NA
AGER	ENSG00000204305	chr6:32203405-32204039	test	296	34348	TRUE	0.032	0.163899355760626	0.766277240490006	0.493202935552034	18	34626	0.803756158270113	TRUE	1	0.0832395	0.622821811558709	0.319008897487794	20	0	NA
AGER	ENSG00000204305	chr6:32204175-32204654	test	212	34432	TRUE	0.176	-0.137237222492211	0.921964456981664	0.0825880548818121	4	34640	-1.82245846821782	TRUE	0.738137251685803	0.2915652	0.84872880567345	-0.46074991643257	19	0	NA
AGER	ENSG00000204305	chr6:32209987-32210755	test	230	34414	TRUE	0.552	0.0472580482294127	0.983994949013628	1	15	34629	0.680826444754562	TRUE	1	0.8060204	1	-0.207527906388078	20	0	NA
AGER	ENSG00000204305	chr6:32212080-32212272	test	188	34456	TRUE	0.856	-0.0266315940976565	0.996310498276402	0.138075661116016	4	34640	-1.64896091678115	TRUE	0.831226518783208	0.3831481	0.898266282484901	-0.318347139153738	16	0	NA
AGER	ENSG00000204305	chr6:32216313-32216731	test	246	34398	TRUE	0.12	0.143057554231353	0.892532291979573	1	30	34614	0.469163079269323	TRUE	1	0.7270536	1	0.240438901777787	19	0	NA
AGER	ENSG00000204305	chr6:32217889-32218482	test	221	34423	TRUE	0.552	-0.0579663180594174	0.983994949013628	1	21	34623	0.471662353376924	TRUE	1	0.919342	1	-0.292808121647474	20	0	NA
AGER	ENSG00000204305	chr6:32228902-32229682	test	224	34420	TRUE	0.64	-0.0564235289517403	0.990124547007123	1	16	34628	0.523498827762934	TRUE	1	0.9813465	1	-0.234367687574895	19	0	NA
AGER	ENSG00000204305	chr6:32234915-32235334	test	233	34411	TRUE	0.704	0.0268410967500112	0.991085255540479	0.295858299787297	23	34621	0.771746907272644	TRUE	1	0.2042755	0.78668916447431	-0.381307873567812	20	0	NA
AGER	ENSG00000204305	chr6:32244547-32245969	test	277	34367	TRUE	0.188	0.112450760806184	0.926971656156655	1	28	34616	0.460715364164726	TRUE	1	0.9293178	1	0.199307771796193	20	0	NA
AGER	ENSG00000204305	chr6:32254668-32256056	test	216	34428	TRUE	0.98	0.00837320498518812	1	0.01179275256737	21	34623	1.16678988499405	TRUE	0.466357555373469	0.0623434	0.570775020008466	-0.235649058801859	19	0	NA
AGER	ENSG00000204305	chr6:32288494-32288971	test	230	34414	TRUE	0.916	-0.0123647009485022	0.996768275175061	1	18	34626	0.562233414752319	TRUE	1	0.7643648	1	-0.293465161712905	20	0	NA
AGER	ENSG00000204305	chr6:32319493-32319643	test	20	34624	TRUE	0.1	-0.498862508216576	0.874202659762269	0.424	10	34634	-0.58885888846577	TRUE	1	0.1698598	0.748797550655882	-0.506630624101857	2	0	NA
AGER	ENSG00000204305	chr6:32324390-32324675	test	220	34424	TRUE	0.912	-0.0247268689528997	0.996532391879965	0.56	4	34640	-1.40036073403628	TRUE	1	0.2544472	0.828760328379939	-0.347506086212575	20	0	NA
AGER	ENSG00000204305	chr6:32391587-32391799	test	129	34515	TRUE	0.288	-0.145660002475005	0.948646534521751	1	3	34641	-1.08805711403033	TRUE	1	0.5190805	0.947103827996993	-0.405548537729263	13	0	NA
AGER	ENSG00000204305	chr6:32393740-32393996	test	215	34429	TRUE	0.872	0.0116249117159049	0.996467629079712	1	17	34627	0.612308217508618	TRUE	1	0.8384382	1	-0.217501369566176	20	0	NA
AGER	ENSG00000204305	chr6:32394801-32394975	test	266	34378	TRUE	0.964	-0.00416230007466911	0.999858748621137	1	12	34632	-0.705476977416951	TRUE	1	0.8921412	1	-0.175885823315345	20	0	NA
AGER	ENSG00000204305	chr6:32397672-32397840	test	234	34410	TRUE	0.44	-0.0795497685325719	0.971195435770956	1	21	34623	-0.552501582426367	TRUE	1	0.9042963	1	-0.235316624977086	20	0	NA
AGER	ENSG00000204305	chr6:32402860-32403151	test	227	34417	TRUE	0.628	0.0314926580189461	0.989286298309942	1	18	34626	0.681470833404912	TRUE	1	0.4752486	0.927500181483376	0.203120306365601	20	0	NA
AGER	ENSG00000204305	chr6:32413296-32413959	test	215	34429	TRUE	0.728	0.0240195292835823	0.991539257031794	1	5	34639	-1.22459688676042	TRUE	1	0.4200289	0.908855637068966	-0.319252752415799	19	0	NA
AGER	ENSG00000204305	chr6:32415294-32416007	test	232	34412	TRUE	0.044	-0.181038516774932	0.791946692512721	1	8	34636	-0.976319530281618	TRUE	1	0.5252084	0.947103827996993	-0.422061610167614	20	0	NA
AGER	ENSG00000204305	chr6:32439511-32440091	test	214	34430	TRUE	0.592	-0.0429555718872234	0.986303734439834	0.342626312921448	3	34641	-1.75826989202797	TRUE	1	0.2989024	0.84872880567345	-0.446571469516602	20	0	NA
AGER	ENSG00000204305	chr6:32473155-32474197	test	194	34450	TRUE	0.608	-0.0599298633914263	0.987251547332074	0.325507579055118	27	34617	0.599912617419667	TRUE	1	0.6238138	0.974645553633468	-0.347608051725216	20	0	NA
AGER	ENSG00000204305	chr6:32475226-32476196	test	254	34390	TRUE	0.072	0.169732558538564	0.844502131691142	0.214931950197335	19	34625	0.847457579568459	TRUE	0.929849631057635	0.3584182	0.881290692741629	0.282465676309977	20	0	NA
AGER	ENSG00000204305	chr6:32483958-32484937	test	224	34420	TRUE	0.74	0.0440485980572394	0.993151209640992	1	15	34629	-0.685331136697689	TRUE	1	0.7053815	0.997755402816901	0.193186297568251	20	0	NA
AGER	ENSG00000204305	chr6:32521797-32522141	test	216	34428	TRUE	0.848	0.0130002944602334	0.996082861570575	0.411225413232519	17	34627	0.829931282273502	TRUE	1	0.0447928	0.518028158221746	-0.459616193414927	20	0	NA
AGER	ENSG00000204305	chr6:32530041-32530840	test	228	34416	TRUE	0.984	-0.00910668332607756	1	1	9	34635	-0.781708621284078	TRUE	1	0.8838537	1	-0.251276995236648	20	0	NA
AGER	ENSG00000204305	chr6:32558427-32558954	test	225	34419	TRUE	0.852	0.0155233254742742	0.996310498276402	1	12	34632	0.65771572644708	TRUE	1	0.5180348	0.947103827996993	-0.248754693305288	20	0	NA
AGER	ENSG00000204305	chr6:32583639-32584799	test	252	34392	TRUE	0.992	-0.00116241121431004	1	0.0435226670457811	4	34640	-1.79988158856396	TRUE	0.642035150968905	0.1807463	0.758745924632376	-0.342058954357063	20	0	NA
AGER	ENSG00000204305	chr6:32589565-32590024	test	281	34363	TRUE	0.156	0.12594186492124	0.91336296996926	0.48	28	34616	0.689261270546366	TRUE	1	0.5646612	0.961291993338678	0.231530610108493	20	0	NA
AGER	ENSG00000204305	chr6:32609751-32610407	test	231	34413	TRUE	0.084	0.175400810673807	0.858858086717137	1	22	34622	0.613212543814182	TRUE	1	0.6102681	0.974645553633468	0.325846073018502	20	0	NA
AGER	ENSG00000204305	chr6:32614485-32614951	test	274	34370	TRUE	0.088	0.133369436651693	0.864417878868024	1	19	34625	0.656652313833571	TRUE	1	0.8449836	1	0.205263645253308	19	0	NA
AGER	ENSG00000204305	chr6:32622509-32622789	test	215	34429	TRUE	0.8	0.0221511784229724	0.994983989470703	0.0312751301838221	5	34639	-1.78295233213846	TRUE	0.59393981083405	0.1394588	0.707608181158966	-0.327395311517717	20	0	NA
AGER	ENSG00000204305	chr6:32664796-32665308	test	203	34441	TRUE	0.088	-0.160711803032576	0.864417878868024	0.267439788642835	8	34636	-1.18812780631728	TRUE	0.99494744446716	0.5978134	0.970401568085426	-0.36300893958581	19	0	NA
AGER	ENSG00000204305	chr6:32666396-32666894	test	223	34421	TRUE	0.588	0.0476470557708275	0.986303734439834	0.611693014164963	8	34636	-1.07385459725806	TRUE	1	0.4866986	0.934732861261314	-0.218571196236643	18	0	NA
AGER	ENSG00000204305	chr6:32692104-32692347	test	223	34421	TRUE	0.876	-0.020032910610106	0.996467629079712	0.48	7	34637	-1.06656243338388	TRUE	1	0.3237138	0.870437219484596	-0.453307223906747	20	0	NA
AGER	ENSG00000204305	chr6:32700385-32701020	test	211	34433	TRUE	0.132	-0.154769034220567	0.906871254162042	0.48	6	34638	-1.25681909659644	TRUE	1	0.355653	0.881290692741629	-0.459157201959906	20	0	NA
AGER	ENSG00000204305	chr6:32745672-32745953	test	227	34417	TRUE	0.804	-0.0201575788869373	0.994983989470703	1	6	34638	-1.13133185821882	TRUE	1	0.9369544	1	-0.192910903424593	18	0	NA
AGER	ENSG00000204305	chr6:32761119-32761904	test	247	34397	TRUE	0.932	-0.00621184130610297	0.99776453123874	0.96	19	34625	0.711211386004254	TRUE	1	0.3332293	0.874433965986774	-0.370898241865651	20	0	NA
AGER	ENSG00000204305	chr6:32763294-32763473	test	283	34361	TRUE	0.032	0.166716169779018	0.766277240490006	0.12731476964143	26	34618	0.841988515736347	TRUE	0.815189728300699	0.0427288	0.512935329252959	-0.290254262118417	20	0	NA
AGER	ENSG00000204305	chr6:32785828-32786407	test	231	34413	TRUE	0.484	-0.0731678430616847	0.975366359196961	1	16	34628	0.652117105059699	TRUE	1	0.499942	0.941149286741743	-0.321286541382071	20	0	NA
AGER	ENSG00000204305	chr6:32796677-32797916	test	221	34423	TRUE	0.26	0.10724393558582	0.944034607488513	1	9	34635	-0.753619790384605	TRUE	1	0.9596918	1	0.160437893897751	18	0	NA
AGER	ENSG00000204305	chr6:32800117-32800295	test	77	34567	TRUE	0.056	-0.314555716738951	0.818040511307768	1	8	34636	-0.682413954779297	TRUE	1	0.8247941	1	-0.405609934931437	8	0	NA
AGER	ENSG00000204305	chr6:32807243-32807426	test	232	34412	TRUE	0.24	0.107506746170023	0.938730977831604	0.64	36	34608	0.552395541239565	TRUE	1	0.5957168	0.969060128415452	-0.273215423798763	20	0	NA
AGER	ENSG00000204305	chr6:32816993-32817234	test	145	34499	TRUE	0.744	-0.044123132180006	0.993210610989954	0.54	4	34640	-1.33534342249066	TRUE	1	0.780297	1	-0.346012747389683	15	0	NA
AGER	ENSG00000204305	chr6:32819787-32820652	test	218	34426	TRUE	0.684	0.0393959087751732	0.990528511067178	0.0111947944963069	24	34620	1.01099067487785	TRUE	0.454157545397621	0.0188154	0.399277387033399	0.292097277891857	19	0	NA
AGER	ENSG00000204305	chr6:32825915-32826883	test	185	34459	TRUE	0.712	-0.0502811949925377	0.991170092621927	0.751420421820975	4	34640	-1.35377440876002	TRUE	1	0.5225329	0.947103827996993	-0.344516529962474	20	0	NA
AGER	ENSG00000204305	chr6:32829550-32829856	test	243	34401	TRUE	0.444	0.0501722501271238	0.972138301008076	0.0180947115010439	20	34624	1.00685574793797	TRUE	0.534082646939198	0.0891799	0.628489463341167	-0.223059888599133	20	0	NA
AGER	ENSG00000204305	chr6:32837657-32839102	test	234	34410	TRUE	0.208	0.112759250521258	0.931760221927391	0.72	22	34622	0.719382043492665	TRUE	1	0.8440064	1	-0.26489462196906	20	0	NA
AGER	ENSG00000204305	chr6:32843667-32845108	test	254	34390	TRUE	0.808	-0.0207440397770791	0.995225230901885	1	25	34619	0.388034575642967	TRUE	1	0.9942428	1	-0.107251243243586	20	0	NA
AGER	ENSG00000204305	chr6:32853059-32854603	test	246	34398	TRUE	0.452	0.059296329380695	0.973809733743257	0.262052446479269	19	34625	0.855904146310458	TRUE	0.987814872594904	0.2614812	0.832581940329319	-0.231274795689636	20	0	NA
AGER	ENSG00000204305	chr6:32857713-32857900	test	242	34402	TRUE	0.804	-0.0369520773581162	0.994983989470703	0.532	3	34641	-1.81913765506999	TRUE	1	0.2646603	0.834630775075104	-0.493768277007406	19	0	NA
AGER	ENSG00000204305	chr6:32861089-32861520	test	180	34464	TRUE	0.32	-0.105327313142713	0.950872869829586	1	3	34641	-1.34837789672104	TRUE	1	0.581443	0.967446179783284	-0.431381269301951	19	0	NA
AGER	ENSG00000204305	chr6:32866897-32867503	test	274	34370	TRUE	0.032	0.177785997011551	0.766277240490006	0.0038887576802419	24	34620	1.14657697108584	TRUE	0.316278388278388	0.0233965	0.431178405045744	0.293065288672686	20	0	NA
AGER	ENSG00000204305	chr6:32868045-32868528	test	230	34414	TRUE	0.876	-0.0145028470105255	0.996467629079712	0.684	19	34625	0.660875843617537	TRUE	1	0.1753948	0.754147563800544	-0.362274836928017	19	0	NA
AGER	ENSG00000204305	chr6:32885752-32886155	test	175	34469	TRUE	0.364	0.0911447934541005	0.958260703147151	0.64	12	34632	0.786794471930766	TRUE	1	0.2705389	0.835280745347176	0.310948642676568	20	0	NA
AGER	ENSG00000204305	chr6:32893821-32895308	test	234	34410	TRUE	0.672	0.0327467233215484	0.990528511067178	0.344072782347569	5	34639	-1.42263587024023	TRUE	1	0.1214854	0.681206523219385	-0.498674687242387	20	0	NA
AGER	ENSG00000204305	chr6:32915154-32915381	test	45	34599	TRUE	0.604	0.124721161268514	0.987144642464246	0.288	8	34636	-0.858361179579715	TRUE	1	0.0519536	0.542763224939584	-0.651185189935364	3	0	NA
AGER	ENSG00000204305	chr6:32933624-32934051	test	251	34393	TRUE	0.852	0.0121455452906472	0.996310498276402	1	22	34622	0.495239627256696	TRUE	1	0.6557362	0.984115099552733	-0.22738764256776	19	0	NA
AGER	ENSG00000204305	chr6:32937142-32937447	test	232	34412	TRUE	0.236	0.0907162102532797	0.937650620453573	0.504	40	34604	0.455235773393443	TRUE	1	0.2392837	0.813821272434755	-0.34933637196438	18	0	NA
AGER	ENSG00000204305	chr6:32940624-32941835	test	241	34403	TRUE	0.604	0.034417667774417	0.987144642464246	0.330255681657168	6	34638	-1.27437886051347	TRUE	1	0.4702219	0.927500181483376	-0.380986113207956	20	0	NA
AGER	ENSG00000204305	chr6:32947659-32948247	test	189	34455	TRUE	0.616	-0.0675491662892909	0.987506388121547	1	5	34639	-1.14242685002675	TRUE	1	0.2871202	0.84872880567345	-0.481919634706462	20	0	NA
AGER	ENSG00000204305	chr6:32952896-32953531	test	191	34453	TRUE	0.156	-0.157230281282459	0.91336296996926	1	6	34638	-0.650850002133819	TRUE	1	0.9973129	1	-0.236390858183032	18	0	NA
AGER	ENSG00000204305	chr6:32954999-32955373	test	227	34417	TRUE	0.032	0.192148534666594	0.766277240490006	0.0228189879066259	28	34616	0.903185096437144	TRUE	0.563683967188576	0.1086011	0.661290416256343	0.322769142946646	19	0	NA
AGER	ENSG00000204305	chr6:32967566-32967796	test	270	34374	TRUE	0.98	-0.00502785831544461	1	0.912	23	34621	0.616867773935523	TRUE	1	0.7594431	1	0.159942170457103	19	0	NA
AGER	ENSG00000204305	chr6:32968139-32970511	test	234	34410	TRUE	0.908	0.000305730679640348	0.996532391879965	0.64	4	34640	-1.55963519459154	TRUE	1	0.4507195	0.921249853749058	-0.380174062321403	20	0	NA
AGER	ENSG00000204305	chr6:32970678-32971108	test	217	34427	TRUE	0.4	-0.0872824804260737	0.964343903151472	0.988	13	34631	-0.77173102389294	TRUE	1	0.9299653	1	-0.211923019430987	19	0	NA
AGER	ENSG00000204305	chr6:32971492-32972732	test	179	34465	TRUE	0.212	-0.12784918420462	0.932581546843539	0.0119180456374493	4	34640	-1.80736966842446	TRUE	0.468130120481928	0.0093134	0.31373971995842	-0.581905317928663	19	0	NA
AGER	ENSG00000204305	chr6:32980541-32981208	test	235	34409	TRUE	0.256	0.115627130102176	0.943484792855371	0.608	13	34631	0.896911896035552	TRUE	1	0.0353541	0.484528607142857	-0.338376010412522	19	0	NA
AGER	ENSG00000204305	chr6:32981697-32982715	test	203	34441	TRUE	0.688	-0.0457975319825317	0.990528511067178	0.849052790633175	15	34629	0.71389358378125	TRUE	1	0.8667493	1	-0.264439216574626	19	0	NA
AGER	ENSG00000204305	chr6:32982865-32983834	test	256	34388	TRUE	0.576	0.0481089971706723	0.985213594915722	1	19	34625	0.592220614730692	TRUE	1	0.9374307	1	0.148038735400604	20	0	NA
AGER	ENSG00000204305	chr6:32984036-32984375	test	224	34420	TRUE	0.616	0.0384620696817213	0.987506388121547	0.557068240647706	11	34633	-0.905312231638806	TRUE	1	0.5225329	0.947103827996993	-0.329289100267874	20	0	NA
AGER	ENSG00000204305	chr6:32984455-32985094	test	250	34394	TRUE	0.832	0.00491682857671405	0.995635306822513	0.56	16	34628	-0.765328390903219	TRUE	1	0.5590134	0.958977216687383	-0.221085895284113	20	0	NA
AGER	ENSG00000204305	chr6:32999970-33000394	test	228	34416	TRUE	0.1	-0.154900286729436	0.874202659762269	0.102079198568134	7	34637	-1.37513162746993	TRUE	0.774419486981633	0.2161997	0.798076735598244	-0.563990677468576	20	0	NA
AGER	ENSG00000204305	chr6:33009235-33009931	test	255	34389	TRUE	0.312	0.0811801752573498	0.950200218596932	1	15	34629	0.826411241100881	TRUE	1	0.6361596	0.98053255830494	0.226347659205041	20	0	NA
AGER	ENSG00000204305	chr6:33014769-33015436	test	232	34412	TRUE	0.492	-0.0601379845060146	0.975946057094026	1	7	34637	-0.70616823703592	TRUE	1	0.9681438	1	-0.267844587696903	20	0	NA
AGER	ENSG00000204305	chr6:33029981-33030179	test	240	34404	TRUE	0.736	0.024144623619768	0.992535056824371	1	23	34621	0.62628963846478	TRUE	1	0.5613561	0.959847340421937	-0.24971470616865	19	0	NA
AGER	ENSG00000204305	chr6:33049436-33049677	test	219	34425	TRUE	0.728	0.0333170263170324	0.991539257031794	1	20	34624	0.557666617412691	TRUE	1	0.7343973	1	-0.209114138294446	18	0	NA
AGER	ENSG00000204305	chr6:33051226-33051462	test	230	34414	TRUE	0.104	-0.154625761978046	0.877866363636364	1	17	34627	-0.652741450165917	TRUE	1	0.6009242	0.972218002177496	-0.353510828609302	20	0	NA
AGER	ENSG00000204305	chr6:33062023-33062329	test	245	34399	TRUE	0.712	0.0295923229769888	0.991170092621927	1	30	34614	0.534437400489578	TRUE	1	0.8440064	1	0.141697727401648	20	0	NA
AGER	ENSG00000204305	chr6:33069402-33069630	test	263	34381	TRUE	0.212	0.109644780395898	0.932581546843539	0.56	28	34616	0.617623207826121	TRUE	1	0.8086788	1	0.172196072158485	20	0	NA
AGER	ENSG00000204305	chr6:33073469-33073887	test	259	34385	TRUE	0.084	0.141579587778132	0.858858086717137	0.72	28	34616	0.529081416049016	TRUE	1	0.5225329	0.947103827996993	0.22728496613529	20	0	NA
AGER	ENSG00000204305	chr6:33075566-33076192	test	236	34408	TRUE	0.524	-0.0637087851434015	0.98100269677647	0.302586000519665	13	34631	-0.948685476293466	TRUE	1	0.6322649	0.98053255830494	-0.283734567076178	20	0	NA
AGER	ENSG00000204305	chr6:33080171-33081452	test	262	34382	TRUE	0.236	0.106969629424402	0.937650620453573	0.72	27	34617	0.53376213587262	TRUE	1	0.2670675	0.834729338529852	0.30543475978147	20	0	NA
AGER	ENSG00000204305	chr6:33082767-33083042	test	224	34420	TRUE	0.232	-0.120761778013341	0.936230347150541	1	8	34636	-0.649043905316718	TRUE	1	0.9503194	1	-0.229941849045457	20	0	NA
AGER	ENSG00000204305	chr6:33091862-33092619	test	259	34385	TRUE	0.18	0.107049397605862	0.923829199198508	1	37	34607	0.449784444476541	TRUE	1	0.0399529	0.503433163266098	-0.35245073463349	20	0	NA
AGER	ENSG00000204305	chr6:33112210-33112672	test	213	34431	TRUE	0.424	-0.09342767181416	0.967711669636822	0.532	8	34636	-1.10917342456945	TRUE	1	0.5832688	0.967446179783284	-0.451451176199393	19	0	NA
AGER	ENSG00000204305	chr6:33116430-33118817	test	211	34433	TRUE	0.416	-0.0660448833009504	0.967050618393726	0.8	6	34638	-0.990294116694954	TRUE	1	0.5249911	0.947103827996993	-0.325136068898549	20	0	NA
AGER	ENSG00000204305	chr6:33123471-33124880	test	223	34421	TRUE	0.12	0.131032588429272	0.892532291979573	1	23	34621	0.515364313071637	TRUE	1	0.7299328	1	0.234743941614886	20	0	NA
AGER	ENSG00000204305	chr6:33125958-33126566	test	246	34398	TRUE	0.88	0.0134668821125419	0.996467629079712	1	11	34633	0.697283944703007	TRUE	1	0.522567	0.947103827996993	-0.281850470845631	20	0	NA
AGER	ENSG00000204305	chr6:33136422-33136837	test	233	34411	TRUE	0.752	0.0283514588645812	0.993513659647126	1	20	34624	0.582939902339228	TRUE	1	0.2268269	0.802450499328052	-0.328410045836616	20	0	NA
AGER	ENSG00000204305	chr6:33143151-33143611	test	229	34415	TRUE	0.032	-0.195166289924763	0.766277240490006	0.88	13	34631	-0.811752250652136	TRUE	1	0.8755955	1	-0.313750500341756	20	0	NA
AGER	ENSG00000204305	chr6:33148150-33148553	test	256	34388	TRUE	0.304	0.100064225086073	0.949158253120928	0.56	25	34619	0.58140506871361	TRUE	1	0.4454267	0.921249853749058	0.254162159042135	20	0	NA
AGER	ENSG00000204305	chr6:33161357-33162470	test	201	34443	TRUE	0.056	-0.195046499807134	0.818040511307768	0.504	4	34640	-1.33602783618352	TRUE	1	0.5046835	0.941296678460033	-0.424768714292533	18	0	NA
AGER	ENSG00000204305	chr6:33170110-33170273	test	229	34415	TRUE	0.12	-0.146780506949404	0.892532291979573	1	7	34637	-1.07121688542607	TRUE	1	0.7949422	1	-0.252844338793531	18	0	NA
AGER	ENSG00000204305	chr6:33172538-33173310	test	216	34428	TRUE	1	0.000148787730499755	1	0.449575286867111	6	34638	-1.2552353699615	TRUE	1	0.2871202	0.84872880567345	-0.398718306363726	20	0	NA
AGER	ENSG00000204305	chr6:33175635-33175999	test	250	34394	TRUE	0.904	0.0106819974734584	0.996532391879965	1	20	34624	0.584394573716332	TRUE	1	0.5914661	0.967446179783284	-0.215449921399268	20	0	NA
AGER	ENSG00000204305	chr6:33178894-33179564	test	232	34412	TRUE	0.28	-0.0983710190439315	0.947030325107003	0.0282665826192774	7	34637	-1.60278696516063	TRUE	0.582210773299756	0.123174	0.68420430779949	-0.42005751961039	20	0	NA
AGER	ENSG00000204305	chr6:33183035-33183424	test	247	34397	TRUE	0.152	-0.13141256044483	0.91336296996926	0.301837455180914	8	34636	-1.15358087667185	TRUE	1	0.5180348	0.947103827996993	-0.390919439022426	20	0	NA
AGER	ENSG00000204305	chr6:33184979-33185475	test	238	34406	TRUE	0.712	-0.036811385821137	0.991170092621927	1	32	34612	0.408785457972535	TRUE	1	0.4180059	0.907023175673956	-0.256842869142031	20	0	NA
AGER	ENSG00000204305	chr6:33192035-33193499	test	236	34408	TRUE	0.72	0.0385714484338151	0.991312857963708	0.56	11	34633	-0.907407312249374	TRUE	1	0.0484246	0.532769324974516	-0.407202456350405	20	0	NA
AGER	ENSG00000204305	chr6:33197523-33197806	test	231	34413	TRUE	0.468	-0.066978156053656	0.974532069970846	1	25	34619	0.36006654742342	TRUE	1	0.8838537	1	-0.236484250100348	20	0	NA
AGER	ENSG00000204305	chr6:33199885-33200000	test	166	34478	TRUE	0.38	-0.105335427996733	0.961238889834837	1	6	34638	-1.03977896863547	TRUE	1	0.7512895	1	-0.409737098045425	16	0	NA
AGPAT1	ENSG00000204310	chr1:156677207-156677419	test	822	224292	TRUE	0.056	0.063764503859876	0.818040511307768	0.8	71	225043	0.16780542227522	TRUE	1	0.4972214	0.941149286741743	0.0760191114714799	10	0	NA
AGPAT1	ENSG00000204310	chr11:17719290-17719635	test	569	224545	TRUE	0.628	-0.0103060199917406	0.989286298309942	0.32	54	225060	-0.223176247659418	TRUE	1	0.3538415	0.881290692741629	-0.0761270185692803	10	0	NA
AGPAT1	ENSG00000204310	chr11:5254487-5254795	test	773	224341	TRUE	0.62	0.0216081319352988	0.988118348781325	0.312624474255715	41	225073	-0.274890698856768	TRUE	1	0.1229484	0.68420430779949	0.0663091825072739	10	0	NA
AGPAT1	ENSG00000204310	chr11:5254682-5254782	test	863	224251	TRUE	0.792	0.0142013898002595	0.994728823539308	1	118	224996	0.0887759678969342	TRUE	1	0.9795372	1	0.0156298123850642	10	0	NA
AGPAT1	ENSG00000204310	chr11:5269651-5269865	test	716	224398	TRUE	0.128	0.050998170039851	0.902598063413708	1	80	225034	0.11926949722951	TRUE	1	0.8680109	1	0.064836457962684	10	0	NA
AGPAT1	ENSG00000204310	chr12:102957453-102957736	test	730	224384	TRUE	0.92	0.00206270205301218	0.99713314364923	0.96	65	225049	-0.174961326951278	TRUE	1	0.6863204	0.99381502342711	-0.0520463104964647	10	0	NA
AGPAT1	ENSG00000204310	chr12:7789365-7789670	test	136	224978	TRUE	0.348	0.0714138937251199	0.954853280141844	0.8	18	225096	0.322273286675981	TRUE	1	0.6186443	0.974645553633468	0.139371962886709	10	0	NA
AGPAT1	ENSG00000204310	chr2:113117714-113127811	test	764	224350	TRUE	0.62	0.0214836843055535	0.988118348781325	0.0845751434701091	113	225001	0.191133283558616	TRUE	0.740654309980829	0.226761	0.802450499328052	0.0657469933211789	10	0	NA
AGPAT1	ENSG00000204310	chr2:209424033-209424313	test	675	224439	TRUE	0.388	-0.0281395812006053	0.962497595511622	0.32	81	225033	-0.218716313765635	TRUE	1	0.5585595	0.958977216687383	-0.0788313274527066	10	0	NA
AGPAT1	ENSG00000204310	chr3:181711915-181712221	test	1115	223999	TRUE	0.628	0.0163459538215349	0.989286298309942	1	121	224993	0.107040572028531	TRUE	1	0.7058277	0.998020097749154	0.043480611403446	10	0	NA
AGPAT1	ENSG00000204310	chr4:112515941-112516776	test	855	224259	TRUE	0.928	0.00938919383220371	0.997550982605424	0.050537788316623	75	225039	0.239723557977749	TRUE	0.666542993036226	0.1361012	0.70282849647373	0.0797066632164919	10	0	NA
AGPAT1	ENSG00000204310	chr6:29702283-29703026	test	1529	223585	TRUE	0.72	0.0157528927392323	0.991312857963708	0.244869173595173	143	224971	0.170089801429824	TRUE	0.968353517797541	0.5688294	0.961291993338678	0.0447481336340889	20	0	NA
AGPAT1	ENSG00000204310	chr6:29705703-29706028	test	1531	223583	TRUE	0.728	-0.00167200280856772	0.991539257031794	1	91	225023	-0.132236405877897	TRUE	1	0.919342	1	-0.0368118547353201	20	0	NA
AGPAT1	ENSG00000204310	chr6:29723163-29724697	test	1518	223596	TRUE	0.636	-0.00354319266845637	0.989293378565146	0.263671993715945	100	225014	-0.199637397715156	TRUE	0.987814872594904	0.4165335	0.907023175673956	-0.0415823796046691	20	0	NA
AGPAT1	ENSG00000204310	chr6:29737737-29738687	test	1350	223764	TRUE	0.092	-0.0300500812581035	0.864716183727698	0.56	118	224996	-0.124808365431893	TRUE	1	0.1071375	0.661016811399453	-0.0973534951097118	20	0	NA
AGPAT1	ENSG00000204310	chr6:29748405-29749554	test	1476	223638	TRUE	0.136	-0.021896154392762	0.908963109591506	0.322532546597138	57	225057	-0.274180170924462	TRUE	1	0.1492136	0.719192836068249	-0.0931164590952739	20	0	NA
AGPAT1	ENSG00000204310	chr6:29752307-29753422	test	1641	223473	TRUE	0.096	0.0351621929542962	0.86973728503476	1	39	225075	0.236304949871276	TRUE	1	0.6238138	0.974645553633468	0.0710102066070334	20	0	NA
AGPAT1	ENSG00000204310	chr6:29758038-29758251	test	1561	223553	TRUE	0.104	0.0345599159481296	0.877866363636364	1	79	225035	0.143382036602462	TRUE	1	0.9645823	1	0.0490405769013618	20	0	NA
AGPAT1	ENSG00000204310	chr6:29758782-29759248	test	1347	223767	TRUE	0.248	-0.0155880282743794	0.939594409874528	0.0344137678722682	68	225046	-0.293525884728811	TRUE	0.611236088829497	0.1504898	0.721854635450911	-0.0612862998576523	20	0	NA
AGPAT1	ENSG00000204310	chr6:29759411-29759982	test	1488	223626	TRUE	0.372	0.026797288327109	0.960871641380259	1	103	225011	0.157771926291234	TRUE	1	0.8490986	1	0.0616371966951556	20	0	NA
AGPAT1	ENSG00000204310	chr6:29760264-29760749	test	1648	223466	TRUE	0.164	0.0336080198283808	0.915808449857164	0.225754636177481	69	225045	-0.237890803666502	TRUE	0.941784367475332	0.1103232	0.664248140851618	0.0769802021866182	20	0	NA
AGPAT1	ENSG00000204310	chr6:29769292-29769656	test	1382	223732	TRUE	0.44	-0.0126785126801874	0.971195435770956	0.684	46	225068	-0.247693189713196	TRUE	1	0.6012144	0.972218002177496	-0.0735493510017506	19	0	NA
AGPAT1	ENSG00000204310	chr6:29791892-29793373	test	1193	223921	TRUE	0.352	0.033683882840966	0.954894164049375	0.792	73	225041	0.187945437077252	TRUE	1	0.0948751	0.638860530914007	0.0910960004976913	18	0	NA
AGPAT1	ENSG00000204310	chr6:29812946-29813558	test	1510	223604	TRUE	0.176	-0.018823517708459	0.921964456981664	0.0388810993028783	82	225032	-0.253730285745538	TRUE	0.625002112178461	0.1656162	0.74478985275	-0.0549795471534743	20	0	NA
AGPAT1	ENSG00000204310	chr6:29813800-29815780	test	1494	223620	TRUE	0.392	-0.0127585614877042	0.962870010912338	0.72	138	224976	-0.119464471664906	TRUE	1	0.8688678	1	-0.0380427894088457	20	0	NA
AGPAT1	ENSG00000204310	chr6:29827334-29828897	test	1393	223721	TRUE	0.092	-0.0250711508625998	0.864716183727698	1	76	225038	-0.175663578592874	TRUE	1	0.730238	1	-0.0643969764826833	20	0	NA
AGPAT1	ENSG00000204310	chr6:29834676-29835312	test	1503	223611	TRUE	0.772	0.0111195825785253	0.994208152013731	0.88	114	225000	0.133711969105424	TRUE	1	0.6399399	0.98053255830494	0.0518154640962992	20	0	NA
AGPAT1	ENSG00000204310	chr6:29847861-29848382	test	1609	223505	TRUE	0.712	-0.000265111684689234	0.991170092621927	0.96	98	225016	-0.139645415137386	TRUE	1	0.3007617	0.84872880567345	0.0633973492489772	20	0	NA
AGPAT1	ENSG00000204310	chr6:29850094-29850626	test	1658	223456	TRUE	0.244	0.0253576242132456	0.939437308868502	0.88	115	224999	0.133216748605128	TRUE	1	0.9088225	1	0.0478981140925331	20	0	NA
AGPAT1	ENSG00000204310	chr6:29863832-29864500	test	1403	223711	TRUE	0.588	0.0143970600406069	0.986303734439834	0.145802265123518	63	225051	0.24390402620962	TRUE	0.836606494583842	0.4226189	0.910721899148426	0.0514675762649757	20	0	NA
AGPAT1	ENSG00000204310	chr6:29887280-29888879	test	1575	223539	TRUE	0.432	-0.0120605995618739	0.969497326203208	1	7	225107	-0.684087340268133	TRUE	1	0.9064834	1	-0.0891858249396167	20	0	NA
AGPAT1	ENSG00000204310	chr6:29917733-29918203	test	1382	223732	TRUE	0.304	-0.00719720207942842	0.949158253120928	0.836	105	225009	0.157778562019846	TRUE	1	0.6011788	0.972218002177496	-0.0536766574885248	19	0	NA
AGPAT1	ENSG00000204310	chr6:29924848-29925041	test	1355	223759	TRUE	0.628	-0.00730391665601315	0.989286298309942	1	60	225054	0.189872776523253	TRUE	1	0.473861	0.927500181483376	-0.0459640908897666	16	0	NA
AGPAT1	ENSG00000204310	chr6:29926083-29927564	test	1482	223632	TRUE	0.092	0.0417851240532934	0.864716183727698	0.306980520313044	120	224994	0.176985694309685	TRUE	1	0.1103232	0.664248140851618	0.0984201314959954	20	0	NA
AGPAT1	ENSG00000204310	chr6:29934071-29934293	test	1707	223407	TRUE	0.468	0.0192452985633151	0.974532069970846	0.170428916635775	59	225055	-0.282737665685619	TRUE	0.871072226420852	0.4644764	0.927500181483376	0.0637278033967842	20	0	NA
AGPAT1	ENSG00000204310	chr6:29941886-29943609	test	1514	223600	TRUE	0.496	-0.0105866374551127	0.976992813767866	1	51	225063	-0.195866829627375	TRUE	1	0.9729202	1	-0.0333072729978799	20	0	NA
AGPAT1	ENSG00000204310	chr6:29956599-29956842	test	1268	223846	TRUE	0.312	-0.0135737018965583	0.950200218596932	0.302702522101909	75	225039	-0.21083485470806	TRUE	1	0.0081425	0.29359243596882	0.117256838114321	20	0	NA
AGPAT1	ENSG00000204310	chr6:29964667-29966468	test	1525	223589	TRUE	0.488	0.0208789413481938	0.975382843612098	1	75	225039	0.133413079664014	TRUE	1	0.8724448	1	0.0470280724766261	20	0	NA
AGPAT1	ENSG00000204310	chr6:29967104-29967966	test	1405	223709	TRUE	0.712	0.0136121995951424	0.991170092621927	0.56	50	225064	0.250905817363219	TRUE	1	0.416005	0.907023175673956	0.0497436387605904	20	0	NA
AGPAT1	ENSG00000204310	chr6:29975001-29975708	test	1483	223631	TRUE	0.576	-0.00415688227774647	0.985213594915722	1	57	225057	0.179165246711802	TRUE	1	0.1982133	0.780470630024769	0.0615458981696555	20	0	NA
AGPAT1	ENSG00000204310	chr6:29976370-29977471	test	1328	223786	TRUE	0.932	0.0121875239544731	0.99776453123874	0.197756750316367	43	225071	0.305175687065736	TRUE	0.907285273608735	0.5088599	0.94448546081054	0.0681765655573542	19	0	NA
AGPAT1	ENSG00000204310	chr6:29982251-29982430	test	1207	223907	TRUE	0.064	0.0469264755136907	0.832425844860795	1	35	225079	0.215820228883565	TRUE	1	0.6724098	0.991482167411995	0.0790351623206355	19	0	NA
AGPAT1	ENSG00000204310	chr6:29994672-29995484	test	1545	223569	TRUE	0.248	-0.013178280669921	0.939594409874528	1	89	225025	0.1497636560728	TRUE	1	0.9296672	1	-0.0326232695938367	20	0	NA
AGPAT1	ENSG00000204310	chr6:30005570-30005755	test	728	224386	TRUE	0.572	0.0216438211181109	0.985200268973033	0.8	100	225014	-0.133236015970096	TRUE	1	0.1686978	0.747001326497129	0.113366278378788	10	0	NA
AGPAT1	ENSG00000204310	chr6:30006203-30006475	test	1386	223728	TRUE	0.752	0.0125814759381155	0.993513659647126	0.64	70	225044	0.21713592932158	TRUE	1	0.5225329	0.947103827996993	0.0602361336826387	20	0	NA
AGPAT1	ENSG00000204310	chr6:30006570-30007933	test	1398	223716	TRUE	0.92	0.00114105009083199	0.99713314364923	1	72	225042	-0.182217172360021	TRUE	1	0.8172372	1	0.0460976007226007	20	0	NA
AGPAT1	ENSG00000204310	chr6:30013249-30013883	test	1206	223908	TRUE	0.428	0.0282858398354486	0.968862924361553	0.72	58	225056	-0.210530424934358	TRUE	1	0.1953554	0.778136604743519	0.0816840901214161	20	0	NA
AGPAT1	ENSG00000204310	chr6:30037221-30037673	test	1459	223655	TRUE	0.14	0.0334413291835078	0.909430695233931	0.358151450152289	83	225031	0.205512942665751	TRUE	1	0.613592	0.974645553633468	0.0652863753755785	20	0	NA
AGPAT1	ENSG00000204310	chr6:30041957-30042353	test	1367	223747	TRUE	0.292	0.0318856396186451	0.949116231526044	0.309338460996294	82	225032	0.220769094463659	TRUE	1	0.4933359	0.936655512261053	0.0931693863341908	19	0	NA
AGPAT1	ENSG00000204310	chr6:30047199-30047568	test	259	224855	TRUE	0.42	-0.0251020692474748	0.967050618393726	0.576	63	225051	-0.114904407635653	TRUE	1	0.5171661	0.947103827996993	-0.0541542832953976	4	0	NA
AGPAT1	ENSG00000204310	chr6:30060535-30062064	test	1066	224048	TRUE	0.368	-0.0166340218599084	0.96062018554962	0.248816745839059	85	225029	0.202692182131777	TRUE	0.974439427805841	0.2091492	0.789787165952741	-0.119744348015587	20	0	NA
AGPAT1	ENSG00000204310	chr6:30066546-30067702	test	869	224245	TRUE	0.912	0.0075668658449195	0.996532391879965	1	76	225038	0.183029455945343	TRUE	1	0.3849388	0.898266282484901	-0.103243816081253	19	0	NA
AGPAT1	ENSG00000204310	chr6:30074348-30076389	test	1454	223660	TRUE	0.424	0.0233002684096077	0.967711669636822	0.294143279991189	81	225033	-0.196964511007037	TRUE	1	0.6237432	0.974645553633468	0.0576428050700759	20	0	NA
AGPAT1	ENSG00000204310	chr6:30091888-30092343	test	1514	223600	TRUE	0.804	0.00889159053344235	0.994983989470703	0.96	85	225029	0.156868841507187	TRUE	1	0.8891841	1	0.0491380090484983	20	0	NA
AGPAT1	ENSG00000204310	chr6:30097990-30098183	test	1544	223570	TRUE	0.684	0.0121567060694785	0.990528511067178	1	58	225056	-0.185379208733365	TRUE	1	0.9664549	1	0.0430825576647017	20	0	NA
AGPAT1	ENSG00000204310	chr6:30101688-30103715	test	1587	223527	TRUE	0.056	0.0498607989960287	0.818040511307768	0.283477984842891	58	225056	0.257143090319918	TRUE	1	0.1154114	0.676713582103947	0.0956859232282677	19	0	NA
AGPAT1	ENSG00000204310	chr6:30121511-30121989	test	1598	223516	TRUE	0.544	-0.00525463332608611	0.982968790289231	1	110	225004	0.142894745478517	TRUE	1	0.5252084	0.947103827996993	-0.0562141024709742	20	0	NA
AGPAT1	ENSG00000204310	chr6:30127137-30128131	test	1500	223614	TRUE	0.116	-0.0222218517839283	0.890052267327755	0.8	84	225030	-0.177680591939243	TRUE	1	0.8907482	1	-0.0464610783974794	20	0	NA
AGPAT1	ENSG00000204310	chr6:30130716-30131520	test	1386	223728	TRUE	0.772	-0.000762449986931646	0.994208152013731	1	70	225044	-0.104415663629828	TRUE	1	0.8991408	1	0.0303490049219434	20	0	NA
AGPAT1	ENSG00000204310	chr6:30147145-30147402	test	1752	223362	TRUE	0.692	-0.00148955337665901	0.991085255540479	1	6	225108	-0.674308247775991	TRUE	1	0.9689718	1	-0.0807846381466615	20	0	NA
AGPAT1	ENSG00000204310	chr6:30149290-30149508	test	1217	223897	TRUE	0.000666978299675276	0.0807867389148367	0.127361992488892	0.432	72	225042	0.177611333376935	TRUE	1	0.2231216	0.802450499328052	0.0961540402450487	18	0	NA
AGPAT1	ENSG00000204310	chr6:30151632-30151995	test	1340	223774	TRUE	0.204	0.0313811605533072	0.931251474926254	1	35	225079	0.186450490782011	TRUE	1	0.9881704	1	0.0567989475633718	20	0	NA
AGPAT1	ENSG00000204310	chr6:30152089-30152261	test	879	224235	TRUE	0.744	-0.000496424528128703	0.993210610989954	1	104	225010	-0.128396191651859	TRUE	1	0.5527631	0.958977216687383	0.0454192821914634	13	0	NA
AGPAT1	ENSG00000204310	chr6:30156222-30156550	test	1687	223427	TRUE	0.988	0.00856827138645277	1	0.48	95	225019	0.177348448130787	TRUE	1	0.5252084	0.947103827996993	-0.0458074853816148	20	0	NA
AGPAT1	ENSG00000204310	chr6:30160564-30160874	test	1248	223866	TRUE	0.076	0.0381361645710441	0.85341738473167	0.013265359316447	66	225048	0.323530882460453	TRUE	0.484349605523235	0.0686936	0.589200019708609	0.0920455724360969	20	0	NA
AGPAT1	ENSG00000204310	chr6:30162341-30162709	test	1308	223806	TRUE	0.068	0.0481874627370642	0.837801957206834	0.286916020414163	80	225034	-0.189169317857306	TRUE	1	0.3763402	0.891792867570233	0.086267394806341	20	0	NA
AGPAT1	ENSG00000204310	chr6:30163042-30164114	test	1255	223859	TRUE	0.944	0.00948047817666797	0.999390912718773	1	76	225038	-0.157177044558577	TRUE	1	0.6934334	0.995331148975973	0.0536753729295671	19	0	NA
AGPAT1	ENSG00000204310	chr6:30169716-30170337	test	1375	223739	TRUE	0.28	-0.013151230745025	0.947030325107003	0.88	105	225009	0.154737366070059	TRUE	1	0.9088225	1	-0.0570376480669479	20	0	NA
AGPAT1	ENSG00000204310	chr6:30171513-30172632	test	1779	223335	TRUE	0.776	0.0118243085451502	0.994681110405329	0.96	107	225007	-0.14167466390043	TRUE	1	0.7983495	1	0.0446263992223721	20	0	NA
AGPAT1	ENSG00000204310	chr6:30185925-30186543	test	1394	223720	TRUE	0.444	0.018479503532828	0.972138301008076	0.00114592926365608	62	225052	-0.43426644859608	TRUE	0.19125795684495	0.0076527	0.292029196582204	-0.100381777046596	19	1	NA
AGPAT1	ENSG00000204310	chr6:30195391-30195892	test	1484	223630	TRUE	0.584	0.000886790289859718	0.985956270739579	1	52	225062	0.184748732259089	TRUE	1	0.554346	0.958977216687383	0.0478209053695247	20	0	NA
AGPAT1	ENSG00000204310	chr6:30201759-30202174	test	1477	223637	TRUE	0.452	0.022922746680679	0.973809733743257	1	57	225057	0.184833455523642	TRUE	1	0.2829412	0.84872880567345	0.0714129132494189	20	0	NA
AGPAT1	ENSG00000204310	chr6:30206874-30207955	test	1377	223737	TRUE	0.804	-0.00143438712624677	0.994983989470703	1	55	225059	0.21720187390344	TRUE	1	0.4507195	0.921249853749058	-0.0540097593890505	20	0	NA
AGPAT1	ENSG00000204310	chr6:30212915-30213890	test	1538	223576	TRUE	0.864	0.00552311749381618	0.99637930820344	1	103	225011	0.138375983499395	TRUE	1	0.5740468	0.961291993338678	0.047440474898968	20	0	NA
AGPAT1	ENSG00000204310	chr6:30214044-30214752	test	1482	223632	TRUE	0.124	0.0323995679141196	0.896170850359992	0.684	51	225063	0.210434089254955	TRUE	1	0.3699966	0.891792867570233	0.0735808173640778	19	0	NA
AGPAT1	ENSG00000204310	chr6:30219237-30219674	test	1446	223668	TRUE	0.408	-0.0108927423706269	0.96597972843756	0.450649276445931	25	225089	0.340504649075252	TRUE	1	0.132285	0.696182091441076	0.0691918023675785	20	0	NA
AGPAT1	ENSG00000204310	chr6:30238308-30239117	test	1255	223859	TRUE	0.736	0.00159266779189471	0.992535056824371	1	78	225036	-0.145076412704361	TRUE	1	0.8783958	1	-0.036812004102987	20	0	NA
AGPAT1	ENSG00000204310	chr6:30259125-30260790	test	1375	223739	TRUE	0.232	-0.0172705135866376	0.936230347150541	0.64	40	225074	-0.263734264894933	TRUE	1	0.4713107	0.927500181483376	-0.0713127915421969	20	0	NA
AGPAT1	ENSG00000204310	chr6:30272132-30272381	test	1109	224005	TRUE	0.84	-0.0011038974205051	0.995635306822513	0.54	74	225040	0.207149756544617	TRUE	1	0.780297	1	0.0426958767490524	15	0	NA
AGPAT1	ENSG00000204310	chr6:30288810-30289200	test	1454	223660	TRUE	0.476	0.0218219555218759	0.975359465945767	0.56	90	225024	-0.190675755972718	TRUE	1	0.3558298	0.881290692741629	-0.06927234207413	20	0	NA
AGPAT1	ENSG00000204310	chr6:30308057-30310057	test	1603	223511	TRUE	0.892	0.0119970379876881	0.996532391879965	0.249168864363783	84	225030	-0.219578115867539	TRUE	0.975436907173852	0.1830918	0.758745924632376	0.0707334619361774	20	0	NA
AGPAT1	ENSG00000204310	chr6:30319613-30319898	test	1379	223735	TRUE	0.06	0.0481990469201361	0.825803224013341	0.14781512901115	69	225045	0.259707885285379	TRUE	0.841489861829726	0.1369067	0.70282849647373	0.107870390835545	20	0	NA
AGPAT1	ENSG00000204310	chr6:30325707-30327514	test	1531	223583	TRUE	0.992	0.00811276212092915	1	0.988	150	224964	-0.129023015807383	TRUE	1	0.4181769	0.907023175673956	0.0587934324074931	19	0	NA
AGPAT1	ENSG00000204310	chr6:30340648-30340869	test	1281	223833	TRUE	0.428	0.0236917822570395	0.968862924361553	1	40	225074	-0.239822438219922	TRUE	1	0.8996332	1	0.045810139370583	19	0	NA
AGPAT1	ENSG00000204310	chr6:30344242-30345731	test	637	224477	TRUE	0.328	-0.0105525633888508	0.952022819631135	0.0580817346410624	19	225095	-0.536799862366435	TRUE	0.685045093503022	0.0222481	0.427773889489311	-0.151456664712275	19	0	NA
AGPAT1	ENSG00000204310	chr6:30357430-30358526	test	1377	223737	TRUE	0.964	0.00634226758579759	0.999858748621137	0.532	99	225015	-0.173101054967858	TRUE	1	0.3064335	0.854121326679	-0.06087453045053	19	0	NA
AGPAT1	ENSG00000204310	chr6:30360164-30360578	test	1448	223666	TRUE	0.024	-0.0396304409678923	0.762135580798827	0.102528776987712	105	225009	-0.200546167585956	TRUE	0.774474701011959	0.3365619	0.874433965986774	-0.0766138145947114	20	0	NA
AGPAT1	ENSG00000204310	chr6:30363554-30363784	test	1531	223583	TRUE	0.144	0.0294185742739397	0.912667576791809	0.0711396869048604	76	225038	0.246161832355628	TRUE	0.709783068232891	0.0162632	0.380481324277457	0.0930580145696247	20	0	NA
AGPAT1	ENSG00000204310	chr6:30396705-30398221	test	1400	223714	TRUE	0.8	0.00874354058974003	0.994983989470703	0.328800711701524	66	225048	0.222163471685421	TRUE	1	0.0899617	0.628489463341167	0.0884928426770785	20	0	NA
AGPAT1	ENSG00000204310	chr6:30411464-30412023	test	1251	223863	TRUE	0.924	0.00792712794436534	0.997466124109868	0.149309288444796	67	225047	-0.25470308232585	TRUE	0.844876292211356	0.40107	0.907023175673956	0.0679179966772383	17	0	NA
AGPAT1	ENSG00000204310	chr6:30444058-30444398	test	1426	223688	TRUE	0.48	-0.00565159845990948	0.975366359196961	1	66	225048	-0.185963755181522	TRUE	1	0.6865398	0.99381502342711	-0.0531242808284815	20	0	NA
AGPAT1	ENSG00000204310	chr6:30446257-30448256	test	1259	223855	TRUE	0.288	0.0289887262063342	0.948646534521751	0.141194093601338	87	225027	-0.237684273672021	TRUE	0.8330796706527	0.4142604	0.907023175673956	0.0673349468625894	20	0	NA
AGPAT1	ENSG00000204310	chr6:30447259-30447756	test	1418	223696	TRUE	0.908	0.0041545123472555	0.996532391879965	1	73	225041	0.156455439303946	TRUE	1	0.5914661	0.967446179783284	-0.0480490423566589	20	0	NA
AGPAT1	ENSG00000204310	chr6:30453099-30454130	test	1395	223719	TRUE	0.956	0.0070680592978829	0.999685169282748	1	65	225049	0.186959880524558	TRUE	1	0.9158084	1	0.0444274776222664	20	0	NA
AGPAT1	ENSG00000204310	chr6:30463701-30464128	test	1490	223624	TRUE	0.236	-0.016929671381519	0.937650620453573	1	47	225067	-0.172080760629675	TRUE	1	0.4349106	0.917109186910841	-0.0570195412596357	19	0	NA
AGPAT1	ENSG00000204310	chr6:30464762-30464931	test	1552	223562	TRUE	0.336	-0.00787194618469123	0.952902260232132	0.56	34	225080	0.275726309824963	TRUE	1	0.8086788	1	0.0470306111581041	20	0	NA
AGPAT1	ENSG00000204310	chr6:30466076-30467154	test	1294	223820	TRUE	0.0111059045856395	-0.046380134198631	0.610099101777706	0.111384259495121	90	225024	-0.225862151953471	TRUE	0.78861541807111	0.3082953	0.856948065587494	-0.0782976972622265	19	0	NA
AGPAT1	ENSG00000204310	chr6:30480607-30480869	test	1451	223663	TRUE	0.668	0.0193488268491619	0.990528511067178	1	50	225064	0.172508376070541	TRUE	1	0.9214013	1	0.0513217843943654	20	0	NA
AGPAT1	ENSG00000204310	chr6:30481175-30482541	test	1599	223515	TRUE	0.928	0.00677456487092787	0.997550982605424	1	59	225055	-0.195016216499389	TRUE	1	0.6900598	0.99381502342711	0.0412049628090947	20	0	NA
AGPAT1	ENSG00000204310	chr6:30483757-30483993	test	1084	224030	TRUE	0.276	0.0368762886443323	0.945905508904679	0.768	77	225037	0.170769654271754	TRUE	1	0.8664525	1	0.0452393971977211	16	0	NA
AGPAT1	ENSG00000204310	chr6:30489143-30490745	test	1492	223622	TRUE	0.352	-0.0119971198259456	0.954894164049375	1	37	225077	-0.215960029366285	TRUE	1	0.9257065	1	-0.0488939098254637	20	0	NA
AGPAT1	ENSG00000204310	chr6:30495980-30497165	test	1232	223882	TRUE	0.532	0.021946292536235	0.981776651511764	0.0110141149691079	90	225024	0.266313399448741	TRUE	0.454077396740536	0.0585747	0.567269301182654	0.0788726534359694	20	0	NA
AGPAT1	ENSG00000204310	chr6:30500581-30501186	test	1403	223711	TRUE	0.36	0.0268737196704025	0.957126597229679	0.0245406999889802	61	225053	0.30662335076853	TRUE	0.56757380353085	0.1146866	0.676338661579091	0.079463505715677	20	0	NA
AGPAT1	ENSG00000204310	chr6:30507742-30508763	test	1443	223671	TRUE	0.784	0.0141786958451093	0.994728823539308	0.56	35	225079	0.290036835260766	TRUE	1	0.8086788	1	0.0595722683508361	20	0	NA
AGPAT1	ENSG00000204310	chr6:30508894-30509757	test	1556	223558	TRUE	0.688	0.0139766679808773	0.990528511067178	0.125914346189764	79	225035	-0.221587270248994	TRUE	0.815189728300699	0.3852123	0.898266282484901	0.0448940584354682	20	0	NA
AGPAT1	ENSG00000204310	chr6:30515018-30515605	test	1291	223823	TRUE	0.424	-0.0138125622946546	0.967711669636822	1	121	224993	-0.10963126159966	TRUE	1	0.6074117	0.974645553633468	-0.0499293812100939	20	0	NA
AGPAT1	ENSG00000204310	chr6:30515789-30516822	test	1487	223627	TRUE	0.068	0.0425768794787067	0.837801957206834	0.684	165	224949	0.10721177197065	TRUE	1	0.6305855	0.979713917828267	0.0633782108998943	19	0	NA
AGPAT1	ENSG00000204310	chr6:30529488-30530455	test	1483	223631	TRUE	0.488	-0.00458471802977201	0.975382843612098	0.386468489880901	76	225038	0.213472675762095	TRUE	1	0.7054203	0.997755402816901	-0.0529666991589266	20	0	NA
AGPAT1	ENSG00000204310	chr6:30532361-30533007	test	1461	223653	TRUE	0.096	0.039038511017885	0.86973728503476	0.0600608041063548	72	225042	0.275164798652725	TRUE	0.690778017406786	0.2305749	0.809399879596704	0.0765503501824074	20	0	NA
AGPAT1	ENSG00000204310	chr6:30541492-30542052	test	1362	223752	TRUE	0.604	0.01559101778362	0.987144642464246	0.96	60	225054	-0.197739374636413	TRUE	1	0.1828102	0.758745924632376	0.0817149788630951	20	0	NA
AGPAT1	ENSG00000204310	chr6:30543023-30543229	test	1368	223746	TRUE	0.892	0.00571391241584829	0.996532391879965	1	48	225066	-0.184545751768501	TRUE	1	0.9520603	1	0.0461938373064229	20	0	NA
AGPAT1	ENSG00000204310	chr6:30544696-30545170	test	1299	223815	TRUE	0.288	-0.0168774118060977	0.948646534521751	0.0929820034000858	57	225057	-0.314512844058288	TRUE	0.757957571324067	0.3149045	0.86475216737342	-0.0917991072005252	20	0	NA
AGPAT1	ENSG00000204310	chr6:30555370-30557804	test	1163	223951	TRUE	0.096	0.0417396370216672	0.86973728503476	0.409256047451941	60	225054	-0.254137849092128	TRUE	1	0.1492136	0.719192836068249	0.0953295508803873	20	0	NA
AGPAT1	ENSG00000204310	chr6:30562461-30563161	test	1484	223630	TRUE	0.18	0.0310098876344962	0.923829199198508	1	58	225056	0.181397873786451	TRUE	1	0.82835	1	0.0648218826304475	20	0	NA
AGPAT1	ENSG00000204310	chr6:30563246-30563598	test	1371	223743	TRUE	0.996	0.00926009348393109	1	1	87	225027	-0.149374251226785	TRUE	1	0.3699966	0.891792867570233	0.0634555132218888	19	0	NA
AGPAT1	ENSG00000204310	chr6:30570784-30571978	test	1083	224031	TRUE	0.644	0.0127943497502345	0.990528511067178	0.48	102	225012	0.168265571889636	TRUE	1	0.4101118	0.907023175673956	-0.134208196134764	20	0	NA
AGPAT1	ENSG00000204310	chr6:30590211-30591236	test	1515	223599	TRUE	0.844	-0.00017962025705387	0.995635306822513	0.546613705101788	75	225039	-0.189508515036481	TRUE	1	0.8024056	1	-0.043316459160839	20	0	NA
AGPAT1	ENSG00000204310	chr6:30597208-30598002	test	1529	223585	TRUE	0.048	-0.0301639910124796	0.804850564334086	0.96	102	225012	-0.142738950720241	TRUE	1	0.8961766	1	-0.0541836329085271	20	0	NA
AGPAT1	ENSG00000204310	chr6:30598724-30599913	test	1514	223600	TRUE	0.412	0.0227823553848787	0.96673001231955	0.29905877972192	39	225075	0.298666279562622	TRUE	1	0.3254697	0.870437219484596	0.0837467969796548	20	0	NA
AGPAT1	ENSG00000204310	chr6:30614391-30614769	test	1330	223784	TRUE	0.752	0.0127777744862869	0.993513659647126	1	101	225013	0.119235875723451	TRUE	1	0.9770662	1	0.0405719379418622	20	0	NA
AGPAT1	ENSG00000204310	chr6:30614891-30615577	test	979	224135	TRUE	0.768	-0.00161951449202213	0.994208152013731	0.536	8	225106	-0.617613808678336	TRUE	1	0.6535842	0.984115099552733	-0.114521494553492	20	0	NA
AGPAT1	ENSG00000204310	chr6:30615799-30616364	test	1312	223802	TRUE	0.708	-0.00394787232994664	0.991085255540479	1	89	225025	-0.151147981581323	TRUE	1	0.9158084	1	-0.0479693692466167	20	0	NA
AGPAT1	ENSG00000204310	chr6:30616759-30618138	test	696	224418	TRUE	0.876	0.011793311182025	0.996467629079712	0.171724462254595	21	225093	-0.474871307693521	TRUE	0.873785881309922	0.0161939	0.380481324277457	-0.208686670758688	20	0	NA
AGPAT1	ENSG00000204310	chr6:30625977-30627634	test	1354	223760	TRUE	0.08	0.0400302962949581	0.857624476836484	1	64	225050	0.168179225640645	TRUE	1	0.9533833	1	0.0585788608951543	19	0	NA
AGPAT1	ENSG00000204310	chr6:30631690-30632204	test	1353	223761	TRUE	0.852	0.0134310739709154	0.996310498276402	1	66	225048	0.150281020081286	TRUE	1	0.9766704	1	0.0399369262727712	20	0	NA
AGPAT1	ENSG00000204310	chr6:30633657-30637057	test	1424	223690	TRUE	0.316	0.0211472324431417	0.950200218596932	0.792	72	225042	0.193366301925715	TRUE	1	0.6748114	0.991561142986795	0.0573340667090211	18	0	NA
AGPAT1	ENSG00000204310	chr6:30646087-30646314	test	1340	223774	TRUE	0.224	0.0319394540341458	0.934142375926342	0.912	133	224981	0.1473608833515	TRUE	1	0.8161387	1	0.0549935963728316	19	0	NA
AGPAT1	ENSG00000204310	chr6:30646459-30646765	test	1462	223652	TRUE	0.708	-0.00166323241807342	0.991085255540479	0.836	120	224994	-0.144807285254541	TRUE	1	0.1729839	0.749134717383752	-0.0562413014405726	19	0	NA
AGPAT1	ENSG00000204310	chr6:30646848-30648070	test	1419	223695	TRUE	0.052	0.0458601378390902	0.81352401010952	0.56	147	224967	0.167296254718905	TRUE	1	0.6610148	0.986404194358927	0.0712268480682354	20	0	NA
AGPAT1	ENSG00000204310	chr6:30652776-30653012	test	1336	223778	TRUE	0.196	0.0370920903398795	0.929342269883825	1	71	225043	0.175255997094952	TRUE	1	0.253319	0.828760328379939	0.0782362029903971	18	0	NA
AGPAT1	ENSG00000204310	chr6:30666373-30666625	test	1825	223289	TRUE	0.632	0.0154163535029497	0.989286298309942	0.8	99	225015	0.169857283451967	TRUE	1	0.6238138	0.974645553633468	0.0527478664004971	20	0	NA
AGPAT1	ENSG00000204310	chr6:30670839-30671068	test	1463	223651	TRUE	0.844	0.00775584993537226	0.995635306822513	0.200067753375467	59	225055	0.236729947333159	TRUE	0.908236072421205	0.0159168	0.379032441920117	0.0885300624442112	20	0	NA
AGPAT1	ENSG00000204310	chr6:30672186-30673296	test	314	224800	TRUE	0.848	0.00898929615568544	0.996082861570575	1	16	225098	0.277512196282878	TRUE	1	0.5578875	0.958977216687383	-0.149650194407882	16	0	NA
AGPAT1	ENSG00000204310	chr6:30678987-30679540	test	1298	223816	TRUE	0.38	-0.00786151262104928	0.961238889834837	1	36	225078	0.225515134469513	TRUE	1	0.7580795	1	0.0482723954271104	20	0	NA
[truncated: 62,836 more rows]
