# Supplementary material for: Region-Level Design and Analysis of CRISPR Perturbation Screens with FRACTEL
Source: bioRxiv. 2026 Jul 7:2026.07.06.736794. Preprint. [Version 1] doi: 10.64898/2026.07.06.736794 (PMC13371058; doi:10.64898/2026.07.06.736794)
Supplement: Supplement 12 [file media-12.gz › media-12]

response_name	response_id	grna_target	element_type	n_nonzero_trt_union	n_nonzero_cntrl_union	pass_qc_union	p_value_union	log_2_fold_change_union	padj_union	p_value_bonf	n_nonzero_trt_bonf	n_nonzero_cntrl_bonf	log_2_fold_change_bonf	pass_qc_bonf	padj_bonf	FRACTEL_pval	FRACTEL_pval_fdr_corr	FRACTEL_effect_size	n_grna	n_sig_grna	grna_type
ABCF1	ENSG00000204574	chr1:156677207-156677419	test	1759	176094	TRUE	0.268	0.0292503753231349	0.954929244529628	1	162	177691	0.145899772265865	TRUE	1	0.1297751	0.654421825969559	0.0806409606554975	10	0	NA
ABCF1	ENSG00000204574	chr11:17719290-17719635	test	1524	176329	TRUE	0.26	-0.034256691545329	0.953689575797435	0.24	153	177700	-0.200178881124763	TRUE	0.911513548439502	0.1837443	0.717313959434211	-0.11536169261764	10	0	NA
ABCF1	ENSG00000204574	chr11:5254487-5254795	test	1956	175897	TRUE	0.712	-0.00888476103091605	0.989164777680907	0.72	239	177614	0.128313019334881	TRUE	1	0.8006872	0.984997186587468	-0.0466121724318187	10	0	NA
ABCF1	ENSG00000204574	chr11:5254682-5254782	test	1986	175867	TRUE	0.572	0.0147884008778417	0.978685039370079	1	251	177602	0.096734220867506	TRUE	1	0.9428684	0.999726108609248	0.032506070290587	10	0	NA
ABCF1	ENSG00000204574	chr11:5269651-5269865	test	1621	176232	TRUE	0.712	-0.0104059333560487	0.989164777680907	0.72	241	177612	0.129866094887022	TRUE	1	0.8086022	0.984997186587468	-0.0479852550304231	10	0	NA
ABCF1	ENSG00000204574	chr12:102957453-102957736	test	1818	176035	TRUE	0.2	-0.0396066821946325	0.940231939949039	1	183	177670	-0.116122095450529	TRUE	1	0.4134365	0.881967751130929	-0.0649939685851993	10	0	NA
ABCF1	ENSG00000204574	chr12:7789365-7789670	test	1477	176376	TRUE	0.584	0.0219271190091469	0.980541581997441	0.48	160	177693	-0.184070466580944	TRUE	1	0.4279102	0.889406021349867	0.0588012848587166	10	0	NA
ABCF1	ENSG00000204574	chr2:113117714-113127811	test	1856	175997	TRUE	0.108	0.0424314476667558	0.917040852575489	1	187	177666	0.122616830437631	TRUE	1	0.7340554	0.980119947533224	0.0607332298599394	10	0	NA
ABCF1	ENSG00000204574	chr2:209424033-209424313	test	1827	176026	TRUE	0.524	0.01755732172214	0.976323851203501	0.8	224	177629	0.137947287377453	TRUE	1	0.8368975	0.988250718564768	0.04344341276717	10	0	NA
ABCF1	ENSG00000204574	chr3:181711915-181712221	test	1698	176155	TRUE	0.368	-0.0222324700200457	0.963947808579836	1	184	177669	-0.124461442581519	TRUE	1	0.8514475	0.989982483059849	-0.0540412496654632	10	0	NA
ABCF1	ENSG00000204574	chr4:112515941-112516776	test	1684	176169	TRUE	0.056	-0.057445073957724	0.881446848541863	0.24	187	177666	0.200015216815139	TRUE	0.911513548439502	0.009321	0.32202481244862	-0.112795201450885	10	0	NA
ABCF1	ENSG00000204574	chr6:29702283-29703026	test	3357	174496	TRUE	0.388	0.0134793654970581	0.965409304002885	1	93	177760	0.235088974906374	TRUE	1	0.6873221	0.970000642207201	0.0563919533761959	20	0	NA
ABCF1	ENSG00000204574	chr6:29705703-29706028	test	3369	174484	TRUE	0.552	-0.00840025442029973	0.977062336357145	0.72	140	177713	-0.221771484315898	TRUE	1	0.4127337	0.881967751130929	-0.0609105089612149	20	0	NA
ABCF1	ENSG00000204574	chr6:29723163-29724697	test	3397	174456	TRUE	0.296	-0.0186480222907876	0.958427609909781	0.88	113	177740	-0.239996331216452	TRUE	1	0.6535842	0.961613832938235	-0.078127871233369	20	0	NA
ABCF1	ENSG00000204574	chr6:29737737-29738687	test	3286	174567	TRUE	0.684	-0.0105643309300138	0.987767137771065	1	136	177717	-0.155101022115857	TRUE	1	0.8838537	0.994873386384289	-0.0559407108378885	20	0	NA
ABCF1	ENSG00000204574	chr6:29748405-29749554	test	3538	174315	TRUE	0.276	-0.0194887340801792	0.955368850369615	1	184	177669	-0.137951151507848	TRUE	1	0.9477109	0.999726108609248	-0.0523137312484677	20	0	NA
ABCF1	ENSG00000204574	chr6:29752307-29753422	test	3869	173984	TRUE	0.376	-0.0166039770089101	0.964475710114149	0.0961712330680133	235	177618	0.218380501479997	TRUE	0.717241949583421	0.3222584	0.836300265203346	-0.0569943402177406	20	0	NA
ABCF1	ENSG00000204574	chr6:29758038-29758251	test	3145	174708	TRUE	0.28	-0.0212890220977929	0.955368850369615	1	123	177730	-0.22998161670005	TRUE	1	0.9459528	0.999726108609248	-0.0573092065716071	20	0	NA
ABCF1	ENSG00000204574	chr6:29758782-29759248	test	2833	175020	TRUE	0.668	-0.0059939639374011	0.986855312239435	1	135	177718	-0.138351195031008	TRUE	1	0.9516675	0.999726108609248	0.035256875058052	20	0	NA
ABCF1	ENSG00000204574	chr6:29759411-29759982	test	3190	174663	TRUE	0.076	-0.0393870458878562	0.900010085728694	0.48	129	177724	-0.254321003477408	TRUE	1	0.0682743	0.54293055904104	-0.103228369372163	20	0	NA
ABCF1	ENSG00000204574	chr6:29760264-29760749	test	3621	174232	TRUE	0.54	-0.0106869659933747	0.976323851203501	1	88	177765	-0.209128994679293	TRUE	1	0.9747311	0.9999969	-0.0430811353718943	20	0	NA
ABCF1	ENSG00000204574	chr6:29769292-29769656	test	3122	174731	TRUE	0.248	-0.0228564234496885	0.953182095625636	1	214	177639	-0.12525823720164	TRUE	1	0.9947942	0.9999969	-0.0429728932867182	19	0	NA
ABCF1	ENSG00000204574	chr6:29791892-29793373	test	2939	174914	TRUE	0.292	-0.0222801970535118	0.958303535526897	0.792	170	177683	-0.185453410787222	TRUE	1	0.4720732	0.905956625139902	-0.0774526161468624	18	0	NA
ABCF1	ENSG00000204574	chr6:29812946-29813558	test	3648	174205	TRUE	0.34	0.0209809513534367	0.963100689888687	1	261	177592	0.095784825062425	TRUE	1	0.9962644	0.9999969	0.0387532570320753	20	0	NA
ABCF1	ENSG00000204574	chr6:29813800-29815780	test	3460	174393	TRUE	0.56	0.0105456347240012	0.977622662180139	0.147688557608703	163	177690	0.245602732855106	TRUE	0.799614519992629	0.2659822	0.798001032047478	0.070603876468558	20	0	NA
ABCF1	ENSG00000204574	chr6:29827334-29828897	test	3506	174347	TRUE	0.112	-0.0299109911258149	0.918268283719221	0.256664695487201	395	177458	-0.143999033663443	TRUE	0.934952620674955	0.0790099	0.56706519821363	-0.0861465397610816	20	0	NA
ABCF1	ENSG00000204574	chr6:29834676-29835312	test	3102	174751	TRUE	0.388	-0.0182674559100056	0.965409304002885	0.304118810185688	130	177723	-0.250285046766278	TRUE	0.998131278983991	0.613592	0.953783019986443	-0.0774924736929209	20	0	NA
ABCF1	ENSG00000204574	chr6:29847861-29848382	test	3578	174275	TRUE	0.604	0.0135335511072533	0.982068606967591	1	175	177678	-0.139871114385445	TRUE	1	0.8991408	0.996305041406513	0.0452103987107524	20	0	NA
ABCF1	ENSG00000204574	chr6:29850094-29850626	test	4049	173804	TRUE	0.592	-0.00909848204217711	0.980688200787109	0.435027479197587	198	177655	-0.194209863398959	TRUE	1	0.4165335	0.881967751130929	-0.0514510745136698	20	0	NA
ABCF1	ENSG00000204574	chr6:29863832-29864500	test	3314	174539	TRUE	0.764	-0.00578955383166038	0.991741882927965	1	131	177722	-0.137673183981103	TRUE	1	0.9908433	0.9999969	-0.0333425414622106	20	0	NA
ABCF1	ENSG00000204574	chr6:29887280-29888879	test	3294	174559	TRUE	0.76	0.00783522986956492	0.991008845419476	1	192	177661	0.117914420261142	TRUE	1	0.4127337	0.881967751130929	-0.133834677080033	20	0	NA
ABCF1	ENSG00000204574	chr6:29917733-29918203	test	3190	174663	TRUE	0.808	0.00622687613695707	0.994721065410934	1	208	177645	-0.0979088264073955	TRUE	1	0.9125177	0.997338165922379	0.0412415041987604	19	0	NA
ABCF1	ENSG00000204574	chr6:29924848-29925041	test	3021	174832	TRUE	0.74	0.0100972920407899	0.990638476617194	1	270	177583	0.135771885973858	TRUE	1	0.5425768	0.935349640050563	0.055460026921706	16	0	NA
ABCF1	ENSG00000204574	chr6:29926083-29927564	test	3642	174211	TRUE	0.076	0.0319773321356797	0.900010085728694	0.00312953186593331	139	177714	0.382567405324722	TRUE	0.341426141101235	0.0192293	0.394459461506276	0.08673544132226	20	0	NA
ABCF1	ENSG00000204574	chr6:29934071-29934293	test	3990	173863	TRUE	0.032	0.0338213691389577	0.870752439465125	1	270	177583	0.111227762186755	TRUE	1	0.9293178	0.999489524433867	0.0479972378004445	20	0	NA
ABCF1	ENSG00000204574	chr6:29941886-29943609	test	3881	173972	TRUE	0.496	0.0107496039383053	0.974890404624278	0.88	254	177599	0.1527254757677	TRUE	1	0.522567	0.925782835107758	0.050434023702261	20	0	NA
ABCF1	ENSG00000204574	chr6:29956599-29956842	test	3365	174488	TRUE	0.928	-0.0013722635806488	0.998091760811223	1	162	177691	0.163821036546143	TRUE	1	0.973258	0.9999969	-0.0305126592326523	20	0	NA
ABCF1	ENSG00000204574	chr6:29964667-29966468	test	3730	174123	TRUE	0.756	-0.00862898782360351	0.991008845419476	1	225	177628	0.138871290838738	TRUE	1	0.6372129	0.959018568802228	-0.0495389769826685	20	0	NA
ABCF1	ENSG00000204574	chr6:29967104-29967966	test	3265	174588	TRUE	0.7	0.00938169261283122	0.988644564965075	1	235	177618	0.0985690175092236	TRUE	1	0.9645823	0.999939467797386	0.035583924821165	20	0	NA
ABCF1	ENSG00000204574	chr6:29975001-29975708	test	3386	174467	TRUE	0.408	-0.0150733379659154	0.966386466591166	1	278	177575	-0.129985734400498	TRUE	1	0.7735975	0.982148297191084	-0.0451626959143993	20	0	NA
ABCF1	ENSG00000204574	chr6:29976370-29977471	test	3335	174518	TRUE	0.648	0.00704780842231587	0.984975937880908	0.546627176063399	312	177541	-0.152903843236736	TRUE	1	0.568674	0.939631899893932	0.0647556910763685	19	0	NA
ABCF1	ENSG00000204574	chr6:29982251-29982430	test	2946	174907	TRUE	0.976	0.00247222489138998	0.999659519764933	1	252	177601	-0.104982101001044	TRUE	1	0.2747857	0.801571060010944	0.0540245072068919	19	0	NA
ABCF1	ENSG00000204574	chr6:29994672-29995484	test	3574	174279	TRUE	0.124	-0.0298622211359933	0.920468944099379	1	344	177509	-0.107194284897733	TRUE	1	0.979451	0.9999969	-0.0475309475407161	20	0	NA
ABCF1	ENSG00000204574	chr6:30005570-30005755	test	1703	176150	TRUE	0.72	-0.00810742293688321	0.989304559096756	0.36	83	177770	-0.264775554412452	TRUE	1	0.3538415	0.84990691052355	-0.0813175077171535	10	0	NA
ABCF1	ENSG00000204574	chr6:30006203-30006475	test	3165	174688	TRUE	0.164	0.034357279168163	0.931355791260076	0.48	171	177682	0.219564789085761	TRUE	1	0.4713107	0.905956625139902	0.0770569658703367	20	0	NA
ABCF1	ENSG00000204574	chr6:30006570-30007933	test	3295	174558	TRUE	0.312	0.0193350960611671	0.960180332334514	0.00982160017901815	177	177676	0.306244674854423	TRUE	0.468639770299416	0.0530629	0.506711379547305	0.0693739325421525	20	0	NA
ABCF1	ENSG00000204574	chr6:30013249-30013883	test	2935	174918	TRUE	0.788	0.00277982490897651	0.994240177965463	1	191	177662	0.17180365829805	TRUE	1	0.6557432	0.961613832938235	0.0602009062580823	20	0	NA
ABCF1	ENSG00000204574	chr6:30037221-30037673	test	3110	174743	TRUE	0.392	-0.0162855233701712	0.965409304002885	1	218	177635	0.134952599815344	TRUE	1	0.7989077	0.984997186587468	-0.0606465178601008	20	0	NA
ABCF1	ENSG00000204574	chr6:30041957-30042353	test	2917	174936	TRUE	0.64	0.00844650890688837	0.98485028790787	0.456	270	177583	0.152314640720206	TRUE	1	0.338954	0.843029114768004	-0.0601211499214575	19	0	NA
ABCF1	ENSG00000204574	chr6:30047199-30047568	test	580	177273	TRUE	0.28	0.0463025669594555	0.955368850369615	0.528	140	177713	0.13567036236553	TRUE	1	0.6688027	0.968335141419653	0.0640914937201177	4	0	NA
ABCF1	ENSG00000204574	chr6:30060535-30062064	test	3252	174601	TRUE	0.3	0.0219610891371024	0.958427609909781	1	77	177776	0.154010861302287	TRUE	1	0.9850661	0.9999969	0.043530452668594	20	0	NA
ABCF1	ENSG00000204574	chr6:30066546-30067702	test	3442	174411	TRUE	0.648	0.00843826571986508	0.984975937880908	1	272	177581	0.114036387702419	TRUE	1	0.9470756	0.999726108609248	0.038261560460945	20	0	NA
ABCF1	ENSG00000204574	chr6:30074348-30076389	test	3746	174107	TRUE	0.548	0.0106749624716583	0.976698250379484	1	187	177666	0.161375124222956	TRUE	1	0.6123299	0.953783019986443	0.0480952019192948	20	0	NA
ABCF1	ENSG00000204574	chr6:30091888-30092343	test	3864	173989	TRUE	0.12	0.0327564849185393	0.920468944099379	1	239	177614	0.166229315661853	TRUE	1	0.9360796	0.999726108609248	0.0581686194934063	20	0	NA
ABCF1	ENSG00000204574	chr6:30097990-30098183	test	3308	174545	TRUE	0.196	0.0251945560010909	0.938452711403634	0.0472188676999708	156	177697	0.28985280618414	TRUE	0.629994628469114	0.1924337	0.730558520592995	0.083399321971578	20	0	NA
ABCF1	ENSG00000204574	chr6:30101688-30103715	test	3609	174244	TRUE	0.592	0.00872666008090896	0.980688200787109	0.532	126	177727	0.228586391440477	TRUE	1	0.7975812	0.984997186587468	0.0485689222175834	19	0	NA
ABCF1	ENSG00000204574	chr6:30121511-30121989	test	3718	174135	TRUE	0.292	0.0197699104577274	0.958303535526897	1	324	177529	0.103164614374653	TRUE	1	0.8138331	0.985926222525499	0.0394440391358345	20	0	NA
ABCF1	ENSG00000204574	chr6:30127137-30128131	test	3470	174383	TRUE	0.776	0.00564210344780738	0.992780991340585	0.8	308	177545	0.131570213164631	TRUE	1	0.0033338	0.234132574371257	-0.0846193652870901	20	0	NA
ABCF1	ENSG00000204574	chr6:30130716-30131520	test	3239	174614	TRUE	0.168	-0.0307952997701141	0.932704910063199	0.48	214	177639	-0.194299751119776	TRUE	1	0.5225329	0.925782835107758	-0.0674149850491371	20	0	NA
ABCF1	ENSG00000204574	chr6:30147145-30147402	test	3991	173862	TRUE	0.608	-0.00929839117676609	0.982509561522117	0.88	162	177691	-0.182860200626176	TRUE	1	0.3935679	0.876651680472519	-0.0697905367208059	20	0	NA
ABCF1	ENSG00000204574	chr6:30149290-30149508	test	2742	175111	TRUE	0.528	-0.0126509653506343	0.976323851203501	0.792	121	177732	-0.212747371209332	TRUE	1	0.5077322	0.923715958333333	-0.0564561045596581	18	0	NA
ABCF1	ENSG00000204574	chr6:30151632-30151995	test	3165	174688	TRUE	0.564	-0.0131080874268346	0.978671472337358	1	134	177719	-0.176391643250075	TRUE	1	0.5754803	0.940377177044612	-0.0658677154700864	20	0	NA
ABCF1	ENSG00000204574	chr6:30152089-30152261	test	2088	175765	TRUE	0.204	-0.0343273356219801	0.940231939949039	0.312	102	177751	-0.288190142843309	TRUE	1	0.1648692	0.699584632879884	-0.104730219876966	13	0	NA
ABCF1	ENSG00000204574	chr6:30156222-30156550	test	3751	174102	TRUE	0.116	0.0298665780568374	0.919196305943642	0.409451906911444	246	177607	0.1727357622616	TRUE	1	0.7222727	0.97821346678823	0.0537749144423584	20	0	NA
ABCF1	ENSG00000204574	chr6:30160564-30160874	test	3142	174711	TRUE	0.72	-0.00674799386256465	0.989304559096756	0.0214339062722173	130	177723	0.33103019560056	TRUE	0.557905264802505	0.0326616	0.440308401655172	-0.0820425123488716	20	0	NA
ABCF1	ENSG00000204574	chr6:30162341-30162709	test	3179	174674	TRUE	0.516	0.015281074076908	0.975490989209649	0.64	205	177648	0.195270620868004	TRUE	1	0.8419694	0.988250718564768	0.041947019890456	20	0	NA
ABCF1	ENSG00000204574	chr6:30163042-30164114	test	3412	174441	TRUE	0.156	-0.0328219271014885	0.930268438884545	0.988	162	177691	-0.179663913599457	TRUE	1	0.7070543	0.97477614868817	-0.0772944044680276	19	0	NA
ABCF1	ENSG00000204574	chr6:30169716-30170337	test	3202	174651	TRUE	0.964	-0.000695067373045338	0.999003251680035	0.316150062128963	187	177666	0.206926750673496	TRUE	1	0.5914661	0.945655571083483	-0.0583555278083716	20	0	NA
ABCF1	ENSG00000204574	chr6:30171513-30172632	test	3847	174006	TRUE	0.996	-7.48385431184398e-05	0.99980939524838	1	183	177670	0.113335483077735	TRUE	1	0.936289	0.999726108609248	-0.030385143168485	20	0	NA
ABCF1	ENSG00000204574	chr6:30185925-30186543	test	3354	174499	TRUE	0.56	-0.0100090848641885	0.977622662180139	0.385537835368134	74	177779	0.335376470997852	TRUE	1	0.4366339	0.894594548382363	-0.0679728081290461	19	0	NA
ABCF1	ENSG00000204574	chr6:30195391-30195892	test	3401	174452	TRUE	0.236	0.0275291365610116	0.95183632638303	0.8	315	177538	0.133475012243686	TRUE	1	0.527356	0.926792452409494	0.0654346302788139	20	0	NA
ABCF1	ENSG00000204574	chr6:30201759-30202174	test	3918	173935	TRUE	0.304	0.0197718695191504	0.958984162895928	1	205	177648	-0.14662055233055	TRUE	1	0.4921808	0.915314194021447	0.0588167717892637	20	0	NA
ABCF1	ENSG00000204574	chr6:30206874-30207955	test	3152	174701	TRUE	0.664	-0.00762963623718142	0.986602313345026	1	134	177719	-0.213994135974951	TRUE	1	0.3858392	0.870347664898728	-0.0745980416662474	20	0	NA
ABCF1	ENSG00000204574	chr6:30212915-30213890	test	3822	174031	TRUE	0.932	0.000765893669708778	0.998175132021124	0.0848796179486083	168	177685	-0.256112610836218	TRUE	0.704214926590386	0.1701266	0.706257911822172	-0.0701989474705104	20	0	NA
ABCF1	ENSG00000204574	chr6:30214044-30214752	test	3549	174304	TRUE	0.452	0.0194771479568979	0.971701272003084	0.76	96	177757	-0.264378576766322	TRUE	1	0.0265674	0.427544211015848	-0.0859619100383057	19	0	NA
ABCF1	ENSG00000204574	chr6:30219237-30219674	test	3296	174557	TRUE	0.86	-0.00481888122226508	0.996881516587678	0.8	157	177696	-0.178248291889922	TRUE	1	0.6921038	0.971058260111015	-0.0536780571173113	20	0	NA
ABCF1	ENSG00000204574	chr6:30238308-30239117	test	3221	174632	TRUE	0.796	-0.00556558280740223	0.994621037302565	1	181	177672	-0.132833878839456	TRUE	1	0.9380058	0.999726108609248	-0.04174683773655	20	0	NA
ABCF1	ENSG00000204574	chr6:30259125-30260790	test	3320	174533	TRUE	0.568	0.0105710657385854	0.978671472337358	0.0899439628906814	233	177620	0.2221110976107	TRUE	0.713347832274187	0.3077955	0.822304956795655	0.060505726864888	20	0	NA
ABCF1	ENSG00000204574	chr6:30272132-30272381	test	2524	175329	TRUE	0.056	0.0438679334038957	0.881446848541863	1	200	177653	0.136075311468042	TRUE	1	0.363364	0.858045994161231	0.0693327340085858	15	0	NA
ABCF1	ENSG00000204574	chr6:30288810-30289200	test	3455	174398	TRUE	0.904	-0.00277759019742461	0.997582218428353	1	171	177682	-0.161846591233442	TRUE	1	0.7436811	0.982148297191084	-0.0483140033416367	20	0	NA
ABCF1	ENSG00000204574	chr6:30308057-30310057	test	3694	174159	TRUE	0.768	-0.0048974933388682	0.99212353304509	1	181	177672	0.156239455930345	TRUE	1	0.6817993	0.970000642207201	-0.0537134822945808	20	0	NA
ABCF1	ENSG00000204574	chr6:30319613-30319898	test	2912	174941	TRUE	0.276	0.0233736120098331	0.955368850369615	0.191605336524338	132	177721	0.272717977326337	TRUE	0.855940462198151	0.2161997	0.753365191478995	0.0829287841916852	20	0	NA
ABCF1	ENSG00000204574	chr6:30325707-30327514	test	3502	174351	TRUE	0.644	0.0117980768087106	0.98485028790787	0.836	323	177530	-0.129649103401442	TRUE	1	0.0761544	0.56097691504004	0.076929246159683	19	0	NA
ABCF1	ENSG00000204574	chr6:30340648-30340869	test	2929	174924	TRUE	0.672	0.0101186189224621	0.986855312239435	0.532	174	177679	-0.191396843700801	TRUE	1	0.0088896	0.32032104925816	0.109836986051961	19	0	NA
ABCF1	ENSG00000204574	chr6:30344242-30345731	test	3435	174418	TRUE	0.536	-0.00960192056291098	0.976323851203501	0.126442301177116	224	177629	0.215727766576074	TRUE	0.774871064312997	0.0728855	0.554868426716864	-0.0546623848437807	20	0	NA
ABCF1	ENSG00000204574	chr6:30357430-30358526	test	3156	174697	TRUE	0.968	0.000570428996182121	0.999079898218829	0.215350235028593	197	177656	0.213588872698283	TRUE	0.885688041461871	0.5335258	0.929777710656761	0.0428109999009383	19	0	NA
ABCF1	ENSG00000204574	chr6:30360164-30360578	test	3320	174533	TRUE	0.46	-0.0145682263425699	0.97238627254509	0.144593801666706	227	177626	0.207350982690672	TRUE	0.792751469459515	0.06158	0.525647496591733	-0.0916306875222392	20	0	NA
ABCF1	ENSG00000204574	chr6:30363554-30363784	test	3582	174271	TRUE	0.172	-0.0246414171532697	0.932704910063199	1	117	177736	-0.195610708324914	TRUE	1	0.9257065	0.998184770759782	-0.0541163498746451	20	0	NA
ABCF1	ENSG00000204574	chr6:30396705-30398221	test	3022	174831	TRUE	0.896	2.27075057292539e-05	0.997582218428353	1	90	177763	-0.243325250166814	TRUE	1	0.7969884	0.984997186587468	-0.0529370452893755	20	0	NA
ABCF1	ENSG00000204574	chr6:30411464-30412023	test	3374	174479	TRUE	0.82	0.00391570732367209	0.995285119943348	0.107162847341367	213	177640	0.219984345390877	TRUE	0.743785789782736	0.321536	0.835090753000576	0.054481293454303	17	0	NA
ABCF1	ENSG00000204574	chr6:30444058-30444398	test	3213	174640	TRUE	0.68	-0.00832026183941696	0.987423736168366	1	229	177624	-0.0992674568105992	TRUE	1	0.7848053	0.984221067104366	-0.0455166494745992	20	0	NA
ABCF1	ENSG00000204574	chr6:30446257-30448256	test	3147	174706	TRUE	0.488	-0.011901396506056	0.974354892601432	1	130	177723	-0.186023409245843	TRUE	1	0.5252084	0.925782835107758	-0.0629606015414745	20	0	NA
ABCF1	ENSG00000204574	chr6:30447259-30447756	test	3461	174392	TRUE	0.376	-0.0150772208726554	0.964475710114149	0.210166282556606	100	177753	-0.287613606012054	TRUE	0.882203981906062	0.4440489	0.897722115076362	-0.0737172904832614	20	0	NA
ABCF1	ENSG00000204574	chr6:30453099-30454130	test	3460	174393	TRUE	0.856	0.00328750972992385	0.996881516587678	1	190	177663	0.145102409212454	TRUE	1	0.9470756	0.999726108609248	-0.0333477823108733	20	0	NA
ABCF1	ENSG00000204574	chr6:30463701-30464128	test	3507	174346	TRUE	0.348	-0.018825478334813	0.963173060597485	0.673755925334839	248	177605	-0.161555000942641	TRUE	1	0.277827	0.806511110044057	-0.065516379600395	19	0	NA
ABCF1	ENSG00000204574	chr6:30464762-30464931	test	3823	174030	TRUE	0.46	0.0163449222292683	0.97238627254509	1	301	177552	0.101311017087653	TRUE	1	0.9846824	0.9999969	0.0388498546560786	20	0	NA
ABCF1	ENSG00000204574	chr6:30466076-30467154	test	3094	174759	TRUE	0.924	0.00384240217489758	0.997701756933353	1	156	177697	0.17140212748799	TRUE	1	0.1457039	0.67785603151967	0.0634263407707532	19	0	NA
ABCF1	ENSG00000204574	chr6:30480607-30480869	test	3590	174263	TRUE	0.712	-0.00335941946789781	0.989164777680907	1	220	177633	-0.118855509480114	TRUE	1	0.6180041	0.953783019986443	-0.0482597682510465	20	0	NA
ABCF1	ENSG00000204574	chr6:30481175-30482541	test	3899	173954	TRUE	0.592	-0.00788780321343315	0.980688200787109	0.194896350093584	162	177691	-0.233025849493689	TRUE	0.86296649331607	0.226265	0.75935280412171	-0.0699763346045855	20	0	NA
ABCF1	ENSG00000204574	chr6:30483757-30483993	test	2093	175760	TRUE	0.524	0.0140191423864288	0.976323851203501	0.0718738697893012	105	177748	0.338376819109208	TRUE	0.67903248633001	0.2367577	0.77081243672182	0.0859724516734959	16	0	NA
ABCF1	ENSG00000204574	chr6:30489143-30490745	test	3468	174385	TRUE	0.532	-0.00984555799361799	0.976323851203501	0.0532066959649802	199	177654	-0.25132784990346	TRUE	0.642841784430892	0.2106349	0.748411718907512	-0.0630903713836433	20	0	NA
ABCF1	ENSG00000204574	chr6:30495980-30497165	test	2949	174904	TRUE	0.224	-0.0218772561274139	0.948478299379982	0.96	150	177703	-0.206480068978432	TRUE	1	0.8040114	0.984997186587468	-0.064529470904815	20	0	NA
ABCF1	ENSG00000204574	chr6:30500581-30501186	test	3165	174688	TRUE	0.836	0.00385880028685989	0.995285119943348	0.0545484881363839	170	177683	0.281897494335747	TRUE	0.642841784430892	0.2146233	0.753365191478995	0.0512626937875606	20	0	NA
ABCF1	ENSG00000204574	chr6:30507742-30508763	test	3362	174491	TRUE	0.948	0.00362449272232517	0.998910447761194	0.96	221	177632	0.152983379419931	TRUE	1	0.0216036	0.40758726581224	-0.0760570101449637	20	0	NA
ABCF1	ENSG00000204574	chr6:30508894-30509757	test	3286	174567	TRUE	0.352	0.0196136145771594	0.963173060597485	0.168381632082058	137	177716	0.273959353035381	TRUE	0.824777453103579	0.4611719	0.905956625139902	0.0696584224083008	20	0	NA
ABCF1	ENSG00000204574	chr6:30515018-30515605	test	3543	174310	TRUE	0.684	0.0056549648043223	0.987767137771065	0.8	261	177592	0.154268580725461	TRUE	1	0.4664855	0.905956625139902	0.0479194429848536	20	0	NA
ABCF1	ENSG00000204574	chr6:30515789-30516822	test	3479	174374	TRUE	0.3	0.0195638842954619	0.958427609909781	0.912	145	177708	0.213502810555845	TRUE	1	0.238924	0.771019286055428	0.0727962024322184	19	0	NA
ABCF1	ENSG00000204574	chr6:30529488-30530455	test	3452	174401	TRUE	0.592	-0.00778889218934441	0.980688200787109	0.32172749470498	176	177677	-0.221046158177511	TRUE	1	0.0908601	0.586399378637363	-0.084570534519503	20	0	NA
ABCF1	ENSG00000204574	chr6:30532361-30533007	test	3283	174570	TRUE	0.736	-0.007624972903004	0.990016520952668	1	251	177602	0.127432904201944	TRUE	1	0.7053815	0.973733483820865	-0.0571782075122199	20	0	NA
ABCF1	ENSG00000204574	chr6:30541492-30542052	test	3155	174698	TRUE	0.16	0.0266856169085029	0.930268438884545	1	81	177772	0.203724251314197	TRUE	1	0.3372388	0.843029114768004	0.0700922502457217	20	0	NA
ABCF1	ENSG00000204574	chr6:30543023-30543229	test	3035	174818	TRUE	0.52	0.0132844205146333	0.976104784876872	0.64	141	177712	0.204648276936494	TRUE	1	0.8419694	0.988250718564768	0.0526015405911671	20	0	NA
ABCF1	ENSG00000204574	chr6:30544696-30545170	test	3198	174655	TRUE	1	-0.000903840294851063	1	0.0964422445738279	155	177698	-0.262552779154434	TRUE	0.718258332016563	0.0120426	0.34638655444603	-0.0795755727431813	20	0	NA
ABCF1	ENSG00000204574	chr6:30555370-30557804	test	3316	174537	TRUE	0.084	0.0353373250725937	0.901952189956682	0.64	124	177729	-0.24307017102518	TRUE	1	0.2268269	0.75935280412171	0.0908105695689719	20	0	NA
ABCF1	ENSG00000204574	chr6:30562461-30563161	test	3139	174714	TRUE	0.94	0.00289842138364012	0.998387316902861	1	129	177724	0.213796887321407	TRUE	1	0.7798364	0.984221067104366	0.0467637663652557	20	0	NA
ABCF1	ENSG00000204574	chr6:30563246-30563598	test	3039	174814	TRUE	0.472	0.0171360159798274	0.972829633248847	0.234645452438222	123	177730	-0.255067400096622	TRUE	0.911513548439502	0.0869617	0.586399378637363	0.0814900188411586	19	0	NA
ABCF1	ENSG00000204574	chr6:30570784-30571978	test	3117	174736	TRUE	5.98780709818234e-06	-0.100125527565278	0.00381662824438142	2.94350844383455e-05	110	177743	-0.543401145277361	TRUE	0.0210503929467495	0	1e-07	-0.185534389274524	20	2	NA
ABCF1	ENSG00000204574	chr6:30590211-30591236	test	3498	174355	TRUE	0.424	-0.0125860374315564	0.968037388278638	0.559048281822128	255	177598	0.155335908588674	TRUE	1	0.6900598	0.970000642207201	-0.0442751459863052	20	0	NA
ABCF1	ENSG00000204574	chr6:30597208-30598002	test	3640	174213	TRUE	0.872	-0.00466333097599518	0.996881516587678	1	159	177694	0.142695996051788	TRUE	1	0.6808772	0.970000642207201	-0.0507534291566562	20	0	NA
ABCF1	ENSG00000204574	chr6:30598724-30599913	test	3098	174755	TRUE	0.468	-0.0153926254256709	0.972829633248847	1	203	177650	-0.1200037715838	TRUE	1	0.9765501	0.9999969	-0.0509069805881918	20	0	NA
ABCF1	ENSG00000204574	chr6:30614391-30614769	test	3272	174581	TRUE	0.92	0.00441152471991825	0.997701756933353	0.8	180	177673	-0.191741210437418	TRUE	1	0.8114574	0.985926222525499	0.0353715789289719	20	0	NA
ABCF1	ENSG00000204574	chr6:30614891-30615577	test	3216	174637	TRUE	0.796	-0.00723373656892822	0.994621037302565	0.96	174	177679	-0.188478493032866	TRUE	1	0.2670675	0.798368942857143	-0.0711384192917683	20	0	NA
ABCF1	ENSG00000204574	chr6:30615799-30616364	test	3183	174670	TRUE	0.944	0.00393610014511418	0.998736748921102	0.445591268220897	141	177712	-0.22822447422023	TRUE	1	0.0300007	0.438122617579681	0.0790378802914083	20	0	NA
ABCF1	ENSG00000204574	chr6:30616759-30618138	test	2940	174913	TRUE	0.208	0.0309741072758532	0.941613636363636	0.306475463122976	139	177714	0.233355139309418	TRUE	1	0.1213167	0.640775933333333	0.0839528618456516	20	0	NA
ABCF1	ENSG00000204574	chr6:30625977-30627634	test	3262	174591	TRUE	0.0151471334656894	0.0535739409303001	0.860690457518252	0.0228934436478919	236	177617	0.257825605525612	TRUE	0.557905264802505	0.0044247	0.254800052783109	0.093958108628194	19	0	NA
ABCF1	ENSG00000204574	chr6:30631690-30632204	test	3411	174442	TRUE	0.544	0.0128121639727438	0.976486200885074	1	185	177668	0.142068750349077	TRUE	1	0.7436811	0.982148297191084	0.0544120098964489	20	0	NA
ABCF1	ENSG00000204574	chr6:30633657-30637057	test	3194	174659	TRUE	0.476	-0.0130194399296239	0.972829633248847	0.936	191	177662	-0.180251533387847	TRUE	1	0.9139149	0.997338165922379	-0.0398036121154891	18	0	NA
ABCF1	ENSG00000204574	chr6:30646087-30646314	test	3334	174519	TRUE	0.704	0.00815884386445048	0.988681551116334	0.164048672028068	220	177633	0.205374926684656	TRUE	0.823871975186924	0.4565142	0.902288699575329	0.0589158996004103	19	0	NA
ABCF1	ENSG00000204574	chr6:30646459-30646765	test	3260	174593	TRUE	0.92	0.00533260808848628	0.997701756933353	1	344	177509	0.103262197123911	TRUE	1	0.9644395	0.999939467797386	0.0331415255351642	19	0	NA
ABCF1	ENSG00000204574	chr6:30646848-30648070	test	3701	174152	TRUE	0.94	-0.00025128072223575	0.998387316902861	1	101	177752	0.240076373863757	TRUE	1	0.9619456	0.999939467797386	0.0300512690213481	20	0	NA
ABCF1	ENSG00000204574	chr6:30652776-30653012	test	3152	174701	TRUE	0.772	-0.00607375962721533	0.992749428379287	0.209496604855892	181	177672	-0.208724145094127	TRUE	0.880654156357551	0.2721421	0.800308762258663	-0.0731282234062756	18	0	NA
ABCF1	ENSG00000204574	chr6:30666373-30666625	test	3652	174201	TRUE	0.14	-0.0291860590177881	0.925501777953378	1	169	177684	-0.168477658045483	TRUE	1	0.4101118	0.881967751130929	-0.0670585258190048	20	0	NA
ABCF1	ENSG00000204574	chr6:30670839-30671068	test	3329	174524	TRUE	0.792	0.00561886634946029	0.994468846738335	1	126	177727	-0.158572599067719	TRUE	1	0.9162141	0.997338165922379	-0.0413674710987519	20	0	NA
ABCF1	ENSG00000204574	chr6:30672186-30673296	test	3451	174402	TRUE	0.092	0.0353650750720818	0.908153982300885	0.382585134995866	200	177653	0.189127761083772	TRUE	1	0.1115628	0.624959678629876	0.0848719311595169	20	0	NA
ABCF1	ENSG00000204574	chr6:30678987-30679540	test	3432	174421	TRUE	0.248	0.026179182297638	0.953182095625636	0.324850072114613	145	177708	0.233482970416511	TRUE	1	0.0096685	0.325850676436782	0.0989396271002439	20	0	NA
ABCF1	ENSG00000204574	chr6:30682129-30682401	test	3327	174526	TRUE	0.608	-0.0103353664569037	0.982509561522117	1	114	177739	-0.178684134404549	TRUE	1	0.2895543	0.813552206299866	-0.0701403653217745	20	0	NA
ABCF1	ENSG00000204574	chr6:30682482-30683008	test	3195	174658	TRUE	0.436	0.0173276741200926	0.968925886571922	1	138	177715	0.202225616832924	TRUE	1	0.6553312	0.961613832938235	0.0653901207933574	20	0	NA
ABCF1	ENSG00000204574	chr6:30684704-30684912	test	3731	174122	TRUE	0.864	0.0020751397236889	0.996881516587678	0.88	463	177390	0.118951072917516	TRUE	1	0.4530652	0.897722115076362	-0.0518205848626693	20	0	NA
ABCF1	ENSG00000204574	chr6:30685474-30685641	test	3584	174269	TRUE	0.956	-0.000633651065204133	0.999003251680035	1	106	177747	0.222630968919232	TRUE	1	0.9158084	0.997338165922379	-0.0421335968765759	20	0	NA
ABCF1	ENSG00000204574	chr6:30686482-30687998	test	3696	174157	TRUE	0.356	-0.0145582543997141	0.963173060597485	0.8	178	177675	0.166276849647557	TRUE	1	0.1317828	0.655389573660263	-0.0679628517454087	20	0	NA
ABCF1	ENSG00000204574	chr6:30690559-30691273	test	3239	174614	TRUE	0.768	0.00691090766251488	0.99212353304509	0.88	148	177705	-0.188053781230478	TRUE	1	0.6557251	0.961613832938235	0.0495301029655586	20	0	NA
ABCF1	ENSG00000204574	chr6:30700400-30700858	test	3235	174618	TRUE	0.244	-0.0237568450965653	0.953031105923548	0.231670004534415	189	177664	0.213858210594076	TRUE	0.906573199173719	0.5524167	0.93769376867986	-0.0680226119168917	20	0	NA
ABCF1	ENSG00000204574	chr6:30707151-30707854	test	3315	174538	TRUE	0.264	-0.0241665772525316	0.954498838528443	0.125194210428682	167	177686	-0.267025587112696	TRUE	0.773827292349978	0.3837866	0.87001847850489	-0.0564728993845923	20	0	NA
ABCF1	ENSG00000204574	chr6:30708107-30708404	test	3487	174366	TRUE	0.956	0.00216917008288271	0.999003251680035	0.72	133	177720	-0.199245864077759	TRUE	1	0.613592	0.953783019986443	-0.0476019302853857	20	0	NA
ABCF1	ENSG00000204574	chr6:30711844-30712032	test	3344	174509	TRUE	0.56	0.0125878734935691	0.977622662180139	0.72	96	177757	-0.212225318652558	TRUE	1	0.5740468	0.939631899893932	0.0536038298851771	20	0	NA
ABCF1	ENSG00000204574	chr6:30716974-30717822	test	3487	174366	TRUE	0.048	0.0394518662513254	0.878839393939394	0.191588752942225	176	177677	0.24649070068456	TRUE	0.855940462198151	0.2954668	0.813552206299866	0.0802225625013252	20	0	NA
ABCF1	ENSG00000204574	chr6:30719778-30720487	test	3194	174659	TRUE	0.54	-0.0104428762374794	0.976323851203501	0.516833692002597	246	177607	0.176333095770503	TRUE	1	0.1566713	0.687303963330605	-0.0987621818962167	20	0	NA
ABCF1	ENSG00000204574	chr6:30720841-30721102	test	3671	174182	TRUE	0.208	0.0227586858934925	0.941613636363636	0.88	118	177735	-0.183901804769564	TRUE	1	0.9088225	0.996305041406513	0.0350031738224375	20	0	NA
ABCF1	ENSG00000204574	chr6:30721303-30721829	test	3065	174788	TRUE	0.208	-0.0240098225295481	0.941613636363636	0.16675107811344	157	177696	-0.245417277092792	TRUE	0.823871975186924	0.4561174	0.90196043064576	-0.0715358368923762	19	0	NA
ABCF1	ENSG00000204574	chr6:30724917-30725281	test	3131	174722	TRUE	0.868	-0.0043676516341815	0.996881516587678	1	140	177713	0.18497110046853	TRUE	1	0.4751455	0.906141622242426	-0.0608274780295925	19	0	NA
ABCF1	ENSG00000204574	chr6:30725419-30726603	test	3491	174362	TRUE	0.312	0.019005739459128	0.960180332334514	1	95	177758	0.222218089127795	TRUE	1	0.8628374	0.99212470938874	0.0544601145228545	20	0	NA
ABCF1	ENSG00000204574	chr6:30728282-30728481	test	3667	174186	TRUE	0.14	0.0322038071882968	0.925501777953378	1	177	177676	-0.182008379299546	TRUE	1	0.26563	0.798001032047478	0.0689849291163998	20	0	NA
ABCF1	ENSG00000204574	chr6:30730066-30731526	test	3718	174135	TRUE	0.464	-0.0101345122297793	0.97238627254509	0.18091788906758	175	177678	-0.233551440153471	TRUE	0.842014829420716	0.0555539	0.510040683594599	0.0675870203233613	20	0	NA
ABCF1	ENSG00000204574	chr6:30742057-30744943	test	3635	174218	TRUE	0.544	-0.00940969778631696	0.976486200885074	0.29475134271039	177	177676	-0.206013202385422	TRUE	0.985331288290636	0.1982133	0.738007894514286	-0.0785851347361001	20	0	NA
ABCF1	ENSG00000204574	chr6:30752235-30753014	test	3518	174335	TRUE	0.868	0.000214452250575842	0.996881516587678	1	273	177580	-0.096862385420945	TRUE	1	0.7617504	0.982148297191084	-0.0429728530197382	19	0	NA
ABCF1	ENSG00000204574	chr6:30757410-30757958	test	2925	174928	TRUE	0.476	-0.0148533854520014	0.972829633248847	0.96	212	177641	-0.161895731247206	TRUE	1	0.3380843	0.843029114768004	-0.0643273461876015	20	0	NA
ABCF1	ENSG00000204574	chr6:30758826-30759331	test	3183	174670	TRUE	0.372	0.0208451328934728	0.963947808579836	0.0177873745066633	175	177678	-0.309075664047149	TRUE	0.542055883743439	0.0879241	0.586399378637363	0.0719384174970952	20	0	NA
ABCF1	ENSG00000204574	chr6:30763624-30764557	test	3615	174238	TRUE	0.488	0.0130817710624914	0.974354892601432	0.132169859101254	195	177658	0.221738084952942	TRUE	0.781119386277454	0.3973247	0.878959241683187	0.0476689712000063	20	0	NA
ABCF1	ENSG00000204574	chr6:30765581-30765804	test	3125	174728	TRUE	0.592	0.0143077323651632	0.980688200787109	0.220814742377139	161	177692	0.242431423839267	TRUE	0.892620820875238	0.1992166	0.738132648546879	0.0718128208713839	20	0	NA
ABCF1	ENSG00000204574	chr6:30766589-30766750	test	3616	174237	TRUE	0.076	-0.0341974165675344	0.900010085728694	0.96	156	177697	-0.193207359260307	TRUE	1	0.9237853	0.998184770759782	-0.060447076145963	20	0	NA
ABCF1	ENSG00000204574	chr6:30767368-30767935	test	3068	174785	TRUE	0.892	-0.00264731769985137	0.997358437609636	1	224	177629	0.16660277699284	TRUE	1	0.9158084	0.997338165922379	-0.0499442712832626	20	0	NA
ABCF1	ENSG00000204574	chr6:30768976-30769922	test	3288	174565	TRUE	0.7	-0.00394035321743021	0.988644564965075	0.0479055400232135	150	177703	0.289568894183686	TRUE	0.629994628469114	0.1945625	0.734929576598884	-0.0710552106846985	20	0	NA
ABCF1	ENSG00000204574	chr6:30779094-30779523	test	2324	175529	TRUE	0.576	-0.0138110390834095	0.979071265301976	0.36	124	177729	-0.233722515494002	TRUE	1	0.3197023	0.834376059618625	-0.0848169514969291	15	0	NA
ABCF1	ENSG00000204574	chr6:30781581-30782706	test	3531	174322	TRUE	0.98	-0.000765063359247163	0.999677533013115	0.532	123	177730	-0.223066553941814	TRUE	1	0.7705776	0.982148297191084	-0.0457504036324071	19	0	NA
ABCF1	ENSG00000204574	chr6:30785901-30786213	test	268	177585	TRUE	0.476	-0.0568405760320538	0.972829633248847	1	147	177706	-0.0583827581408901	TRUE	1	0.587676	0.945655571083483	-0.0566697956048175	2	0	NA
ABCF1	ENSG00000204574	chr6:30790763-30791280	test	3248	174605	TRUE	0.848	-0.00152216527321167	0.995860607124057	1	288	177565	0.0751310355628061	TRUE	1	0.965992	0.999939467797386	-0.0220780203095042	20	0	NA
ABCF1	ENSG00000204574	chr6:30793355-30794059	test	3124	174729	TRUE	0.656	0.0106985699579803	0.985479832102534	0.8	162	177691	-0.205850087550872	TRUE	1	0.4306925	0.891642645802443	0.0598971655508958	20	0	NA
ABCF1	ENSG00000204574	chr6:30795771-30796496	test	3192	174661	TRUE	0.484	0.0156806498560156	0.97295731835521	0.128020453975906	148	177705	0.279373346638605	TRUE	0.77491000320485	0.3893195	0.873472253621415	0.0705185271096646	20	0	NA
ABCF1	ENSG00000204574	chr6:30799159-30799421	test	2825	175028	TRUE	0.12	0.0337577845070952	0.920468944099379	1	156	177697	0.184617774649715	TRUE	1	0.585444	0.945655571083483	0.0612410719171163	18	0	NA
ABCF1	ENSG00000204574	chr6:30802576-30803273	test	3677	174176	TRUE	0.928	0.00133948948850281	0.998091760811223	1	247	177606	0.116469271531779	TRUE	1	0.9272968	0.998907728895257	-0.0399855615787779	20	0	NA
ABCF1	ENSG00000204574	chr6:30810746-30811218	test	3463	174390	TRUE	0.352	-0.0181960414293353	0.963173060597485	0.96	319	177534	0.12358710811556	TRUE	1	0.8715379	0.993289647681424	-0.0599938139041478	20	0	NA
ABCF1	ENSG00000204574	chr6:30812806-30815582	test	3677	174176	TRUE	0.212	0.0227558844151814	0.942445964795749	0.56	238	177615	0.188227660159509	TRUE	1	0.5721459	0.939631899893932	0.068529018954374	20	0	NA
ABCF1	ENSG00000204574	chr6:30818556-30818778	test	3214	174639	TRUE	0.16	0.0285262371226307	0.930268438884545	0.576	195	177658	0.20693519397314	TRUE	1	0.547867	0.93769376867986	0.0728600180382037	18	0	NA
ABCF1	ENSG00000204574	chr6:30819960-30820556	test	4108	173745	TRUE	0.856	-0.00464222001016387	0.996881516587678	1	510	177343	-0.0927676150827657	TRUE	1	0.7729716	0.982148297191084	-0.0475811028735938	20	0	NA
ABCF1	ENSG00000204574	chr6:30821832-30824781	test	3488	174365	TRUE	0.836	-0.0025948868679554	0.995285119943348	1	186	177667	0.137994771013439	TRUE	1	0.82835	0.987616350299852	-0.0492607798667591	20	0	NA
ABCF1	ENSG00000204574	chr6:30821835-30822246	test	3184	174669	TRUE	0.384	0.0151334357496841	0.965409304002885	0.48	103	177750	-0.266603007473671	TRUE	1	0.6361596	0.959018568802228	-0.072722195226046	20	0	NA
ABCF1	ENSG00000204574	chr6:30827960-30829342	test	3557	174296	TRUE	0.872	0.00537492966255032	0.996881516587678	0.451316706845519	170	177683	-0.203205649352372	TRUE	1	0.2975563	0.813552206299866	-0.0517764496158721	20	0	NA
ABCF1	ENSG00000204574	chr6:30829685-30830050	test	3465	174388	TRUE	0.992	0.00148692929257257	0.999677533013115	1	148	177705	-0.158720114547988	TRUE	1	0.924875	0.998184770759782	-0.0423076831402467	20	0	NA
ABCF1	ENSG00000204574	chr6:30834361-30835150	test	3313	174540	TRUE	0.884	-0.00181596320787381	0.997209931062381	0.155957183993798	152	177701	-0.243232828739755	TRUE	0.812374744694077	0.0723004	0.551703478752437	0.0542551655746042	20	0	NA
ABCF1	ENSG00000204574	chr6:30837850-30838025	test	2326	175527	TRUE	0.00109117165363826	0.0786174758014422	0.299099933101357	0.128813257546391	209	177644	0.210918880216874	TRUE	0.776887734623628	0.0356221	0.452679054841474	0.0933062706088144	14	0	NA
ABCF1	ENSG00000204574	chr6:30838353-30838890	test	3091	174762	TRUE	0.612	0.0101667006883476	0.983275494526599	0.56	185	177668	0.167842851106589	TRUE	1	0.4713107	0.905956625139902	0.0419664418752703	20	0	NA
ABCF1	ENSG00000204574	chr6:30839707-30840061	test	3408	174445	TRUE	0.712	0.00821610299028365	0.989164777680907	1	321	177532	0.0861700791143262	TRUE	1	0.6739056	0.969159792917667	0.0411835474913639	19	0	NA
ABCF1	ENSG00000204574	chr6:30840712-30841135	test	3049	174804	TRUE	0.988	0.00331162828124536	0.999677533013115	1	100	177753	-0.122662104961758	TRUE	1	0.918395	0.998112592364942	-0.0392505868295499	19	0	NA
ABCF1	ENSG00000204574	chr6:30842041-30842500	test	3185	174668	TRUE	0.396	0.0191448001744578	0.965409304002885	1	147	177706	0.194776055741541	TRUE	1	0.9062606	0.996305041406513	0.0536762874326055	20	0	NA
ABCF1	ENSG00000204574	chr6:30843326-30843522	test	3833	174020	TRUE	0.696	-0.00576441674930873	0.988644564965075	1	121	177732	0.195757605601747	TRUE	1	0.6009242	0.950666419802621	-0.0483412821759248	20	0	NA
ABCF1	ENSG00000204574	chr6:30844084-30844576	test	3405	174448	TRUE	0.24	-0.0251653129518692	0.953031105923548	0.72	122	177731	-0.243789639892866	TRUE	1	0.8688678	0.99212470938874	-0.0506682222064631	20	0	NA
ABCF1	ENSG00000204574	chr6:30844980-30845510	test	3044	174809	TRUE	0.604	-0.0117540130384054	0.982068606967591	0.00945582132036801	126	177727	-0.387186454389078	TRUE	0.462785168358533	0.0515368	0.499305437446808	-0.0888975660275451	19	0	NA
ABCF1	ENSG00000204574	chr6:30847422-30848551	test	3357	174496	TRUE	0.384	-0.0144948866594528	0.965409304002885	0.0468574017389649	272	177581	0.209453232217101	TRUE	0.629994628469114	0.1912976	0.728763798155125	-0.067368748804385	20	0	NA
ABCF1	ENSG00000204574	chr6:30855845-30856055	test	3546	174307	TRUE	0.668	0.0100899443014831	0.986855312239435	1	218	177635	-0.148759804376503	TRUE	1	0.355653	0.84990691052355	0.0552771829709643	20	0	NA
ABCF1	ENSG00000204574	chr6:30872366-30873391	test	3484	174369	TRUE	0.188	0.029912729570624	0.936878332092331	0.14027484275088	306	177547	0.178377804998887	TRUE	0.790679555852992	0.4125855	0.881967751130929	0.0679831191130939	20	0	NA
ABCF1	ENSG00000204574	chr6:30875359-30875732	test	3395	174458	TRUE	0.7	0.00535205510270524	0.988644564965075	0.64	152	177701	0.214100388997653	TRUE	1	0.5957168	0.947296474042161	0.065075587097984	20	0	NA
ABCF1	ENSG00000204574	chr6:30876743-30877052	test	1658	176195	TRUE	0.664	0.0118318578214416	0.986602313345026	1	240	177613	0.091220871168878	TRUE	1	0.8497076	0.989224556981776	0.0367551591410204	10	0	NA
ABCF1	ENSG00000204574	chr6:30877493-30878082	test	3228	174625	TRUE	0.872	-0.00360939755913654	0.996881516587678	1	107	177746	-0.119857333576188	TRUE	1	0.8086668	0.984997186587468	-0.040397091426837	20	0	NA
ABCF1	ENSG00000204574	chr6:30880617-30881325	test	3066	174787	TRUE	0.548	-0.0106978948516361	0.976698250379484	1	187	177666	-0.15144268889177	TRUE	1	0.6697757	0.968335141419653	-0.0609026882134119	18	0	NA
ABCF1	ENSG00000204574	chr6:30882549-30883059	test	3406	174447	TRUE	0.692	0.00605772382171872	0.988442727563761	1	38	177815	0.237133248046696	TRUE	1	0.8916673	0.994873386384289	0.0478509344258025	20	0	NA
ABCF1	ENSG00000204574	chr6:30883795-30886796	test	3535	174318	TRUE	0.36	-0.0168130989152704	0.963209402734469	1	171	177682	-0.147735505854684	TRUE	1	0.7053815	0.973733483820865	-0.062118565821783	20	0	NA
ABCF1	ENSG00000204574	chr6:30907744-30908674	test	3170	174683	TRUE	0.816	0.00472028409891427	0.995178890974361	1	95	177758	0.168732147164083	TRUE	1	0.9710246	0.9999969	0.0328230183976224	20	0	NA
ABCF1	ENSG00000204574	chr6:30913634-30915262	test	2959	174894	TRUE	0.0125038435534786	-0.0536223629267843	0.812701506594165	0.684	124	177729	-0.236441057580115	TRUE	1	0.3064335	0.819905703654697	-0.094062278687074	19	0	NA
ABCF1	ENSG00000204574	chr6:30915349-30915863	test	3690	174163	TRUE	0.58	-0.0100200275165207	0.979501892505678	0.88	145	177708	-0.196762344076892	TRUE	1	0.2268269	0.75935280412171	-0.0713654754048177	20	0	NA
ABCF1	ENSG00000204574	chr6:30922506-30923027	test	3692	174161	TRUE	0.44	-0.0172039170920988	0.969988471293521	0.64	149	177704	0.214904658865661	TRUE	1	0.5590134	0.93769376867986	-0.0536760670595499	20	0	NA
ABCF1	ENSG00000204574	chr6:30932797-30933004	test	3516	174337	TRUE	0.172	0.0292645701139787	0.932704910063199	0.0667051352147913	153	177700	0.288023719965829	TRUE	0.674178769878857	0.0686309	0.543725106430694	0.0863864310260874	20	0	NA
ABCF1	ENSG00000204574	chr6:30935143-30935338	test	3527	174326	TRUE	0.8	0.00543450809066964	0.994700310559006	0.513299394640464	373	177480	-0.13555604065093	TRUE	1	0.4215232	0.884652619511846	0.0562274682614443	20	0	NA
ABCF1	ENSG00000204574	chr6:30940241-30940981	test	3408	174445	TRUE	0.272	0.0213463862070913	0.955146859751299	0.187391303814665	132	177721	0.267866993122242	TRUE	0.855372987047878	0.2009724	0.740240862946457	0.0640606841905734	20	0	NA
ABCF1	ENSG00000204574	chr6:30942337-30943208	test	3451	174402	TRUE	0.916	-0.00251481337021309	0.997701756933353	0.502331115888383	290	177563	0.156145146957972	TRUE	1	0.2006425	0.739772240490412	-0.0635062761861424	20	0	NA
ABCF1	ENSG00000204574	chr6:30955076-30956481	test	3643	174210	TRUE	0.304	-0.018977386944827	0.958984162895928	1	180	177673	-0.144864221514766	TRUE	1	0.499942	0.920921493310122	-0.0601339349078955	20	0	NA
ABCF1	ENSG00000204574	chr6:30961427-30961676	test	3235	174618	TRUE	0.704	-0.00694061866295623	0.988681551116334	1	201	177652	-0.0868724614907129	TRUE	1	0.9933306	0.9999969	-0.0280340830002327	19	0	NA
ABCF1	ENSG00000204574	chr6:30964039-30964778	test	3068	174785	TRUE	0.748	-0.00805086321810759	0.990925457767277	1	139	177714	-0.196158569326751	TRUE	1	0.8467	0.988811514717011	-0.0551404870945438	19	0	NA
ABCF1	ENSG00000204574	chr6:30966261-30966461	test	2505	175348	TRUE	0.312	-0.0242188088401967	0.960180332334514	0.179655967168031	103	177750	-0.299728670210511	TRUE	0.839475107364403	0.3496658	0.84990691052355	-0.0825350868127993	14	0	NA
ABCF1	ENSG00000204574	chr6:30972056-30972234	test	3865	173988	TRUE	0.268	0.0227569705985206	0.954929244529628	1	171	177682	0.165124686980152	TRUE	1	0.8384382	0.988250718564768	0.0553278876034221	20	0	NA
ABCF1	ENSG00000204574	chr6:30974157-30976681	test	2719	175134	TRUE	0.396	-0.0190880069039745	0.965409304002885	0.221636731147028	127	177726	-0.278694983166872	TRUE	0.892620820875238	0.5419495	0.934542964066222	-0.0745998104255087	19	0	NA
ABCF1	ENSG00000204574	chr6:30974571-30974809	test	3225	174628	TRUE	0.944	0.00224000001675908	0.998736748921102	0.629582497240839	127	177726	-0.230256405811458	TRUE	1	0.7818654	0.984221067104366	0.0445174801458348	20	0	NA
ABCF1	ENSG00000204574	chr6:30981874-30982979	test	3650	174203	TRUE	0.228	0.0221656241404185	0.949969246093507	0.64	149	177704	0.184799021093364	TRUE	1	0.5089382	0.924064434868177	0.0642670574540414	20	0	NA
ABCF1	ENSG00000204574	chr6:30988472-30988856	test	3832	174021	TRUE	0.3	0.0203167758973258	0.958427609909781	1	267	177586	0.120884950124055	TRUE	1	0.8669831	0.99212470938874	0.0445469311532352	20	0	NA
ABCF1	ENSG00000204574	chr6:31001216-31001927	test	2880	174973	TRUE	0.024	-0.0448282613719429	0.870752439465125	1	119	177734	-0.196029317735592	TRUE	1	0.8114574	0.985926222525499	-0.0754757739255601	20	0	NA
ABCF1	ENSG00000204574	chr6:31008274-31008455	test	3432	174421	TRUE	0.156	-0.0274541761150606	0.930268438884545	0.72	113	177740	-0.225170381460486	TRUE	1	0.3372388	0.843029114768004	-0.0788044828825396	20	0	NA
ABCF1	ENSG00000204574	chr6:31009816-31010085	test	3059	174794	TRUE	0.808	-0.00551554446961583	0.994721065410934	0.253777871686962	200	177653	0.206518658641715	TRUE	0.933835649603498	0.5252084	0.925782835107758	-0.0675910757185844	20	0	NA
ABCF1	ENSG00000204574	chr6:31016738-31017365	test	4060	173793	TRUE	0.952	-0.0010445812374064	0.999003251680035	0.88	241	177612	0.139651126061728	TRUE	1	0.6238138	0.953783019986443	0.0491437938656141	20	0	NA
ABCF1	ENSG00000204574	chr6:31021855-31022378	test	1292	176561	TRUE	0.84	0.00863735806016083	0.995285119943348	0.544	202	177651	-0.162709078301041	TRUE	1	0.4588885	0.903752667148039	0.0665954091470138	8	0	NA
ABCF1	ENSG00000204574	chr6:31025525-31025931	test	3350	174503	TRUE	0.416	-0.0144175767310393	0.967253019510684	1	214	177639	-0.137249036533085	TRUE	1	0.8579196	0.99212470938874	-0.0463576818592037	20	0	NA
ABCF1	ENSG00000204574	chr6:31040333-31040522	test	1408	176445	TRUE	0.252	0.0339252917308074	0.953182095625636	1	219	177634	0.0872599645780699	TRUE	1	0.877372	0.994418658370656	0.049588491724466	7	0	NA
ABCF1	ENSG00000204574	chr6:31042790-31043131	test	3165	174688	TRUE	0.264	0.0259016820339781	0.954498838528443	1	132	177721	0.181903319567733	TRUE	1	0.2142421	0.752986828181001	0.0817410726381598	19	0	NA
ABCF1	ENSG00000204574	chr6:31044219-31044616	test	3164	174689	TRUE	0.104	-0.0321045904883761	0.915722668069991	1	144	177709	-0.181606613917758	TRUE	1	0.5327851	0.928818117432666	-0.0717865059243893	20	0	NA
ABCF1	ENSG00000204574	chr6:31053801-31054266	test	3241	174612	TRUE	0.384	-0.0174506117108663	0.965409304002885	0.398744795074533	160	177693	-0.220723129121751	TRUE	1	0.4215232	0.884652619511846	-0.0576321705858688	20	0	NA
ABCF1	ENSG00000204574	chr6:31057464-31057857	test	3843	174010	TRUE	0.908	0.00384193169744183	0.997582218428353	1	199	177654	-0.0789917608689431	TRUE	1	0.9984555	0.9999969	0.0198806513036347	20	0	NA
ABCF1	ENSG00000204574	chr6:31058176-31058760	test	3300	174553	TRUE	0.96	0.000513247862688818	0.999003251680035	0.169462132581327	176	177677	-0.230079427428666	TRUE	0.827713201299518	0.2853422	0.813552206299866	0.0443829654802525	20	0	NA
ABCF1	ENSG00000204574	chr6:31068850-31069378	test	3960	173893	TRUE	0.752	0.00672478332120992	0.990925457767277	1	101	177752	0.219716670254044	TRUE	1	0.4817612	0.912602651755661	0.0565987985521158	20	0	NA
ABCF1	ENSG00000204574	chr6:31070632-31071235	test	3500	174353	TRUE	0.096	0.0338547948971121	0.911475670307845	0.8	179	177674	0.174870819106044	TRUE	1	0.2268269	0.75935280412171	0.0762996100935885	20	0	NA
ABCF1	ENSG00000204574	chr6:31072588-31072809	test	3791	174062	TRUE	0.976	0.00132527013300355	0.999659519764933	0.162178143501266	190	177663	0.236555796116678	TRUE	0.820432254244413	0.4509489	0.897722115076362	0.0501765861791293	20	0	NA
ABCF1	ENSG00000204574	chr6:31079616-31080107	test	3451	174402	TRUE	0.928	0.00183508481220359	0.998091760811223	1	208	177645	0.142849395065945	TRUE	1	0.9058944	0.996305041406513	-0.0434583283556852	19	0	NA
ABCF1	ENSG00000204574	chr6:31083575-31084324	test	3509	174344	TRUE	0.924	0.00386059220667961	0.997701756933353	1	165	177688	0.179475910512282	TRUE	1	0.8284079	0.987616350299852	0.0457971910637976	20	0	NA
ABCF1	ENSG00000204574	chr6:31086852-31087115	test	3611	174242	TRUE	0.332	-0.0185160165796757	0.962319068812051	1	252	177601	-0.1255292327828	TRUE	1	0.2708426	0.798368942857143	-0.0676871368566097	20	0	NA
ABCF1	ENSG00000204574	chr6:31087560-31087877	test	3182	174671	TRUE	0.516	0.012437856965894	0.975490989209649	0.88	236	177617	0.165212478911751	TRUE	1	0.5249911	0.925782835107758	0.0487878994801326	20	0	NA
ABCF1	ENSG00000204574	chr6:31092821-31093433	test	3718	174135	TRUE	0.408	0.0194516820915665	0.966386466591166	0.64	155	177698	0.203928195360919	TRUE	1	0.1109238	0.624620076781256	0.0634479823315125	20	0	NA
ABCF1	ENSG00000204574	chr6:31102152-31102888	test	3411	174442	TRUE	0.82	0.00455981562420173	0.995285119943348	0.96	237	177616	0.149199131730628	TRUE	1	0.5957168	0.947296474042161	-0.0479363150056004	20	0	NA
ABCF1	ENSG00000204574	chr6:31111005-31111190	test	3608	174245	TRUE	0.68	0.00781698669167038	0.987423736168366	0.56	220	177633	-0.207765899061779	TRUE	1	0.1822202	0.717313959434211	0.0709925662263376	20	0	NA
ABCF1	ENSG00000204574	chr6:31114273-31115546	test	3635	174218	TRUE	0.484	0.0137274971018878	0.97295731835521	0.48	176	177677	0.197684264107251	TRUE	1	0.3380843	0.843029114768004	0.0632676009044906	20	0	NA
ABCF1	ENSG00000204574	chr6:31115782-31118256	test	3294	174559	TRUE	0.952	0.00137964187183543	0.999003251680035	0.456	189	177664	0.181224600698426	TRUE	1	0.0287116	0.430271739163498	-0.0959833320318568	19	0	NA
ABCF1	ENSG00000204574	chr6:31121455-31121665	test	2875	174978	TRUE	0.256	0.0252618583463957	0.953545859305432	0.912	183	177670	0.173100694915316	TRUE	1	0.8178152	0.987589196235662	0.0627948212067377	19	0	NA
ABCF1	ENSG00000204574	chr6:31122864-31123588	test	3461	174392	TRUE	0.776	0.00560352134992421	0.992780991340585	0.0519995971172514	169	177684	0.268960976831284	TRUE	0.642841784430892	0.0423203	0.472947674436233	0.0752857840742823	20	0	NA
ABCF1	ENSG00000204574	chr6:31125080-31125417	test	3322	174531	TRUE	0.908	-0.00341777786659588	0.997582218428353	1	175	177678	0.144057911751058	TRUE	1	0.7547069	0.982148297191084	-0.044236480201784	19	0	NA
ABCF1	ENSG00000204574	chr6:31126809-31127048	test	3655	174198	TRUE	0.068	0.0377833378648093	0.893518264416837	0.8	145	177708	0.197749038079334	TRUE	1	0.2599965	0.792846725796228	0.070013621775035	20	0	NA
ABCF1	ENSG00000204574	chr6:31127937-31128440	test	3614	174239	TRUE	0.628	-0.00433193162079552	0.984774039362699	1	205	177648	-0.134846808706408	TRUE	1	0.7189726	0.97821346678823	-0.0452088270937528	20	0	NA
ABCF1	ENSG00000204574	chr6:31131382-31133381	test	3173	174680	TRUE	0.784	0.0073620568154919	0.9935763681121	1	97	177756	-0.219677854069649	TRUE	1	0.5754803	0.940377177044612	-0.0590603395543499	20	0	NA
ABCF1	ENSG00000204574	chr6:31133357-31133579	test	3481	174372	TRUE	0.836	0.00291666488600093	0.995285119943348	0.56	122	177731	0.216013981538809	TRUE	1	0.4713107	0.905956625139902	0.0577021252509456	20	0	NA
ABCF1	ENSG00000204574	chr6:31137292-31138485	test	3564	174289	TRUE	0.896	0.00412770035953207	0.997582218428353	0.0337447705936873	148	177705	-0.313588230190834	TRUE	0.596401698961727	0.1481624	0.678185556570104	-0.0616305694192677	20	0	NA
ABCF1	ENSG00000204574	chr6:31139684-31140160	test	3320	174533	TRUE	0.352	0.0194808759278794	0.963173060597485	0.0503015314523511	217	177636	0.240785944095745	TRUE	0.642841784430892	0.2019238	0.740964896370917	0.069998870973055	20	0	NA
ABCF1	ENSG00000204574	chr6:31142479-31142749	test	3654	174199	TRUE	0.924	-0.00296779390289276	0.997701756933353	0.88	246	177607	0.145560791166845	TRUE	1	0.3691239	0.861744645240655	-0.059089226266366	20	0	NA
ABCF1	ENSG00000204574	chr6:31144857-31146857	test	3295	174558	TRUE	0.76	-0.00609098506017913	0.991008845419476	0.0986388374960596	146	177707	-0.269440177636401	TRUE	0.727686338966402	0.0224523	0.410030412449424	-0.0842382876255812	20	0	NA
ABCF1	ENSG00000204574	chr6:31152858-31153057	test	3350	174503	TRUE	0.34	0.0179298450879074	0.963100689888687	0.139756064139878	139	177714	-0.263111265850049	TRUE	0.790679555852992	0.376958	0.863830505583994	0.0707837200536144	20	0	NA
ABCF1	ENSG00000204574	chr6:31157682-31159681	test	3494	174359	TRUE	0.536	0.0122404937265022	0.976323851203501	0.88	136	177717	0.209571811570216	TRUE	1	0.1822202	0.717313959434211	0.0697505148298454	20	0	NA
ABCF1	ENSG00000204574	chr6:31157866-31159144	test	2980	174873	TRUE	0.912	0.00293615207587167	0.997701756933353	0.72	177	177676	0.191065212564279	TRUE	1	0.0500011	0.499305437446808	-0.0787729568489578	20	0	NA
ABCF1	ENSG00000204574	chr6:31159254-31159656	test	3725	174128	TRUE	0.392	-0.0175744685551205	0.965409304002885	0.0338571811684302	152	177701	0.292772359823851	TRUE	0.597099399558778	0.1485613	0.678185556570104	-0.0720358647882996	20	0	NA
ABCF1	ENSG00000204574	chr6:31164051-31164328	test	3230	174623	TRUE	0.048	-0.0485457868122445	0.878839393939394	0.88	147	177706	-0.200947111373405	TRUE	1	0.6535842	0.961613832938235	-0.0812100652306309	20	0	NA
ABCF1	ENSG00000204574	chr6:31169199-31170261	test	3271	174582	TRUE	0.06	0.0403757410970945	0.888018575851393	0.196212262546479	62	177791	-0.40612401481692	TRUE	0.863381068526347	0.5040697	0.920921493310122	0.0613698434437503	20	0	NA
ABCF1	ENSG00000204574	chr6:31170419-31170828	test	3768	174085	TRUE	0.98	0.00382194136670519	0.999677533013115	1	243	177610	0.149670046072767	TRUE	1	0.0907024	0.586399378637363	0.0569542226326207	20	0	NA
ABCF1	ENSG00000204574	chr6:31170587-31170657	test	1968	175885	TRUE	0.096	-0.0454376883190113	0.911475670307845	0.64	218	177635	-0.152579662755537	TRUE	1	0.174134	0.709639108325226	-0.0861257740250978	10	0	NA
ABCF1	ENSG00000204574	chr6:31171729-31173747	test	3561	174292	TRUE	0.028	-0.0410053137188114	0.870752439465125	0.109693183782536	193	177660	-0.247279720017405	TRUE	0.745590191849245	0.2989024	0.813552206299866	-0.0746093297803744	20	0	NA
ABCF1	ENSG00000204574	chr6:31176046-31176308	test	3284	174569	TRUE	0.352	-0.0174146539031742	0.963173060597485	1	109	177744	-0.190434617516684	TRUE	1	0.9477109	0.999726108609248	-0.0516266050969349	20	0	NA
ABCF1	ENSG00000204574	chr6:31178771-31179009	test	3273	174580	TRUE	0.116	-0.037502698259828	0.919196305943642	0.275205998330232	165	177688	-0.219096287948849	TRUE	0.961572718631179	0.6037038	0.953548582961187	-0.0717322030940727	20	0	NA
ABCF1	ENSG00000204574	chr6:31180225-31181002	test	3706	174147	TRUE	0.832	-0.00246977932566458	0.995285119943348	0.56	148	177705	-0.231569822892536	TRUE	1	0.6223846	0.953783019986443	-0.0525514326556928	20	0	NA
ABCF1	ENSG00000204574	chr6:31180432-31187807	test	3796	174057	TRUE	0.668	-0.0115709701477187	0.986855312239435	1	99	177754	0.202761592144752	TRUE	1	0.900719	0.996305041406513	-0.0457124725735973	20	0	NA
ABCF1	ENSG00000204574	chr6:31192567-31192812	test	3284	174569	TRUE	0.752	-0.00554172434994948	0.990925457767277	0.409260581130907	110	177743	-0.247004703083427	TRUE	1	0.4895663	0.91328604945443	-0.0614111793847047	20	0	NA
ABCF1	ENSG00000204574	chr6:31196931-31198563	test	3183	174670	TRUE	0.216	-0.0209671372918257	0.944481379851039	0.64	85	177768	-0.282775180450844	TRUE	1	0.4887674	0.91328604945443	-0.0744032110632171	20	0	NA
ABCF1	ENSG00000204574	chr6:31200382-31203181	test	3144	174709	TRUE	0.868	-0.00147165474390745	0.996881516587678	0.72	204	177649	0.16202387658799	TRUE	1	0.7735975	0.982148297191084	-0.0536784786985598	20	0	NA
ABCF1	ENSG00000204574	chr6:31202775-31203156	test	3305	174548	TRUE	0.912	-0.00113080218300965	0.997701756933353	1	183	177670	-0.18383751563899	TRUE	1	0.7436811	0.982148297191084	-0.0609337459753164	20	0	NA
ABCF1	ENSG00000204574	chr6:31203315-31204537	test	3024	174829	TRUE	0.768	0.00878866902930412	0.99212353304509	0.0519490166693658	154	177699	0.291738936872705	TRUE	0.642841784430892	0.0874277	0.586399378637363	0.0928586366542425	20	0	NA
ABCF1	ENSG00000204574	chr6:31204790-31205139	test	3235	174618	TRUE	0.236	-0.0252238484610708	0.95183632638303	1	127	177726	-0.191690169747005	TRUE	1	0.2116201	0.748411718907512	-0.0839385958043369	20	0	NA
ABCF1	ENSG00000204574	chr6:31210029-31210432	test	3328	174525	TRUE	0.316	0.0233016887910136	0.960180332334514	1	202	177651	0.153565025413459	TRUE	1	0.471798	0.905956625139902	0.0614335773262421	20	0	NA
ABCF1	ENSG00000204574	chr6:31214378-31214740	test	3294	174559	TRUE	0.432	0.0172275039871215	0.968397106109325	0.8	197	177656	0.161909181314235	TRUE	1	0.717305	0.97821346678823	0.0476373338039456	20	0	NA
ABCF1	ENSG00000204574	chr6:31216413-31216739	test	3453	174400	TRUE	0.00880552329474125	-0.0529849849330029	0.712862953758322	0.0189122605032606	134	177719	-0.328488657072704	TRUE	0.551735507340142	0.0930039	0.591276529032958	-0.102206278652587	19	0	NA
ABCF1	ENSG00000204574	chr6:31225249-31225486	test	3604	174249	TRUE	0.868	0.00113140180034992	0.996881516587678	1	159	177694	0.0815411408417268	TRUE	1	0.9979717	0.9999969	0.0188690852133321	20	0	NA
ABCF1	ENSG00000204574	chr6:31227161-31227587	test	3022	174831	TRUE	0.392	0.0188784751369464	0.965409304002885	0.00150485715169572	75	177778	0.527365548335964	TRUE	0.278418991097923	0.009882	0.327138353137146	0.0845754365776524	20	0	NA
ABCF1	ENSG00000204574	chr6:31246063-31246842	test	3251	174602	TRUE	0.616	-0.00934395322083002	0.983703937007874	1	135	177718	-0.186921770556888	TRUE	1	0.7569875	0.982148297191084	-0.0612391790796566	20	0	NA
ABCF1	ENSG00000204574	chr6:31268128-31268420	test	3201	174652	TRUE	0.856	-0.000531420833476452	0.996881516587678	0.608	140	177713	-0.198616916287401	TRUE	1	0.352263	0.84990691052355	-0.0569349617981127	19	0	NA
ABCF1	ENSG00000204574	chr6:31270985-31272710	test	4083	173770	TRUE	0.268	0.020173046337696	0.954929244529628	0.203837410914163	222	177631	-0.211150709442408	TRUE	0.872768058121542	0.0605503	0.525647496591733	-0.0678368564034421	20	0	NA
ABCF1	ENSG00000204574	chr6:31283611-31283788	test	2665	175188	TRUE	0.64	0.011028406747282	0.98485028790787	1	133	177720	0.168109044533713	TRUE	1	0.2234385	0.75935280412171	-0.054476878640705	15	0	NA
ABCF1	ENSG00000204574	chr6:31307531-31309242	test	3510	174343	TRUE	0.06	0.039965258039813	0.888018575851393	1	226	177627	0.144258065734219	TRUE	1	0.8137538	0.985926222525499	0.0606610767863348	20	0	NA
ABCF1	ENSG00000204574	chr6:31321905-31322115	test	3368	174485	TRUE	0.488	0.0146435640141993	0.974354892601432	0.226526597833282	233	177620	0.192215212678897	TRUE	0.898725267551369	0.4103345	0.881967751130929	0.0762702782079769	17	0	NA
ABCF1	ENSG00000204574	chr6:31355791-31357656	test	3585	174268	TRUE	0.576	-0.00847329052222979	0.979071265301976	0.568303371863869	188	177665	-0.190268644520303	TRUE	1	0.8124689	0.985926222525499	-0.0396626963726233	20	0	NA
ABCF1	ENSG00000204574	chr6:31366709-31367557	test	3321	174532	TRUE	0.516	0.0106563436399596	0.975490989209649	0.0302743623989866	90	177763	-0.388162548437776	TRUE	0.584047307812014	0.1359018	0.660571133719129	-0.0831120468017042	20	0	NA
ABCF1	ENSG00000204574	chr6:31374058-31374433	test	590	177263	TRUE	0.296	-0.0607510069518443	0.958427609909781	0.768	151	177702	-0.122598310487668	TRUE	1	0.4994857	0.920921493310122	-0.0805835741189738	4	0	NA
ABCF1	ENSG00000204574	chr6:31386778-31387564	test	3292	174561	TRUE	0.056	0.0390183129379705	0.881446848541863	0.117106973053111	162	177691	0.25958384448057	TRUE	0.759857466796242	0.2254874	0.75935280412171	0.0803306002503472	20	0	NA
ABCF1	ENSG00000204574	chr6:31389100-31389716	test	3377	174476	TRUE	0.888	0.00296593025879704	0.997334720590703	1	335	177518	-0.0663834084391502	TRUE	1	0.9926794	0.9999969	0.0207729171859617	20	0	NA
ABCF1	ENSG00000204574	chr6:31395558-31396207	test	3498	174355	TRUE	0.732	0.00574670750314451	0.989948351115422	0.48	166	177687	0.195063972869269	TRUE	1	0.4165335	0.881967751130929	0.0543701971660017	20	0	NA
ABCF1	ENSG00000204574	chr6:31396975-31397224	test	3364	174489	TRUE	0.492	-0.0132118636035218	0.974890404624278	1	160	177693	0.185814768591765	TRUE	1	0.6740512	0.969159792917667	-0.0555775985109431	20	0	NA
ABCF1	ENSG00000204574	chr6:31399621-31400348	test	3524	174329	TRUE	0.864	0.00277403288469986	0.996881516587678	1	203	177650	-0.170925137858225	TRUE	1	0.8777857	0.994418658370656	-0.0453015129831713	20	0	NA
ABCF1	ENSG00000204574	chr6:31400530-31400962	test	3132	174721	TRUE	0.332	-0.0246421038344525	0.962319068812051	1	163	177690	-0.159914277461867	TRUE	1	0.6610148	0.963157329960742	-0.0663368563096261	20	0	NA
ABCF1	ENSG00000204574	chr6:31402804-31402980	test	3392	174461	TRUE	0.752	0.0109216383852665	0.990925457767277	0.56	158	177695	0.210206450898478	TRUE	1	0.4895663	0.91328604945443	0.0668392941162713	20	0	NA
ABCF1	ENSG00000204574	chr6:31403053-31404177	test	3396	174457	TRUE	0.728	-0.00339279656863135	0.989537674154109	1	166	177687	-0.13470805044106	TRUE	1	0.883043	0.994873386384289	-0.0462380918745398	20	0	NA
ABCF1	ENSG00000204574	chr6:31414179-31414776	test	3635	174218	TRUE	0.804	0.004316137056112	0.994700310559006	1	124	177729	0.159430389337635	TRUE	1	0.7944135	0.984997186587468	0.0526223030482215	20	0	NA
ABCF1	ENSG00000204574	chr6:31416045-31417027	test	3050	174803	TRUE	0.404	0.0228590022457238	0.965592029140776	0.25261699493588	153	177700	0.236793508064703	TRUE	0.931227421236477	0.1370455	0.660571133719129	0.072997007098704	19	0	NA
ABCF1	ENSG00000204574	chr6:31441114-31441278	test	3704	174149	TRUE	0.604	-0.00679954917734867	0.982068606967591	1	253	177600	-0.126221673349901	TRUE	1	0.919342	0.998112592364942	-0.0445210140905723	20	0	NA
ABCF1	ENSG00000204574	chr6:31441481-31443034	test	3544	174309	TRUE	0.296	0.0193302562007959	0.958427609909781	0.295103752077981	147	177706	0.243778946675774	TRUE	0.986123097005924	0.1170178	0.634562403144073	0.0669629446069863	20	0	NA
ABCF1	ENSG00000204574	chr6:31462653-31463642	test	3892	173961	TRUE	0.924	-0.00270397085595167	0.997701756933353	1	104	177749	-0.197632295713761	TRUE	1	0.6238138	0.953783019986443	-0.0579223650210537	20	0	NA
ABCF1	ENSG00000204574	chr6:31467054-31467436	test	3217	174636	TRUE	0.00317386070879418	-0.0607613158391028	0.531779873136965	0.48	161	177692	-0.231002725691344	TRUE	1	0.1497061	0.678185556570104	-0.100559461512983	20	0	NA
ABCF1	ENSG00000204574	chr6:31474771-31475258	test	3655	174198	TRUE	0.644	0.0112053910226552	0.98485028790787	1	134	177719	0.17090743429316	TRUE	1	0.9593589	0.999939467797386	0.0379953301720258	20	0	NA
ABCF1	ENSG00000204574	chr6:31475434-31475678	test	3421	174432	TRUE	0.736	-0.00591769432031732	0.990016520952668	0.486479867176523	88	177765	-0.282015244693286	TRUE	1	0.2501731	0.785618710722499	-0.075773989533822	20	0	NA
ABCF1	ENSG00000204574	chr6:31486082-31486696	test	1696	176157	TRUE	0.792	-0.010856241995147	0.994468846738335	0.748	101	177752	0.217194981686719	TRUE	1	0.4518802	0.897722115076362	-0.0437229461993199	11	0	NA
ABCF1	ENSG00000204574	chr6:31491962-31492232	test	2169	175684	TRUE	0.264	0.0272289346966373	0.954498838528443	1	205	177648	0.127534539774417	TRUE	1	0.4128051	0.881967751130929	0.0592346988171147	13	0	NA
ABCF1	ENSG00000204574	chr6:31493799-31494553	test	3610	174243	TRUE	0.832	0.00357491667472475	0.995285119943348	1	139	177714	0.137421358717144	TRUE	1	0.7569875	0.982148297191084	0.0515311322052362	20	0	NA
ABCF1	ENSG00000204574	chr6:31494826-31495422	test	3558	174295	TRUE	0.484	-0.0115908691455695	0.97295731835521	0.054219878416507	149	177704	0.281293814135616	TRUE	0.642841784430892	0.1128973	0.627775788602314	0.0715704932460805	20	0	NA
ABCF1	ENSG00000204574	chr6:31497604-31498618	test	3425	174428	TRUE	0.604	-0.00985991629025443	0.982068606967591	0.242053556258424	91	177762	-0.302415735767414	TRUE	0.915979471907178	0.5653902	0.939631899893932	-0.0630545142826725	20	0	NA
ABCF1	ENSG00000204574	chr6:31497782-31499781	test	4216	173637	TRUE	0.324	0.0162238229028058	0.961185638297872	0.345370693076368	195	177658	0.212540463159296	TRUE	1	0.6720353	0.968576035345294	0.0456015074796604	20	0	NA
ABCF1	ENSG00000204574	chr6:31498750-31499105	test	4061	173792	TRUE	0.176	0.0283876209785062	0.93322389478688	0.56	215	177638	0.17810839676654	TRUE	1	0.4165335	0.881967751130929	0.0660338920222226	20	0	NA
ABCF1	ENSG00000204574	chr6:31508898-31509553	test	3641	174212	TRUE	0.072	0.0379787523831871	0.893518264416837	0.96	138	177715	0.194267083837601	TRUE	1	0.6808772	0.970000642207201	0.071077705070139	20	0	NA
ABCF1	ENSG00000204574	chr6:31510507-31513057	test	2625	175228	TRUE	0.032	-0.048757226444603	0.870752439465125	0.07912099379001	143	177710	-0.270820558957118	TRUE	0.695818967457687	0.2225897	0.75935280412171	-0.110284207800214	20	0	NA
ABCF1	ENSG00000204574	chr6:31511215-31511680	test	3685	174168	TRUE	0.116	0.0313833066339104	0.919196305943642	0.0331940717543752	158	177695	0.299252562704469	TRUE	0.592216217418964	0.1462321	0.678185556570104	0.0873991771098703	20	0	NA
ABCF1	ENSG00000204574	chr6:31515513-31516701	test	3257	174596	TRUE	0.608	0.00788189025129038	0.982509561522117	0.107847833483283	221	177632	0.222948494539792	TRUE	0.743785789782736	0.1506232	0.680403946063781	-0.0478114193175631	20	0	NA
ABCF1	ENSG00000204574	chr6:31517213-31517602	test	2860	174993	TRUE	0.264	-0.0231598379547063	0.954498838528443	0.76	182	177671	-0.165407288858718	TRUE	1	0.5467276	0.93769376867986	-0.0693852612762614	19	0	NA
ABCF1	ENSG00000204574	chr6:31522833-31523158	test	3740	174113	TRUE	0.212	0.0264850585090396	0.942445964795749	1	224	177629	-0.130973260442236	TRUE	1	0.5359801	0.930917781880109	0.0644356368840941	20	0	NA
ABCF1	ENSG00000204574	chr6:31525859-31526473	test	3479	174374	TRUE	0.044	-0.0386495304453407	0.878839393939394	0.401023196446986	242	177611	-0.172392500106829	TRUE	1	0.4154456	0.881967751130929	-0.0766633842300085	20	0	NA
ABCF1	ENSG00000204574	chr6:31528277-31530194	test	3338	174515	TRUE	0.0148118823064223	0.0529839030279734	0.858652508317372	0.224314551069328	119	177734	0.265760124078014	TRUE	0.893246311212976	0.2756195	0.803084503577462	0.0886728268446599	20	0	NA
ABCF1	ENSG00000204574	chr6:31533582-31537581	test	3307	174546	TRUE	0.444	0.0160627477754328	0.970241551572142	0.48	157	177696	0.199363116721264	TRUE	1	0.3497824	0.84990691052355	0.0590153097147353	20	0	NA
ABCF1	ENSG00000204574	chr6:31541111-31542661	test	3497	174356	TRUE	0.716	0.00818956007407675	0.989300383996036	0.64	216	177637	0.150652931857211	TRUE	1	0.5908122	0.945655571083483	-0.0500007558611406	20	0	NA
ABCF1	ENSG00000204574	chr6:31541761-31541994	test	1371	176482	TRUE	0.232	-0.0348953525821792	0.95183632638303	0.4	123	177730	-0.232246842775377	TRUE	1	0.3020001	0.8161388200553	-0.0856522839864987	10	0	NA
ABCF1	ENSG00000204574	chr6:31546358-31547231	test	3245	174608	TRUE	0.424	0.018176587924719	0.968037388278638	0.7214897909051	214	177639	0.166698440077585	TRUE	1	0.526556	0.926792452409494	0.0623229970823257	19	0	NA
ABCF1	ENSG00000204574	chr6:31547323-31547789	test	3420	174433	TRUE	0.3	0.0236874058951083	0.958427609909781	0.72	127	177726	0.199071881490498	TRUE	1	0.5249911	0.925782835107758	0.0705755913009832	20	0	NA
ABCF1	ENSG00000204574	chr6:31548048-31548524	test	3419	174434	TRUE	0.792	-0.00527021476732099	0.994468846738335	1	158	177695	0.1561840468246	TRUE	1	0.0918781	0.5878858903865	-0.0762869901675716	20	0	NA
ABCF1	ENSG00000204574	chr6:31551431-31551649	test	3354	174499	TRUE	0.8	0.00557861578229309	0.994700310559006	1	128	177725	-0.161982920570083	TRUE	1	0.8412134	0.988250718564768	-0.0459313644041169	20	0	NA
ABCF1	ENSG00000204574	chr6:31558164-31558469	test	3398	174455	TRUE	0.872	-0.000262827883372063	0.996881516587678	0.684	246	177607	0.154392150601725	TRUE	1	0.277827	0.806511110044057	0.0652963089021906	19	0	NA
ABCF1	ENSG00000204574	chr6:31558756-31559619	test	3141	174712	TRUE	0.28	-0.0227831197193321	0.955368850369615	0.00803967587771369	196	177657	-0.276788852552637	TRUE	0.447308038729494	0.0116462	0.342334065363409	-0.0753041778229915	20	0	NA
ABCF1	ENSG00000204574	chr6:31559695-31560201	test	3785	174068	TRUE	0.648	0.0108009119951489	0.984975937880908	0.88	351	177502	-0.140732106745229	TRUE	1	0.0827533	0.578129499475816	0.0669758189933366	20	0	NA
ABCF1	ENSG00000204574	chr6:31560306-31560752	test	3203	174650	TRUE	0.916	0.0049414275596369	0.997701756933353	0.138941092023615	206	177647	0.218064779309104	TRUE	0.790679555852992	0.0942226	0.59419310777503	-0.0798480135624148	20	0	NA
ABCF1	ENSG00000204574	chr6:31563051-31563662	test	3327	174526	TRUE	0.3	-0.0180300415323591	0.958427609909781	0.72	172	177681	-0.194770116956362	TRUE	1	0.8688678	0.99212470938874	-0.046303293532738	20	0	NA
ABCF1	ENSG00000204574	chr6:31567593-31567936	test	3544	174309	TRUE	0.54	-0.0148021922569033	0.976323851203501	1	203	177650	-0.155144969829985	TRUE	1	0.8222958	0.987616350299852	-0.0532480626865409	20	0	NA
ABCF1	ENSG00000204574	chr6:31568100-31568377	test	2871	174982	TRUE	0.252	0.0298804392673488	0.953182095625636	1	185	177668	-0.172338456846612	TRUE	1	0.4219836	0.885175356674775	0.0770254148409394	19	0	NA
ABCF1	ENSG00000204574	chr6:31570582-31572581	test	3392	174461	TRUE	0.072	0.0367453032882395	0.893518264416837	0.543853493283441	210	177643	0.180672968322893	TRUE	1	0.613592	0.953783019986443	0.0621110891579647	20	0	NA
ABCF1	ENSG00000204574	chr6:31571859-31572562	test	3545	174308	TRUE	0.152	0.0287562740234744	0.929881535648994	1	264	177589	0.111146192905889	TRUE	1	0.8783958	0.994418658370656	0.0469152171738293	20	0	NA
ABCF1	ENSG00000204574	chr6:31573932-31575931	test	3669	174184	TRUE	0.86	-0.00352750793659234	0.996881516587678	0.441425064893877	129	177724	-0.24981009264919	TRUE	1	0.7439196	0.982148297191084	-0.0373430725898024	20	0	NA
ABCF1	ENSG00000204574	chr6:31574156-31574793	test	3555	174298	TRUE	0.5	0.0123652024924618	0.974890404624278	1	181	177672	-0.181158337949702	TRUE	1	0.5356233	0.930917781880109	0.057345714696123	19	0	NA
ABCF1	ENSG00000204574	chr6:31578384-31578819	test	3226	174627	TRUE	0.756	-0.00264960861026291	0.991008845419476	1	177	177676	-0.150437851021675	TRUE	1	0.3497824	0.84990691052355	-0.0674214798457813	20	0	NA
ABCF1	ENSG00000204574	chr6:31580307-31582306	test	3988	173865	TRUE	0.304	-0.0183195121482345	0.958984162895928	1	192	177661	0.160187930119828	TRUE	1	0.9490604	0.999726108609248	-0.0501949690773172	20	0	NA
ABCF1	ENSG00000204574	chr6:31580665-31581864	test	3777	174076	TRUE	0.616	0.00892575189757147	0.983703937007874	0.338198628646203	149	177704	-0.233605563526383	TRUE	1	0.3849388	0.870347664898728	0.0616602558587112	19	0	NA
ABCF1	ENSG00000204574	chr6:31585583-31585819	test	3488	174365	TRUE	0.796	-0.0038006110216984	0.994621037302565	0.72	179	177674	0.174481996969719	TRUE	1	0.2695524	0.798368942857143	0.0563527561157747	20	0	NA
ABCF1	ENSG00000204574	chr6:31589309-31589721	test	3503	174350	TRUE	0.976	-0.000397450892899658	0.999659519764933	0.0714629754700234	285	177568	0.213860894934537	TRUE	0.67903248633001	0.2616788	0.794848010338219	-0.0710860030989424	20	0	NA
ABCF1	ENSG00000204574	chr6:31592513-31593395	test	2925	174928	TRUE	0.2	-0.0236658883947982	0.940231939949039	1	117	177736	-0.173473443750451	TRUE	1	0.8969363	0.996305041406513	-0.0544822003713244	20	0	NA
ABCF1	ENSG00000204574	chr6:31596984-31597323	test	2215	175638	TRUE	0.236	-0.0309549568772689	0.95183632638303	1	127	177726	-0.181387958251229	TRUE	1	0.3202642	0.834376059618625	-0.0786891261897423	15	0	NA
ABCF1	ENSG00000204574	chr6:31598439-31599041	test	3656	174197	TRUE	0.0168604831118088	0.0446431823440442	0.870752439465125	0.056705445286384	146	177707	0.266579847456497	TRUE	0.646195243389843	0.2209044	0.759277650636311	0.0681009625439569	20	0	NA
ABCF1	ENSG00000204574	chr6:31609362-31610490	test	3538	174315	TRUE	0.196	-0.0221964305928791	0.938452711403634	0.857287879637296	212	177641	0.163934576538233	TRUE	1	0.651678	0.961613832938235	-0.0649455919688638	20	0	NA
ABCF1	ENSG00000204574	chr6:31613382-31615931	test	3356	174497	TRUE	0.896	-0.000314427028271475	0.997582218428353	0.169704710428932	136	177717	0.253233902998772	TRUE	0.828421179470027	0.4633231	0.905956625139902	-0.0645539732848307	20	0	NA
ABCF1	ENSG00000204574	chr6:31618257-31620457	test	3472	174381	TRUE	0.62	-0.0101232776381985	0.984174199934015	0.88	204	177649	0.174555029314232	TRUE	1	0.6074117	0.953783019986443	-0.0630905583608391	20	0	NA
ABCF1	ENSG00000204574	chr6:31619900-31621361	test	3477	174376	TRUE	0.376	0.0193151319327292	0.964475710114149	0.56	194	177659	-0.216230526248594	TRUE	1	0.0556257	0.510040683594599	0.0879051760670676	20	0	NA
ABCF1	ENSG00000204574	chr6:31628282-31630281	test	3783	174070	TRUE	0.028	-0.0495337013940224	0.870752439465125	0.64	109	177744	-0.247482245885946	TRUE	1	0.1825402	0.717313959434211	-0.0923739192172267	20	0	NA
ABCF1	ENSG00000204574	chr6:31631181-31632983	test	3607	174246	TRUE	0.612	-0.010588317926267	0.983275494526599	0.456	213	177640	0.172833024379347	TRUE	1	0.3213684	0.834877318601869	-0.0587854953446782	19	0	NA
ABCF1	ENSG00000204574	chr6:31637209-31638951	test	3527	174326	TRUE	0.348	0.0168058079522851	0.963173060597485	0.311374344806621	172	177681	0.22024720202727	TRUE	1	0.6408921	0.960119571838038	0.0598223325920856	20	0	NA
ABCF1	ENSG00000204574	chr6:31638882-31641381	test	3124	174729	TRUE	0.044	-0.0424894632610846	0.878839393939394	0.96	111	177742	-0.232776165103723	TRUE	1	0.4752486	0.906141622242426	-0.0917526539336141	20	0	NA
ABCF1	ENSG00000204574	chr6:31639340-31639728	test	3718	174135	TRUE	0.312	-0.0196731609657095	0.960180332334514	1	120	177733	-0.13228881260111	TRUE	1	0.9637659	0.999939467797386	-0.0451023707552324	20	0	NA
ABCF1	ENSG00000204574	chr6:31643943-31644721	test	3240	174613	TRUE	0.356	0.0243024850498328	0.963173060597485	0.36292052071801	159	177694	0.239508831084621	TRUE	1	0.6868192	0.970000642207201	0.0566332368219415	20	0	NA
ABCF1	ENSG00000204574	chr6:31644432-31646581	test	3278	174575	TRUE	0.728	-0.0066737407984795	0.989537674154109	1	97	177756	-0.210033988032349	TRUE	1	0.7730125	0.982148297191084	-0.0495006951019834	19	0	NA
ABCF1	ENSG00000204574	chr6:31650807-31653131	test	3285	174568	TRUE	0.544	-0.00913595499048953	0.976486200885074	0.229117397007879	164	177689	0.227953240938076	TRUE	0.901980558226104	0.5517147	0.93769376867986	-0.0452618407915666	19	0	NA
ABCF1	ENSG00000204574	chr6:31651695-31653469	test	3626	174227	TRUE	0.3	0.0190359979072809	0.958427609909781	0.0497677160878261	197	177656	-0.246408276637027	TRUE	0.641142005013686	0.0446053	0.478498424954463	0.0992405993717063	20	0	NA
ABCF1	ENSG00000204574	chr6:31658396-31658559	test	2976	174877	TRUE	0.124	-0.0301225312772901	0.920468944099379	0.23036147548447	220	177633	-0.193497700437392	TRUE	0.90444949419927	0.2321332	0.767793241657739	-0.093690801007347	19	0	NA
ABCF1	ENSG00000204574	chr6:31659112-31659495	test	4086	173767	TRUE	0.74	-0.00722004872793196	0.990638476617194	1	206	177647	-0.151685561331783	TRUE	1	0.5570222	0.93769376867986	-0.0582980533644807	20	0	NA
ABCF1	ENSG00000204574	chr6:31659583-31660191	test	3957	173896	TRUE	0.504	0.0114426522704458	0.974890404624278	0.8	254	177599	0.150445280563848	TRUE	1	0.2954668	0.813552206299866	0.065385185859948	20	0	NA
ABCF1	ENSG00000204574	chr6:31660259-31661159	test	3265	174588	TRUE	0.32	-0.0167561094635823	0.961185638297872	0.267900219281995	175	177678	-0.238323979301363	TRUE	0.950405605513294	0.5956467	0.947296474042161	-0.0555788271794511	20	0	NA
ABCF1	ENSG00000204574	chr6:31663939-31664258	test	4130	173723	TRUE	0.592	-0.00945671089115933	0.980688200787109	1	191	177662	0.168755112440591	TRUE	1	0.8002363	0.984997186587468	-0.0457399510419118	20	0	NA
ABCF1	ENSG00000204574	chr6:31664701-31666410	test	3954	173899	TRUE	0.0305830135807888	0.0399449474919564	0.870752439465125	0.522428742010175	202	177651	0.177119471208477	TRUE	1	0.1238463	0.641100636237363	0.076821706454122	20	0	NA
ABCF1	ENSG00000204574	chr6:31665807-31669106	test	3505	174348	TRUE	0.076	0.0325934382931717	0.900010085728694	1	169	177684	0.161405700286809	TRUE	1	0.8086668	0.984997186587468	0.0575037208079639	20	0	NA
ABCF1	ENSG00000204574	chr6:31666094-31666177	test	1607	176246	TRUE	0.052	0.0641297059077664	0.878839393939394	0.183604460654054	198	177655	0.201169945198242	TRUE	0.847074859370874	0.1500095	0.679293984478764	0.0799725843566591	9	0	NA
ABCF1	ENSG00000204574	chr6:31674960-31675298	test	3519	174334	TRUE	0.184	-0.0243363732869027	0.936825256751617	0.184584283815895	170	177683	-0.234512656567032	TRUE	0.848185021732521	0.4866775	0.91328604945443	-0.0610564271294308	20	0	NA
ABCF1	ENSG00000204574	chr6:31676763-31677222	test	3662	174191	TRUE	0.0156406015147527	0.0482491268938944	0.870752439465125	0.8	161	177692	0.228113671253071	TRUE	1	0.2254874	0.75935280412171	0.0915912466954634	20	0	NA
ABCF1	ENSG00000204574	chr6:31680584-31681602	test	3418	174435	TRUE	0.256	0.0227711604196039	0.953545859305432	0.387420856601404	191	177662	0.204898564905264	TRUE	1	0.2501731	0.785618710722499	0.0774486854895215	20	0	NA
ABCF1	ENSG00000204574	chr6:31682877-31683871	test	2865	174988	TRUE	0.3	-0.0205268190699605	0.958427609909781	0.64	138	177715	-0.202220487445126	TRUE	1	0.5914661	0.945655571083483	-0.0700576407766879	20	0	NA
ABCF1	ENSG00000204574	chr6:31686527-31686872	test	3073	174780	TRUE	0.876	-0.00132559132014783	0.996881516587678	0.88	123	177730	0.223649713995139	TRUE	1	0.6900598	0.970000642207201	-0.0463735199222978	20	0	NA
ABCF1	ENSG00000204574	chr6:31687457-31687620	test	3330	174523	TRUE	0.524	0.0163915340354766	0.976323851203501	0.48	145	177708	-0.192797808073691	TRUE	1	0.3935679	0.876651680472519	0.064593926106222	20	0	NA
ABCF1	ENSG00000204574	chr6:31689418-31689982	test	3597	174256	TRUE	0.316	0.0228151812780372	0.960180332334514	1	151	177702	0.157924043788718	TRUE	1	0.71588	0.97821346678823	0.055277193227892	20	0	NA
ABCF1	ENSG00000204574	chr6:31690204-31691207	test	3501	174352	TRUE	0.364	-0.0165538165248999	0.963947808579836	0.48	376	177477	-0.129742368246714	TRUE	1	0.1238463	0.641100636237363	-0.0724201155952819	20	0	NA
ABCF1	ENSG00000204574	chr6:31690757-31692756	test	3413	174440	TRUE	0.76	-0.00677883082797277	0.991008845419476	0.48	104	177749	0.270775276729045	TRUE	1	0.7458025	0.982148297191084	0.0501695401730776	20	0	NA
ABCF1	ENSG00000204574	chr6:31691466-31692043	test	3808	174045	TRUE	0.0114929604136696	0.0482325469650811	0.792907617432798	0.56	173	177680	0.209630250933289	TRUE	1	0.1992166	0.738132648546879	0.0831672313066485	20	0	NA
ABCF1	ENSG00000204574	chr6:31702534-31703582	test	3715	174138	TRUE	0.152	0.0278976395540234	0.929881535648994	0.199875073495709	169	177684	-0.24506032884219	TRUE	0.867356899866884	0.0790099	0.56706519821363	0.0855935751614204	20	0	NA
ABCF1	ENSG00000204574	chr6:31706742-31706917	test	3791	174062	TRUE	0.612	0.00869792689894811	0.983275494526599	1	163	177690	-0.156779809018339	TRUE	1	0.8548619	0.991511304189082	0.0449873328138209	20	0	NA
ABCF1	ENSG00000204574	chr6:31710646-31710912	test	3214	174639	TRUE	0.844	-0.00508858312417809	0.995860607124057	0.88	92	177761	-0.229607120688658	TRUE	1	0.9088225	0.996305041406513	-0.047907443479754	20	0	NA
ABCF1	ENSG00000204574	chr6:31711205-31712020	test	3526	174327	TRUE	0.952	0.000752422016567146	0.999003251680035	1	160	177693	0.175288330674085	TRUE	1	0.8257675	0.987616350299852	0.0514855339645925	20	0	NA
ABCF1	ENSG00000204574	chr6:31713909-31714678	test	2953	174900	TRUE	0.52	0.0123920161007388	0.976104784876872	0.142668757799277	121	177732	0.276948151353289	TRUE	0.790679555852992	0.4052351	0.881967751130929	0.0534831085730318	18	0	NA
ABCF1	ENSG00000204574	chr6:31717532-31717882	test	3503	174350	TRUE	0.364	0.0196021107048695	0.963947808579836	0.64	131	177722	-0.195581124142035	TRUE	1	0.3998813	0.878959241683187	0.0559754907698827	20	0	NA
ABCF1	ENSG00000204574	chr6:31718391-31718642	test	3571	174282	TRUE	0.456	-0.0180496412322063	0.972150224572357	0.88	202	177651	0.160446424250706	TRUE	1	0.4921808	0.915314194021447	-0.0568070171879017	20	0	NA
ABCF1	ENSG00000204574	chr6:31723308-31723688	test	3006	174847	TRUE	0.944	-0.0015662635799572	0.998736748921102	0.504824100158347	174	177679	0.204634725170988	TRUE	1	0.409766	0.881967751130929	-0.0549218110856017	18	0	NA
ABCF1	ENSG00000204574	chr6:31727307-31729306	test	3838	174015	TRUE	0.996	0.00144665185585214	0.99980939524838	1	148	177705	0.188492853263699	TRUE	1	0.499942	0.920921493310122	-0.0551627885229481	20	0	NA
ABCF1	ENSG00000204574	chr6:31728778-31730584	test	3227	174626	TRUE	0.996	0.00227967956576502	0.99980939524838	0.514651494733946	214	177639	-0.189674750302487	TRUE	1	0.2544472	0.78849728759101	-0.0685727587514698	20	0	NA
ABCF1	ENSG00000204574	chr6:31734684-31735403	test	3956	173897	TRUE	0.66	-0.00792541100847358	0.986176240762653	1	199	177654	-0.144170153765143	TRUE	1	0.528341	0.927689470088029	-0.0525139610925526	19	0	NA
ABCF1	ENSG00000204574	chr6:31736254-31736691	test	3747	174106	TRUE	0.96	0.00289841268929594	0.999003251680035	1	204	177649	0.131437331154619	TRUE	1	0.8484036	0.988955933660358	0.0383041230268644	20	0	NA
ABCF1	ENSG00000204574	chr6:31736414-31736521	test	1961	175892	TRUE	0.12	-0.0403203632049853	0.920468944099379	0.0239179319410508	340	177513	-0.213582297259186	TRUE	0.557905264802505	0.0133927	0.35797659964476	-0.13590113383021	10	0	NA
ABCF1	ENSG00000204574	chr6:31737471-31737868	test	3346	174507	TRUE	0.212	0.0276324814241792	0.942445964795749	0.321247729521381	208	177645	0.194587707659573	TRUE	1	0.6502625	0.961613832938235	0.0610952758807147	20	0	NA
ABCF1	ENSG00000204574	chr6:31737959-31738266	test	3543	174310	TRUE	0.256	0.0224766283037915	0.953545859305432	1	409	177444	0.100622378494525	TRUE	1	0.6059374	0.953783019986443	0.0554675899378734	20	0	NA
ABCF1	ENSG00000204574	chr6:31738650-31738862	test	3648	174205	TRUE	0.66	0.0107572284938098	0.986176240762653	0.196547009948979	197	177656	-0.230780783455856	TRUE	0.864205575273902	0.1927684	0.730772804499321	0.0646865679280523	19	0	NA
ABCF1	ENSG00000204574	chr6:31739606-31740673	test	3983	173870	TRUE	0.232	-0.0211661657267997	0.95183632638303	0.547694405713424	124	177729	-0.23380165668016	TRUE	1	0.3380843	0.843029114768004	-0.0711703518711819	20	0	NA
ABCF1	ENSG00000204574	chr6:31739907-31743157	test	3416	174437	TRUE	0.596	0.0115969376006258	0.981238393118952	1	205	177648	0.141211120212928	TRUE	1	0.9158084	0.997338165922379	0.0378634055122344	20	0	NA
ABCF1	ENSG00000204574	chr6:31745203-31745428	test	3850	174003	TRUE	0.944	0.00285870905877644	0.998736748921102	0.88	194	177659	-0.198529798263234	TRUE	1	0.651678	0.961613832938235	-0.058848640433103	20	0	NA
ABCF1	ENSG00000204574	chr6:31747177-31747395	test	3632	174221	TRUE	0.684	0.0095404241931007	0.987767137771065	0.72	252	177601	-0.150451823435804	TRUE	1	0.499942	0.920921493310122	0.0545577420406655	20	0	NA
ABCF1	ENSG00000204574	chr6:31749537-31749955	test	2955	174898	TRUE	0.688	-0.00678887663837547	0.988191604429565	0.88	129	177724	-0.240768293045803	TRUE	1	0.6740512	0.969159792917667	-0.0646325763440599	20	0	NA
ABCF1	ENSG00000204574	chr6:31750303-31751126	test	3445	174408	TRUE	0.184	0.024825662704869	0.936825256751617	0.72	248	177605	0.153195266535451	TRUE	1	0.2042755	0.7436292675523	0.071144059725705	20	0	NA
ABCF1	ENSG00000204574	chr6:31752860-31753761	test	3806	174047	TRUE	0.076	0.0373234417748422	0.900010085728694	0.202787165026631	186	177667	0.227739080812528	TRUE	0.872768058121542	0.1348138	0.660571133719129	0.0664932348196067	19	0	NA
ABCF1	ENSG00000204574	chr6:31762532-31764531	test	3332	174521	TRUE	0.816	-0.0072531156275351	0.995178890974361	0.56	104	177749	-0.254924496197285	TRUE	1	0.8086788	0.984997186587468	-0.0630110026212999	20	0	NA
ABCF1	ENSG00000204574	chr6:31762763-31764032	test	3534	174319	TRUE	0.672	-0.0092260574729287	0.986855312239435	0.0108379272721432	184	177669	0.292748149465937	TRUE	0.477862955709039	0.0577715	0.519925767802333	-0.0595226810642908	20	0	NA
ABCF1	ENSG00000204574	chr6:31764314-31764571	test	3579	174274	TRUE	0.056	0.0371378232470273	0.881446848541863	0.387424193228337	164	177689	0.217625281368108	TRUE	1	0.7085234	0.976090145483591	0.0494197581748346	19	0	NA
ABCF1	ENSG00000204574	chr6:31765928-31766802	test	3348	174505	TRUE	0.756	-0.00594907918115817	0.991008845419476	0.40514305518224	202	177651	-0.202347274764186	TRUE	1	0.5492786	0.93769376867986	-0.0654254364132345	20	0	NA
ABCF1	ENSG00000204574	chr6:31769615-31770257	test	3504	174349	TRUE	0.52	-0.0121108104133163	0.976104784876872	0.72	381	177472	-0.11935178167617	TRUE	1	0.4713107	0.905956625139902	-0.0497507422450028	20	0	NA
ABCF1	ENSG00000204574	chr6:31770470-31770715	test	3208	174645	TRUE	0.488	-0.0137416650296771	0.974354892601432	1	124	177729	-0.20569415630103	TRUE	1	0.7262054	0.97821346678823	-0.0540720251188738	20	0	NA
ABCF1	ENSG00000204574	chr6:31772888-31773174	test	3007	174846	TRUE	0.696	0.00765970164021048	0.988644564965075	0.48	135	177718	0.259689898347682	TRUE	1	0.7674443	0.982148297191084	0.0524312116179022	20	0	NA
ABCF1	ENSG00000204574	chr6:31775257-31778081	test	3682	174171	TRUE	0.568	-0.00677235116261923	0.978671472337358	1	178	177675	0.156558786729415	TRUE	1	0.5252084	0.925782835107758	-0.0432473857678391	20	0	NA
ABCF1	ENSG00000204574	chr6:31776485-31778192	test	3785	174068	TRUE	0.312	-0.0231863291303541	0.960180332334514	0.56	180	177673	0.226512750048208	TRUE	1	0.2006425	0.739772240490412	-0.0769929127062736	20	0	NA
ABCF1	ENSG00000204574	chr6:31791353-31791641	test	3454	174399	TRUE	0.172	0.0286006282202702	0.932704910063199	1	161	177692	0.173810680310966	TRUE	1	0.1574772	0.687303963330605	0.0712718457152403	20	0	NA
ABCF1	ENSG00000204574	chr6:31794259-31796391	test	3445	174408	TRUE	0.516	-0.0149277299219444	0.975490989209649	0.00617196720952739	256	177597	0.265211554864621	TRUE	0.411623130234169	0.0353492	0.452679054841474	-0.0964168178608065	20	0	NA
ABCF1	ENSG00000204574	chr6:31806092-31807536	test	2788	175065	TRUE	0.936	0.00217325323044017	0.998369170943168	1	170	177683	-0.177264475608667	TRUE	1	0.3564831	0.84990691052355	-0.095951002696125	19	0	NA
ABCF1	ENSG00000204574	chr6:31814206-31817021	test	3448	174405	TRUE	0.796	-0.00701853333715061	0.994621037302565	1	264	177589	-0.131259742982437	TRUE	1	0.1409177	0.668259401859939	-0.0619312006896718	19	0	NA
ABCF1	ENSG00000204574	chr6:31817239-31817580	test	3298	174555	TRUE	0.944	-0.00470141727549741	0.998736748921102	0.015506658895211	167	177686	0.284674282755151	TRUE	0.520700121699413	0.0783835	0.565244122848008	-0.0681632401334178	20	0	NA
ABCF1	ENSG00000204574	chr6:31821242-31822577	test	3214	174639	TRUE	0.188	-0.0242707887404625	0.936878332092331	0.48	215	177638	0.1669083771932	TRUE	1	0.2042755	0.7436292675523	-0.0723421807299371	20	0	NA
ABCF1	ENSG00000204574	chr6:31821432-31823431	test	3270	174583	TRUE	0.032	-0.0469044649934197	0.870752439465125	0.56	162	177691	-0.189604553267507	TRUE	1	0.376958	0.863830505583994	-0.0884230296257947	20	0	NA
ABCF1	ENSG00000204574	chr6:31826877-31828644	test	3646	174207	TRUE	0.912	-0.00148007227875076	0.997701756933353	0.207614369917909	206	177647	0.216381583541524	TRUE	0.877646855662685	0.0730183	0.55547208381323	-0.068135798576463	20	0	NA
ABCF1	ENSG00000204574	chr6:31829433-31829741	test	402	177451	TRUE	0.716	0.0238709382141235	0.989300383996036	0.552	242	177611	0.0813253510169314	TRUE	1	0.2647023	0.798001032047478	0.0543611130412582	2	0	NA
ABCF1	ENSG00000204574	chr6:31834234-31835425	test	3468	174385	TRUE	0.364	0.0167620885699351	0.963947808579836	1	159	177694	0.194724072923445	TRUE	1	0.6713289	0.968335141419653	0.0510170191964655	20	0	NA
ABCF1	ENSG00000204574	chr6:31840063-31840910	test	2812	175041	TRUE	0.512	-0.0133087423964038	0.975340107591154	0.378409763085484	221	177632	0.167980758797088	TRUE	1	0.6992124	0.973443882676886	-0.0683752785965875	20	0	NA
ABCF1	ENSG00000204574	chr6:31841008-31842456	test	3305	174548	TRUE	0.792	-0.00683689530056725	0.994468846738335	0.96	216	177637	-0.132705969903848	TRUE	1	0.2544472	0.78849728759101	-0.0772559435268756	20	0	NA
ABCF1	ENSG00000204574	chr6:31851673-31852487	test	3898	173955	TRUE	0.964	-0.0014535441164945	0.999003251680035	0.00715936410887838	133	177720	-0.35758744282695	TRUE	0.428652182741117	0.040281	0.467840069861386	-0.0592877336116018	20	0	NA
ABCF1	ENSG00000204574	chr6:31852624-31853075	test	1530	176323	TRUE	0.28	0.0351336150492415	0.955368850369615	0.108589278077231	164	177689	0.240006465676629	TRUE	0.745590191849245	0.1724314	0.707157576063124	0.0833517103842819	10	0	NA
ABCF1	ENSG00000204574	chr6:31855366-31855668	test	1555	176298	TRUE	0.04	-0.0606007803009254	0.878839393939394	0.288	134	177719	-0.239937522105478	TRUE	0.971372113552542	0.5515888	0.93769376867986	-0.0945864197236853	12	0	NA
ABCF1	ENSG00000204574	chr6:31862357-31865881	test	3932	173921	TRUE	0.568	0.0111051386026306	0.978671472337358	0.219293400522545	191	177662	0.21390484606181	TRUE	0.891092692360823	0.5362446	0.931084734801918	0.0552632319666874	20	0	NA
ABCF1	ENSG00000204574	chr6:31862478-31864168	test	3796	174057	TRUE	0.144	-0.0243797928362155	0.929183185499421	1	125	177728	-0.20822253106708	TRUE	1	0.6123299	0.953783019986443	-0.0630276901123524	20	0	NA
ABCF1	ENSG00000204574	chr6:31870397-31871573	test	3227	174626	TRUE	0.5	0.0165262825683223	0.974890404624278	0.378021739036319	147	177706	0.234846660505455	TRUE	1	0.7013371	0.973443882676886	0.0538022808680037	19	0	NA
ABCF1	ENSG00000204574	chr6:31874908-31875284	test	3136	174717	TRUE	0.2	-0.0232162930657077	0.940231939949039	0.56	114	177739	-0.233050877974165	TRUE	1	0.2501731	0.785618710722499	-0.0792754408730821	20	0	NA
ABCF1	ENSG00000204574	chr6:31877029-31879215	test	3596	174257	TRUE	0.248	-0.022126637927884	0.953182095625636	1	131	177722	-0.164113519165676	TRUE	1	0.5908122	0.945655571083483	-0.0606514382801862	20	0	NA
ABCF1	ENSG00000204574	chr6:31882412-31882682	test	3216	174637	TRUE	0.764	-0.00372724041975475	0.991741882927965	1	125	177728	-0.174595620469389	TRUE	1	0.6430325	0.961613832938235	-0.0559958229598744	19	0	NA
ABCF1	ENSG00000204574	chr6:31888461-31889457	test	3185	174668	TRUE	0.8	-0.00468656508776982	0.994700310559006	1	169	177684	-0.171101408900033	TRUE	1	0.3205305	0.834376059618625	-0.0653191976958062	19	0	NA
ABCF1	ENSG00000204574	chr6:31896953-31898663	test	3437	174416	TRUE	0.2	0.0243674868135922	0.940231939949039	0.0892824606032331	183	177670	0.246924904252073	TRUE	0.711262473689342	0.0342431	0.45265491503268	0.0790859441672954	20	0	NA
ABCF1	ENSG00000204574	chr6:31898032-31900031	test	3407	174446	TRUE	0.16	-0.0318994821944868	0.930268438884545	0.220567269069095	124	177729	-0.267547987962021	TRUE	0.892073094187373	0.4180059	0.881967751130929	-0.0887380745575617	20	0	NA
ABCF1	ENSG00000204574	chr6:31898742-31899032	test	2899	174954	TRUE	0.904	0.00380776050393647	0.997582218428353	0.312128371708127	147	177706	-0.232951029076542	TRUE	1	0.1376796	0.660571133719129	-0.0774664753311426	19	0	NA
ABCF1	ENSG00000204574	chr6:31901422-31902703	test	3381	174472	TRUE	0.48	-0.0158892769424223	0.97295731835521	1	308	177545	-0.124472528648966	TRUE	1	0.4893255	0.91328604945443	-0.0616835426428058	20	0	NA
ABCF1	ENSG00000204574	chr6:31907333-31907885	test	687	177166	TRUE	0.424	0.0324022143804522	0.968037388278638	1	291	177562	0.0598867205631705	TRUE	1	0.9605929	0.999939467797386	0.0314212448065605	4	0	NA
ABCF1	ENSG00000204574	chr6:31908818-31909158	test	2344	175509	TRUE	0.204	0.0325769639739604	0.940231939949039	0.00118524213075487	164	177689	0.36449642447614	TRUE	0.25042846975089	0.007463	0.304412891242363	0.073576291170962	18	0	NA
ABCF1	ENSG00000204574	chr6:31911491-31911673	test	480	177373	TRUE	0.484	0.0485871477175068	0.97295731835521	1	189	177664	0.0844068746270796	TRUE	1	0.78735	0.984221067104366	0.061184321533434	3	0	NA
ABCF1	ENSG00000204574	chr6:31919609-31920093	test	3360	174493	TRUE	0.404	-0.0181405093098065	0.965592029140776	1	104	177749	-0.207979914796687	TRUE	1	0.0466034	0.490913702676486	-0.0777355467393166	19	0	NA
ABCF1	ENSG00000204574	chr6:31923019-31923477	test	3500	174353	TRUE	0.112	0.0327763299947037	0.918268283719221	0.76	209	177644	0.160665840359397	TRUE	1	0.0877812	0.586399378637363	0.0762923954288225	19	0	NA
ABCF1	ENSG00000204574	chr6:31927370-31928524	test	3819	174034	TRUE	0.604	0.0102692233985218	0.982068606967591	1	171	177682	-0.177562828578955	TRUE	1	0.9129705	0.997338165922379	0.0436608119712065	20	0	NA
ABCF1	ENSG00000204574	chr6:31928642-31929979	test	4262	173591	TRUE	0.06	-0.0321391108479083	0.888018575851393	0.142389694311255	313	177540	-0.173664360636944	TRUE	0.790679555852992	0.4164351	0.881967751130929	-0.0711474465541499	20	0	NA
ABCF1	ENSG00000204574	chr6:31933313-31934377	test	3445	174408	TRUE	0.636	0.0160108328748893	0.98485028790787	0.258666483386419	196	177657	-0.21247516322256	TRUE	0.938454362680767	0.4996622	0.920921493310122	0.0596808637508071	19	0	NA
ABCF1	ENSG00000204574	chr6:31933757-31937257	test	3581	174272	TRUE	0.816	0.00745232348204903	0.995178890974361	1	174	177679	-0.126948974623886	TRUE	1	0.8696017	0.99212470938874	0.0431372304830828	20	0	NA
ABCF1	ENSG00000204574	chr6:31937857-31939856	test	3067	174786	TRUE	0.624	-0.00833999790211244	0.984174199934015	1	113	177740	-0.216750644907325	TRUE	1	0.6713289	0.968335141419653	-0.057781592634611	20	0	NA
ABCF1	ENSG00000204574	chr6:31940351-31941119	test	3391	174462	TRUE	0.668	0.0130371096460145	0.986855312239435	1	171	177682	-0.150006274447355	TRUE	1	0.6360311	0.959018568802228	0.0596241082384612	20	0	NA
ABCF1	ENSG00000204574	chr6:31945607-31951356	test	3472	174381	TRUE	0.528	0.0149042195705066	0.976323851203501	0.56	172	177681	-0.170724733301936	TRUE	1	0.5327851	0.928818117432666	0.0575742720724493	20	0	NA
ABCF1	ENSG00000204574	chr6:31945771-31946245	test	3580	174273	TRUE	0.868	-0.00231377338999796	0.996881516587678	1	166	177687	0.165523789505615	TRUE	1	0.597618	0.948303787098171	-0.0493326983064863	19	0	NA
ABCF1	ENSG00000204574	chr6:31948750-31949416	test	3278	174575	TRUE	0.984	-0.00169544518081844	0.999677533013115	1	196	177657	0.143097939282458	TRUE	1	0.7316461	0.97821346678823	-0.0458235363682051	20	0	NA
ABCF1	ENSG00000204574	chr6:31952224-31952653	test	3426	174427	TRUE	0.92	0.00127356589908217	0.997701756933353	0.96	152	177701	-0.201461336495432	TRUE	1	0.6535842	0.961613832938235	-0.0504761837544839	20	0	NA
ABCF1	ENSG00000204574	chr6:31952857-31954856	test	3455	174398	TRUE	0.56	0.0116776130363011	0.977622662180139	0.76	386	177467	-0.127871227149466	TRUE	1	0.5925818	0.946794686330818	0.0580545600062191	19	0	NA
ABCF1	ENSG00000204574	chr6:31958452-31959632	test	3169	174684	TRUE	0.608	0.012008491692271	0.982509561522117	0.532	135	177718	0.246965986216285	TRUE	1	0.6305855	0.959018514250888	0.064877695269723	19	0	NA
ABCF1	ENSG00000204574	chr6:31969629-31970067	test	3447	174406	TRUE	0.736	0.00788095949723477	0.990016520952668	0.56	169	177684	-0.191580102572688	TRUE	1	0.1566713	0.687303963330605	0.0665412311582286	20	0	NA
ABCF1	ENSG00000204574	chr6:31971319-31972880	test	3212	174641	TRUE	0.44	0.016104305870477	0.969988471293521	1	178	177675	0.115883963580362	TRUE	1	0.9064834	0.996305041406513	0.0469661575609184	20	0	NA
ABCF1	ENSG00000204574	chr6:31972971-31973326	test	3153	174700	TRUE	0.412	-0.0189041126699629	0.96669204880101	1	154	177699	-0.15698001878893	TRUE	1	0.5249911	0.925782835107758	-0.0713273491808415	20	0	NA
ABCF1	ENSG00000204574	chr6:31978820-31980627	test	3327	174526	TRUE	0.776	0.00603141915403126	0.992780991340585	0.160258467967732	198	177655	0.210752093306236	TRUE	0.815717132068721	0.1953554	0.734929576598884	0.0712083052153424	20	0	NA
ABCF1	ENSG00000204574	chr6:31981726-31982144	test	3149	174704	TRUE	0.344	-0.0195558922247226	0.963173060597485	0.0631225450400326	323	177530	-0.183524016770179	TRUE	0.661220577871741	0.2391519	0.771019286055428	-0.0777772322400545	20	0	NA
ABCF1	ENSG00000204574	chr6:31982300-31983140	test	3553	174300	TRUE	0.472	0.0166318150253343	0.972829633248847	1	173	177680	0.175757591462272	TRUE	1	0.5957168	0.947296474042161	0.0589944685326945	20	0	NA
ABCF1	ENSG00000204574	chr6:31983861-31984064	test	3222	174631	TRUE	0.836	0.0056434031420103	0.995285119943348	1	142	177711	-0.147690504377847	TRUE	1	0.6059374	0.953783019986443	-0.0440326548210598	20	0	NA
ABCF1	ENSG00000204574	chr6:31989275-31989852	test	3287	174566	TRUE	0.616	-0.0110778662561353	0.983703937007874	1	226	177627	-0.125651902614881	TRUE	1	0.9297521	0.999489524433867	-0.0402571068388674	20	0	NA
ABCF1	ENSG00000204574	chr6:31997498-31998270	test	3462	174391	TRUE	0.404	0.0179852497391798	0.965592029140776	0.48	88	177765	-0.306260813599474	TRUE	1	0.0751477	0.56097691504004	-0.0842555985412323	20	0	NA
ABCF1	ENSG00000204574	chr6:32002562-32003711	test	3425	174428	TRUE	0.98	0.00108890924819606	0.999677533013115	1	152	177701	0.152488672569349	TRUE	1	0.4510617	0.897722115076362	0.0486928581376841	20	0	NA
ABCF1	ENSG00000204574	chr6:32011727-32012212	test	3691	174162	TRUE	0.28	-0.0229056853584607	0.955368850369615	0.836	180	177673	-0.181527179216058	TRUE	1	0.9012491	0.996305041406513	-0.0559545256805895	19	0	NA
ABCF1	ENSG00000204574	chr6:32012313-32013264	test	3830	174023	TRUE	0.128	-0.0289586837028711	0.923974418840727	1	155	177698	-0.159738767101447	TRUE	1	0.4440489	0.897722115076362	-0.0651613963498526	20	0	NA
ABCF1	ENSG00000204574	chr6:32044972-32047303	test	3318	174535	TRUE	0.696	0.0113976256428466	0.988644564965075	0.72	199	177654	0.164605868201732	TRUE	1	0.499942	0.920921493310122	0.0583126221530626	20	0	NA
ABCF1	ENSG00000204574	chr6:32048173-32048746	test	3489	174364	TRUE	0.44	-0.0120656957744685	0.969988471293521	1	151	177702	0.165613709454899	TRUE	1	0.7524245	0.982148297191084	-0.0456962311836297	20	0	NA
ABCF1	ENSG00000204574	chr6:32055182-32057181	test	3584	174269	TRUE	0.76	-0.00261431900895297	0.991008845419476	1	154	177699	-0.168137735277157	TRUE	1	0.7982654	0.984997186587468	-0.051039990374236	19	0	NA
ABCF1	ENSG00000204574	chr6:32061096-32061628	test	3263	174590	TRUE	0.36	-0.0164596801498685	0.963209402734469	1	90	177763	-0.201150359556066	TRUE	1	0.8669831	0.99212470938874	-0.0655364958172236	20	0	NA
ABCF1	ENSG00000204574	chr6:32063032-32065131	test	3178	174675	TRUE	0.444	-0.013323307102606	0.970241551572142	0.12855345825805	128	177725	0.292062857651603	TRUE	0.776058461927998	0.2670675	0.798368942857143	-0.0800191957298463	20	0	NA
ABCF1	ENSG00000204574	chr6:32067157-32069156	test	3816	174037	TRUE	0.72	0.00647577778472468	0.989304559096756	1	321	177532	-0.121198176898718	TRUE	1	0.959218	0.999939467797386	0.0350907369843236	20	0	NA
ABCF1	ENSG00000204574	chr6:32069521-32070330	test	3369	174484	TRUE	0.832	0.00385452333233945	0.995285119943348	1	137	177716	-0.218003155704181	TRUE	1	0.7230544	0.97821346678823	-0.0523447476134872	20	0	NA
ABCF1	ENSG00000204574	chr6:32071855-32072285	test	3582	174271	TRUE	0.972	-0.00081972249778995	0.999659519764933	1	239	177614	0.128667917633138	TRUE	1	0.8243786	0.987616350299852	-0.0455328735235783	20	0	NA
ABCF1	ENSG00000204574	chr6:32073209-32073641	test	3345	174508	TRUE	0.86	-0.00148464927989229	0.996881516587678	0.836	166	177687	-0.185860394561055	TRUE	1	0.3849388	0.870347664898728	-0.0613761475837716	19	0	NA
ABCF1	ENSG00000204574	chr6:32081168-32081577	test	3501	174352	TRUE	0.22	0.0260446780424005	0.946694528386806	0.64	93	177760	-0.305351351770756	TRUE	1	0.613592	0.953783019986443	0.0636585565571574	20	0	NA
ABCF1	ENSG00000204574	chr6:32085866-32086089	test	4145	173708	TRUE	0.348	0.0195921670474499	0.963173060597485	0.349271865083971	213	177640	-0.176806831200165	TRUE	1	0.4528041	0.897722115076362	0.0614508283306755	20	0	NA
ABCF1	ENSG00000204574	chr6:32087237-32088177	test	3479	174374	TRUE	0.288	-0.0188990095767024	0.957667610672231	0.182779833988429	195	177658	-0.229186705593101	TRUE	0.846582025491624	0.2659822	0.798001032047478	-0.0733585702687997	20	0	NA
ABCF1	ENSG00000204574	chr6:32087832-32091781	test	3544	174309	TRUE	0.228	-0.024426437592784	0.949969246093507	1	201	177652	0.115810276160901	TRUE	1	0.499942	0.920921493310122	-0.065715304020619	20	0	NA
ABCF1	ENSG00000204574	chr6:32095446-32097270	test	3418	174435	TRUE	0.292	0.0237058214287746	0.958303535526897	0.164088346303769	162	177691	-0.244913425075681	TRUE	0.823871975186924	0.4541514	0.898860791751325	0.0676331435794265	20	0	NA
ABCF1	ENSG00000204574	chr6:32097157-32099156	test	3464	174389	TRUE	0.328	0.0239016749503522	0.961923491520967	1	173	177680	0.144941730396728	TRUE	1	0.6394756	0.959018568802228	0.0610527467260068	20	0	NA
ABCF1	ENSG00000204574	chr6:32103307-32106706	test	2947	174906	TRUE	0.696	-0.0115661115214511	0.988644564965075	1	169	177684	0.131421491440661	TRUE	1	0.9227172	0.998184770759782	-0.0473715859745466	20	0	NA
ABCF1	ENSG00000204574	chr6:32103513-32103696	test	3386	174467	TRUE	0.508	-0.0108906429017264	0.975340107591154	0.248760844788092	197	177656	-0.199226399673203	TRUE	0.927273246424433	0.560985	0.938313815459213	-0.0485793752705089	18	0	NA
ABCF1	ENSG00000204574	chr6:32108025-32109567	test	3528	174325	TRUE	0.076	0.0346632071419106	0.900010085728694	0.48	143	177710	0.226954881491654	TRUE	1	0.1213167	0.640775933333333	0.0871755489873889	20	0	NA
ABCF1	ENSG00000204574	chr6:32109687-32111103	test	3494	174359	TRUE	0.728	0.00566967932000322	0.989537674154109	1	244	177609	-0.136088642257519	TRUE	1	0.4180059	0.881967751130929	0.0568003287959649	20	0	NA
ABCF1	ENSG00000204574	chr6:32113813-32114430	test	3347	174506	TRUE	0.392	-0.0158381283672337	0.965409304002885	1	203	177650	0.141759886422184	TRUE	1	0.5866338	0.945655571083483	-0.0609432553722601	20	0	NA
ABCF1	ENSG00000204574	chr6:32116811-32117036	test	3510	174343	TRUE	0.96	0.00139230300501005	0.999003251680035	1	241	177612	0.132276253976669	TRUE	1	0.883043	0.994873386384289	-0.0418002926065202	20	0	NA
ABCF1	ENSG00000204574	chr6:32118702-32120068	test	3277	174576	TRUE	0.576	0.0134972406494674	0.979071265301976	1	177	177676	0.168043369549118	TRUE	1	0.7643648	0.982148297191084	0.0520203958055852	20	0	NA
ABCF1	ENSG00000204574	chr6:32127536-32128582	test	3362	174491	TRUE	0.5	-0.0113407839363371	0.974890404624278	1	193	177660	-0.12886510351392	TRUE	1	0.9650795	0.999939467797386	-0.0342732828854344	20	0	NA
ABCF1	ENSG00000204574	chr6:32129256-32129669	test	3075	174778	TRUE	0.756	0.00913894178226775	0.991008845419476	1	184	177669	0.153384901432194	TRUE	1	0.9895369	0.9999969	0.041935148093079	19	0	NA
ABCF1	ENSG00000204574	chr6:32129978-32130841	test	2745	175108	TRUE	0.404	-0.0164918708855584	0.965592029140776	0.836	136	177717	-0.194441207359853	TRUE	1	0.8917065	0.994873386384289	-0.0536074870130865	19	0	NA
ABCF1	ENSG00000204574	chr6:32131560-32131874	test	3579	174274	TRUE	0.804	-0.00393235772851938	0.994700310559006	0.265844334564607	156	177697	0.239079577898333	TRUE	0.945457181608204	0.3530618	0.84990691052355	0.0595918971284297	19	0	NA
ABCF1	ENSG00000204574	chr6:32146482-32148481	test	2960	174893	TRUE	0.06	-0.0378104614747244	0.888018575851393	0.532	199	177654	-0.21089127852302	TRUE	1	0.7975812	0.984997186587468	-0.0672629725679307	19	0	NA
ABCF1	ENSG00000204574	chr6:32148386-32149177	test	3470	174383	TRUE	0.74	-0.00473355131140506	0.990638476617194	0.0927417074587113	181	177672	-0.244541227024693	TRUE	0.716694080203692	0.210371	0.748411718907512	-0.0600086886913292	19	0	NA
ABCF1	ENSG00000204574	chr6:32152952-32155097	test	3526	174327	TRUE	0.304	-0.0183463234893155	0.958984162895928	0.64	144	177709	-0.235488913254078	TRUE	1	0.8419694	0.988250718564768	-0.0687507636243827	20	0	NA
ABCF1	ENSG00000204574	chr6:32162807-32166231	test	3552	174301	TRUE	0.04	0.0438142853890316	0.878839393939394	0.543351039101172	128	177725	0.227374952993036	TRUE	1	0.5829876	0.945655571083483	0.0794085184528941	20	0	NA
ABCF1	ENSG00000204574	chr6:32166448-32169512	test	3276	174577	TRUE	0.876	0.00168040123279897	0.996881516587678	0.836	83	177770	-0.312702618593396	TRUE	1	0.3082953	0.822304956795655	-0.0847106844504724	19	0	NA
ABCF1	ENSG00000204574	chr6:32175777-32176333	test	3458	174395	TRUE	0.388	0.0198113192378721	0.965409304002885	1	216	177637	0.149570245987766	TRUE	1	0.9619456	0.999939467797386	0.0487698685001157	20	0	NA
ABCF1	ENSG00000204574	chr6:32177110-32178719	test	4183	173670	TRUE	0.316	0.0200757764868547	0.960180332334514	0.435642572602559	320	177533	0.163888031469996	TRUE	1	0.3332293	0.843029114768004	0.0535052943347719	20	0	NA
ABCF1	ENSG00000204574	chr6:32184448-32184654	test	3676	174177	TRUE	0.08	-0.0312592458996599	0.900010085728694	0.449806519823842	176	177677	-0.207069907334209	TRUE	1	0.6535842	0.961613832938235	-0.0605963051028957	20	0	NA
ABCF1	ENSG00000204574	chr6:32185674-32186005	test	2482	175371	TRUE	0.264	-0.0236046995067133	0.954498838528443	0.091016476512456	110	177743	-0.322156258554821	TRUE	0.716694080203692	0.300104	0.813552206299866	-0.0838297523549034	18	0	NA
ABCF1	ENSG00000204574	chr6:32188316-32188540	test	1487	176366	TRUE	0.768	0.0107782582463737	0.99212353304509	0.832	129	177724	0.164548185588035	TRUE	1	0.8258898	0.987616350299852	0.0501696271134769	8	0	NA
ABCF1	ENSG00000204574	chr6:32189659-32190569	test	3286	174567	TRUE	0.984	0.00024539994158651	0.999677533013115	0.164499080944672	149	177704	-0.256195703251447	TRUE	0.823871975186924	0.4492302	0.897722115076362	-0.0640833866455688	19	0	NA
ABCF1	ENSG00000204574	chr6:32195086-32195317	test	3330	174523	TRUE	0.232	-0.0203291448888885	0.95183632638303	1	86	177767	-0.226284836757128	TRUE	1	0.5051704	0.920921493310122	-0.0733679161277214	20	0	NA
ABCF1	ENSG00000204574	chr6:32195422-32196819	test	3600	174253	TRUE	0.788	-0.00564432358137991	0.994240177965463	1	108	177745	-0.207801348272319	TRUE	1	0.651678	0.961613832938235	-0.0561883961104421	20	0	NA
ABCF1	ENSG00000204574	chr6:32203405-32204039	test	3706	174147	TRUE	0.368	0.0195838347983997	0.963947808579836	0.42926106885244	233	177620	-0.179882541428265	TRUE	1	0.3584182	0.84990691052355	0.0514006637184302	20	0	NA
ABCF1	ENSG00000204574	chr6:32204175-32204654	test	3472	174381	TRUE	0.256	-0.0221676084867733	0.953545859305432	1	216	177637	-0.122299604484458	TRUE	1	0.7730125	0.982148297191084	-0.0518308976251755	19	0	NA
ABCF1	ENSG00000204574	chr6:32209987-32210755	test	3348	174505	TRUE	0.444	-0.0138069640486744	0.970241551572142	1	139	177714	0.165588195848097	TRUE	1	0.8453606	0.988329837221635	-0.0462026491177702	20	0	NA
ABCF1	ENSG00000204574	chr6:32212080-32212272	test	2957	174896	TRUE	0.364	-0.0211619385000819	0.963947808579836	1	170	177683	-0.150460488870446	TRUE	1	0.8911983	0.994873386384289	-0.0588068155420408	18	0	NA
ABCF1	ENSG00000204574	chr6:32216313-32216731	test	3027	174826	TRUE	0.044	-0.0453784098066124	0.878839393939394	0.0706770736094452	187	177666	-0.258829565053491	TRUE	0.67903248633001	0.0353541	0.452679054841474	-0.108016874436686	19	0	NA
ABCF1	ENSG00000204574	chr6:32217889-32218482	test	3482	174371	TRUE	0.76	-0.00623819253613903	0.991008845419476	1	137	177716	-0.206290229721272	TRUE	1	0.858388	0.99212470938874	-0.0426723749777824	20	0	NA
ABCF1	ENSG00000204574	chr6:32228902-32229682	test	3460	174393	TRUE	0.548	-0.0116329587714836	0.976698250379484	1	281	177572	-0.103251524661438	TRUE	1	0.9947753	0.9999969	-0.0298943181420173	19	0	NA
ABCF1	ENSG00000204574	chr6:32234915-32235334	test	3691	174162	TRUE	0.328	0.0162828513515381	0.961923491520967	1	108	177745	0.233132702673999	TRUE	1	0.919342	0.998112592364942	0.0461814396280451	20	0	NA
ABCF1	ENSG00000204574	chr6:32244547-32245969	test	3956	173897	TRUE	0.512	0.0136117378593646	0.975340107591154	0.105031677882367	204	177649	0.236611426416377	TRUE	0.741437626996287	0.0063852	0.286245423798627	0.0945749350272241	20	0	NA
ABCF1	ENSG00000204574	chr6:32254668-32256056	test	3466	174387	TRUE	0.744	0.00754842157407409	0.990925457767277	0.76	447	177406	0.111314938100481	TRUE	1	0.5356233	0.930917781880109	-0.0608446035916948	19	0	NA
ABCF1	ENSG00000204574	chr6:32288494-32288971	test	3199	174654	TRUE	0.42	0.0141402643201097	0.967253019510684	1	129	177724	-0.161694200220753	TRUE	1	0.6873221	0.970000642207201	0.046481431095103	20	0	NA
ABCF1	ENSG00000204574	chr6:32319493-32319643	test	346	177507	TRUE	0.716	0.0354774631352723	0.989300383996036	0.496	150	177703	0.114081783982874	TRUE	1	0.6035372	0.953311115724829	0.0700321193495516	2	0	NA
ABCF1	ENSG00000204574	chr6:32324390-32324675	test	3211	174642	TRUE	0.136	0.0330879002190055	0.923974418840727	0.56	185	177668	0.165806273556356	TRUE	1	0.2659822	0.798001032047478	0.0680905036201424	20	0	NA
ABCF1	ENSG00000204574	chr6:32391587-32391799	test	2389	175464	TRUE	0.032	0.0568932301336294	0.870752439465125	0.52	355	177498	0.134172611990497	TRUE	1	0.3609611	0.853630714449328	0.080316627364185	13	0	NA
ABCF1	ENSG00000204574	chr6:32393740-32393996	test	3192	174661	TRUE	0.512	-0.0152316879522168	0.975340107591154	1	30	177823	0.313928172242694	TRUE	1	0.9459528	0.999726108609248	0.0418525208316631	20	0	NA
ABCF1	ENSG00000204574	chr6:32394801-32394975	test	3596	174257	TRUE	0.592	-0.0105559969571252	0.980688200787109	0.96	149	177704	0.193505594788448	TRUE	1	0.6606228	0.963157329960742	-0.0499818524325857	20	0	NA
ABCF1	ENSG00000204574	chr6:32397672-32397840	test	3146	174707	TRUE	0.112	-0.0295759277008462	0.918268283719221	0.112112227777172	452	177401	0.154335229267749	TRUE	0.746167888015994	0.0062281	0.284224311439689	-0.0864555774222016	20	0	NA
ABCF1	ENSG00000204574	chr6:32402860-32403151	test	3684	174169	TRUE	0.32	0.0193758034797455	0.961185638297872	1	483	177370	0.102941370997074	TRUE	1	0.7053815	0.973733483820865	0.0439469061831681	20	0	NA
ABCF1	ENSG00000204574	chr6:32413296-32413959	test	2867	174986	TRUE	0.332	-0.0207419677946923	0.962319068812051	1	146	177707	-0.204263122503879	TRUE	1	0.5740468	0.939631899893932	-0.0705039070972736	20	0	NA
ABCF1	ENSG00000204574	chr6:32415294-32416007	test	3472	174381	TRUE	0.324	-0.0201794226666838	0.961185638297872	1	188	177665	-0.14887885599947	TRUE	1	0.900719	0.996305041406513	-0.0563129538203315	20	0	NA
ABCF1	ENSG00000204574	chr6:32439511-32440091	test	3331	174522	TRUE	0.38	-0.0167036195348188	0.964475710114149	0.477853286194417	127	177726	-0.235700776092271	TRUE	1	0.1326381	0.655389573660263	-0.0827406110737121	20	0	NA
ABCF1	ENSG00000204574	chr6:32473155-32474197	test	3255	174598	TRUE	0.78	-0.00573859808456591	0.993322297065875	0.20700943057707	150	177703	-0.235227552570907	TRUE	0.877646855662685	0.5194776	0.925782835107758	-0.0588934716237738	20	0	NA
ABCF1	ENSG00000204574	chr6:32475226-32476196	test	3175	174678	TRUE	0.892	0.00197824867403885	0.997358437609636	1	132	177721	-0.172806107928437	TRUE	1	0.9770662	0.9999969	0.0344354440557434	20	0	NA
ABCF1	ENSG00000204574	chr6:32483958-32484937	test	3374	174479	TRUE	0.472	0.0151719388000442	0.972829633248847	0.8	182	177671	0.18783553154721	TRUE	1	0.4895663	0.91328604945443	0.0656938175608953	20	0	NA
ABCF1	ENSG00000204574	chr6:32521797-32522141	test	3299	174554	TRUE	0.596	0.0134361482734968	0.981238393118952	0.48	348	177505	-0.174358694361278	TRUE	1	0.26563	0.798001032047478	0.0773947295497993	20	0	NA
ABCF1	ENSG00000204574	chr6:32530041-32530840	test	3328	174525	TRUE	0.096	0.0335380528859604	0.911475670307845	0.360589883304337	187	177666	0.196844672539318	TRUE	1	0.522567	0.925782835107758	0.0641460867666982	20	0	NA
ABCF1	ENSG00000204574	chr6:32558427-32558954	test	3674	174179	TRUE	0.968	0.00186766803020932	0.999079898218829	0.509539307661082	171	177682	-0.200408979512374	TRUE	1	0.1848506	0.717313959434211	-0.0663207341258646	20	0	NA
ABCF1	ENSG00000204574	chr6:32583639-32584799	test	3732	174121	TRUE	0.324	-0.0135190337788976	0.961185638297872	0.0791598327735596	186	177667	-0.253797856956605	TRUE	0.695818967457687	0.0874277	0.586399378637363	-0.0820583064833406	20	0	NA
ABCF1	ENSG00000204574	chr6:32589565-32590024	test	3495	174358	TRUE	0.06	-0.0358409204872912	0.888018575851393	0.284095070260601	189	177664	-0.219524606620965	TRUE	0.970743684315474	0.1992166	0.738132648546879	-0.0808795157907418	20	0	NA
ABCF1	ENSG00000204574	chr6:32609751-32610407	test	3033	174820	TRUE	0.864	-0.00149025876465562	0.996881516587678	0.64	101	177752	0.26979562523684	TRUE	1	0.2519109	0.786722680630223	0.0610487761103558	20	0	NA
ABCF1	ENSG00000204574	chr6:32614485-32614951	test	3205	174648	TRUE	0.132	-0.0268920604781486	0.923974418840727	0.96	185	177668	-0.163690233750821	TRUE	1	0.5714036	0.939631899893932	-0.0691315656383193	20	0	NA
ABCF1	ENSG00000204574	chr6:32622509-32622789	test	2988	174865	TRUE	0.924	0.00362165844620366	0.997701756933353	0.48	95	177758	-0.262438027821834	TRUE	1	0.0907024	0.586399378637363	-0.0809786848533601	20	0	NA
ABCF1	ENSG00000204574	chr6:32664796-32665308	test	3227	174626	TRUE	0.928	0.00297882067853802	0.998091760811223	0.40681949447391	170	177683	0.216531441069123	TRUE	1	0.2896903	0.813552206299866	-0.0763140098289935	19	0	NA
ABCF1	ENSG00000204574	chr6:32666396-32666894	test	3244	174609	TRUE	0.616	-0.00823593039729882	0.983703937007874	0.0768686843798566	109	177744	-0.354606338248385	TRUE	0.69445900314336	0.2771633	0.805581395648295	-0.0769346300573604	19	0	NA
ABCF1	ENSG00000204574	chr6:32692104-32692347	test	3567	174286	TRUE	0.808	-0.00277942910247272	0.994721065410934	0.0456109501469835	213	177640	0.251568022938312	TRUE	0.629994628469114	0.1873802	0.720488735488928	-0.0436716485454188	20	0	NA
ABCF1	ENSG00000204574	chr6:32700385-32701020	test	3036	174817	TRUE	0.116	-0.0342584549925484	0.919196305943642	1	142	177711	-0.161082363519557	TRUE	1	0.8863628	0.994873386384289	-0.058757077752154	20	0	NA
ABCF1	ENSG00000204574	chr6:32745672-32745953	test	3056	174797	TRUE	0.392	-0.0166090744969103	0.965409304002885	1	129	177724	-0.208324611300717	TRUE	1	0.7953078	0.984997186587468	-0.060581729582367	18	0	NA
ABCF1	ENSG00000204574	chr6:32761119-32761904	test	3840	174013	TRUE	0.716	0.00618182678209005	0.989300383996036	0.0675899544484829	219	177634	0.237887270388354	TRUE	0.675644866147069	0.0874277	0.586399378637363	0.0721260746421385	20	0	NA
ABCF1	ENSG00000204574	chr6:32763294-32763473	test	3849	174004	TRUE	0.748	-0.00745042350389982	0.990925457767277	1	209	177644	0.123494931703794	TRUE	1	0.9676029	0.999939467797386	-0.0305017735772333	20	0	NA
ABCF1	ENSG00000204574	chr6:32785828-32786407	test	3406	174447	TRUE	0.576	0.0125738545334413	0.979071265301976	0.48	169	177684	0.204098531958692	TRUE	1	0.2371435	0.77081243672182	0.0756921755766784	20	0	NA
ABCF1	ENSG00000204574	chr6:32796677-32797916	test	2877	174976	TRUE	0.00204598232629483	0.0686555584731002	0.43687690697492	0.129224384635304	198	177655	0.21648911582151	TRUE	0.777706933885827	0.3803149	0.868001337502919	0.0814519508601112	18	0	NA
ABCF1	ENSG00000204574	chr6:32800117-32800295	test	1203	176650	TRUE	0.272	-0.0402825740556839	0.955146859751299	0.0945818186171619	194	177659	-0.203424145387327	TRUE	0.716694080203692	0.195162	0.734929576598884	-0.0893504021284878	8	0	NA
ABCF1	ENSG00000204574	chr6:32807243-32807426	test	3497	174356	TRUE	0.664	-0.00904034000873775	0.986602313345026	0.88	133	177720	-0.230006952056287	TRUE	1	0.9088225	0.996305041406513	-0.0442836838169688	20	0	NA
ABCF1	ENSG00000204574	chr6:32816993-32817234	test	2234	175619	TRUE	1	0.00166367772374782	1	0.96	98	177755	0.233885514384242	TRUE	1	0.7499369	0.982148297191084	0.0629568823095734	16	0	NA
ABCF1	ENSG00000204574	chr6:32819787-32820652	test	3361	174492	TRUE	0.192	-0.0262997504224312	0.938452711403634	0.48	136	177717	-0.197462416167112	TRUE	1	0.1115628	0.624959678629876	-0.0830370582363036	20	0	NA
ABCF1	ENSG00000204574	chr6:32825915-32826883	test	2700	175153	TRUE	0.796	-0.00467124296154077	0.994621037302565	0.50086759893709	102	177751	-0.266103087772548	TRUE	1	0.6059374	0.953783019986443	-0.0717328841402185	20	0	NA
ABCF1	ENSG00000204574	chr6:32829550-32829856	test	3683	174170	TRUE	0.376	0.0189699477888971	0.964475710114149	0.25588569763992	309	177544	0.167160061270266	TRUE	0.933835649603498	0.4895663	0.91328604945443	0.0576041137612531	20	0	NA
ABCF1	ENSG00000204574	chr6:32837657-32839102	test	3197	174656	TRUE	0.608	-0.0122789742809735	0.982509561522117	0.0282027757155241	144	177709	-0.329695691433323	TRUE	0.572947510249993	0.0441659	0.47808274736065	-0.0734330965942189	20	0	NA
ABCF1	ENSG00000204574	chr6:32843667-32845108	test	4135	173718	TRUE	0.628	0.00924915022801833	0.984774039362699	1	271	177582	-0.102063357407581	TRUE	1	0.9743105	0.9999969	0.0339490080863858	20	0	NA
ABCF1	ENSG00000204574	chr6:32853059-32854603	test	3615	174238	TRUE	0.24	0.0218866532874664	0.953031105923548	0.48	155	177698	0.217522537792139	TRUE	1	0.6900598	0.970000642207201	0.0489802305610006	20	0	NA
ABCF1	ENSG00000204574	chr6:32857713-32857900	test	3530	174323	TRUE	0.504	0.0127170954219462	0.974890404624278	1	151	177702	-0.157087457297649	TRUE	1	0.9242262	0.998184770759782	0.045318234823327	19	0	NA
ABCF1	ENSG00000204574	chr6:32861089-32861520	test	3181	174672	TRUE	0.328	0.0200010090420891	0.961923491520967	1	149	177704	0.173647997456724	TRUE	1	0.9344095	0.999726108609248	0.0509986599129548	20	0	NA
ABCF1	ENSG00000204574	chr6:32866897-32867503	test	3121	174732	TRUE	0.248	0.0283732716212621	0.953182095625636	0.0981874735901067	195	177658	0.226581624986854	TRUE	0.725722817563075	0.1856501	0.717313959434211	0.0836656043768403	20	0	NA
ABCF1	ENSG00000204574	chr6:32868045-32868528	test	3560	174293	TRUE	0.076	0.0361491854159412	0.900010085728694	1	386	177467	0.117404537551342	TRUE	1	0.4253766	0.887309592615516	0.0726035824032632	20	0	NA
ABCF1	ENSG00000204574	chr6:32885752-32886155	test	2454	175399	TRUE	0.468	0.0183491010231851	0.972829633248847	0.240233399716332	73	177780	0.347316712315161	TRUE	0.91194763245502	0.5225329	0.925782835107758	0.0760292799604205	20	0	NA
ABCF1	ENSG00000204574	chr6:32893821-32895308	test	3468	174385	TRUE	0.704	0.0082970408573568	0.988681551116334	0.88	183	177670	0.176996159039937	TRUE	1	0.9088225	0.996305041406513	0.0432978398992807	20	0	NA
ABCF1	ENSG00000204574	chr6:32915154-32915381	test	499	177354	TRUE	0.704	0.0241301058705051	0.988681551116334	0.348	148	177705	0.164097144274206	TRUE	1	0.432915	0.893253704187804	0.095791055459921	3	0	NA
ABCF1	ENSG00000204574	chr6:32933624-32934051	test	3745	174108	TRUE	0.388	0.0201686452409632	0.965409304002885	0.258924962647072	256	177597	0.171351034906064	TRUE	0.938754821130005	0.4502579	0.897722115076362	0.0704294175411237	19	0	NA
ABCF1	ENSG00000204574	chr6:32937142-32937447	test	3041	174812	TRUE	0.952	-0.0010057005798729	0.999003251680035	0.792	166	177687	-0.196365227995873	TRUE	1	0.3162068	0.83063634980329	-0.063984597198558	18	0	NA
ABCF1	ENSG00000204574	chr6:32940624-32941835	test	3403	174450	TRUE	0.032	0.0451268366839093	0.870752439465125	1	229	177624	0.104400569791446	TRUE	1	0.2849184	0.813552206299866	0.0705585112542525	20	0	NA
ABCF1	ENSG00000204574	chr6:32947659-32948247	test	2910	174943	TRUE	0.616	0.0130090921726659	0.983703937007874	0.56	119	177734	0.243181876579474	TRUE	1	0.7529037	0.982148297191084	0.0576636749366098	20	0	NA
ABCF1	ENSG00000204574	chr6:32952896-32953531	test	3095	174758	TRUE	0.36	-0.0207443067327249	0.963209402734469	0.087419475751966	212	177641	-0.242971501645419	TRUE	0.706820435556773	0.3033805	0.81617717512137	-0.0725657145933948	19	0	NA
ABCF1	ENSG00000204574	chr6:32954999-32955373	test	2923	174930	TRUE	0.212	-0.0284788907867864	0.942445964795749	1	141	177712	0.194557529452826	TRUE	1	0.5041777	0.920921493310122	-0.0773562074999703	20	0	NA
ABCF1	ENSG00000204574	chr6:32967566-32967796	test	3529	174324	TRUE	0.644	-0.00884395222512764	0.98485028790787	0.672814260114175	393	177460	-0.124079692786827	TRUE	1	0.8453606	0.988329837221635	-0.0367190589277885	20	0	NA
ABCF1	ENSG00000204574	chr6:32968139-32970511	test	3450	174403	TRUE	0.644	-0.0100562127753908	0.98485028790787	1	172	177681	-0.143419251049338	TRUE	1	0.9141796	0.997338165922379	-0.0416008309633614	20	0	NA
ABCF1	ENSG00000204574	chr6:32970678-32971108	test	3615	174238	TRUE	0.164	-0.0289662579040773	0.931355791260076	0.96	149	177704	-0.187631332016261	TRUE	1	0.705584	0.973733483820865	-0.0693856788460234	20	0	NA
ABCF1	ENSG00000204574	chr6:32971492-32972732	test	3708	174145	TRUE	0.604	0.00994521150898668	0.982068606967591	0.64	285	177568	-0.178221493379902	TRUE	1	0.1326381	0.655389573660263	-0.0649848289065442	20	0	NA
ABCF1	ENSG00000204574	chr6:32980541-32981208	test	3369	174484	TRUE	0.396	-0.0162377726885637	0.965409304002885	0.608	194	177659	-0.199558583320886	TRUE	1	0.1574182	0.687303963330605	-0.0813362258810938	19	0	NA
ABCF1	ENSG00000204574	chr6:32981697-32982715	test	2771	175082	TRUE	0.596	0.0129061795967562	0.981238393118952	1	155	177698	0.119899318861216	TRUE	1	0.7410833	0.982148297191084	0.0438692748369197	19	0	NA
ABCF1	ENSG00000204574	chr6:32982865-32983834	test	3304	174549	TRUE	0.716	-0.00613518090492957	0.989300383996036	0.188193982320522	123	177730	0.270913073171566	TRUE	0.855940462198151	0.2338484	0.769414032349641	-0.0677109270750256	20	0	NA
ABCF1	ENSG00000204574	chr6:32984036-32984375	test	3035	174818	TRUE	0.22	-0.0254692092032761	0.946694528386806	0.535248337874418	152	177701	-0.220559848632572	TRUE	1	0.7569875	0.982148297191084	-0.0718245481324815	20	0	NA
ABCF1	ENSG00000204574	chr6:32984455-32985094	test	3688	174165	TRUE	0.46	0.0164255991790148	0.97238627254509	0.0746507164046464	115	177738	0.310396726341897	TRUE	0.688637299260858	0.2700038	0.798368942857143	0.0634932673509353	20	0	NA
ABCF1	ENSG00000204574	chr6:32999970-33000394	test	3433	174420	TRUE	0.612	-0.0110997184209305	0.983275494526599	1	128	177725	0.210898512402492	TRUE	1	0.908733	0.996305041406513	-0.0474724297589869	20	0	NA
ABCF1	ENSG00000204574	chr6:33009235-33009931	test	3437	174416	TRUE	0.456	0.0131988932499652	0.972150224572357	0.64	141	177712	0.203479321913286	TRUE	1	0.4885832	0.91328604945443	0.0489598775309496	20	0	NA
ABCF1	ENSG00000204574	chr6:33014769-33015436	test	3394	174459	TRUE	0.044	0.0426783906032139	0.878839393939394	0.48	210	177643	0.178019373100824	TRUE	1	0.2217937	0.759277650636311	0.0831735443206932	20	0	NA
ABCF1	ENSG00000204574	chr6:33029981-33030179	test	3499	174354	TRUE	0.896	-0.00139200895122873	0.997582218428353	0.0495950307519556	264	177589	-0.221781125684257	TRUE	0.640106338028169	0.1997637	0.738761612877593	0.0812194568038563	20	0	NA
ABCF1	ENSG00000204574	chr6:33049436-33049677	test	2971	174882	TRUE	0.368	0.020019039386512	0.963947808579836	0.72	183	177670	0.187074266493104	TRUE	1	0.7029703	0.973733483820865	0.0537972761876867	18	0	NA
ABCF1	ENSG00000204574	chr6:33051226-33051462	test	3828	174025	TRUE	0.68	-0.00510693884623079	0.987423736168366	0.48	151	177702	-0.204587354750324	TRUE	1	0.7674443	0.982148297191084	-0.0455438928969746	20	0	NA
ABCF1	ENSG00000204574	chr6:33062023-33062329	test	3486	174367	TRUE	0.516	0.0140667698434772	0.975490989209649	0.407869221163434	222	177631	0.186188560723338	TRUE	1	0.3584182	0.84990691052355	0.0633973024762987	20	0	NA
ABCF1	ENSG00000204574	chr6:33069402-33069630	test	3440	174413	TRUE	0.8	-0.00113187406278387	0.994700310559006	1	142	177711	-0.153364498026899	TRUE	1	0.7739201	0.982148297191084	-0.0467884384498696	20	0	NA
ABCF1	ENSG00000204574	chr6:33073469-33073887	test	3507	174346	TRUE	0.972	-0.0013111904307576	0.999659519764933	0.190561435823943	143	177710	0.265527187338966	TRUE	0.855940462198151	0.4956812	0.918474024987361	-0.0717001420765987	20	0	NA
ABCF1	ENSG00000204574	chr6:33075566-33076192	test	3875	173978	TRUE	0.52	-0.0105137494568203	0.976104784876872	0.8	155	177698	-0.198226153805137	TRUE	1	0.5225329	0.925782835107758	-0.0417116259419776	20	0	NA
ABCF1	ENSG00000204574	chr6:33080171-33081452	test	3646	174207	TRUE	0.044	-0.0346145095866818	0.878839393939394	1	174	177679	0.179615013540918	TRUE	1	0.0827533	0.578129499475816	-0.085406404214327	20	0	NA
ABCF1	ENSG00000204574	chr6:33082767-33083042	test	3323	174530	TRUE	0.512	0.0157306361886073	0.975340107591154	0.710478610821789	248	177605	0.156796103996638	TRUE	1	0.4752486	0.906141622242426	0.0665384193771945	20	0	NA
ABCF1	ENSG00000204574	chr6:33091862-33092619	test	3278	174575	TRUE	0.408	-0.012333007913766	0.966386466591166	1	142	177711	-0.177057589192749	TRUE	1	0.955153	0.999726108609248	-0.0418084466304424	20	0	NA
ABCF1	ENSG00000204574	chr6:33112210-33112672	test	3017	174836	TRUE	0.504	-0.0183596990724124	0.974890404624278	1	141	177712	-0.212980432618904	TRUE	1	0.6396925	0.959018568802228	-0.0754530518566502	20	0	NA
ABCF1	ENSG00000204574	chr6:33116430-33118817	test	3235	174618	TRUE	0.74	-0.00427292749290882	0.990638476617194	1	219	177634	-0.123369601294197	TRUE	1	0.7699083	0.982148297191084	-0.0480194724496471	20	0	NA
ABCF1	ENSG00000204574	chr6:33123471-33124880	test	3376	174477	TRUE	0.756	-0.00205075296969562	0.991008845419476	1	134	177719	-0.20774604940745	TRUE	1	0.5252084	0.925782835107758	-0.0530160947782086	20	0	NA
ABCF1	ENSG00000204574	chr6:33125958-33126566	test	3411	174442	TRUE	0.196	0.0277314941667367	0.938452711403634	1	176	177677	0.165482004609534	TRUE	1	0.4876809	0.91328604945443	0.0719974812856377	20	0	NA
ABCF1	ENSG00000204574	chr6:33136422-33136837	test	3392	174461	TRUE	0.848	-0.00439857500490218	0.995860607124057	1	210	177643	0.160243628546062	TRUE	1	0.9463203	0.999726108609248	-0.0360818233098995	20	0	NA
ABCF1	ENSG00000204574	chr6:33143151-33143611	test	3756	174097	TRUE	0.504	-0.0129823101052089	0.974890404624278	1	218	177635	-0.163798913724847	TRUE	1	0.7095762	0.976165594736966	-0.0545425915353463	20	0	NA
ABCF1	ENSG00000204574	chr6:33148150-33148553	test	3337	174516	TRUE	0.22	-0.0203970042064378	0.946694528386806	0.8	156	177697	-0.197344570227788	TRUE	1	0.3497824	0.84990691052355	-0.0705557097598907	20	0	NA
ABCF1	ENSG00000204574	chr6:33161357-33162470	test	3430	174423	TRUE	0.26	0.0243619730135329	0.953689575797435	0.147705792171614	192	177661	0.227309723610205	TRUE	0.799614519992629	0.4283763	0.889768816087557	0.0621452415685185	19	0	NA
ABCF1	ENSG00000204574	chr6:33170110-33170273	test	3729	174124	TRUE	0.432	-0.0144090312176357	0.968397106109325	0.778443101362003	114	177739	-0.21276012625907	TRUE	1	0.5740468	0.939631899893932	-0.0688480357763559	20	0	NA
ABCF1	ENSG00000204574	chr6:33172538-33173310	test	2941	174912	TRUE	0.392	-0.016894086016229	0.965409304002885	0.96	195	177658	0.180429000765831	TRUE	1	0.4353854	0.893253704187804	-0.0860836869788992	20	0	NA
ABCF1	ENSG00000204574	chr6:33175635-33175999	test	3536	174317	TRUE	0.388	-0.0132749958752952	0.965409304002885	0.64	140	177713	-0.218493231091526	TRUE	1	0.5699964	0.939631899893932	-0.0676633840902473	20	0	NA
ABCF1	ENSG00000204574	chr6:33178894-33179564	test	4067	173786	TRUE	0.216	0.0211470809785938	0.944481379851039	0.134138842695246	490	177363	0.140182424431131	TRUE	0.785512853343839	0.3584182	0.84990691052355	0.0479001697984465	20	0	NA
ABCF1	ENSG00000204574	chr6:33183035-33183424	test	3531	174322	TRUE	0.044	0.0424620327529432	0.878839393939394	0.0518945137797041	181	177672	0.267042413381829	TRUE	0.642841784430892	0.1029978	0.61301095987009	0.0832168887303872	20	0	NA
ABCF1	ENSG00000204574	chr6:33184979-33185475	test	3559	174294	TRUE	0.76	0.00779045149547562	0.991008845419476	1	180	177673	0.163783132181607	TRUE	1	0.8484036	0.988955933660358	0.0469362163286103	20	0	NA
ABCF1	ENSG00000204574	chr6:33192035-33193499	test	3540	174313	TRUE	0.936	0.000980708747366235	0.998369170943168	0.085181614600426	173	177680	-0.269773692892235	TRUE	0.705041671615834	0.2963478	0.813552206299866	-0.0541346955135715	20	0	NA
ABCF1	ENSG00000204574	chr6:33197523-33197806	test	3615	174238	TRUE	0.348	-0.0201894698641084	0.963173060597485	0.56	199	177654	-0.171497574373818	TRUE	1	0.7524245	0.982148297191084	-0.0559173017246963	20	0	NA
ABCF1	ENSG00000204574	chr6:33199885-33200000	test	2598	175255	TRUE	0.788	0.00746814628919946	0.994240177965463	1	120	177733	0.14515284210962	TRUE	1	0.4730175	0.906141622242426	0.0592702625066871	17	0	NA
ABHD16A	ENSG00000204427	chr1:156677207-156677419	test	1863	184289	TRUE	0.14	0.0390851562912883	0.925501777953378	0.64	240	185912	0.148606612051429	TRUE	1	0.1801911	0.717313959434211	0.0757412145854967	10	0	NA
ABHD16A	ENSG00000204427	chr11:17719290-17719635	test	1645	184507	TRUE	0.168	0.0459515413817276	0.932704910063199	1	136	186016	0.135690476481592	TRUE	1	0.3887816	0.873472253621415	0.0837589336486343	10	0	NA
ABHD16A	ENSG00000204427	chr11:5254487-5254795	test	2050	184102	TRUE	0.488	0.0204612569229449	0.974354892601432	0.110063525614326	192	185960	-0.212778294809623	TRUE	0.745590191849245	0.1361012	0.660571133719129	0.0694324038527152	10	0	NA
ABHD16A	ENSG00000204427	chr11:5254682-5254782	test	2096	184056	TRUE	0.144	0.0394469068646769	0.929183185499421	0.0913321906103713	240	185912	0.213807427795803	TRUE	0.716694080203692	0.0346789	0.452679054841474	0.0872850033378515	10	0	NA
ABHD16A	ENSG00000204427	chr11:5269651-5269865	test	1701	184451	TRUE	0.88	0.00355912687187124	0.996881516587678	0.44	220	185932	0.134936644345243	TRUE	1	0.3506412	0.84990691052355	-0.0584021337025659	10	0	NA
ABHD16A	ENSG00000204427	chr12:102957453-102957736	test	1915	184237	TRUE	0.864	0.000269229042189754	0.996881516587678	1	286	185866	-0.0789042064227819	TRUE	1	0.917545	0.998112592364942	0.0335441663754927	10	0	NA
ABHD16A	ENSG00000204427	chr12:7789365-7789670	test	1509	184643	TRUE	0.188	0.0405658054022936	0.936878332092331	1	87	186065	0.212952966664372	TRUE	1	0.8888663	0.994873386384289	0.0649550688702512	10	0	NA
ABHD16A	ENSG00000204427	chr2:113117714-113127811	test	1901	184251	TRUE	0.9	0.00259751720474	0.997582218428353	1	188	185964	-0.119740556110452	TRUE	1	0.8349279	0.988250718564768	-0.0340913489813482	10	0	NA
ABHD16A	ENSG00000204427	chr2:209424033-209424313	test	1798	184354	TRUE	0.052	-0.0489197495076428	0.878839393939394	0.0232939645883587	201	185951	-0.255779856802338	TRUE	0.557905264802505	0.0781371	0.56451111798278	-0.0877421705815821	10	0	NA
ABHD16A	ENSG00000204427	chr3:181711915-181712221	test	1821	184331	TRUE	0.684	0.0131968606407297	0.987767137771065	1	243	185909	-0.0922564676893931	TRUE	1	0.392837	0.876588559893455	0.0531413932105306	10	0	NA
ABHD16A	ENSG00000204427	chr4:112515941-112516776	test	1735	184417	TRUE	0.94	0.00334966034590917	0.998387316902861	0.56	210	185942	-0.159544998346743	TRUE	1	0.1920785	0.729430604649657	-0.0745991963775271	10	0	NA
ABHD16A	ENSG00000204427	chr6:29702283-29703026	test	3328	182824	TRUE	0.56	-0.00947281768264782	0.977622662180139	0.64	129	186023	-0.235620808878709	TRUE	1	0.3497824	0.84990691052355	-0.0706571978420531	20	0	NA
ABHD16A	ENSG00000204427	chr6:29705703-29706028	test	3496	182656	TRUE	0.136	-0.0326398508870831	0.923974418840727	0.64	113	186039	-0.263658537201756	TRUE	1	0.5699964	0.939631899893932	-0.0839330030201668	20	0	NA
ABHD16A	ENSG00000204427	chr6:29723163-29724697	test	3600	182552	TRUE	0.732	0.00658818071790511	0.989948351115422	0.96	232	185920	0.150492604965782	TRUE	1	0.40919	0.881967751130929	0.0585300723815414	20	0	NA
ABHD16A	ENSG00000204427	chr6:29737737-29738687	test	3434	182718	TRUE	0.924	0.00262050715686309	0.997701756933353	1	149	186003	-0.13494315845093	TRUE	1	0.8518556	0.989982483059849	-0.0427010078997986	20	0	NA
ABHD16A	ENSG00000204427	chr6:29748405-29749554	test	3700	182452	TRUE	0.924	0.00251318908666173	0.997701756933353	0.0855140787248094	166	185986	0.257363382794577	TRUE	0.706596675296643	0.117678	0.635030208521211	-0.0694209045271584	20	0	NA
ABHD16A	ENSG00000204427	chr6:29752307-29753422	test	4005	182147	TRUE	0.464	-0.0132763177599688	0.97238627254509	0.0625545502671883	139	186013	-0.307711743467052	TRUE	0.661220577871741	0.2375779	0.770918725752545	-0.062146479926444	20	0	NA
ABHD16A	ENSG00000204427	chr6:29758038-29758251	test	3325	182827	TRUE	0.384	0.0209442276617419	0.965409304002885	0.00240191973507693	146	186006	0.372190572206485	TRUE	0.311040759959414	0.0151524	0.3670248	0.0778753247413808	20	0	NA
ABHD16A	ENSG00000204427	chr6:29758782-29759248	test	2991	183161	TRUE	0.376	0.0197862050167198	0.964475710114149	0.48	201	185951	0.1917475844915	TRUE	1	0.1238463	0.641100636237363	0.0805778028730447	20	0	NA
ABHD16A	ENSG00000204427	chr6:29759411-29759982	test	3408	182744	TRUE	0.312	-0.0199756519842844	0.960180332334514	0.840985872958246	185	185967	-0.18673776557329	TRUE	1	0.9004351	0.996305041406513	-0.0526787700954646	20	0	NA
ABHD16A	ENSG00000204427	chr6:29760264-29760749	test	3803	182349	TRUE	0.876	0.00394968219043983	0.996881516587678	1	260	185892	0.0953449805407669	TRUE	1	0.9777113	0.9999969	0.035563771803583	20	0	NA
ABHD16A	ENSG00000204427	chr6:29769292-29769656	test	3253	182899	TRUE	0.676	-0.00936608908515642	0.987423736168366	0.76	130	186022	0.180796989508381	TRUE	1	0.0394873	0.466102151536784	-0.0845325033970453	19	0	NA
ABHD16A	ENSG00000204427	chr6:29791892-29793373	test	3119	183033	TRUE	0.792	0.00826698566256966	0.994468846738335	0.0991241800400802	128	186024	-0.288870272488132	TRUE	0.730348054518204	0.0794929	0.569393262709173	-0.0865037883117296	18	0	NA
ABHD16A	ENSG00000204427	chr6:29812946-29813558	test	3701	182451	TRUE	0.8	0.00597753229651912	0.994700310559006	0.166958849088813	163	185989	-0.25452111227157	TRUE	0.823871975186924	0.4588526	0.903752667148039	-0.0521355370062766	20	0	NA
ABHD16A	ENSG00000204427	chr6:29813800-29815780	test	3542	182610	TRUE	0.292	-0.0188441792267835	0.958303535526897	1	162	185990	-0.161347040320408	TRUE	1	0.9548432	0.999726108609248	-0.0348397126878832	20	0	NA
ABHD16A	ENSG00000204427	chr6:29827334-29828897	test	3700	182452	TRUE	0.924	0.000317655371547355	0.997701756933353	1	296	185856	0.126441612873839	TRUE	1	0.9411817	0.999726108609248	-0.0347659062250394	20	0	NA
ABHD16A	ENSG00000204427	chr6:29834676-29835312	test	3318	182834	TRUE	0.264	0.0228627374540714	0.954498838528443	0.48	169	185983	0.231496915893383	TRUE	1	0.7674443	0.982148297191084	0.0489600199512932	20	0	NA
ABHD16A	ENSG00000204427	chr6:29847861-29848382	test	3678	182474	TRUE	0.436	-0.0139674606211745	0.968925886571922	1	137	186015	-0.199103251481581	TRUE	1	0.2659822	0.798001032047478	-0.0668302916776055	20	0	NA
ABHD16A	ENSG00000204427	chr6:29850094-29850626	test	4214	181938	TRUE	0.412	0.0163014156051037	0.96669204880101	1	220	185932	-0.152887435479153	TRUE	1	0.5492786	0.93769376867986	0.0505985674203528	20	0	NA
ABHD16A	ENSG00000204427	chr6:29863832-29864500	test	3452	182700	TRUE	0.96	0.000425166158898631	0.999003251680035	0.232043252767599	193	185959	-0.216259042148008	TRUE	0.906630644365675	0.5528948	0.93769376867986	-0.0569856449964838	20	0	NA
ABHD16A	ENSG00000204427	chr6:29887280-29888879	test	3501	182651	TRUE	0.312	0.0210321864840679	0.960180332334514	1	164	185988	0.159620122061167	TRUE	1	0.82835	0.987616350299852	-0.0558359831892647	20	0	NA
ABHD16A	ENSG00000204427	chr6:29917733-29918203	test	3295	182857	TRUE	0.884	0.0047340321909471	0.997209931062381	0.988	164	185988	-0.176831676941762	TRUE	1	0.9299653	0.999489524433867	0.0370581811339446	19	0	NA
ABHD16A	ENSG00000204427	chr6:29924848-29925041	test	3165	182987	TRUE	0.548	-0.0117054237187827	0.976698250379484	1	235	185917	0.123895626862195	TRUE	1	0.5356034	0.930917781880109	-0.0622294264273672	16	0	NA
ABHD16A	ENSG00000204427	chr6:29926083-29927564	test	3665	182487	TRUE	0.252	-0.0190827031501741	0.953182095625636	0.100604377831842	215	185937	-0.21567889262411	TRUE	0.733667006396231	0.3323185	0.843029114768004	-0.0636262560753187	20	0	NA
ABHD16A	ENSG00000204427	chr6:29934071-29934293	test	4096	182056	TRUE	0.28	0.021459743507035	0.955368850369615	1	229	185923	0.155474590958918	TRUE	1	0.9310241	0.999489524433867	0.0503190060522352	20	0	NA
ABHD16A	ENSG00000204427	chr6:29941886-29943609	test	3983	182169	TRUE	0.308	0.0185935778641515	0.960018442622951	1	155	185997	0.165176933984007	TRUE	1	0.5740468	0.939631899893932	0.0481441752297584	20	0	NA
ABHD16A	ENSG00000204427	chr6:29956599-29956842	test	3446	182706	TRUE	0.288	-0.0192086098908589	0.957667610672231	1	170	185982	-0.185049459589567	TRUE	1	0.9015163	0.996305041406513	-0.0510686785850213	20	0	NA
ABHD16A	ENSG00000204427	chr6:29964667-29966468	test	3820	182332	TRUE	0.74	0.00802088501301695	0.990638476617194	1	211	185941	0.152664623176561	TRUE	1	0.9771265	0.9999969	0.0338042705753917	20	0	NA
ABHD16A	ENSG00000204427	chr6:29967104-29967966	test	3358	182794	TRUE	0.82	0.00488847409058414	0.995285119943348	0.48	235	185917	0.165608561950141	TRUE	1	0.3558298	0.84990691052355	-0.0656993714020127	20	0	NA
ABHD16A	ENSG00000204427	chr6:29975001-29975708	test	3548	182604	TRUE	0.344	0.0180106340235047	0.963173060597485	1	241	185911	0.115809922860722	TRUE	1	0.858388	0.99212470938874	0.0599650774637737	20	0	NA
ABHD16A	ENSG00000204427	chr6:29976370-29977471	test	3371	182781	TRUE	0.808	-0.00125265927092852	0.994721065410934	0.231741845043419	64	186088	-0.403678862751097	TRUE	0.906573199173719	0.4492302	0.897722115076362	-0.0821628041769274	19	0	NA
ABHD16A	ENSG00000204427	chr6:29982251-29982430	test	3056	183096	TRUE	0.388	0.0208752922458676	0.965409304002885	1	146	186006	0.191591397300656	TRUE	1	0.4933359	0.915314194021447	0.0597289137328773	19	0	NA
ABHD16A	ENSG00000204427	chr6:29994672-29995484	test	3740	182412	TRUE	0.484	0.0127491305950859	0.97295731835521	0.48	136	186016	-0.212751000296906	TRUE	1	0.683829	0.970000642207201	0.0541738068551718	20	0	NA
ABHD16A	ENSG00000204427	chr6:30005570-30005755	test	1796	184356	TRUE	0.112	0.0461552411401334	0.918268283719221	0.8	190	185962	0.152012333627991	TRUE	1	0.291908	0.813552206299866	0.0900976376353484	10	0	NA
ABHD16A	ENSG00000204427	chr6:30006203-30006475	test	3259	182893	TRUE	0.748	-0.00599108656168017	0.990925457767277	1	113	186039	-0.191145517428204	TRUE	1	0.5538221	0.93769376867986	-0.0647126465898739	20	0	NA
ABHD16A	ENSG00000204427	chr6:30006570-30007933	test	3378	182774	TRUE	0.492	0.0149156839747704	0.974890404624278	0.207981779103754	152	186000	0.254745248260024	TRUE	0.877646855662685	0.5208422	0.925782835107758	0.0611605730872284	20	0	NA
ABHD16A	ENSG00000204427	chr6:30013249-30013883	test	2980	183172	TRUE	0.776	0.00665016934024758	0.992780991340585	0.64	216	185936	-0.167567701162171	TRUE	1	0.8419694	0.988250718564768	-0.045258422583935	20	0	NA
ABHD16A	ENSG00000204427	chr6:30037221-30037673	test	3268	182884	TRUE	0.584	-0.0107197255674377	0.980541581997441	1	127	186025	-0.181578119643634	TRUE	1	0.6696718	0.968335141419653	-0.0574867104743375	20	0	NA
ABHD16A	ENSG00000204427	chr6:30041957-30042353	test	3003	183149	TRUE	0.58	0.0141034422504391	0.979501892505678	1	267	185885	-0.133532808897364	TRUE	1	0.9121021	0.997338165922379	0.0598166427422301	19	0	NA
ABHD16A	ENSG00000204427	chr6:30047199-30047568	test	549	185603	TRUE	0.104	-0.080091816403893	0.915722668069991	0.176	157	185995	-0.198686288342888	TRUE	0.835843213475866	0.0389947	0.466102151536784	-0.162559145434417	4	0	NA
ABHD16A	ENSG00000204427	chr6:30060535-30062064	test	3457	182695	TRUE	0.068	0.0394120867559848	0.893518264416837	1	287	185865	0.133985358462994	TRUE	1	0.4454267	0.897722115076362	0.0613434800433239	20	0	NA
ABHD16A	ENSG00000204427	chr6:30066546-30067702	test	3589	182563	TRUE	0.22	0.0245497876988279	0.946694528386806	1	185	185967	0.137269384198861	TRUE	1	0.5829876	0.945655571083483	0.0569668677937338	20	0	NA
ABHD16A	ENSG00000204427	chr6:30074348-30076389	test	3828	182324	TRUE	0.424	0.0168767994595765	0.968037388278638	1	166	185986	-0.145585287548614	TRUE	1	0.9766704	0.9999969	0.0335133120083782	20	0	NA
ABHD16A	ENSG00000204427	chr6:30091888-30092343	test	4016	182136	TRUE	0.404	0.0202706933848656	0.965592029140776	1	212	185940	0.159259738673138	TRUE	1	0.4876809	0.91328604945443	0.0592004928140069	20	0	NA
ABHD16A	ENSG00000204427	chr6:30097990-30098183	test	3387	182765	TRUE	0.328	0.0218308308146758	0.961923491520967	1	145	186007	-0.132524358912188	TRUE	1	0.5714036	0.939631899893932	0.0563813081578155	20	0	NA
ABHD16A	ENSG00000204427	chr6:30101688-30103715	test	3698	182454	TRUE	0.0132890879793968	-0.0470442911123499	0.82012670592452	0.361247046393377	268	185884	-0.168665041106297	TRUE	1	0.1560081	0.687303963330605	-0.08345454733274	19	0	NA
ABHD16A	ENSG00000204427	chr6:30121511-30121989	test	3769	182383	TRUE	0.804	-0.0046393739425506	0.994700310559006	1	213	185939	0.171605115063445	TRUE	1	0.3007617	0.813552206299866	-0.0513215744058643	20	0	NA
ABHD16A	ENSG00000204427	chr6:30127137-30128131	test	3620	182532	TRUE	0.768	0.00771652124858727	0.99212353304509	1	221	185931	0.124317292415193	TRUE	1	0.8172372	0.987072777414372	-0.0394795310836241	20	0	NA
ABHD16A	ENSG00000204427	chr6:30130716-30131520	test	3381	182771	TRUE	0.68	0.0116209833813565	0.987423736168366	0.72	174	185978	0.168779607273729	TRUE	1	0.8440064	0.988329837221635	0.0385497740794957	20	0	NA
ABHD16A	ENSG00000204427	chr6:30147145-30147402	test	4203	181949	TRUE	0.052	0.0388736221186234	0.878839393939394	0.0224329245372075	171	185981	0.29018739301426	TRUE	0.557905264802505	0.1065376	0.620304593154704	0.0720655648644508	20	0	NA
ABHD16A	ENSG00000204427	chr6:30149290-30149508	test	2807	183345	TRUE	0.16	-0.029904347556858	0.930268438884545	0.286686793675896	183	185969	-0.202728235944663	TRUE	0.971372113552542	0.1521579	0.682801007943067	-0.10190609574971	18	0	NA
ABHD16A	ENSG00000204427	chr6:30151632-30151995	test	3249	182903	TRUE	0.288	-0.0256006963970845	0.957667610672231	0.72	171	185981	-0.189841268796689	TRUE	1	0.6557432	0.961613832938235	-0.0680972568355272	20	0	NA
ABHD16A	ENSG00000204427	chr6:30152089-30152261	test	2121	184031	TRUE	0.456	-0.0159210526437302	0.972150224572357	0.132217896300343	114	186038	0.289764034651406	TRUE	0.781119386277454	0.0293418	0.434181639061317	-0.111614188879478	13	0	NA
ABHD16A	ENSG00000204427	chr6:30156222-30156550	test	3850	182302	TRUE	0.932	0.000696403443860939	0.998175132021124	0.116075277277815	189	185963	-0.24689474141928	TRUE	0.757499044082531	0.3584182	0.84990691052355	0.0536149303218273	20	0	NA
ABHD16A	ENSG00000204427	chr6:30160564-30160874	test	3256	182896	TRUE	0.348	0.0219455108974644	0.963173060597485	0.427603687897441	152	186000	-0.22513178590246	TRUE	1	0.2954981	0.813552206299866	0.0554721106609891	20	0	NA
ABHD16A	ENSG00000204427	chr6:30162341-30162709	test	3349	182803	TRUE	0.416	0.0152524641940715	0.967253019510684	0.96	169	185983	-0.190502385688932	TRUE	1	0.1566713	0.687303963330605	0.0561577353475975	20	0	NA
ABHD16A	ENSG00000204427	chr6:30163042-30164114	test	3523	182629	TRUE	0.516	-0.00975471379133087	0.975490989209649	1	58	186094	-0.282782686825911	TRUE	1	0.9813172	0.9999969	-0.0448048466685072	19	0	NA
ABHD16A	ENSG00000204427	chr6:30169716-30170337	test	3321	182831	TRUE	0.28	-0.0206117159746016	0.955368850369615	0.208663936701946	165	185987	-0.23931504323819	TRUE	0.879119949427079	0.4876809	0.91328604945443	-0.0727848609588029	20	0	NA
ABHD16A	ENSG00000204427	chr6:30171513-30172632	test	4016	182136	TRUE	0.0139272809945156	0.0479494290884641	0.829280369323795	0.0978781116679249	159	185993	-0.263220618217467	TRUE	0.72471821015536	0.0019564	0.203292266666667	0.0908341385002453	20	0	NA
ABHD16A	ENSG00000204427	chr6:30185925-30186543	test	3440	182712	TRUE	0.74	0.00801894368519934	0.990638476617194	0.836	189	185963	0.163447605506732	TRUE	1	0.9012491	0.996305041406513	0.0443378863997819	19	0	NA
ABHD16A	ENSG00000204427	chr6:30195391-30195892	test	3527	182625	TRUE	0.28	0.02344629477952	0.955368850369615	0.48	215	185937	0.180764653521239	TRUE	1	0.6186206	0.953783019986443	0.0581748742875042	20	0	NA
ABHD16A	ENSG00000204427	chr6:30201759-30202174	test	3971	182181	TRUE	0.7	0.00818147087531258	0.988644564965075	1	250	185902	0.128945141279705	TRUE	1	0.9162141	0.997338165922379	0.0397246413032188	20	0	NA
ABHD16A	ENSG00000204427	chr6:30206874-30207955	test	3218	182934	TRUE	0.136	-0.0330605215101286	0.923974418840727	0.64	174	185978	-0.202233929434774	TRUE	1	0.3691239	0.861744645240655	-0.0805027410134363	20	0	NA
ABHD16A	ENSG00000204427	chr6:30212915-30213890	test	4000	182152	TRUE	0.348	0.0164257614482803	0.963173060597485	0.64	183	185969	-0.185891343534813	TRUE	1	0.1115628	0.624959678629876	0.0758332623504978	20	0	NA
ABHD16A	ENSG00000204427	chr6:30214044-30214752	test	3671	182481	TRUE	0.512	-0.0114600844155632	0.975340107591154	0.0700116677250888	172	185980	-0.274242237856615	TRUE	0.67903248633001	0.2592368	0.792846725796228	-0.0630200899425412	19	0	NA
ABHD16A	ENSG00000204427	chr6:30219237-30219674	test	3443	182709	TRUE	0.532	-0.0107335227630993	0.976323851203501	0.88	125	186027	-0.212684933542251	TRUE	1	0.6535842	0.961613832938235	-0.0578352161045597	20	0	NA
ABHD16A	ENSG00000204427	chr6:30238308-30239117	test	3376	182776	TRUE	0.512	0.0122693104909164	0.975340107591154	0.203824606602559	213	185939	0.208298694562113	TRUE	0.872768058121542	0.1340774	0.660356813097434	-0.0610518517923085	20	0	NA
ABHD16A	ENSG00000204427	chr6:30259125-30260790	test	3400	182752	TRUE	0.336	-0.0195425946701245	0.962319068812051	1	148	186004	-0.145925040083458	TRUE	1	0.4180059	0.881967751130929	-0.0648601819556178	20	0	NA
ABHD16A	ENSG00000204427	chr6:30272132-30272381	test	2556	183596	TRUE	0.076	0.0406800139481212	0.900010085728694	0.141218036739223	87	186065	0.323925254532796	TRUE	0.790679555852992	0.1577381	0.688096232998587	0.102799296892558	15	0	NA
ABHD16A	ENSG00000204427	chr6:30288810-30289200	test	3593	182559	TRUE	0.472	0.0167461946578705	0.972829633248847	0.8	212	185940	0.172149016936376	TRUE	1	0.3763402	0.863830505583994	0.0658965417272022	20	0	NA
ABHD16A	ENSG00000204427	chr6:30308057-30310057	test	3825	182327	TRUE	0.616	0.011430349681155	0.983703937007874	0.44722312181301	189	185963	0.191348353961962	TRUE	1	0.1618335	0.69258028014293	0.0549102582332091	20	0	NA
ABHD16A	ENSG00000204427	chr6:30319613-30319898	test	2990	183162	TRUE	0.852	0.00781649901159152	0.996762703864912	1	135	186017	-0.18485998910034	TRUE	1	0.8438459	0.988329837221635	-0.0479504812414081	20	0	NA
ABHD16A	ENSG00000204427	chr6:30325707-30327514	test	3567	182585	TRUE	0.804	0.00741619110998026	0.994700310559006	0.136248553796264	130	186022	0.276355767565484	TRUE	0.786298010622572	0.4073442	0.881967751130929	0.0513091480893591	19	0	NA
ABHD16A	ENSG00000204427	chr6:30340648-30340869	test	3020	183132	TRUE	0.528	-0.0134796763917824	0.976323851203501	0.104461036539032	135	186017	-0.283358090946662	TRUE	0.739831413613758	0.3426678	0.849320852187143	-0.0695140949632315	19	0	NA
ABHD16A	ENSG00000204427	chr6:30344242-30345731	test	3668	182484	TRUE	0.152	0.026833748504965	0.929881535648994	1	207	185945	0.177480798341239	TRUE	1	0.925366	0.998184770759782	0.055769286139471	20	0	NA
ABHD16A	ENSG00000204427	chr6:30357430-30358526	test	3341	182811	TRUE	0.756	0.00754714249806477	0.991008845419476	1	235	185917	-0.108958461722159	TRUE	1	0.9443427	0.999726108609248	0.0374579136514146	19	0	NA
ABHD16A	ENSG00000204427	chr6:30360164-30360578	test	3405	182747	TRUE	0.328	-0.0186757026688654	0.961923491520967	0.44285709354817	190	185962	-0.195467300423363	TRUE	1	0.613592	0.953783019986443	-0.0523937048332712	20	0	NA
ABHD16A	ENSG00000204427	chr6:30363554-30363784	test	3715	182437	TRUE	0.296	-0.0200329630534227	0.958427609909781	1	104	186048	-0.200414623232979	TRUE	1	0.8275243	0.987616350299852	-0.0581038173584528	20	0	NA
ABHD16A	ENSG00000204427	chr6:30396705-30398221	test	3135	183017	TRUE	0.38	0.0173569084705229	0.964475710114149	1	148	186004	0.15535936020169	TRUE	1	0.973258	0.9999969	0.0438343130932692	20	0	NA
ABHD16A	ENSG00000204427	chr6:30411464-30412023	test	3514	182638	TRUE	0.812	-0.00382715429404858	0.995105910788838	0.612	306	185846	0.151914086946896	TRUE	1	0.2331798	0.769414032349641	-0.066918189450614	17	0	NA
ABHD16A	ENSG00000204427	chr6:30444058-30444398	test	3397	182755	TRUE	0.972	-0.000395039852031168	0.999659519764933	0.64	237	185915	0.164754920495262	TRUE	1	0.5754803	0.940377177044612	-0.0478446990121167	20	0	NA
ABHD16A	ENSG00000204427	chr6:30446257-30448256	test	3330	182822	TRUE	0.288	0.0232167764758886	0.957667610672231	0.64	237	185915	0.173484526911758	TRUE	1	0.0121508	0.34638655444603	0.0819633504877202	20	0	NA
ABHD16A	ENSG00000204427	chr6:30447259-30447756	test	3681	182471	TRUE	0.228	0.0219030651896882	0.949969246093507	0.114075586978185	193	185959	0.238080623138081	TRUE	0.751642760851093	0.0482619	0.492461169270924	0.0853824096147363	20	0	NA
ABHD16A	ENSG00000204427	chr6:30453099-30454130	test	3587	182565	TRUE	0.636	0.00919235690965985	0.98485028790787	0.56	255	185897	-0.1736405312275	TRUE	1	0.3732568	0.863830505583994	0.0609263381483988	20	0	NA
ABHD16A	ENSG00000204427	chr6:30463701-30464128	test	3630	182522	TRUE	0.14	-0.0269155072206829	0.925501777953378	0.127748301508263	137	186015	-0.291212518852154	TRUE	0.774871064312997	0.3486071	0.84990691052355	-0.0783515450124793	19	0	NA
ABHD16A	ENSG00000204427	chr6:30464762-30464931	test	4013	182139	TRUE	0.808	0.00631744938562186	0.994721065410934	1	188	185964	-0.121421634017254	TRUE	1	0.9712538	0.9999969	0.0281242248353496	20	0	NA
ABHD16A	ENSG00000204427	chr6:30466076-30467154	test	3242	182910	TRUE	0.828	-0.00269607791637796	0.995285119943348	0.6496327004653	141	186011	-0.215280487582873	TRUE	1	0.4492302	0.897722115076362	-0.0617663529614704	19	0	NA
ABHD16A	ENSG00000204427	chr6:30480607-30480869	test	3718	182434	TRUE	0.876	-0.00105834337577048	0.996881516587678	0.348639476362694	106	186046	-0.272720698523641	TRUE	1	0.6748443	0.969159792917667	-0.049743702793386	20	0	NA
ABHD16A	ENSG00000204427	chr6:30481175-30482541	test	4117	182035	TRUE	0.212	0.0224497122484154	0.942445964795749	1	230	185922	0.15602796644383	TRUE	1	0.9548432	0.999726108609248	0.0467021496120835	20	0	NA
ABHD16A	ENSG00000204427	chr6:30483757-30483993	test	2165	183987	TRUE	0.84	0.00521294189800203	0.995285119943348	1	141	186011	0.141123102622874	TRUE	1	0.8500813	0.989508874622363	0.0399741927030797	16	0	NA
ABHD16A	ENSG00000204427	chr6:30489143-30490745	test	3678	182474	TRUE	0.092	0.0321539354716421	0.908153982300885	0.535482865035476	208	185944	0.17173606215721	TRUE	1	0.5914661	0.945655571083483	0.0577505655348972	20	0	NA
ABHD16A	ENSG00000204427	chr6:30495980-30497165	test	3085	183067	TRUE	0.632	-0.0081280750694117	0.98485028790787	1	134	186018	0.172205489699425	TRUE	1	0.8511536	0.989982483059849	-0.0403248259462343	20	0	NA
ABHD16A	ENSG00000204427	chr6:30500581-30501186	test	3275	182877	TRUE	0.648	-0.00537762667154291	0.984975937880908	0.56	161	185991	-0.194128438060767	TRUE	1	0.8086788	0.984997186587468	-0.0419421552513937	20	0	NA
ABHD16A	ENSG00000204427	chr6:30507742-30508763	test	3559	182593	TRUE	0.224	0.0264175241127203	0.948478299379982	0.45691257894554	192	185960	0.195184608207401	TRUE	1	0.7529037	0.982148297191084	0.0588106437342183	20	0	NA
ABHD16A	ENSG00000204427	chr6:30508894-30509757	test	3458	182694	TRUE	0.028	0.0515904435644299	0.870752439465125	0.72	161	185991	0.200608272889094	TRUE	1	0.117678	0.635030208521211	0.0927869701137714	20	0	NA
ABHD16A	ENSG00000204427	chr6:30515018-30515605	test	3638	182514	TRUE	0.188	0.0262545503044829	0.936878332092331	0.72	171	185981	0.177458776486163	TRUE	1	0.800369	0.984997186587468	0.044927105167145	20	0	NA
ABHD16A	ENSG00000204427	chr6:30515789-30516822	test	3554	182598	TRUE	0.64	-0.00788758687827178	0.98485028790787	0.532	129	186023	-0.241532815454766	TRUE	1	0.3294617	0.842637637140739	-0.0674188202365455	19	0	NA
ABHD16A	ENSG00000204427	chr6:30529488-30530455	test	3555	182597	TRUE	0.66	0.00829219539826075	0.986176240762653	1	175	185977	-0.160761624361014	TRUE	1	0.8878336	0.994873386384289	0.0461461154276389	20	0	NA
ABHD16A	ENSG00000204427	chr6:30532361-30533007	test	3272	182880	TRUE	0.836	-0.00160440364624476	0.995285119943348	1	167	185985	0.160120134534272	TRUE	1	0.7643648	0.982148297191084	-0.0622566673274216	20	0	NA
ABHD16A	ENSG00000204427	chr6:30541492-30542052	test	3235	182917	TRUE	0.936	0.00107833082532226	0.998369170943168	1	153	185999	0.165185896373042	TRUE	1	0.5359801	0.930917781880109	0.0644782634893018	20	0	NA
ABHD16A	ENSG00000204427	chr6:30543023-30543229	test	3126	183026	TRUE	0.017360544058643	-0.0511669463508108	0.870752439465125	1	130	186022	-0.202315130185237	TRUE	1	0.858388	0.99212470938874	-0.0768928890637793	20	0	NA
ABHD16A	ENSG00000204427	chr6:30544696-30545170	test	3307	182845	TRUE	0.56	0.0120745182626738	0.977622662180139	0.88	101	186051	0.241124484732644	TRUE	1	0.8548619	0.991511304189082	0.0541098192349013	20	0	NA
ABHD16A	ENSG00000204427	chr6:30555370-30557804	test	3450	182702	TRUE	0.796	0.00585226529246596	0.994621037302565	1	207	185945	0.137550959574016	TRUE	1	0.5913798	0.945655571083483	-0.0527542492735126	20	0	NA
ABHD16A	ENSG00000204427	chr6:30562461-30563161	test	3180	182972	TRUE	0.48	-0.0147683049330619	0.97295731835521	0.48	124	186028	-0.246983652322359	TRUE	1	0.1848506	0.717313959434211	-0.0796903778278919	20	0	NA
ABHD16A	ENSG00000204427	chr6:30563246-30563598	test	3124	183028	TRUE	0.94	7.28583739457098e-05	0.998387316902861	0.532	180	185972	-0.195811571062235	TRUE	1	0.559443	0.93769376867986	0.0545657538782118	19	0	NA
ABHD16A	ENSG00000204427	chr6:30570784-30571978	test	3315	182837	TRUE	0.088	-0.0364942757136014	0.903170679343659	0.31701826262329	230	185922	-0.186930015140409	TRUE	1	0.6462727	0.961613832938235	-0.0659913715743845	20	0	NA
ABHD16A	ENSG00000204427	chr6:30590211-30591236	test	3588	182564	TRUE	0.612	-0.00686549584900272	0.983275494526599	0.48	193	185959	0.199338346509168	TRUE	1	0.5699964	0.939631899893932	-0.0552690735326013	20	0	NA
ABHD16A	ENSG00000204427	chr6:30597208-30598002	test	3767	182385	TRUE	0.86	0.00496578299617729	0.996881516587678	1	152	186000	-0.191094528434448	TRUE	1	0.5252084	0.925782835107758	-0.0536807760948135	20	0	NA
ABHD16A	ENSG00000204427	chr6:30598724-30599913	test	3205	182947	TRUE	0.72	-0.00450535611048674	0.989304559096756	0.88	113	186039	-0.224300436409817	TRUE	1	0.6535842	0.961613832938235	-0.0555467429818616	20	0	NA
ABHD16A	ENSG00000204427	chr6:30614391-30614769	test	3445	182707	TRUE	0.716	-0.0115195364438175	0.989300383996036	0.56	177	185975	-0.231069571262066	TRUE	1	0.2091492	0.747405690822669	-0.0743807818935386	20	0	NA
ABHD16A	ENSG00000204427	chr6:30614891-30615577	test	3243	182909	TRUE	0.824	-0.00307732781057801	0.995285119943348	0.0010183164879447	211	185941	0.338853860502563	TRUE	0.240383966880378	0.0069087	0.295764784471603	0.0956058785169744	20	1	NA
ABHD16A	ENSG00000204427	chr6:30615799-30616364	test	3252	182900	TRUE	0.248	-0.0229629538900049	0.953182095625636	1	91	186061	-0.200899082517092	TRUE	1	0.6238138	0.953783019986443	-0.0696727394191783	20	0	NA
ABHD16A	ENSG00000204427	chr6:30616759-30618138	test	3074	183078	TRUE	0.048	0.0401693027490107	0.878839393939394	0.56	226	185926	0.183665622571026	TRUE	1	0.4664855	0.905956625139902	0.0704108273886793	20	0	NA
ABHD16A	ENSG00000204427	chr6:30625977-30627634	test	3321	182831	TRUE	0.864	-0.00384641829468066	0.996881516587678	0.684	199	185953	-0.184129686046961	TRUE	1	0.4492302	0.897722115076362	-0.0632568577746741	19	0	NA
ABHD16A	ENSG00000204427	chr6:30631690-30632204	test	3517	182635	TRUE	0.732	-0.00806852992907889	0.989948351115422	0.0213746831155272	106	186046	-0.364432664489699	TRUE	0.557905264802505	0.0646513	0.531885737177329	-0.093242965732828	20	0	NA
ABHD16A	ENSG00000204427	chr6:30633657-30637057	test	3327	182825	TRUE	0.132	-0.0336991218105582	0.923974418840727	0.864	193	185959	-0.19143646564812	TRUE	1	0.8911983	0.994873386384289	-0.0619849075510783	18	0	NA
ABHD16A	ENSG00000204427	chr6:30646087-30646314	test	3515	182637	TRUE	0.184	0.0284575528104224	0.936825256751617	0.359883840565457	163	185989	0.210244289662138	TRUE	1	0.6867625	0.970000642207201	0.064436077957589	19	0	NA
ABHD16A	ENSG00000204427	chr6:30646459-30646765	test	3363	182789	TRUE	0.356	0.0184377116136004	0.963173060597485	0.608	224	185928	0.173930735323362	TRUE	1	0.6305855	0.959018514250888	0.0613469861446772	19	0	NA
ABHD16A	ENSG00000204427	chr6:30646848-30648070	test	3838	182314	TRUE	0.584	-0.0100731790871368	0.980541581997441	0.48	177	185975	-0.220640322630085	TRUE	1	0.1848506	0.717313959434211	-0.0760971913817717	20	0	NA
ABHD16A	ENSG00000204427	chr6:30652776-30653012	test	3255	182897	TRUE	0.808	0.00714388160022031	0.994721065410934	1	198	185954	0.140007210605027	TRUE	1	0.2396738	0.771019286055428	-0.0573084705821048	18	0	NA
ABHD16A	ENSG00000204427	chr6:30666373-30666625	test	3890	182262	TRUE	0.184	0.0253189594137724	0.936825256751617	0.155924717423788	366	185786	0.166298317722536	TRUE	0.812374744694077	0.4403566	0.897722115076362	0.0612816556289184	20	0	NA
ABHD16A	ENSG00000204427	chr6:30670839-30671068	test	3477	182675	TRUE	0.144	0.0309090596751149	0.929183185499421	0.64	161	185991	0.210780244159636	TRUE	1	0.8419694	0.988250718564768	0.0509347222315993	20	0	NA
ABHD16A	ENSG00000204427	chr6:30672186-30673296	test	3605	182547	TRUE	0.052	0.0390092279441519	0.878839393939394	0.433996724828087	240	185912	0.175916973991055	TRUE	1	0.5721459	0.939631899893932	0.0757236076656397	20	0	NA
ABHD16A	ENSG00000204427	chr6:30678987-30679540	test	3553	182599	TRUE	0.708	0.0063348134118679	0.989068965517241	0.469739549491793	163	185989	0.198363978960417	TRUE	1	0.1982133	0.738007894514286	0.0667330726912823	20	0	NA
ABHD16A	ENSG00000204427	chr6:30682129-30682401	test	3393	182759	TRUE	0.264	-0.0233496251321752	0.954498838528443	1	141	186011	-0.166538227795855	TRUE	1	0.9516675	0.999726108609248	-0.0507183189690707	20	0	NA
ABHD16A	ENSG00000204427	chr6:30682482-30683008	test	3276	182876	TRUE	0.384	0.0175722058234562	0.965409304002885	0.170795539067314	118	186034	-0.270398113166177	TRUE	0.831211972597351	0.4253766	0.887309592615516	0.0717408207982799	20	0	NA
ABHD16A	ENSG00000204427	chr6:30684704-30684912	test	3951	182201	TRUE	0.308	0.0199367742770953	0.960018442622951	1	228	185924	0.151462790978668	TRUE	1	0.5570222	0.93769376867986	0.0551933744041538	20	0	NA
ABHD16A	ENSG00000204427	chr6:30685474-30685641	test	3649	182503	TRUE	0.112	-0.0275216454216468	0.918268283719221	0.48	116	186036	-0.237599221491593	TRUE	1	0.4272962	0.889011554899595	-0.0698796895282313	20	0	NA
ABHD16A	ENSG00000204427	chr6:30686482-30687998	test	3927	182225	TRUE	0.432	0.0150772439912786	0.968397106109325	1	181	185971	0.147050044220607	TRUE	1	0.4758651	0.906141622242426	-0.0467070037574717	20	0	NA
ABHD16A	ENSG00000204427	chr6:30690559-30691273	test	3320	182832	TRUE	0.404	-0.0151447234997812	0.965592029140776	0.48	113	186039	-0.286483824686116	TRUE	1	0.1285502	0.65020189998275	-0.0608385423118465	20	0	NA
ABHD16A	ENSG00000204427	chr6:30700400-30700858	test	3407	182745	TRUE	0.98	0.00230550391092956	0.999677533013115	0.48	208	185944	0.167819165494798	TRUE	1	0.4165335	0.881967751130929	-0.0385502697761238	20	0	NA
ABHD16A	ENSG00000204427	chr6:30707151-30707854	test	3416	182736	TRUE	0.336	-0.016933468118161	0.962319068812051	0.96	158	185994	-0.176115989082436	TRUE	1	0.7932505	0.984997186587468	-0.0500736442676766	20	0	NA
ABHD16A	ENSG00000204427	chr6:30708107-30708404	test	3681	182471	TRUE	0.136	-0.0263039670746403	0.923974418840727	0.187055134018703	105	186047	-0.304660158326712	TRUE	0.854438944471474	0.4904254	0.914654278997743	-0.0766621581334021	20	0	NA
ABHD16A	ENSG00000204427	chr6:30711844-30712032	test	3467	182685	TRUE	0.896	0.00208813253982818	0.997582218428353	1	201	185951	-0.127769503576539	TRUE	1	0.5252084	0.925782835107758	0.0457755288758392	20	0	NA
ABHD16A	ENSG00000204427	chr6:30716974-30717822	test	3510	182642	TRUE	0.284	-0.0227417923934923	0.956484903381642	0.8	164	185988	0.182159400171852	TRUE	1	0.376958	0.863830505583994	-0.0709783436651044	20	0	NA
ABHD16A	ENSG00000204427	chr6:30719778-30720487	test	3319	182833	TRUE	0.572	-0.00942805371145591	0.978685039370079	0.48	237	185915	-0.193193426873299	TRUE	1	0.06158	0.525647496591733	-0.0822444116223712	20	0	NA
ABHD16A	ENSG00000204427	chr6:30720841-30721102	test	3761	182391	TRUE	0.904	-0.00120941605706743	0.997582218428353	0.213774567265731	147	186005	-0.239776702069821	TRUE	0.885688041461871	0.5288105	0.928193334085603	-0.0376118834381722	20	0	NA
ABHD16A	ENSG00000204427	chr6:30721303-30721829	test	3194	182958	TRUE	0.608	0.0120992980497212	0.982509561522117	0.333819980229294	194	185958	0.200192584633972	TRUE	1	0.4996622	0.920921493310122	0.0508661463587972	19	0	NA
ABHD16A	ENSG00000204427	chr6:30724917-30725281	test	3213	182939	TRUE	0.064	-0.0372362976064494	0.891616985845129	0.423792602091174	172	185980	-0.219792800127729	TRUE	1	0.4895374	0.91328604945443	-0.0825286536467945	19	0	NA
ABHD16A	ENSG00000204427	chr6:30725419-30726603	test	3650	182502	TRUE	0.72	0.00872326614761977	0.989304559096756	0.114779291989169	168	185984	0.244867371093144	TRUE	0.754534501143929	0.3627722	0.856946116914401	-0.0528378405194279	20	0	NA
ABHD16A	ENSG00000204427	chr6:30728282-30728481	test	3760	182392	TRUE	0.72	-0.00403788285284505	0.989304559096756	0.131883439117692	312	185840	-0.179489608549413	TRUE	0.781020289175266	0.0981042	0.602412505979043	-0.0766085134274641	20	0	NA
ABHD16A	ENSG00000204427	chr6:30730066-30731526	test	3887	182265	TRUE	0.42	-0.0132077045074688	0.967253019510684	1	138	186014	-0.203041052579008	TRUE	1	0.26563	0.798001032047478	-0.0727384210171731	20	0	NA
ABHD16A	ENSG00000204427	chr6:30742057-30744943	test	3816	182336	TRUE	0.6	0.0126710868992322	0.981238393118952	1	217	185935	0.137296589435449	TRUE	1	0.5398487	0.932675587467224	0.051823438047126	20	0	NA
ABHD16A	ENSG00000204427	chr6:30752235-30753014	test	3659	182493	TRUE	0.748	0.00968565406293975	0.990925457767277	0.836	148	186004	0.194017691858198	TRUE	1	0.6926971	0.971193499923503	0.051327296379722	19	0	NA
ABHD16A	ENSG00000204427	chr6:30757410-30757958	test	2998	183154	TRUE	0.708	-0.00504154392241226	0.989068965517241	0.19476883751688	121	186031	0.275279090424199	TRUE	0.86296649331607	0.2954668	0.813552206299866	0.0659345015944361	20	0	NA
ABHD16A	ENSG00000204427	chr6:30758826-30759331	test	3311	182841	TRUE	0.868	-0.00260994889467475	0.996881516587678	0.72	161	185991	0.20550097926164	TRUE	1	0.2741863	0.801040724215559	-0.0591498155259388	20	0	NA
ABHD16A	ENSG00000204427	chr6:30763624-30764557	test	3722	182430	TRUE	0.956	0.00100804493730812	0.999003251680035	1	239	185913	-0.0871895640597652	TRUE	1	0.9328206	0.999726108609248	-0.0259928588652925	20	0	NA
ABHD16A	ENSG00000204427	chr6:30765581-30765804	test	3251	182901	TRUE	1	-0.00134366673326281	1	1	228	185924	-0.143103820128527	TRUE	1	0.7983495	0.984997186587468	0.0487854033989779	20	0	NA
ABHD16A	ENSG00000204427	chr6:30766589-30766750	test	3730	182422	TRUE	0.296	-0.0202834330352151	0.958427609909781	1	125	186027	0.187620285245832	TRUE	1	0.82835	0.987616350299852	-0.0482121303834055	20	0	NA
ABHD16A	ENSG00000204427	chr6:30767368-30767935	test	3267	182885	TRUE	0.072	0.0409341076521521	0.893518264416837	0.56	184	185968	0.192049752240221	TRUE	1	0.2989024	0.813552206299866	0.0845734634768845	20	0	NA
ABHD16A	ENSG00000204427	chr6:30768976-30769922	test	3462	182690	TRUE	0.984	0.000622069382291781	0.999677533013115	0.311902088838	182	185970	0.212820108275665	TRUE	1	0.5252084	0.925782835107758	0.0559068822119412	20	0	NA
ABHD16A	ENSG00000204427	chr6:30779094-30779523	test	2477	183675	TRUE	0.348	0.0219769440627512	0.963173060597485	1	193	185959	0.106366068766868	TRUE	1	0.8698983	0.992346732066296	0.0521154525539639	15	0	NA
ABHD16A	ENSG00000204427	chr6:30781581-30782706	test	3656	182496	TRUE	0.128	0.0298587398412003	0.923974418840727	0.456	134	186018	-0.192911294498256	TRUE	1	0.1370455	0.660571133719129	0.0707492220511112	19	0	NA
ABHD16A	ENSG00000204427	chr6:30785901-30786213	test	276	185876	TRUE	0.244	-0.0802672909381143	0.953031105923548	0.688	163	185989	-0.087878614173372	TRUE	1	0.4534267	0.898214658696754	-0.0798415204889847	2	0	NA
ABHD16A	ENSG00000204427	chr6:30790763-30791280	test	3392	182760	TRUE	0.656	0.010762328881623	0.985479832102534	1	244	185908	0.123986198881033	TRUE	1	0.730238	0.97821346678823	-0.0471022922851794	20	0	NA
ABHD16A	ENSG00000204427	chr6:30793355-30794059	test	3257	182895	TRUE	0.344	0.0224634275899367	0.963173060597485	0.404128193138991	153	185999	0.239432305135341	TRUE	1	0.6399399	0.959018568802228	0.0652178701951929	20	0	NA
ABHD16A	ENSG00000204427	chr6:30795771-30796496	test	3351	182801	TRUE	0.124	0.0358763658360826	0.920468944099379	0.527133369870883	206	185946	0.181760017550223	TRUE	1	0.7928621	0.984997186587468	0.0592071196708935	20	0	NA
ABHD16A	ENSG00000204427	chr6:30799159-30799421	test	2928	183224	TRUE	0.988	0.00231031903916029	0.999677533013115	0.792	211	185941	0.168352772454462	TRUE	1	0.8818341	0.994873386384289	0.0477002409028678	18	0	NA
ABHD16A	ENSG00000204427	chr6:30802576-30803273	test	3780	182372	TRUE	0.22	-0.0203884374840027	0.946694528386806	0.119490110663016	411	185741	-0.161408967281818	TRUE	0.759857466796242	0.1250712	0.644048587144363	-0.0891840722476955	20	0	NA
ABHD16A	ENSG00000204427	chr6:30810746-30811218	test	3615	182537	TRUE	0.792	0.00771353088916581	0.994468846738335	0.72	146	186006	0.211561697189533	TRUE	1	0.1566713	0.687303963330605	0.0566099933481262	20	0	NA
ABHD16A	ENSG00000204427	chr6:30812806-30815582	test	3788	182364	TRUE	0.94	0.00194650149024583	0.998387316902861	0.48	270	185882	-0.152005571863151	TRUE	1	0.7674443	0.982148297191084	0.0389086798114536	20	0	NA
ABHD16A	ENSG00000204427	chr6:30818556-30818778	test	3305	182847	TRUE	0.704	0.00767895481413178	0.988681551116334	1	272	185880	0.127928486387082	TRUE	1	0.9019555	0.996305041406513	-0.0417506051608161	18	0	NA
ABHD16A	ENSG00000204427	chr6:30819960-30820556	test	4288	181864	TRUE	0.916	0.0021556324563615	0.997701756933353	1	187	185965	0.165138244893238	TRUE	1	0.5913798	0.945655571083483	-0.0458350718680012	20	0	NA
ABHD16A	ENSG00000204427	chr6:30821832-30824781	test	3554	182598	TRUE	0.144	-0.0280786768438254	0.929183185499421	0.72	176	185976	-0.188684503904742	TRUE	1	0.1828102	0.717313959434211	-0.0758533925781115	20	0	NA
ABHD16A	ENSG00000204427	chr6:30821835-30822246	test	3356	182796	TRUE	0.096	0.0327870855168789	0.911475670307845	0.8	214	185938	0.164005674318404	TRUE	1	0.1378556	0.660571133719129	0.0842056556176943	20	0	NA
ABHD16A	ENSG00000204427	chr6:30827960-30829342	test	3699	182453	TRUE	0.756	-0.00732830275472253	0.991008845419476	0.309065349347488	184	185968	-0.21284585075047	TRUE	1	0.3665772	0.860221569815548	-0.0529940519756295	20	0	NA
ABHD16A	ENSG00000204427	chr6:30829685-30830050	test	3586	182566	TRUE	0.184	-0.027846860531623	0.936825256751617	0.64	227	185925	-0.17084946705083	TRUE	1	0.0216036	0.40758726581224	-0.0917354607432774	20	0	NA
ABHD16A	ENSG00000204427	chr6:30834361-30835150	test	3391	182761	TRUE	0.264	0.0267572167576142	0.954498838528443	0.353541266571992	210	185942	0.195233862736007	TRUE	1	0.6790158	0.970000642207201	0.0593106054225427	20	0	NA
ABHD16A	ENSG00000204427	chr6:30837850-30838025	test	2409	183743	TRUE	0.056	0.0452298090681322	0.881446848541863	0.616	183	185969	0.183664905400833	TRUE	1	0.2492943	0.785618710722499	0.0861941274403804	14	0	NA
ABHD16A	ENSG00000204427	chr6:30838353-30838890	test	3216	182936	TRUE	0.556	0.0150571003096278	0.977601197982346	0.8	178	185974	0.186755773643064	TRUE	1	0.2548545	0.78849728759101	0.0761743626086031	20	0	NA
ABHD16A	ENSG00000204427	chr6:30839707-30840061	test	3461	182691	TRUE	0.86	0.00410884321825956	0.996881516587678	1	212	185940	0.151694302054164	TRUE	1	0.4568734	0.902390364526777	-0.0547191589471715	19	0	NA
ABHD16A	ENSG00000204427	chr6:30840712-30841135	test	3193	182959	TRUE	0.452	0.0183459761695462	0.971701272003084	1	152	186000	0.189602959405662	TRUE	1	0.9121842	0.997338165922379	0.0563911162793524	19	0	NA
ABHD16A	ENSG00000204427	chr6:30842041-30842500	test	3207	182945	TRUE	0.052	-0.0347667191633229	0.878839393939394	0.88	112	186040	-0.218910808792361	TRUE	1	0.3038832	0.81617717512137	-0.0809773341404599	20	0	NA
ABHD16A	ENSG00000204427	chr6:30843326-30843522	test	4036	182116	TRUE	0.696	0.00790004291667814	0.988644564965075	0.64	148	186004	0.195928365546793	TRUE	1	0.745591	0.982148297191084	0.0469456474723721	20	0	NA
ABHD16A	ENSG00000204427	chr6:30844084-30844576	test	3516	182636	TRUE	0.28	-0.0197341873586806	0.955368850369615	0.8	455	185697	-0.115561644541654	TRUE	1	0.3332293	0.843029114768004	-0.0700846985377565	20	0	NA
ABHD16A	ENSG00000204427	chr6:30844980-30845510	test	3079	183073	TRUE	0.076	-0.0373146127659663	0.900010085728694	0.447263726461571	132	186020	-0.231539376950841	TRUE	1	0.2169685	0.754609262617876	-0.0869622653567617	19	0	NA
ABHD16A	ENSG00000204427	chr6:30847422-30848551	test	3534	182618	TRUE	0.632	0.0105599105318644	0.98485028790787	0.72	263	185889	-0.138232253786892	TRUE	1	0.3732568	0.863830505583994	0.0578184261715349	20	0	NA
ABHD16A	ENSG00000204427	chr6:30855845-30856055	test	3716	182436	TRUE	0.512	0.0172203637939083	0.975340107591154	0.48	145	186007	-0.204504571543876	TRUE	1	0.1170178	0.634562403144073	0.0565050119223701	20	0	NA
ABHD16A	ENSG00000204427	chr6:30872366-30873391	test	3608	182544	TRUE	0.764	-0.00532288974704942	0.991741882927965	0.665382769737311	136	186016	0.224242029100064	TRUE	1	0.7003276	0.973443882676886	0.0522711428250647	20	0	NA
ABHD16A	ENSG00000204427	chr6:30875359-30875732	test	3492	182660	TRUE	0.076	-0.0351872248623059	0.900010085728694	0.483987887999646	194	185958	-0.19303017107093	TRUE	1	0.6900598	0.970000642207201	-0.0638895865133064	20	0	NA
ABHD16A	ENSG00000204427	chr6:30876743-30877052	test	1723	184429	TRUE	0.068	0.0565075430315942	0.893518264416837	0.8	250	185902	0.136912180009028	TRUE	1	0.5403802	0.933181450273868	0.0881783795270001	10	0	NA
ABHD16A	ENSG00000204427	chr6:30877493-30878082	test	3417	182735	TRUE	0.884	-0.00391927985048553	0.997209931062381	0.0999587934142687	142	186010	-0.279089585094444	TRUE	0.730832502492523	0.3308547	0.843029114768004	-0.067630364129476	20	0	NA
ABHD16A	ENSG00000204427	chr6:30880617-30881325	test	3295	182857	TRUE	0.092	0.0374981644442135	0.908153982300885	0.0824549772700117	190	185962	-0.242636673024118	TRUE	0.701854751588672	0.0794929	0.569393262709173	0.0956900304808466	18	0	NA
ABHD16A	ENSG00000204427	chr6:30882549-30883059	test	3453	182699	TRUE	0.22	-0.0264955006327368	0.946694528386806	1	137	186015	-0.174708564647348	TRUE	1	0.701695	0.973443882676886	-0.0580902746789109	20	0	NA
ABHD16A	ENSG00000204427	chr6:30883795-30886796	test	3698	182454	TRUE	0.644	-0.00825208175851176	0.98485028790787	1	216	185936	0.130611599418086	TRUE	1	0.922316	0.998184770759782	-0.0432037633319399	20	0	NA
ABHD16A	ENSG00000204427	chr6:30907744-30908674	test	3291	182861	TRUE	0.324	0.0218388361759653	0.961185638297872	0.96	175	185977	0.183624110148947	TRUE	1	0.226265	0.75935280412171	0.0731731639457612	20	0	NA
ABHD16A	ENSG00000204427	chr6:30913634-30915262	test	3060	183092	TRUE	0.724	-0.00432901512620484	0.989304559096756	0.988	113	186039	-0.223398704887462	TRUE	1	0.0909968	0.586399378637363	-0.0803937330637979	19	0	NA
ABHD16A	ENSG00000204427	chr6:30915349-30915863	test	3823	182329	TRUE	0.328	-0.0179011909863215	0.961923491520967	1	144	186008	-0.165498581755168	TRUE	1	0.3998813	0.878959241683187	-0.0708119196403127	20	0	NA
ABHD16A	ENSG00000204427	chr6:30922506-30923027	test	3868	182284	TRUE	0.176	0.0240693184586428	0.93322389478688	1	245	185907	0.124517726223638	TRUE	1	0.8663749	0.99212470938874	0.0479390538427892	20	0	NA
ABHD16A	ENSG00000204427	chr6:30932797-30933004	test	3735	182417	TRUE	0.00681373881001154	0.0523756919325995	0.670757864851661	1	150	186002	0.17158320880065	TRUE	1	0.40919	0.881967751130929	0.0886631336013452	20	0	NA
ABHD16A	ENSG00000204427	chr6:30935143-30935338	test	3709	182443	TRUE	0.288	0.020412858583813	0.957667610672231	1	226	185926	0.123817640025989	TRUE	1	0.4101118	0.881967751130929	0.0526538251886653	20	0	NA
ABHD16A	ENSG00000204427	chr6:30940241-30940981	test	3498	182654	TRUE	0.844	-0.00134449262600544	0.995860607124057	1	212	185940	0.156071703486545	TRUE	1	0.9548432	0.999726108609248	-0.0369520580319329	20	0	NA
ABHD16A	ENSG00000204427	chr6:30942337-30943208	test	3542	182610	TRUE	0.632	-0.00637985266809773	0.98485028790787	0.339244520606736	177	185975	-0.220214550476015	TRUE	1	0.5914661	0.945655571083483	-0.0625782534180116	20	0	NA
ABHD16A	ENSG00000204427	chr6:30955076-30956481	test	3846	182306	TRUE	0.42	0.0151788297817579	0.967253019510684	1	147	186005	-0.195929237762224	TRUE	1	0.7818654	0.984221067104366	0.0529098095184181	20	0	NA
ABHD16A	ENSG00000204427	chr6:30961427-30961676	test	3387	182765	TRUE	0.064	0.0355999697052602	0.891616985845129	0.988	228	185924	0.139988313376642	TRUE	1	0.0336556	0.447317140878225	0.0832343578974459	19	0	NA
ABHD16A	ENSG00000204427	chr6:30964039-30964778	test	3250	182902	TRUE	0.652	0.0112333963649752	0.984975937880908	1	162	185990	0.141203467328393	TRUE	1	0.9058944	0.996305041406513	-0.0411029023469571	19	0	NA
ABHD16A	ENSG00000204427	chr6:30966261-30966461	test	2582	183570	TRUE	0.784	0.00672180991260227	0.9935763681121	0.672	188	185964	-0.168585799136853	TRUE	1	0.2218938	0.75935280412171	-0.0676903550678842	14	0	NA
ABHD16A	ENSG00000204427	chr6:30972056-30972234	test	4008	182144	TRUE	0.024	0.0464519824638076	0.870752439465125	0.0300296578998085	120	186032	0.337098664051425	TRUE	0.584047307812014	0.1350198	0.660571133719129	0.0773259994449848	20	0	NA
ABHD16A	ENSG00000204427	chr6:30974157-30976681	test	2863	183289	TRUE	0.484	0.0180032279908387	0.97295731835521	0.912	152	186000	0.169862821406615	TRUE	1	0.8040085	0.984997186587468	0.045052120376248	19	0	NA
ABHD16A	ENSG00000204427	chr6:30974571-30974809	test	3278	182874	TRUE	0.852	-0.00272903156082094	0.996762703864912	1	206	185946	-0.120437261372152	TRUE	1	0.9380058	0.999726108609248	0.0381297494730187	20	0	NA
ABHD16A	ENSG00000204427	chr6:30981874-30982979	test	3718	182434	TRUE	0.424	0.0160775056227128	0.968037388278638	1	247	185905	0.103456268161265	TRUE	1	0.7872043	0.984221067104366	0.0444986415212281	20	0	NA
ABHD16A	ENSG00000204427	chr6:30988472-30988856	test	3978	182174	TRUE	0.376	0.0169182135151836	0.964475710114149	1	139	186013	-0.169960935011053	TRUE	1	0.6557432	0.961613832938235	0.0394976771418701	20	0	NA
ABHD16A	ENSG00000204427	chr6:31001216-31001927	test	2982	183170	TRUE	0.68	0.0109633950051863	0.987423736168366	0.433512351587191	122	186030	0.237536074074649	TRUE	1	0.3584182	0.84990691052355	0.0519330736883076	20	0	NA
ABHD16A	ENSG00000204427	chr6:31008274-31008455	test	3532	182620	TRUE	0.852	-0.00101942640677651	0.996762703864912	1	181	185971	-0.158665441367181	TRUE	1	0.2393462	0.771019286055428	0.0614393006782401	20	0	NA
ABHD16A	ENSG00000204427	chr6:31009816-31010085	test	3181	182971	TRUE	0.32	0.0222799629839638	0.961185638297872	1	151	186001	0.16904892665742	TRUE	1	0.8696017	0.99212470938874	0.052824042417945	20	0	NA
ABHD16A	ENSG00000204427	chr6:31016738-31017365	test	4092	182060	TRUE	0.00553773025999356	-0.0523986439226606	0.622150518378945	0.335888952957173	301	185851	0.167570791826239	TRUE	1	0.0088877	0.32032104925816	-0.0944168001546828	20	0	NA
ABHD16A	ENSG00000204427	chr6:31021855-31022378	test	1327	184825	TRUE	0.912	-0.00179205089723319	0.997701756933353	1	240	185912	0.114445002419354	TRUE	1	0.6328963	0.959018568802228	-0.0534445483043342	8	0	NA
ABHD16A	ENSG00000204427	chr6:31025525-31025931	test	3594	182558	TRUE	0.18	0.0268968416405377	0.934227219852656	1	169	185983	0.174826085547161	TRUE	1	0.8715379	0.993289647681424	0.0630275154930945	20	0	NA
ABHD16A	ENSG00000204427	chr6:31040333-31040522	test	1337	184815	TRUE	0.3	-0.0271788164702309	0.958427609909781	0.504	121	186031	-0.202287339119962	TRUE	1	0.6778875	0.970000642207201	-0.0787535980613484	7	0	NA
ABHD16A	ENSG00000204427	chr6:31042790-31043131	test	3240	182912	TRUE	0.884	0.00384782760950638	0.997209931062381	0.988	138	186014	0.202315222874223	TRUE	1	0.6747715	0.969159792917667	-0.0515097949923433	19	0	NA
ABHD16A	ENSG00000204427	chr6:31044219-31044616	test	3321	182831	TRUE	0.676	0.0122839979249453	0.987423736168366	1	176	185976	-0.176769212656595	TRUE	1	0.4702219	0.905956625139902	0.059393514867588	20	0	NA
ABHD16A	ENSG00000204427	chr6:31053801-31054266	test	3404	182748	TRUE	0.872	-0.0019224024774039	0.996881516587678	0.242841242948934	231	185921	-0.195091739899828	TRUE	0.917216035618407	0.0634118	0.52799586501548	0.0688514074267416	20	0	NA
ABHD16A	ENSG00000204427	chr6:31057464-31057857	test	4080	182072	TRUE	0.176	0.0280671847827564	0.93322389478688	1	221	185931	-0.168710890632623	TRUE	1	0.5398487	0.932675587467224	0.0578900644825262	20	0	NA
ABHD16A	ENSG00000204427	chr6:31058176-31058760	test	3491	182661	TRUE	0.00391055946483062	0.06079393024056	0.567419575243709	0.8	270	185882	0.158933515187895	TRUE	1	0.6223846	0.953783019986443	0.0814109043586437	20	0	NA
ABHD16A	ENSG00000204427	chr6:31068850-31069378	test	4189	181963	TRUE	0.176	0.0267172067719206	0.93322389478688	1	382	185770	0.115453765987588	TRUE	1	0.9062606	0.996305041406513	0.042810074934787	20	0	NA
ABHD16A	ENSG00000204427	chr6:31070632-31071235	test	3599	182553	TRUE	0.24	0.0249725705817963	0.953031105923548	0.64	119	186033	-0.229701388152255	TRUE	1	0.7798364	0.984221067104366	0.0468033718257204	20	0	NA
ABHD16A	ENSG00000204427	chr6:31072588-31072809	test	3898	182254	TRUE	0.344	0.0205032656638486	0.963173060597485	1	283	185869	0.136107227514987	TRUE	1	0.9619456	0.999939467797386	0.0414653087043274	20	0	NA
ABHD16A	ENSG00000204427	chr6:31079616-31080107	test	3494	182658	TRUE	0.532	-0.0115421584552877	0.976323851203501	0.237367452868057	190	185962	-0.226490642749103	TRUE	0.911513548439502	0.5621943	0.939631899893932	-0.0620763900582932	19	0	NA
ABHD16A	ENSG00000204427	chr6:31083575-31084324	test	3614	182538	TRUE	0.956	0.00321775915650671	0.999003251680035	0.88	170	185982	0.164970084755447	TRUE	1	0.8490986	0.988955933660358	-0.0472967320546922	20	0	NA
ABHD16A	ENSG00000204427	chr6:31086852-31087115	test	3766	182386	TRUE	0.836	-0.00476458347101814	0.995285119943348	0.56	269	185883	0.160761413083445	TRUE	1	0.6535842	0.961613832938235	-0.0449814640197493	20	0	NA
ABHD16A	ENSG00000204427	chr6:31087560-31087877	test	3279	182873	TRUE	0.544	-0.0152738573810234	0.976486200885074	1	141	186011	-0.185574760576484	TRUE	1	0.522567	0.925782835107758	-0.0716816256734139	20	0	NA
ABHD16A	ENSG00000204427	chr6:31092821-31093433	test	3810	182342	TRUE	0.548	-0.00981054472423511	0.976698250379484	0.30782961887594	136	186016	0.237017752690502	TRUE	1	0.4893255	0.91328604945443	-0.0606870778659278	20	0	NA
ABHD16A	ENSG00000204427	chr6:31102152-31102888	test	3570	182582	TRUE	0.152	-0.0258998003569221	0.929881535648994	1	219	185933	-0.140887214943483	TRUE	1	0.6123299	0.953783019986443	-0.0586115809172835	20	0	NA
ABHD16A	ENSG00000204427	chr6:31111005-31111190	test	3822	182330	TRUE	0.624	0.00927950002120204	0.984174199934015	1	149	186003	0.177655411095407	TRUE	1	0.5961518	0.947296474042161	0.0571692870535386	20	0	NA
ABHD16A	ENSG00000204427	chr6:31114273-31115546	test	3752	182400	TRUE	0.976	0.000919690148551998	0.999659519764933	1	113	186039	-0.16854555456417	TRUE	1	0.9459528	0.999726108609248	0.0343935721744667	20	0	NA
ABHD16A	ENSG00000204427	chr6:31115782-31118256	test	3395	182757	TRUE	0.252	-0.0244361298861883	0.953182095625636	1	193	185959	0.129656419070943	TRUE	1	0.7824576	0.984221067104366	-0.05517329719123	19	0	NA
ABHD16A	ENSG00000204427	chr6:31121455-31121665	test	2994	183158	TRUE	0.0126881233862105	0.0569986178234294	0.813390935149009	0.0684862984285699	187	185965	0.241969454807239	TRUE	0.677035319023634	0.1609223	0.692253925806925	0.0914654136850857	19	0	NA
ABHD16A	ENSG00000204427	chr6:31122864-31123588	test	3606	182546	TRUE	0.936	0.000142615556196581	0.998369170943168	0.0692507223082534	159	185993	-0.272245854141761	TRUE	0.67903248633001	0.0682743	0.54293055904104	-0.0824738213172896	20	0	NA
ABHD16A	ENSG00000204427	chr6:31125080-31125417	test	3485	182667	TRUE	0.936	0.000764430130114194	0.998369170943168	1	205	185947	0.123510240380117	TRUE	1	0.7833985	0.984221067104366	0.0392502208965612	19	0	NA
ABHD16A	ENSG00000204427	chr6:31126809-31127048	test	3809	182343	TRUE	0.28	0.023369841556329	0.955368850369615	1	171	185981	-0.177219277091327	TRUE	1	0.8947014	0.995930752846053	0.0508267138025143	20	0	NA
ABHD16A	ENSG00000204427	chr6:31127937-31128440	test	3738	182414	TRUE	0.424	-0.0139765982829485	0.968037388278638	0.105268112820623	185	185967	0.241271768672377	TRUE	0.742141460931351	0.3425554	0.849252923398858	-0.050660147902402	20	0	NA
ABHD16A	ENSG00000204427	chr6:31131382-31133381	test	3339	182813	TRUE	0.316	0.0211897298001739	0.960180332334514	0.476456628750134	135	186017	0.234646429445938	TRUE	1	0.7653758	0.982148297191084	0.0561916319956155	20	0	NA
ABHD16A	ENSG00000204427	chr6:31133357-31133579	test	3615	182537	TRUE	0.476	-0.00992634631919535	0.972829633248847	0.48	116	186036	-0.244320069538231	TRUE	1	0.7674443	0.982148297191084	-0.0537252450430592	20	0	NA
ABHD16A	ENSG00000204427	chr6:31137292-31138485	test	3642	182510	TRUE	0.284	-0.0193968434958463	0.956484903381642	1	83	186069	-0.200013354414681	TRUE	1	0.7969884	0.984997186587468	-0.0575301661422034	20	0	NA
ABHD16A	ENSG00000204427	chr6:31139684-31140160	test	3391	182761	TRUE	0.248	-0.0239480273202278	0.953182095625636	0.306490374239871	154	185998	-0.235871850308549	TRUE	1	0.6361418	0.959018568802228	-0.0699719906903264	20	0	NA
ABHD16A	ENSG00000204427	chr6:31142479-31142749	test	3833	182319	TRUE	0.064	0.0323317457870107	0.891616985845129	0.16611240969831	409	185743	0.154083499655972	TRUE	0.823871975186924	0.0251214	0.416620231561086	0.0901223261162416	20	0	NA
ABHD16A	ENSG00000204427	chr6:31144857-31146857	test	3430	182722	TRUE	0.328	-0.0222168176196869	0.961923491520967	0.00213818260894597	154	185998	-0.394690913012106	TRUE	0.311040759959414	0.0136487	0.35797659964476	-0.0781612194249702	20	0	NA
ABHD16A	ENSG00000204427	chr6:31152858-31153057	test	3448	182704	TRUE	0.5	-0.0127522671778367	0.974890404624278	0.8	266	185886	-0.162701842153766	TRUE	1	0.8040114	0.984997186587468	-0.043243656380574	20	0	NA
ABHD16A	ENSG00000204427	chr6:31157682-31159681	test	3588	182564	TRUE	0.62	-0.00813432302529445	0.984174199934015	1	100	186052	-0.197703414324607	TRUE	1	0.4921808	0.915314194021447	-0.0692780883919793	20	0	NA
ABHD16A	ENSG00000204427	chr6:31157866-31159144	test	3124	183028	TRUE	0.308	0.021893696569551	0.960018442622951	0.237723592441083	165	185987	0.234495110463931	TRUE	0.911513548439502	0.0415734	0.472947674436233	0.0942663450193545	20	0	NA
ABHD16A	ENSG00000204427	chr6:31159254-31159656	test	3825	182327	TRUE	0.112	-0.0276470611224994	0.918268283719221	0.226094237282584	357	185795	-0.157145165446866	TRUE	0.897611418504183	0.0075586	0.304412891242363	-0.101172652836071	20	0	NA
ABHD16A	ENSG00000204427	chr6:31164051-31164328	test	3362	182790	TRUE	0.452	-0.0117916587381566	0.971701272003084	0.084648842514317	148	186004	0.289291105617158	TRUE	0.703704720231358	0.2950593	0.813552206299866	-0.0662194832324005	20	0	NA
ABHD16A	ENSG00000204427	chr6:31169199-31170261	test	3383	182769	TRUE	0.0048250189140927	0.0581434327262346	0.607609490149595	0.88	196	185956	0.167496490180988	TRUE	1	0.4702325	0.905956625139902	0.0809211180116641	20	0	NA
ABHD16A	ENSG00000204427	chr6:31170419-31170828	test	3882	182270	TRUE	0.268	0.0209665886828649	0.954929244529628	0.257036504142688	522	185630	0.132569072592198	TRUE	0.935693276272226	0.0686309	0.543725106430694	-0.0640319674563293	20	0	NA
ABHD16A	ENSG00000204427	chr6:31170587-31170657	test	2072	184080	TRUE	0.592	-0.0150448129134992	0.980688200787109	0.56	426	185726	-0.113714470449126	TRUE	1	0.6365247	0.959018568802228	-0.0562361788608453	10	0	NA
ABHD16A	ENSG00000204427	chr6:31171729-31173747	test	3777	182375	TRUE	0.464	-0.013630811365043	0.97238627254509	1	231	185921	-0.115821519755867	TRUE	1	0.701695	0.973443882676886	-0.0471917928968781	20	0	NA
ABHD16A	ENSG00000204427	chr6:31176046-31176308	test	3427	182725	TRUE	0.272	-0.0212795756615771	0.955146859751299	0.88	128	186024	0.199038961770469	TRUE	1	0.8669831	0.99212470938874	-0.0585104628651795	20	0	NA
ABHD16A	ENSG00000204427	chr6:31178771-31179009	test	3499	182653	TRUE	0.356	0.0185162841833853	0.963173060597485	1	231	185921	0.131245630510793	TRUE	1	0.5913798	0.945655571083483	0.051658180886735	20	0	NA
ABHD16A	ENSG00000204427	chr6:31180225-31181002	test	3815	182337	TRUE	0.28	-0.019633853356134	0.955368850369615	1	113	186039	-0.161343812580692	TRUE	1	0.9783638	0.9999969	-0.0401302334665237	20	0	NA
ABHD16A	ENSG00000204427	chr6:31180432-31187807	test	3906	182246	TRUE	0.992	0.00199938591291308	0.999677533013115	1	479	185673	-0.0823976162627326	TRUE	1	0.7569875	0.982148297191084	0.0417940059235692	20	0	NA
ABHD16A	ENSG00000204427	chr6:31192567-31192812	test	3424	182728	TRUE	0.548	0.0129486337372167	0.976698250379484	0.176201385907816	168	185984	0.235835883093037	TRUE	0.836460914142811	0.1530341	0.683802628177385	0.0686733483159398	20	0	NA
ABHD16A	ENSG00000204427	chr6:31196931-31198563	test	3363	182789	TRUE	0.528	0.0164092327863462	0.976323851203501	1	159	185993	0.173137612404187	TRUE	1	0.8440064	0.988329837221635	0.0517946312316705	20	0	NA
ABHD16A	ENSG00000204427	chr6:31200382-31203181	test	3248	182904	TRUE	0.492	-0.0124556369608856	0.974890404624278	1	94	186058	-0.176614347640649	TRUE	1	0.959453	0.999939467797386	-0.0585235250991812	20	0	NA
ABHD16A	ENSG00000204427	chr6:31202775-31203156	test	3489	182663	TRUE	0.084	0.0350937664214691	0.901952189956682	0.326333750911588	146	186006	-0.235146381623353	TRUE	1	0.1326381	0.655389573660263	0.0840736247943046	20	0	NA
ABHD16A	ENSG00000204427	chr6:31203315-31204537	test	3159	182993	TRUE	0.124	-0.0328320306270776	0.920468944099379	0.88	117	186035	-0.245060590103389	TRUE	1	0.5570222	0.93769376867986	-0.0850959801873428	20	0	NA
ABHD16A	ENSG00000204427	chr6:31204790-31205139	test	3343	182809	TRUE	0.112	-0.0336867937271105	0.918268283719221	0.00499266537677887	144	186008	-0.35838746254866	TRUE	0.389853372869596	0.0292607	0.433824990560323	-0.0943873784832218	20	0	NA
ABHD16A	ENSG00000204427	chr6:31210029-31210432	test	3492	182660	TRUE	0.248	0.0248208355841804	0.953182095625636	1	198	185954	-0.145777112123988	TRUE	1	0.3935679	0.876651680472519	0.0691258433788273	20	0	NA
ABHD16A	ENSG00000204427	chr6:31214378-31214740	test	3469	182683	TRUE	0.152	0.0314938160569584	0.929881535648994	1	154	185998	0.139555571743355	TRUE	1	0.7848053	0.984221067104366	0.0524356822114773	20	0	NA
ABHD16A	ENSG00000204427	chr6:31216413-31216739	test	3639	182513	TRUE	0.192	-0.0277589345309709	0.938452711403634	1	217	185935	0.125646047429425	TRUE	1	0.4349106	0.893253704187804	-0.0694295082433517	19	0	NA
ABHD16A	ENSG00000204427	chr6:31225249-31225486	test	3716	182436	TRUE	0.708	0.00928725616402541	0.989068965517241	1	165	185987	0.168650859458826	TRUE	1	0.9771265	0.9999969	-0.0319382792548489	20	0	NA
ABHD16A	ENSG00000204427	chr6:31227161-31227587	test	3097	183055	TRUE	0.74	-0.00492998182670392	0.990638476617194	0.64	156	185996	-0.207379744389629	TRUE	1	0.4713107	0.905956625139902	-0.0567036333069734	20	0	NA
ABHD16A	ENSG00000204427	chr6:31246063-31246842	test	3339	182813	TRUE	0.272	-0.0223608852222772	0.955146859751299	0.72	119	186033	-0.249864785789416	TRUE	1	0.328851	0.841759963954605	-0.0809916069509828	20	0	NA
ABHD16A	ENSG00000204427	chr6:31268128-31268420	test	3332	182820	TRUE	0.58	0.0110691146449495	0.979501892505678	0.988	157	185995	0.194264361093257	TRUE	1	0.6824364	0.970000642207201	0.0545916542613672	19	0	NA
ABHD16A	ENSG00000204427	chr6:31270985-31272710	test	4219	181933	TRUE	0.808	0.00831842119803523	0.994721065410934	1	221	185931	0.155922488231217	TRUE	1	0.9776241	0.9999969	0.0382788062268519	20	0	NA
ABHD16A	ENSG00000204427	chr6:31283611-31283788	test	2716	183436	TRUE	0.568	-0.0114206403456264	0.978671472337358	0.42	232	185920	-0.179387840582225	TRUE	1	0.3269317	0.840548186656146	-0.066892355535755	15	0	NA
ABHD16A	ENSG00000204427	chr6:31307531-31309242	test	3534	182618	TRUE	0.204	-0.0243940973327948	0.940231939949039	0.122099430785707	158	185994	-0.249253532728807	TRUE	0.766809496240138	0.3776338	0.864680468085106	-0.0663198466198639	20	0	NA
ABHD16A	ENSG00000204427	chr6:31321905-31322115	test	3425	182727	TRUE	0.888	-0.000616985449464647	0.997334720590703	1	173	185979	-0.133606196891462	TRUE	1	0.978961	0.9999969	-0.0288838210875516	17	0	NA
ABHD16A	ENSG00000204427	chr6:31355791-31357656	test	3661	182491	TRUE	0.396	-0.0132186583832546	0.965409304002885	0.48	171	185981	-0.194950383218466	TRUE	1	0.7674443	0.982148297191084	-0.050065709559511	20	0	NA
ABHD16A	ENSG00000204427	chr6:31366709-31367557	test	3442	182710	TRUE	0.528	0.0143568806395369	0.976323851203501	0.198822744649043	148	186004	0.25264411259799	TRUE	0.867356899866884	0.3380843	0.843029114768004	0.0572756562308995	20	0	NA
ABHD16A	ENSG00000204427	chr6:31374058-31374433	test	613	185539	TRUE	0.16	-0.0655851990419668	0.930268438884545	0.448	141	186011	-0.150497453971106	TRUE	1	0.3411793	0.846779907613526	-0.0942384308552441	4	0	NA
ABHD16A	ENSG00000204427	chr6:31386778-31387564	test	3384	182768	TRUE	0.76	-0.00468734362557674	0.991008845419476	0.72	230	185922	0.148419642132165	TRUE	1	0.4154456	0.881967751130929	-0.060464731728914	20	0	NA
ABHD16A	ENSG00000204427	chr6:31389100-31389716	test	3598	182554	TRUE	0.0118213317188316	0.0513492168775694	0.799959477535681	0.239127707069542	198	185954	0.218654400550801	TRUE	0.911513548439502	0.0781671	0.56451111798278	0.0995515216025043	20	0	NA
ABHD16A	ENSG00000204427	chr6:31395558-31396207	test	3587	182565	TRUE	0.944	0.000983799758667872	0.998736748921102	0.292362127487185	171	185981	0.223800502155763	TRUE	0.980427212587554	0.2599965	0.792846725796228	0.0648970681531439	20	0	NA
ABHD16A	ENSG00000204427	chr6:31396975-31397224	test	3500	182652	TRUE	0.912	0.0038628280180307	0.997701756933353	1	174	185978	-0.143101454274217	TRUE	1	0.9582282	0.999939467797386	0.0350199000962116	20	0	NA
ABHD16A	ENSG00000204427	chr6:31399621-31400348	test	3607	182545	TRUE	0.156	-0.0274197133185582	0.930268438884545	0.151814292259956	434	185718	-0.146968796796666	TRUE	0.805943389507539	0.4332733	0.893253704187804	-0.0587556601077107	20	0	NA
ABHD16A	ENSG00000204427	chr6:31400530-31400962	test	3201	182951	TRUE	0.452	-0.0150425926160524	0.971701272003084	1	112	186040	-0.232877255095549	TRUE	1	0.8275243	0.987616350299852	-0.0585089060278776	20	0	NA
ABHD16A	ENSG00000204427	chr6:31402804-31402980	test	3512	182640	TRUE	0.192	-0.0228906423327616	0.938452711403634	1	250	185902	-0.154144941369456	TRUE	1	0.3488925	0.84990691052355	-0.0661076722757116	20	0	NA
ABHD16A	ENSG00000204427	chr6:31403053-31404177	test	3603	182549	TRUE	0.12	0.029424151893084	0.920468944099379	0.0318281601044581	289	185863	0.226534607956164	TRUE	0.584047307812014	0.1414351	0.670068441608787	0.060293263643871	20	0	NA
ABHD16A	ENSG00000204427	chr6:31414179-31414776	test	3694	182458	TRUE	0.312	-0.0171693794421887	0.960180332334514	0.48	254	185898	-0.165114367300975	TRUE	1	0.7674443	0.982148297191084	-0.0493235436799895	20	0	NA
ABHD16A	ENSG00000204427	chr6:31416045-31417027	test	3207	182945	TRUE	0.98	0.00263603047279019	0.999677533013115	1	136	186016	-0.162143849800648	TRUE	1	0.9910905	0.9999969	0.0316033817283605	19	0	NA
ABHD16A	ENSG00000204427	chr6:31441114-31441278	test	3925	182227	TRUE	0.956	0.0033901384255637	0.999003251680035	1	180	185972	-0.159176461311178	TRUE	1	0.82835	0.987616350299852	-0.0505305924163165	20	0	NA
ABHD16A	ENSG00000204427	chr6:31441481-31443034	test	3585	182567	TRUE	0.544	-0.00902608028848469	0.976486200885074	0.132699143609885	145	186007	-0.262723816048777	TRUE	0.781895741744591	0.2910364	0.813552206299866	-0.0629267435012752	20	0	NA
ABHD16A	ENSG00000204427	chr6:31462653-31463642	test	4001	182151	TRUE	0.392	0.0170504795841362	0.965409304002885	0.64	275	185877	0.166874141407303	TRUE	1	0.499942	0.920921493310122	0.0592951034746398	20	0	NA
ABHD16A	ENSG00000204427	chr6:31467054-31467436	test	3465	182687	TRUE	0.416	-0.0125899448962954	0.967253019510684	0.0121065558785036	122	186030	-0.403117506859991	TRUE	0.490298791317133	0.0635232	0.52799586501548	-0.0834271813725535	20	0	NA
ABHD16A	ENSG00000204427	chr6:31474771-31475258	test	3768	182384	TRUE	0.272	0.0213499089206973	0.955146859751299	1	123	186029	-0.194708765740126	TRUE	1	0.5599587	0.93769376867986	0.0661860664292236	20	0	NA
ABHD16A	ENSG00000204427	chr6:31475434-31475678	test	3555	182597	TRUE	0.352	0.0200396553705981	0.963173060597485	1	172	185980	0.131482977407504	TRUE	1	0.946304	0.999726108609248	0.0482562131447062	20	0	NA
ABHD16A	ENSG00000204427	chr6:31486082-31486696	test	1729	184423	TRUE	0.12	-0.0459674240086039	0.920468944099379	1	193	185959	-0.136995352402559	TRUE	1	0.4189411	0.883057545961684	-0.0715314232791704	11	0	NA
ABHD16A	ENSG00000204427	chr6:31491962-31492232	test	2200	183952	TRUE	0.772	0.0102135503443208	0.992749428379287	0.0100705911845606	175	185977	-0.292420780434009	TRUE	0.470565424896416	0.041167	0.472947674436233	0.0823009624364779	13	0	NA
ABHD16A	ENSG00000204427	chr6:31493799-31494553	test	3706	182446	TRUE	0.972	0.00194876676193883	0.999659519764933	1	183	185969	0.137875117725683	TRUE	1	0.9926794	0.9999969	-0.0269695725675862	20	0	NA
ABHD16A	ENSG00000204427	chr6:31494826-31495422	test	3748	182404	TRUE	0.076	0.0342147252852114	0.900010085728694	0.88	242	185910	0.145402568920865	TRUE	1	0.5398487	0.932675587467224	0.0738739411671465	20	0	NA
ABHD16A	ENSG00000204427	chr6:31497604-31498618	test	3652	182500	TRUE	0.0216661926577023	0.0442795937550225	0.870752439465125	1	284	185868	0.102335752949874	TRUE	1	0.3381278	0.843029114768004	0.0669987112262886	20	0	NA
ABHD16A	ENSG00000204427	chr6:31497782-31499781	test	4320	181832	TRUE	0.876	0.00297852156038057	0.996881516587678	1	192	185960	0.13906650343505	TRUE	1	0.71588	0.97821346678823	-0.0449108482038083	20	0	NA
ABHD16A	ENSG00000204427	chr6:31498750-31499105	test	4215	181937	TRUE	0.724	0.00820904061177014	0.989304559096756	1	229	185923	0.123226769453649	TRUE	1	0.4702325	0.905956625139902	0.0423920092874272	20	0	NA
ABHD16A	ENSG00000204427	chr6:31508898-31509553	test	3706	182446	TRUE	0.316	-0.0189671458880898	0.960180332334514	1	193	185959	-0.182271323008871	TRUE	1	0.6713289	0.968335141419653	-0.0572741528088225	20	0	NA
ABHD16A	ENSG00000204427	chr6:31510507-31513057	test	2724	183428	TRUE	0.828	0.00457544826310144	0.995285119943348	0.0165370050855451	194	185958	0.282622776178548	TRUE	0.530518027090842	0.0827309	0.578129499475816	-0.0432742396298504	20	0	NA
ABHD16A	ENSG00000204427	chr6:31511215-31511680	test	3811	182341	TRUE	0.952	0.00302154777888553	0.999003251680035	1	224	185928	-0.137597480025917	TRUE	1	0.9474085	0.999726108609248	0.0396309759600013	20	0	NA
ABHD16A	ENSG00000204427	chr6:31515513-31516701	test	3368	182784	TRUE	0.68	0.0122568750417797	0.987423736168366	1	165	185987	-0.150210919269386	TRUE	1	0.8464678	0.988756941370038	0.0429341116348302	20	0	NA
ABHD16A	ENSG00000204427	chr6:31517213-31517602	test	3068	183084	TRUE	0.964	0.000907074792527746	0.999003251680035	1	175	185977	0.152849697061924	TRUE	1	0.3684815	0.861744645240655	-0.0559260349821048	19	0	NA
ABHD16A	ENSG00000204427	chr6:31522833-31523158	test	3834	182318	TRUE	0.84	0.00445256488759569	0.995285119943348	1	165	185987	0.154584276266699	TRUE	1	0.9681438	0.999939467797386	0.0370795625227519	20	0	NA
ABHD16A	ENSG00000204427	chr6:31525859-31526473	test	3674	182478	TRUE	0.5	0.0137638256673363	0.974890404624278	1	203	185949	0.159403162711188	TRUE	1	0.4440489	0.897722115076362	0.0553865090129049	20	0	NA
ABHD16A	ENSG00000204427	chr6:31528277-31530194	test	3521	182631	TRUE	0.14	0.0363286676560115	0.925501777953378	0.64	228	185924	0.172095988125291	TRUE	1	0.1671016	0.702757591916296	0.0877864251418599	20	0	NA
ABHD16A	ENSG00000204427	chr6:31533582-31537581	test	3349	182803	TRUE	0.884	0.00529504679003705	0.997209931062381	1	119	186033	0.188483268032205	TRUE	1	0.6557432	0.961613832938235	0.0609204173639862	20	0	NA
ABHD16A	ENSG00000204427	chr6:31541111-31542661	test	3556	182596	TRUE	0.028	-0.0431651912527639	0.870752439465125	1	266	185886	-0.132743312635772	TRUE	1	0.5041777	0.920921493310122	-0.0706772689994092	20	0	NA
ABHD16A	ENSG00000204427	chr6:31541761-31541994	test	1412	184740	TRUE	0.328	-0.0247450665004428	0.961923491520967	0.32	127	186025	-0.238167071241841	TRUE	1	0.022423	0.410030412449424	-0.124185652123741	10	0	NA
ABHD16A	ENSG00000204427	chr6:31546358-31547231	test	3303	182849	TRUE	0.412	-0.0145903748410602	0.96669204880101	0.107861354709954	215	185937	-0.235641293258684	TRUE	0.743785789782736	0.3500484	0.84990691052355	-0.0622400001962745	19	0	NA
ABHD16A	ENSG00000204427	chr6:31547323-31547789	test	3585	182567	TRUE	0.064	0.03463967518105	0.891616985845129	0.255569235132636	155	185997	0.237085058287026	TRUE	0.933835649603498	0.0114104	0.339297321439432	0.095870771788489	20	0	NA
ABHD16A	ENSG00000204427	chr6:31548048-31548524	test	3520	182632	TRUE	0.836	0.00578216252604183	0.995285119943348	0.88	242	185910	-0.163008028768934	TRUE	1	0.7735824	0.982148297191084	0.0562389724899191	20	0	NA
ABHD16A	ENSG00000204427	chr6:31551431-31551649	test	3342	182810	TRUE	0.34	-0.0208254675607242	0.963100689888687	1	147	186005	-0.165252400157242	TRUE	1	0.075283	0.56097691504004	-0.0786218678152829	20	0	NA
ABHD16A	ENSG00000204427	chr6:31558164-31558469	test	3528	182624	TRUE	0.776	-0.004856067133706	0.992780991340585	0.10403071378282	82	186070	-0.362729411961943	TRUE	0.73919412548796	0.3417167	0.847671350313029	-0.065061329490784	19	0	NA
ABHD16A	ENSG00000204427	chr6:31558756-31559619	test	3241	182911	TRUE	0.94	0.00550798095074529	0.998387316902861	0.96	181	185971	0.182732981346223	TRUE	1	0.8777857	0.994418658370656	0.0453333078678668	20	0	NA
ABHD16A	ENSG00000204427	chr6:31559695-31560201	test	3909	182243	TRUE	0.748	0.00793493353264874	0.990925457767277	0.792073825792833	307	185845	0.135639696341377	TRUE	1	0.8887875	0.994873386384289	0.0363220000704989	20	0	NA
ABHD16A	ENSG00000204427	chr6:31560306-31560752	test	3282	182870	TRUE	0.204	-0.0235889046905964	0.940231939949039	0.8	181	185971	-0.185614970402251	TRUE	1	0.7262054	0.97821346678823	-0.0632362474649196	20	0	NA
ABHD16A	ENSG00000204427	chr6:31563051-31563662	test	3408	182744	TRUE	0.096	-0.0317434943738073	0.911475670307845	1	152	186000	0.18091442135878	TRUE	1	0.7296622	0.97821346678823	-0.0650038508410665	20	0	NA
ABHD16A	ENSG00000204427	chr6:31567593-31567936	test	3615	182537	TRUE	0.324	-0.0182524531928075	0.961185638297872	0.48	232	185920	0.186375177345924	TRUE	1	0.4165335	0.881967751130929	-0.0693893595955802	20	0	NA
ABHD16A	ENSG00000204427	chr6:31568100-31568377	test	2913	183239	TRUE	0.492	-0.0108324857345483	0.974890404624278	1	86	186066	-0.199228889587061	TRUE	1	0.7824576	0.984221067104366	-0.0611211880751604	19	0	NA
ABHD16A	ENSG00000204427	chr6:31570582-31572581	test	3443	182709	TRUE	0.956	0.00143887142728821	0.999003251680035	0.72	127	186025	-0.267214296525995	TRUE	1	0.1574772	0.687303963330605	-0.087308616299846	20	0	NA
ABHD16A	ENSG00000204427	chr6:31571859-31572562	test	3581	182571	TRUE	0.00208579248363307	0.0607519767746586	0.44069617231233	0.0635210475662109	217	185935	0.236921040591634	TRUE	0.661220577871741	0.2402588	0.77142228151555	0.0855043254454681	20	0	NA
ABHD16A	ENSG00000204427	chr6:31573932-31575931	test	3912	182240	TRUE	0.1	0.0309466653341621	0.912806873977087	0.00146436100184853	117	186035	-0.430485722539674	TRUE	0.278418991097923	0.0096454	0.325850676436782	0.0628095409961792	20	0	NA
ABHD16A	ENSG00000204427	chr6:31574156-31574793	test	3688	182464	TRUE	0.608	0.0122313807380046	0.982509561522117	1	162	185990	0.162747173974884	TRUE	1	0.9075233	0.996305041406513	0.037435809696411	19	0	NA
ABHD16A	ENSG00000204427	chr6:31578384-31578819	test	3410	182742	TRUE	0.196	0.0280678528436269	0.938452711403634	0.72	237	185915	0.145023237970706	TRUE	1	0.4713107	0.905956625139902	0.0559740551740171	20	0	NA
ABHD16A	ENSG00000204427	chr6:31580307-31582306	test	4138	182014	TRUE	0.568	-0.00880716704173056	0.978671472337358	0.581226066871168	172	185980	0.225044214755049	TRUE	1	0.1103232	0.623693540383688	-0.0724916479960394	20	0	NA
ABHD16A	ENSG00000204427	chr6:31580665-31581864	test	3820	182332	TRUE	0.024	-0.0443244686031663	0.870752439465125	0.684	175	185977	0.199678785910092	TRUE	1	0.1476541	0.678185556570104	-0.0743675142898695	19	0	NA
ABHD16A	ENSG00000204427	chr6:31585583-31585819	test	3524	182628	TRUE	0.26	-0.0214365147473772	0.953689575797435	1	152	186000	-0.1569966254172	TRUE	1	0.6817993	0.970000642207201	-0.0564368056988628	20	0	NA
ABHD16A	ENSG00000204427	chr6:31589309-31589721	test	3567	182585	TRUE	0.416	-0.0149323244892012	0.967253019510684	0.72	165	185987	-0.181476369257319	TRUE	1	0.1381932	0.660571133719129	-0.067079684535282	20	0	NA
ABHD16A	ENSG00000204427	chr6:31592513-31593395	test	3042	183110	TRUE	0.168	-0.0264599178231579	0.932704910063199	0.0281555427845556	234	185918	-0.247467220079284	TRUE	0.572947510249993	0.1281882	0.648762615379304	-0.0781014718245403	20	0	NA
ABHD16A	ENSG00000204427	chr6:31596984-31597323	test	2375	183777	TRUE	0.272	0.0267346247476963	0.955146859751299	0.0855366988360736	206	185946	0.227645734295281	TRUE	0.706684008614402	0.2769339	0.805114162104011	0.0790747318906711	15	0	NA
ABHD16A	ENSG00000204427	chr6:31598439-31599041	test	3747	182405	TRUE	0.804	0.0079658066935047	0.994700310559006	0.174616969709418	183	185969	-0.216259260527589	TRUE	0.835843213475866	0.3584182	0.84990691052355	0.0505891462874408	20	0	NA
ABHD16A	ENSG00000204427	chr6:31609362-31610490	test	3700	182452	TRUE	0.876	0.00216069368986519	0.996881516587678	0.56	193	185959	-0.186650334659964	TRUE	1	0.6610148	0.963157329960742	-0.0480997491307518	20	0	NA
ABHD16A	ENSG00000204427	chr6:31613382-31615931	test	3482	182670	TRUE	0.908	-8.71286791052361e-05	0.997582218428353	1	171	185981	-0.125675845273325	TRUE	1	0.6074117	0.953783019986443	0.0530402540844448	20	0	NA
ABHD16A	ENSG00000204427	chr6:31618257-31620457	test	3617	182535	TRUE	0.548	-0.0116685874658885	0.976698250379484	0.243259250854087	184	185968	-0.213184184039204	TRUE	0.917838221377437	0.5668633	0.939631899893932	-0.0622261433982861	20	0	NA
ABHD16A	ENSG00000204427	chr6:31619900-31621361	test	3532	182620	TRUE	0.868	0.00428617585629744	0.996881516587678	0.88	218	185934	0.163634974432577	TRUE	1	0.8172372	0.987072777414372	0.0528548911099167	20	0	NA
ABHD16A	ENSG00000204427	chr6:31628282-31630281	test	3947	182205	TRUE	0.256	-0.0211639334272813	0.953545859305432	0.37605119694387	161	185991	-0.218770462221216	TRUE	1	0.376958	0.863830505583994	-0.0711684436883713	20	0	NA
ABHD16A	ENSG00000204427	chr6:31631181-31632983	test	3692	182460	TRUE	0.744	0.00850959487542129	0.990925457767277	0.0528527507152285	201	185951	0.25201648707396	TRUE	0.642841784430892	0.2106628	0.748411718907512	-0.0725323226014165	19	0	NA
ABHD16A	ENSG00000204427	chr6:31637209-31638951	test	3630	182522	TRUE	0.116	-0.0324879684433731	0.919196305943642	0.88	122	186030	-0.231737454111764	TRUE	1	0.70253	0.973620179136929	-0.0682879630787984	20	0	NA
ABHD16A	ENSG00000204427	chr6:31638882-31641381	test	3341	182811	TRUE	0.724	0.00947342405157484	0.989304559096756	0.64	197	185955	0.181353194647184	TRUE	1	0.8419694	0.988250718564768	0.0327825876075127	20	0	NA
ABHD16A	ENSG00000204427	chr6:31639340-31639728	test	3837	182315	TRUE	0.2	-0.0233578693679246	0.940231939949039	1	211	185941	-0.147956241970503	TRUE	1	0.117678	0.635030208521211	-0.0766224600239208	20	0	NA
ABHD16A	ENSG00000204427	chr6:31643943-31644721	test	3375	182777	TRUE	0.828	0.00557312208161396	0.995285119943348	1	123	186029	-0.176811758698304	TRUE	1	0.651678	0.961613832938235	-0.0588240757939367	20	0	NA
ABHD16A	ENSG00000204427	chr6:31644432-31646581	test	3390	182762	TRUE	0.924	0.00322681510227783	0.997701756933353	1	171	185981	0.11278527545988	TRUE	1	0.8161387	0.987072777414372	-0.0408017106068852	19	0	NA
ABHD16A	ENSG00000204427	chr6:31650807-31653131	test	3398	182754	TRUE	0.84	-0.00388497598878819	0.995285119943348	0.836	209	185943	0.165710879561665	TRUE	1	0.7457705	0.982148297191084	-0.0507104917296935	19	0	NA
ABHD16A	ENSG00000204427	chr6:31651695-31653469	test	3755	182397	TRUE	0.648	0.00832497545886816	0.984975937880908	0.48	181	185971	-0.211397129271319	TRUE	1	0.3007583	0.813552206299866	-0.0635705978158105	20	0	NA
ABHD16A	ENSG00000204427	chr6:31658396-31658559	test	3099	183053	TRUE	0.14	-0.0300971326484264	0.925501777953378	0.241150603590024	207	185945	-0.216241829645611	TRUE	0.914423129371237	0.5668282	0.939631899893932	-0.0483837607291458	19	0	NA
ABHD16A	ENSG00000204427	chr6:31659112-31659495	test	4236	181916	TRUE	0.572	-0.0127343130363846	0.978685039370079	0.8	170	185982	0.193016095139037	TRUE	1	0.3732568	0.863830505583994	-0.0586950524916108	20	0	NA
ABHD16A	ENSG00000204427	chr6:31659583-31660191	test	4177	181975	TRUE	0.000621205171853575	0.0642266989373746	0.214306178023939	1	132	186020	0.16497980850454	TRUE	1	0.1825402	0.717313959434211	0.0820309436859918	20	0	NA
ABHD16A	ENSG00000204427	chr6:31660259-31661159	test	3363	182789	TRUE	0.724	0.00896440365624263	0.989304559096756	0.56	190	185962	-0.178727841049287	TRUE	1	0.7643648	0.982148297191084	0.0549136969001842	20	0	NA
ABHD16A	ENSG00000204427	chr6:31663939-31664258	test	4314	181838	TRUE	0.424	0.0157862540011051	0.968037388278638	0.8	155	185997	-0.18157415111928	TRUE	1	0.035545	0.452679054841474	-0.0749288228570677	20	0	NA
ABHD16A	ENSG00000204427	chr6:31664701-31666410	test	3960	182192	TRUE	0.76	-0.00405549491491908	0.991008845419476	0.0861902061313147	175	185977	-0.245341373766655	TRUE	0.706820435556773	0.2987972	0.813552206299866	0.0534962529193862	20	0	NA
ABHD16A	ENSG00000204427	chr6:31665807-31669106	test	3629	182523	TRUE	0.94	0.00100705645295843	0.998387316902861	0.271334464588353	186	185966	0.217104800005269	TRUE	0.954784149407399	0.2217937	0.759277650636311	-0.0620216892767661	20	0	NA
ABHD16A	ENSG00000204427	chr6:31666094-31666177	test	1604	184548	TRUE	0.228	-0.0341199008511169	0.949969246093507	0.432	169	185983	-0.212729331874929	TRUE	1	0.1512214	0.682305558113411	-0.0978232756940966	9	0	NA
ABHD16A	ENSG00000204427	chr6:31674960-31675298	test	3632	182520	TRUE	0.048	-0.0375277893823698	0.878839393939394	0.48	346	185806	-0.144760651660665	TRUE	1	0.4306925	0.891642645802443	-0.0719648268390242	20	0	NA
ABHD16A	ENSG00000204427	chr6:31676763-31677222	test	3731	182421	TRUE	0.204	0.0239774090750244	0.940231939949039	0.96	250	185902	0.122568859921965	TRUE	1	0.4353854	0.893253704187804	0.056270158223659	20	0	NA
ABHD16A	ENSG00000204427	chr6:31680584-31681602	test	3525	182627	TRUE	0.724	-0.00845664665082305	0.989304559096756	0.343968656521351	148	186004	-0.247912266053138	TRUE	1	0.328851	0.841759963954605	-0.0638862877777317	20	0	NA
ABHD16A	ENSG00000204427	chr6:31682877-31683871	test	3040	183112	TRUE	0.0132164650657678	0.0547505235408691	0.817503103009835	0.182657898315353	191	185961	0.211610942612172	TRUE	0.846351491230162	0.0517795	0.499305437446808	0.11069934215216	20	0	NA
ABHD16A	ENSG00000204427	chr6:31686527-31686872	test	3172	182980	TRUE	0.352	-0.0192157178425739	0.963173060597485	0.96	122	186030	-0.185891065589786	TRUE	1	0.7856546	0.984221067104366	-0.0576531011189498	20	0	NA
ABHD16A	ENSG00000204427	chr6:31687457-31687620	test	3451	182701	TRUE	0.732	0.00648867212138977	0.989948351115422	0.48	164	185988	0.216766046287283	TRUE	1	0.5109725	0.925542836911197	0.0594680723333005	20	0	NA
ABHD16A	ENSG00000204427	chr6:31689418-31689982	test	3627	182525	TRUE	0.18	-0.0237273030431079	0.934227219852656	0.00659617729657053	170	185982	0.315330758489893	TRUE	0.418768509258468	0.0374915	0.461470081469045	-0.0807644202138015	20	0	NA
ABHD16A	ENSG00000204427	chr6:31690204-31691207	test	3626	182526	TRUE	0.56	-0.0088047561429839	0.977622662180139	0.56	132	186020	-0.218657326507577	TRUE	1	0.3539903	0.84990691052355	-0.0677200901502546	20	0	NA
ABHD16A	ENSG00000204427	chr6:31690757-31692756	test	3516	182636	TRUE	0.512	-0.0102855848071651	0.975340107591154	0.084872288562915	168	185984	-0.259111771114674	TRUE	0.704214926590386	0.2955931	0.813552206299866	-0.0659639733359765	20	0	NA
ABHD16A	ENSG00000204427	chr6:31691466-31692043	test	3795	182357	TRUE	0.108	-0.0287321611114484	0.917040852575489	1	165	185987	-0.132233619223122	TRUE	1	0.7262054	0.97821346678823	-0.0528681739157959	20	0	NA
ABHD16A	ENSG00000204427	chr6:31702534-31703582	test	3429	182723	TRUE	3.35132986982521e-19	-0.179923015529723	4.77222242974025e-16	2.63397340785769e-17	170	185982	-0.818438400696493	TRUE	4.82692089323721e-14	0	1e-07	-0.243737372095252	20	3	NA
ABHD16A	ENSG00000204427	chr6:31706742-31706917	test	3951	182201	TRUE	0.64	0.0100936487514896	0.98485028790787	0.171591971415636	125	186027	-0.286691058238075	TRUE	0.833471083223368	0.1238463	0.641100636237363	-0.069048521614895	20	0	NA
ABHD16A	ENSG00000204427	chr6:31710646-31710912	test	3342	182810	TRUE	0.924	0.00412459187632844	0.997701756933353	1	171	185981	0.173754213770935	TRUE	1	0.5084675	0.923715958333333	0.0683245989159135	20	0	NA
ABHD16A	ENSG00000204427	chr6:31711205-31712020	test	3690	182462	TRUE	0.3	0.0205694040981512	0.958427609909781	1	281	185871	0.103967021988062	TRUE	1	0.7014106	0.973443882676886	0.0492360288524502	20	0	NA
ABHD16A	ENSG00000204427	chr6:31713909-31714678	test	3042	183110	TRUE	0.448	-0.0152340518640838	0.970993102108229	1	145	186007	-0.185905765329681	TRUE	1	0.3180084	0.832911786029477	-0.08334082826179	18	0	NA
ABHD16A	ENSG00000204427	chr6:31717532-31717882	test	3566	182586	TRUE	0.46	-0.0114898017822368	0.97238627254509	1	151	186001	-0.198849248081701	TRUE	1	0.4507195	0.897722115076362	-0.0554082930575858	20	0	NA
ABHD16A	ENSG00000204427	chr6:31718391-31718642	test	3717	182435	TRUE	0.136	-0.02592497202357	0.923974418840727	0.88	142	186010	-0.215708828655619	TRUE	1	0.8257675	0.987616350299852	-0.0502107749847355	20	0	NA
ABHD16A	ENSG00000204427	chr6:31723308-31723688	test	3122	183030	TRUE	0.236	0.0267494541069802	0.95183632638303	0.576	168	185984	0.182774468399862	TRUE	1	0.3538967	0.84990691052355	0.070797395433775	18	0	NA
ABHD16A	ENSG00000204427	chr6:31727307-31729306	test	3985	182167	TRUE	0.624	0.0139441884563803	0.984174199934015	1	189	185963	0.147404633602344	TRUE	1	0.8421247	0.988250718564768	0.0430892275127426	20	0	NA
ABHD16A	ENSG00000204427	chr6:31728778-31730584	test	3432	182720	TRUE	6.05895523733299e-05	0.0830517951572286	0.0319297399345657	0.0544631056393391	158	185994	0.285844112034109	TRUE	0.642841784430892	0.0007507	0.148972534161491	0.122000682046584	20	0	NA
ABHD16A	ENSG00000204427	chr6:31734684-31735403	test	4146	182006	TRUE	0.36	-0.014769056663265	0.963209402734469	1	180	185972	-0.166306641194927	TRUE	1	0.7617504	0.982148297191084	-0.058336124002171	19	0	NA
ABHD16A	ENSG00000204427	chr6:31736254-31736691	test	3863	182289	TRUE	0.52	-0.0108339521233523	0.976104784876872	0.299878130744662	275	185877	-0.181464285403225	TRUE	0.992418344897614	0.2091492	0.747405690822669	-0.0637228224386749	20	0	NA
ABHD16A	ENSG00000204427	chr6:31736414-31736521	test	2049	184103	TRUE	0.68	-0.00915236946135419	0.987423736168366	0.8	169	185983	-0.153697429304969	TRUE	1	0.8368975	0.988250718564768	-0.0415160552252549	10	0	NA
ABHD16A	ENSG00000204427	chr6:31737471-31737868	test	3423	182729	TRUE	0.00454948778090511	-0.0573573060361515	0.601182692292431	0.231862934479163	179	185973	-0.212876809588075	TRUE	0.906573199173719	0.1103232	0.623693540383688	-0.0946828788419834	20	0	NA
ABHD16A	ENSG00000204427	chr6:31737959-31738266	test	3524	182628	TRUE	0.00223874778757467	-0.0585373280574262	0.453247175490263	0.0358209919338559	123	186029	-0.33738643491761	TRUE	0.597099399558778	0.00109	0.172095465558195	-0.105644208249446	20	0	NA
ABHD16A	ENSG00000204427	chr6:31738650-31738862	test	3763	182389	TRUE	0.228	-0.0226785545038519	0.949969246093507	1	266	185886	-0.130254395100264	TRUE	1	0.6550196	0.961613832938235	-0.0572018209521386	19	0	NA
ABHD16A	ENSG00000204427	chr6:31739606-31740673	test	3997	182155	TRUE	0.000848241811827754	-0.0598940687485307	0.256879093847041	0.0461389479373463	210	185942	-0.245569830850888	TRUE	0.629994628469114	0.1890594	0.723682854751958	-0.0811339996561753	20	0	NA
ABHD16A	ENSG00000204427	chr6:31739907-31743157	test	3496	182656	TRUE	0.144	-0.0283321810393818	0.929183185499421	0.13212709137902	95	186057	-0.338605759220849	TRUE	0.781119386277454	0.1825402	0.717313959434211	-0.0924672709485433	20	0	NA
ABHD16A	ENSG00000204427	chr6:31745203-31745428	test	3992	182160	TRUE	0.516	-0.0106484094541978	0.975490989209649	0.88	191	185961	-0.180151991644463	TRUE	1	0.5740468	0.939631899893932	-0.0527896785114174	20	0	NA
ABHD16A	ENSG00000204427	chr6:31747177-31747395	test	3705	182447	TRUE	0.196	-0.0250017454150299	0.938452711403634	0.72	175	185977	0.186412922834071	TRUE	1	0.2006425	0.739772240490412	-0.071398211330624	20	0	NA
ABHD16A	ENSG00000204427	chr6:31749537-31749955	test	3032	183120	TRUE	0.26	-0.0228735994692584	0.953689575797435	0.8	186	185966	-0.185720089470293	TRUE	1	0.0899617	0.586399378637363	-0.0994298547009107	20	0	NA
ABHD16A	ENSG00000204427	chr6:31750303-31751126	test	3533	182619	TRUE	0.936	0.000623881095245991	0.998369170943168	0.48	170	185982	0.211829810593152	TRUE	1	0.7262054	0.97821346678823	0.0484738350925895	20	0	NA
ABHD16A	ENSG00000204427	chr6:31752860-31753761	test	3900	182252	TRUE	0.496	0.0146019143354879	0.974890404624278	0.285240492608189	234	185918	-0.191733451929463	TRUE	0.971372113552542	0.5467276	0.93769376867986	0.0684000533606751	19	0	NA
ABHD16A	ENSG00000204427	chr6:31762532-31764531	test	3465	182687	TRUE	0.652	0.00992145280214669	0.984975937880908	0.0838243586044171	263	185889	0.205244117856322	TRUE	0.701854751588672	0.2930326	0.813552206299866	0.0653900810636805	20	0	NA
ABHD16A	ENSG00000204427	chr6:31762763-31764032	test	3629	182523	TRUE	0.512	-0.0109454281362379	0.975340107591154	0.306179940352693	185	185967	0.217571601399982	TRUE	1	0.6358345	0.959018568802228	-0.0434226288084318	20	0	NA
ABHD16A	ENSG00000204427	chr6:31764314-31764571	test	3600	182552	TRUE	0.068	-0.035145029848616	0.893518264416837	0.165310011542902	207	185945	-0.22098489599017	TRUE	0.823871975186924	0.4586251	0.903590571523601	-0.0640131196699549	19	0	NA
ABHD16A	ENSG00000204427	chr6:31765928-31766802	test	3420	182732	TRUE	0.084	-0.0304916837158937	0.901952189956682	0.48	186	185966	-0.198087127673226	TRUE	1	0.0555539	0.510040683594599	-0.0863706814759047	20	0	NA
ABHD16A	ENSG00000204427	chr6:31769615-31770257	test	3616	182536	TRUE	0.384	-0.0167436508444328	0.965409304002885	0.230677950703995	110	186042	-0.29206680361411	TRUE	0.904904434088145	0.1238463	0.641100636237363	-0.0806127355895077	20	0	NA
ABHD16A	ENSG00000204427	chr6:31770470-31770715	test	3344	182808	TRUE	0.148	0.0309593497055069	0.929881535648994	0.389936657418997	410	185742	0.13990434661699	TRUE	1	0.4713107	0.905956625139902	0.0709343543830283	20	0	NA
ABHD16A	ENSG00000204427	chr6:31772888-31773174	test	3106	183046	TRUE	0.892	0.00260776715983882	0.997358437609636	0.347963321495611	95	186057	0.289494931197757	TRUE	1	0.1726954	0.707157576063124	0.091161213944088	20	0	NA
ABHD16A	ENSG00000204427	chr6:31775257-31778081	test	3848	182304	TRUE	0.868	0.0074882362156308	0.996881516587678	0.48	151	186001	-0.198517342796391	TRUE	1	0.5461275	0.93769376867986	0.0538347729559739	20	0	NA
ABHD16A	ENSG00000204427	chr6:31776485-31778192	test	3920	182232	TRUE	0.408	-0.0153888729981257	0.966386466591166	1	317	185835	0.120770468162138	TRUE	1	0.6163777	0.953783019986443	-0.0606483819337334	20	0	NA
ABHD16A	ENSG00000204427	chr6:31791353-31791641	test	3488	182664	TRUE	0.272	-0.021390606937794	0.955146859751299	0.316670248814228	366	185786	0.146597966735837	TRUE	1	0.6459397	0.961613832938235	-0.0629104271268586	20	0	NA
ABHD16A	ENSG00000204427	chr6:31794259-31796391	test	3557	182595	TRUE	0.368	-0.0153771772590296	0.963947808579836	1	34	186118	-0.376764691787917	TRUE	1	0.3488925	0.84990691052355	-0.0802749182366155	20	0	NA
ABHD16A	ENSG00000204427	chr6:31806092-31807536	test	2922	183230	TRUE	0.052	0.0435072818351054	0.878839393939394	0.76	20	186132	0.614378670779301	TRUE	1	0.3861665	0.870347664898728	0.116153269532322	19	0	NA
ABHD16A	ENSG00000204427	chr6:31814206-31817021	test	3638	182514	TRUE	0.22	0.0253682198455018	0.946694528386806	1	283	185869	0.0931469697297925	TRUE	1	0.5832688	0.945655571083483	0.0567615265906868	19	0	NA
ABHD16A	ENSG00000204427	chr6:31817239-31817580	test	3445	182707	TRUE	0.916	0.00350249443247774	0.997701756933353	0.72	165	185987	0.199646362805494	TRUE	1	0.3380843	0.843029114768004	0.049409093290238	20	0	NA
ABHD16A	ENSG00000204427	chr6:31821242-31822577	test	3402	182750	TRUE	0.588	0.0108091919252947	0.980688200787109	0.56	114	186038	-0.293416365160067	TRUE	1	0.1170178	0.634562403144073	-0.0754801117589132	20	0	NA
ABHD16A	ENSG00000204427	chr6:31821432-31823431	test	3487	182665	TRUE	0.312	0.019432519222419	0.960180332334514	0.56	172	185980	0.204693420553641	TRUE	1	0.0908601	0.586399378637363	0.0897702089990159	20	0	NA
ABHD16A	ENSG00000204427	chr6:31826877-31828644	test	3766	182386	TRUE	0.492	-0.0121746354254082	0.974890404624278	0.64	273	185879	-0.160647871131952	TRUE	1	0.8419694	0.988250718564768	-0.0362430457500788	20	0	NA
ABHD16A	ENSG00000204427	chr6:31829433-31829741	test	422	185730	TRUE	0.476	-0.0364401549980672	0.972829633248847	0.888	242	185910	-0.0534129128587869	TRUE	1	0.8407288	0.988250718564768	-0.0366316155854068	2	0	NA
ABHD16A	ENSG00000204427	chr6:31834234-31835425	test	3526	182626	TRUE	0.648	0.0111553333591361	0.984975937880908	1	143	186009	0.168563768753314	TRUE	1	0.3090609	0.822304956795655	0.0593226378874399	20	0	NA
ABHD16A	ENSG00000204427	chr6:31840063-31840910	test	2942	183210	TRUE	0.68	-0.0069277508181854	0.987423736168366	1	248	185904	-0.157007187748653	TRUE	1	0.9129705	0.997338165922379	-0.0436526514537491	20	0	NA
ABHD16A	ENSG00000204427	chr6:31841008-31842456	test	3472	182680	TRUE	0.42	0.0184435003089438	0.967253019510684	1	271	185881	0.107285852179377	TRUE	1	0.7735824	0.982148297191084	0.0453849051897002	20	0	NA
ABHD16A	ENSG00000204427	chr6:31851673-31852487	test	3994	182158	TRUE	0.56	-0.00904238691336658	0.977622662180139	0.686686453627944	157	185995	-0.210499422233401	TRUE	1	0.8583651	0.99212470938874	-0.0465840268707214	20	0	NA
ABHD16A	ENSG00000204427	chr6:31852624-31853075	test	1563	184589	TRUE	0.988	0.00240646107599771	0.999677533013115	0.6	198	185954	0.16747705709748	TRUE	1	0.2506272	0.78567302083712	-0.0600954543729569	10	0	NA
ABHD16A	ENSG00000204427	chr6:31855366-31855668	test	1644	184508	TRUE	0.8	0.0115735065542228	0.994700310559006	0.0655092106919978	129	186023	-0.290243792721393	TRUE	0.668222387175236	0.0028496	0.228283817506631	-0.108248709604276	12	0	NA
ABHD16A	ENSG00000204427	chr6:31862357-31865881	test	4073	182079	TRUE	0.592	0.00935215337179454	0.980688200787109	1	133	186019	0.153484803683198	TRUE	1	0.2708426	0.798368942857143	0.0642273143305613	20	0	NA
ABHD16A	ENSG00000204427	chr6:31862478-31864168	test	3943	182209	TRUE	0.764	-0.00551663706925173	0.991741882927965	0.8	197	185955	-0.172108324507421	TRUE	1	0.1880898	0.720488735488928	-0.0596052682853655	20	0	NA
ABHD16A	ENSG00000204427	chr6:31870397-31871573	test	3300	182852	TRUE	0.22	-0.0236149708691755	0.946694528386806	1	214	185938	-0.131521059946104	TRUE	1	0.9192027	0.998112592364942	-0.0507806265197519	19	0	NA
ABHD16A	ENSG00000204427	chr6:31874908-31875284	test	3320	182832	TRUE	0.92	-0.00314167754664667	0.997701756933353	1	178	185974	-0.138149011468738	TRUE	1	0.8384382	0.988250718564768	0.0452863990046544	20	0	NA
ABHD16A	ENSG00000204427	chr6:31877029-31879215	test	3844	182308	TRUE	0.076	0.0294228547313725	0.900010085728694	0.046837410210363	288	185864	0.210555002333607	TRUE	0.629994628469114	0.0101296	0.328914730454042	0.0906333755793986	20	0	NA
ABHD16A	ENSG00000204427	chr6:31882412-31882682	test	3408	182744	TRUE	0.272	0.0236537220844469	0.955146859751299	1	174	185978	0.173343410739481	TRUE	1	0.6011788	0.950666419802621	0.0538038023680418	19	0	NA
ABHD16A	ENSG00000204427	chr6:31888461-31889457	test	3358	182794	TRUE	0.076	0.0378754780052676	0.900010085728694	0.0278091515464666	72	186080	-0.4808432298727	TRUE	0.571122086956522	0.0824956	0.57805077968694	-0.0879874912904637	19	0	NA
ABHD16A	ENSG00000204427	chr6:31896953-31898663	test	3561	182591	TRUE	0.216	0.0315513098009068	0.944481379851039	0.48	156	185996	0.190891846875814	TRUE	1	0.1492136	0.678185556570104	0.0801961329232119	20	0	NA
ABHD16A	ENSG00000204427	chr6:31898032-31900031	test	3557	182595	TRUE	0.648	-0.00914290767575202	0.984975937880908	0.0801430645087377	188	185964	-0.241444278707244	TRUE	0.696156064127003	0.28389	0.813552206299866	-0.0651275874661187	20	0	NA
ABHD16A	ENSG00000204427	chr6:31898742-31899032	test	3059	183093	TRUE	0.32	0.0226740184182327	0.961185638297872	0.532	137	186015	0.201000051717629	TRUE	1	0.7315594	0.97821346678823	0.0598073977068764	19	0	NA
ABHD16A	ENSG00000204427	chr6:31901422-31902703	test	3408	182744	TRUE	0.072	-0.0391046698055642	0.893518264416837	0.48	195	185957	-0.183699099298186	TRUE	1	0.376958	0.863830505583994	-0.0787028546322788	20	0	NA
ABHD16A	ENSG00000204427	chr6:31907333-31907885	test	700	185452	TRUE	0.068	0.0832167729980766	0.893518264416837	0.0654150445305112	161	185991	0.223565327802889	TRUE	0.667723070732504	0.145387	0.677214956791104	0.107166381324076	4	0	NA
ABHD16A	ENSG00000204427	chr6:31908818-31909158	test	2477	183675	TRUE	0.524	0.0182196416231001	0.976323851203501	1	67	186085	-0.240224886065572	TRUE	1	0.3125129	0.825933854123479	0.0620872252806724	18	0	NA
ABHD16A	ENSG00000204427	chr6:31911491-31911673	test	479	185673	TRUE	0.948	0.00569696213455934	0.998910447761194	0.018413719346407	101	186051	0.315662127194819	TRUE	0.545086991374053	0.0105695	0.334661317647059	0.199642233234776	3	0	NA
ABHD16A	ENSG00000204427	chr6:31919609-31920093	test	3506	182646	TRUE	0.812	0.00586091450695463	0.995105910788838	0.180189058375489	172	185980	0.234474950029198	TRUE	0.840223183942066	0.4824384	0.91328604945443	0.0618261035952675	19	0	NA
ABHD16A	ENSG00000204427	chr6:31923019-31923477	test	3594	182558	TRUE	0.82	-0.00398921863104515	0.995285119943348	1	150	186002	-0.18790165285099	TRUE	1	0.5904869	0.945655571083483	-0.0493075339263899	19	0	NA
ABHD16A	ENSG00000204427	chr6:31927370-31928524	test	4023	182129	TRUE	0.14	0.0304493684579029	0.925501777953378	0.257379051156367	179	185973	0.228075798058645	TRUE	0.936193701257703	0.5836985	0.945655571083483	0.0545451467447886	20	0	NA
ABHD16A	ENSG00000204427	chr6:31928642-31929979	test	4450	181702	TRUE	0.7	0.00767298818056263	0.988644564965075	0.64	126	186026	0.235111264640218	TRUE	1	0.4713107	0.905956625139902	0.0595948424272775	20	0	NA
ABHD16A	ENSG00000204427	chr6:31933313-31934377	test	3572	182580	TRUE	0.956	0.00153817259317357	0.999003251680035	0.490012356253705	189	185963	-0.192160751114736	TRUE	1	0.1927684	0.730772804499321	-0.0730798398774676	19	0	NA
ABHD16A	ENSG00000204427	chr6:31933757-31937257	test	3716	182436	TRUE	0.644	0.00971678653673083	0.98485028790787	1	199	185953	0.126260298249973	TRUE	1	0.7818654	0.984221067104366	-0.0460570852770937	20	0	NA
ABHD16A	ENSG00000204427	chr6:31937857-31939856	test	3178	182974	TRUE	0.22	-0.0245301041250099	0.946694528386806	1	165	185987	-0.181085558459248	TRUE	1	0.7944135	0.984997186587468	-0.0653562441262369	20	0	NA
ABHD16A	ENSG00000204427	chr6:31940351-31941119	test	3608	182544	TRUE	0.9	0.00666304140179149	0.997582218428353	1	158	185994	0.137029124399091	TRUE	1	0.8891841	0.994873386384289	-0.0351462467906996	20	0	NA
ABHD16A	ENSG00000204427	chr6:31945607-31951356	test	3651	182501	TRUE	0.472	0.016003582506149	0.972829633248847	1	167	185985	-0.158484807751337	TRUE	1	0.701695	0.973443882676886	0.0524574815218542	20	0	NA
ABHD16A	ENSG00000204427	chr6:31945771-31946245	test	3642	182510	TRUE	0.12	-0.0280805321553625	0.920468944099379	1	152	186000	-0.157689750044804	TRUE	1	0.9242262	0.998184770759782	-0.0553647436558167	19	0	NA
ABHD16A	ENSG00000204427	chr6:31948750-31949416	test	3401	182751	TRUE	0.592	0.0128092233558509	0.980688200787109	0.220080859190898	51	186101	-0.456336783803909	TRUE	0.891358639731517	0.0133065	0.357452942281264	-0.0871423763352949	20	0	NA
ABHD16A	ENSG00000204427	chr6:31952224-31952653	test	3578	182574	TRUE	0.94	0.0012357382736384	0.998387316902861	0.48	166	185986	-0.207252028725028	TRUE	1	0.3584182	0.84990691052355	-0.0397577491897119	20	0	NA
ABHD16A	ENSG00000204427	chr6:31952857-31954856	test	3516	182636	TRUE	0.596	-0.0126661694346589	0.981238393118952	1	149	186003	-0.184401818371522	TRUE	1	0.7457705	0.982148297191084	-0.0545032071775416	19	0	NA
ABHD16A	ENSG00000204427	chr6:31958452-31959632	test	3180	182972	TRUE	0.984	0.00293686936634362	0.999677533013115	0.532	189	185963	-0.226299986667262	TRUE	1	0.2268216	0.75935280412171	0.0683314924747815	19	0	NA
ABHD16A	ENSG00000204427	chr6:31969629-31970067	test	3543	182609	TRUE	0.408	-0.0153742158923387	0.966386466591166	1	160	185992	0.132340143360155	TRUE	1	0.9402357	0.999726108609248	-0.0373802363052109	20	0	NA
ABHD16A	ENSG00000204427	chr6:31971319-31972880	test	3342	182810	TRUE	0.432	0.015972661244961	0.968397106109325	0.88	257	185895	0.137088632105072	TRUE	1	0.3188497	0.833094996765282	-0.0623290683270925	20	0	NA
ABHD16A	ENSG00000204427	chr6:31972971-31973326	test	3326	182826	TRUE	0.348	0.0184910616607493	0.963173060597485	0.265560488214747	136	186016	0.244387192270453	TRUE	0.945029012447154	0.5914661	0.945655571083483	0.0719443813300004	20	0	NA
ABHD16A	ENSG00000204427	chr6:31978820-31980627	test	3419	182733	TRUE	0.156	-0.0295623709763901	0.930268438884545	0.48	217	185935	-0.181873557321366	TRUE	1	0.0555539	0.510040683594599	-0.08775610357886	20	0	NA
ABHD16A	ENSG00000204427	chr6:31981726-31982144	test	3253	182899	TRUE	0.596	-0.00926520175187102	0.981238393118952	1	212	185940	-0.125417018029764	TRUE	1	0.5570222	0.93769376867986	-0.0554465354462724	20	0	NA
ABHD16A	ENSG00000204427	chr6:31982300-31983140	test	3652	182500	TRUE	0.044	-0.0446603406988745	0.878839393939394	1	248	185904	-0.138704441079443	TRUE	1	0.3835133	0.869581523357692	-0.0729537033853465	20	0	NA
ABHD16A	ENSG00000204427	chr6:31983861-31984064	test	3350	182802	TRUE	0.748	0.00891904596346184	0.990925457767277	0.0536894259006406	155	185997	0.287122535895521	TRUE	0.642841784430892	0.0205821	0.398078993469657	0.0986878458187731	20	0	NA
ABHD16A	ENSG00000204427	chr6:31989275-31989852	test	3391	182761	TRUE	0.064	-0.0347520226333279	0.891616985845129	1	141	186011	-0.193473190438657	TRUE	1	0.1381932	0.660571133719129	-0.0852087488307715	20	0	NA
ABHD16A	ENSG00000204427	chr6:31997498-31998270	test	3587	182565	TRUE	0.456	-0.0135783460850225	0.972150224572357	0.133687024778231	153	185999	-0.249405772157107	TRUE	0.784854627832411	0.0447928	0.478498424954463	-0.101324908115702	20	0	NA
ABHD16A	ENSG00000204427	chr6:32002562-32003711	test	3565	182587	TRUE	0.712	0.00977236516104095	0.989164777680907	0.72	119	186033	-0.218560308530174	TRUE	1	0.3497824	0.84990691052355	0.0680409560668102	20	0	NA
ABHD16A	ENSG00000204427	chr6:32011727-32012212	test	3815	182337	TRUE	0.652	-0.00669149736349014	0.984975937880908	0.180395115796337	181	185971	0.237078084524674	TRUE	0.840692596757732	0.1805406	0.717313959434211	0.0686418864981933	19	0	NA
ABHD16A	ENSG00000204427	chr6:32012313-32013264	test	3993	182159	TRUE	0.54	0.0119505113700524	0.976323851203501	1	166	185986	0.143590986021344	TRUE	1	0.7189726	0.97821346678823	0.0520706788352797	20	0	NA
ABHD16A	ENSG00000204427	chr6:32044972-32047303	test	3457	182695	TRUE	0.332	0.0230483393407064	0.962319068812051	0.48	135	186017	0.240765507343661	TRUE	1	0.6793657	0.970000642207201	0.0529714434700559	20	0	NA
ABHD16A	ENSG00000204427	chr6:32048173-32048746	test	3630	182522	TRUE	0.376	-0.0171551249332315	0.964475710114149	0.72	162	185990	-0.181548558604373	TRUE	1	0.1982133	0.738007894514286	-0.0763598003633684	20	0	NA
ABHD16A	ENSG00000204427	chr6:32055182-32057181	test	3704	182448	TRUE	0.04	-0.0365787958750683	0.878839393939394	0.532	207	185945	-0.182461705474263	TRUE	1	0.7975812	0.984997186587468	-0.057967381290065	19	0	NA
ABHD16A	ENSG00000204427	chr6:32061096-32061628	test	3390	182762	TRUE	0.196	-0.0271483075734116	0.938452711403634	1	204	185948	-0.148575866194452	TRUE	1	0.7823545	0.984221067104366	-0.0620172389254916	20	0	NA
ABHD16A	ENSG00000204427	chr6:32063032-32065131	test	3414	182738	TRUE	0.804	-0.00376028650003537	0.994700310559006	1	89	186063	0.220732813980796	TRUE	1	0.3556056	0.84990691052355	-0.0616064989925264	20	0	NA
ABHD16A	ENSG00000204427	chr6:32067157-32069156	test	3947	182205	TRUE	0.356	0.0175410366291404	0.963173060597485	1	214	185938	0.142557806021002	TRUE	1	0.9678812	0.999939467797386	0.0380694087665714	20	0	NA
ABHD16A	ENSG00000204427	chr6:32069521-32070330	test	3478	182674	TRUE	0.24	-0.0245512175281045	0.953031105923548	0.00568647205909685	122	186030	-0.410270656731356	TRUE	0.396511408429914	0.0270143	0.427544211015848	-0.10514355133889	20	0	NA
ABHD16A	ENSG00000204427	chr6:32071855-32072285	test	3672	182480	TRUE	0.768	-0.00481942742722065	0.99212353304509	0.177365210589799	274	185878	-0.187797381640138	TRUE	0.839475107364403	0.4512561	0.897722115076362	-0.0612302190674455	20	0	NA
ABHD16A	ENSG00000204427	chr6:32073209-32073641	test	3559	182593	TRUE	0.0021068172194196	0.0627362123793649	0.44069617231233	0.0197421110280247	205	185947	0.270080106193731	TRUE	0.554066335288146	0.0069101	0.295764784471603	0.0886996717596942	19	0	NA
ABHD16A	ENSG00000204427	chr6:32081168-32081577	test	3521	182631	TRUE	0.716	-0.00657142210772362	0.989300383996036	1	143	186009	-0.183899302324319	TRUE	1	0.894131	0.995930752846053	-0.0457672475443873	20	0	NA
ABHD16A	ENSG00000204427	chr6:32085866-32086089	test	4273	181879	TRUE	0.412	-0.0132008173718979	0.96669204880101	0.00934096837238805	132	186020	-0.373972287695793	TRUE	0.462785168358533	0.0508119	0.499305437446808	-0.0701836036396411	20	0	NA
ABHD16A	ENSG00000204427	chr6:32087237-32088177	test	3571	182581	TRUE	0.268	-0.0168516973711483	0.954929244529628	0.96	251	185901	-0.141075080382801	TRUE	1	0.6900598	0.970000642207201	-0.0529175228431897	20	0	NA
ABHD16A	ENSG00000204427	chr6:32087832-32091781	test	3693	182459	TRUE	0.6	0.0118581006469916	0.981238393118952	1	158	185994	-0.134600131917752	TRUE	1	0.2544472	0.78849728759101	0.062525591308858	20	0	NA
ABHD16A	ENSG00000204427	chr6:32095446-32097270	test	3529	182623	TRUE	0.336	-0.021275147747139	0.962319068812051	1	225	185927	-0.132273118776115	TRUE	1	0.5398487	0.932675587467224	-0.0571444593840058	20	0	NA
ABHD16A	ENSG00000204427	chr6:32097157-32099156	test	3609	182543	TRUE	0.212	0.0253535699715885	0.942445964795749	0.231000169787803	370	185782	0.157331116774379	TRUE	0.905926032013398	0.1848506	0.717313959434211	0.0533033339643365	20	0	NA
ABHD16A	ENSG00000204427	chr6:32103307-32106706	test	3038	183114	TRUE	0.544	-0.0124577673507503	0.976486200885074	0.159830070240007	74	186078	-0.348501601891359	TRUE	0.814896647559493	0.4470098	0.897722115076362	-0.0747167678369886	20	0	NA
ABHD16A	ENSG00000204427	chr6:32103513-32103696	test	3588	182564	TRUE	0.212	0.0289436373358644	0.942445964795749	0.936	171	185981	-0.180599866431854	TRUE	1	0.306562	0.819912834260695	0.0601547551169346	18	0	NA
ABHD16A	ENSG00000204427	chr6:32108025-32109567	test	3605	182547	TRUE	0.304	0.0179752849684093	0.958984162895928	1	149	186003	0.177425839228725	TRUE	1	0.5326611	0.928818117432666	0.0603122474613139	20	0	NA
ABHD16A	ENSG00000204427	chr6:32109687-32111103	test	3608	182544	TRUE	0.304	0.0213902725542671	0.958984162895928	0.00123593752573955	111	186041	0.429270483665297	TRUE	0.251659195779232	0.0082558	0.310941954784843	0.0810753664463128	20	1	NA
ABHD16A	ENSG00000204427	chr6:32113813-32114430	test	3465	182687	TRUE	0.68	-0.00615162417578293	0.987423736168366	0.64	85	186067	-0.286917573050759	TRUE	1	0.1326381	0.655389573660263	-0.0724016072096381	20	0	NA
ABHD16A	ENSG00000204427	chr6:32116811-32117036	test	3659	182493	TRUE	0.836	0.00623713594788501	0.995285119943348	0.505169360874897	180	185972	-0.194093598237914	TRUE	1	0.6740512	0.969159792917667	0.0537264642376017	20	0	NA
ABHD16A	ENSG00000204427	chr6:32118702-32120068	test	3288	182864	TRUE	0.044	-0.0367889803807957	0.878839393939394	0.64	112	186040	-0.217296346279774	TRUE	1	0.1071375	0.620304593154704	-0.0874529720053055	20	0	NA
ABHD16A	ENSG00000204427	chr6:32127536-32128582	test	3496	182656	TRUE	0.464	0.0136632668473016	0.97238627254509	0.1680328342638	213	185939	-0.211429404665334	TRUE	0.823894771479746	0.3497824	0.84990691052355	0.0601760739613688	20	0	NA
ABHD16A	ENSG00000204427	chr6:32129256-32129669	test	3221	182931	TRUE	0.884	-0.00222278260167986	0.997209931062381	1	194	185958	-0.149151613441198	TRUE	1	0.7035873	0.973733483820865	-0.0566003697483286	19	0	NA
ABHD16A	ENSG00000204427	chr6:32129978-32130841	test	2885	183267	TRUE	0.3	0.024509600297737	0.958427609909781	0.0834992518217932	128	186024	-0.302932033482426	TRUE	0.701854751588672	0.0893898	0.586399378637363	0.0739626170623433	19	0	NA
ABHD16A	ENSG00000204427	chr6:32131560-32131874	test	3783	182369	TRUE	0.06	0.0394742658267165	0.888018575851393	0.0132686018332345	204	185948	0.270987770592096	TRUE	0.502322368434175	0.0689791	0.544998808614888	0.0780168872611733	19	0	NA
ABHD16A	ENSG00000204427	chr6:32146482-32148481	test	3119	183033	TRUE	0.264	-0.0221244736063762	0.954498838528443	0.106830870969962	175	185977	-0.251752708214137	TRUE	0.743785789782736	0.3478255	0.84990691052355	-0.0736838237965313	19	0	NA
ABHD16A	ENSG00000204427	chr6:32148386-32149177	test	3641	182511	TRUE	0.812	0.00819935294371039	0.995105910788838	1	165	185987	-0.160358527638724	TRUE	1	0.9088425	0.996305041406513	-0.0437830902836301	19	0	NA
ABHD16A	ENSG00000204427	chr6:32152952-32155097	test	3720	182432	TRUE	0.036	0.0416444709607249	0.870752439465125	1	160	185992	0.155291552425383	TRUE	1	0.2544472	0.78849728759101	0.0678621823255535	20	0	NA
ABHD16A	ENSG00000204427	chr6:32162807-32166231	test	3582	182570	TRUE	0.304	-0.0187432377877531	0.958984162895928	1	165	185987	-0.16170845309949	TRUE	1	0.8384382	0.988250718564768	-0.0599553484247133	20	0	NA
ABHD16A	ENSG00000204427	chr6:32166448-32169512	test	3415	182737	TRUE	0.664	0.00947105497205466	0.986602313345026	0.836	195	185957	0.182807186030604	TRUE	1	0.3501718	0.84990691052355	0.0501621142704318	19	0	NA
ABHD16A	ENSG00000204427	chr6:32175777-32176333	test	3568	182584	TRUE	0.436	-0.0119177746612582	0.968925886571922	0.292717383192227	180	185972	-0.219636501800695	TRUE	0.981055768712269	0.1537437	0.686136838310502	-0.0640764126731621	20	0	NA
ABHD16A	ENSG00000204427	chr6:32177110-32178719	test	4330	181822	TRUE	0.612	-0.00851296388548813	0.983275494526599	1	180	185972	-0.128882992807291	TRUE	1	0.6059374	0.953783019986443	-0.0485920117880137	20	0	NA
ABHD16A	ENSG00000204427	chr6:32184448-32184654	test	3807	182345	TRUE	0.728	-0.00581252887067956	0.989537674154109	0.228998005688708	152	186000	-0.245009653858269	TRUE	0.901692140575923	0.0425578	0.472947674436233	-0.0915008770430213	20	0	NA
ABHD16A	ENSG00000204427	chr6:32185674-32186005	test	2582	183570	TRUE	0.948	-0.00249740480806568	0.998910447761194	1	126	186026	0.155521656472208	TRUE	1	0.9962681	0.9999969	0.0271190815105544	18	0	NA
ABHD16A	ENSG00000204427	chr6:32188316-32188540	test	1531	184621	TRUE	0.54	-0.0210010484923369	0.976323851203501	1	125	186027	-0.145067870395106	TRUE	1	0.9744072	0.9999969	-0.0435475680176395	8	0	NA
ABHD16A	ENSG00000204427	chr6:32189659-32190569	test	3425	182727	TRUE	0.168	0.0302142330278549	0.932704910063199	1	227	185925	0.138513645904834	TRUE	1	0.2077406	0.747405690822669	0.069240112220444	19	0	NA
ABHD16A	ENSG00000204427	chr6:32195086-32195317	test	3503	182649	TRUE	0.392	-0.0142071621496918	0.965409304002885	0.88	95	186057	-0.219514414774933	TRUE	1	0.5252084	0.925782835107758	-0.0559433487172879	20	0	NA
ABHD16A	ENSG00000204427	chr6:32195422-32196819	test	3744	182408	TRUE	0.272	0.0237450362590586	0.955146859751299	0.176765000134793	179	185973	0.234844256119739	TRUE	0.838344406401129	0.1317828	0.655389573660263	0.0829932374193054	20	0	NA
ABHD16A	ENSG00000204427	chr6:32203405-32204039	test	3750	182402	TRUE	0.124	-0.0293043867786315	0.920468944099379	0.56	228	185924	-0.182369466702268	TRUE	1	0.7263402	0.97821346678823	-0.062288672143283	20	0	NA
ABHD16A	ENSG00000204427	chr6:32204175-32204654	test	3674	182478	TRUE	0.96	0.000508720102928264	0.999003251680035	1	200	185952	-0.148827987855036	TRUE	1	0.4502579	0.897722115076362	-0.0580991731321139	19	0	NA
ABHD16A	ENSG00000204427	chr6:32209987-32210755	test	3562	182590	TRUE	0.216	0.0241443085923653	0.944481379851039	0.0733691545096152	211	185941	0.232313359445966	TRUE	0.684679571392378	0.2666961	0.798368942857143	0.0683669145750982	20	0	NA
ABHD16A	ENSG00000204427	chr6:32212080-32212272	test	3086	183066	TRUE	0.62	-0.00848878378792416	0.984174199934015	0.271910723516327	189	185963	-0.209093633433465	TRUE	0.954784149407399	0.323985	0.837921119955899	-0.0763313776729965	18	0	NA
ABHD16A	ENSG00000204427	chr6:32216313-32216731	test	3188	182964	TRUE	0.596	0.0115600355360728	0.981238393118952	1	187	185965	0.173017067071328	TRUE	1	0.5522334	0.93769376867986	0.0513992586317465	19	0	NA
ABHD16A	ENSG00000204427	chr6:32217889-32218482	test	3580	182572	TRUE	0.696	-0.00489485442950105	0.988644564965075	1	145	186007	-0.141768944188749	TRUE	1	0.894131	0.995930752846053	-0.0372798518536379	20	0	NA
ABHD16A	ENSG00000204427	chr6:32228902-32229682	test	3596	182556	TRUE	0.496	0.0137170660666699	0.974890404624278	0.067588084689067	155	185997	0.276520277215144	TRUE	0.675644866147069	0.252701	0.788448632189412	0.0410631099404561	19	0	NA
ABHD16A	ENSG00000204427	chr6:32234915-32235334	test	3861	182291	TRUE	0.116	0.0292985689958324	0.919196305943642	0.107530694910718	213	185939	0.229012391457526	TRUE	0.743785789782736	0.347473	0.84990691052355	0.0596724944397978	20	0	NA
ABHD16A	ENSG00000204427	chr6:32244547-32245969	test	4069	182083	TRUE	0.572	-0.0107842954863903	0.978685039370079	1	237	185915	0.138002884743882	TRUE	1	0.8628374	0.99212470938874	-0.035463873787549	20	0	NA
ABHD16A	ENSG00000204427	chr6:32254668-32256056	test	3603	182549	TRUE	0.724	0.00740867436559548	0.989304559096756	1	500	185652	-0.0651655561989613	TRUE	1	0.8553815	0.991712494830075	0.0426728465397888	19	0	NA
ABHD16A	ENSG00000204427	chr6:32288494-32288971	test	3281	182871	TRUE	0.924	-0.00394984814771825	0.997701756933353	0.8	108	186044	-0.240087313369156	TRUE	1	0.7462261	0.982148297191084	-0.054231026184915	20	0	NA
ABHD16A	ENSG00000204427	chr6:32319493-32319643	test	398	185754	TRUE	0.124	0.0960162185413244	0.920468944099379	0.2	233	185919	0.135845206607178	TRUE	0.867356899866884	0.2788118	0.808319043999605	0.103827422296254	2	0	NA
ABHD16A	ENSG00000204427	chr6:32324390-32324675	test	3244	182908	TRUE	0.596	-0.0109678672233009	0.981238393118952	1	178	185974	-0.136226681172494	TRUE	1	0.8810733	0.994873386384289	-0.0492480575821831	20	0	NA
ABHD16A	ENSG00000204427	chr6:32391587-32391799	test	2394	183758	TRUE	0.624	0.0121915916623724	0.984174199934015	0.78	111	186041	-0.220721378022658	TRUE	1	0.2176903	0.756401882597618	-0.0637407754220507	13	0	NA
ABHD16A	ENSG00000204427	chr6:32393740-32393996	test	3402	182750	TRUE	0.08	0.039802294526385	0.900010085728694	0.48	444	185708	0.118167559364488	TRUE	1	0.651678	0.961613832938235	0.067941508576526	20	0	NA
ABHD16A	ENSG00000204427	chr6:32394801-32394975	test	3808	182344	TRUE	0.684	0.0104645050626939	0.987767137771065	0.234165183477775	204	185948	0.216326798114115	TRUE	0.911074339443397	0.5555881	0.93769376867986	0.041898530963412	20	0	NA
ABHD16A	ENSG00000204427	chr6:32397672-32397840	test	3281	182871	TRUE	0.836	0.00329457719890221	0.995285119943348	1	142	186010	0.142910170960075	TRUE	1	0.6740512	0.969159792917667	-0.0415417159224532	20	0	NA
ABHD16A	ENSG00000204427	chr6:32402860-32403151	test	3737	182415	TRUE	0.692	-0.00834357688794123	0.988442727563761	0.8	239	185913	-0.156401020610366	TRUE	1	0.8907482	0.994873386384289	0.0317082820842485	20	0	NA
ABHD16A	ENSG00000204427	chr6:32413296-32413959	test	3075	183077	TRUE	0.984	0.00159073084950286	0.999677533013115	0.8	167	185985	-0.175820600461116	TRUE	1	0.8836298	0.994873386384289	0.0514348784800008	20	0	NA
ABHD16A	ENSG00000204427	chr6:32415294-32416007	test	3566	182586	TRUE	0.816	0.00396466605392873	0.995178890974361	1	184	185968	0.148851191183205	TRUE	1	0.7643648	0.982148297191084	0.0421070106332464	20	0	NA
ABHD16A	ENSG00000204427	chr6:32439511-32440091	test	3396	182756	TRUE	0.276	-0.0187126773706886	0.955368850369615	1	178	185974	-0.153365498379884	TRUE	1	0.9064834	0.996305041406513	-0.0559577691144526	20	0	NA
ABHD16A	ENSG00000204427	chr6:32473155-32474197	test	3358	182794	TRUE	0.32	0.0217231962544517	0.961185638297872	0.96	88	186064	-0.263246050229894	TRUE	1	0.4272962	0.889011554899595	-0.0601725761684677	20	0	NA
ABHD16A	ENSG00000204427	chr6:32475226-32476196	test	3205	182947	TRUE	0.808	0.00526711885015367	0.994721065410934	0.48	112	186040	-0.271154094156385	TRUE	1	0.5225329	0.925782835107758	-0.0524590669738337	20	0	NA
ABHD16A	ENSG00000204427	chr6:32483958-32484937	test	3426	182726	TRUE	0.364	-0.0154271201048199	0.963947808579836	0.111759753408781	168	185984	-0.253737960694215	TRUE	0.745590191849245	0.2091492	0.747405690822669	-0.0870919261288457	20	0	NA
ABHD16A	ENSG00000204427	chr6:32521797-32522141	test	3455	182697	TRUE	0.48	-0.0153279996238399	0.97295731835521	0.56	409	185743	0.120182717461682	TRUE	1	0.2829412	0.813552206299866	-0.0698247231921927	20	0	NA
ABHD16A	ENSG00000204427	chr6:32530041-32530840	test	3413	182739	TRUE	0.92	0.00400347300583804	0.997701756933353	0.72	171	185981	0.168011829858927	TRUE	1	0.4895663	0.91328604945443	0.0613608962867544	20	0	NA
ABHD16A	ENSG00000204427	chr6:32558427-32558954	test	3832	182320	TRUE	0.76	-0.00450898616698459	0.991008845419476	1	146	186006	0.103456761052577	TRUE	1	0.9995625	0.9999969	-0.0266516989649218	20	0	NA
ABHD16A	ENSG00000204427	chr6:32583639-32584799	test	3919	182233	TRUE	0.848	-0.00457262367914486	0.995860607124057	0.309510201723557	160	185992	-0.217283725570085	TRUE	1	0.1497061	0.678185556570104	-0.0647072640123146	20	0	NA
ABHD16A	ENSG00000204427	chr6:32589565-32590024	test	3697	182455	TRUE	0.276	0.0259391145939617	0.955368850369615	1	154	185998	-0.149622410085069	TRUE	1	0.2544472	0.78849728759101	0.0698167500319267	20	0	NA
ABHD16A	ENSG00000204427	chr6:32609751-32610407	test	3118	183034	TRUE	0.144	-0.0301641211271292	0.929183185499421	0.0904621076313088	119	186033	-0.30981655546252	TRUE	0.71571491037712	0.1530341	0.683802628177385	-0.093311210312277	20	0	NA
ABHD16A	ENSG00000204427	chr6:32614485-32614951	test	3399	182753	TRUE	0.544	-0.00875920433756933	0.976486200885074	1	177	185975	-0.137435946302589	TRUE	1	0.5125746	0.925782835107758	-0.0497177066360574	20	0	NA
ABHD16A	ENSG00000204427	chr6:32622509-32622789	test	3099	183053	TRUE	0.64	0.0101188304865409	0.98485028790787	1	174	185978	0.150863366530537	TRUE	1	0.9697044	0.9999969	0.0482632670910972	20	0	NA
ABHD16A	ENSG00000204427	chr6:32664796-32665308	test	3357	182795	TRUE	0.704	0.00962318586641195	0.988681551116334	0.321957871737972	249	185903	0.187939315658606	TRUE	1	0.3808759	0.868470508118827	0.0524887554442302	19	0	NA
ABHD16A	ENSG00000204427	chr6:32666396-32666894	test	3399	182753	TRUE	0.504	0.0155201990697281	0.974890404624278	1	134	186018	-0.176584765229893	TRUE	1	0.8294451	0.988233864059325	0.0507753594689737	19	0	NA
ABHD16A	ENSG00000204427	chr6:32692104-32692347	test	3696	182456	TRUE	0.932	0.00223701029327088	0.998175132021124	1	193	185959	0.145219582670822	TRUE	1	0.7735975	0.982148297191084	0.0407009327507737	20	0	NA
ABHD16A	ENSG00000204427	chr6:32700385-32701020	test	3173	182979	TRUE	0.644	0.00899453877890424	0.98485028790787	1	146	186006	0.179400474195973	TRUE	1	0.5249911	0.925782835107758	0.0594939242128391	20	0	NA
ABHD16A	ENSG00000204427	chr6:32745672-32745953	test	3241	182911	TRUE	0.116	0.0353911030554455	0.919196305943642	0.432	192	185960	0.193104685030902	TRUE	1	0.4342562	0.893253704187804	0.0707394502083502	18	0	NA
ABHD16A	ENSG00000204427	chr6:32761119-32761904	test	3949	182203	TRUE	0.436	-0.0141346750064212	0.968925886571922	1	261	185891	0.133025915556947	TRUE	1	0.9548432	0.999726108609248	-0.0356746082831959	20	0	NA
ABHD16A	ENSG00000204427	chr6:32763294-32763473	test	3886	182266	TRUE	0.148	-0.0275292574419992	0.929881535648994	0.56	133	186019	-0.238262715367911	TRUE	1	0.0321921	0.440048747832168	-0.0842827646930613	20	0	NA
ABHD16A	ENSG00000204427	chr6:32785828-32786407	test	3493	182659	TRUE	0.54	-0.0105203406957487	0.976323851203501	1	157	185995	0.157717085467445	TRUE	1	0.7436811	0.982148297191084	-0.0564315593977908	20	0	NA
ABHD16A	ENSG00000204427	chr6:32796677-32797916	test	2966	183186	TRUE	0.2	0.0263725479041414	0.940231939949039	0.541379160665194	231	185921	0.175370439387487	TRUE	1	0.7898717	0.984997186587468	0.0556884635347094	18	0	NA
ABHD16A	ENSG00000204427	chr6:32800117-32800295	test	1292	184860	TRUE	0.152	0.0479774875964081	0.929881535648994	0.608	149	186003	0.166389994199341	TRUE	1	0.6734373	0.969159792917667	0.081102922538427	8	0	NA
ABHD16A	ENSG00000204427	chr6:32807243-32807426	test	3636	182516	TRUE	0.832	0.00684400673931839	0.995285119943348	1	132	186020	-0.21040363211748	TRUE	1	0.7524245	0.982148297191084	0.0465677139896811	20	0	NA
ABHD16A	ENSG00000204427	chr6:32816993-32817234	test	2274	183878	TRUE	0.084	-0.0440007099999109	0.901952189956682	0.384	125	186027	-0.218856867442153	TRUE	1	0.0785632	0.566312935971488	-0.106372561506018	16	0	NA
ABHD16A	ENSG00000204427	chr6:32819787-32820652	test	3457	182695	TRUE	0.112	-0.0298681146430225	0.918268283719221	0.48	129	186023	-0.265366955488485	TRUE	1	0.7529037	0.982148297191084	-0.0582595869382395	20	0	NA
ABHD16A	ENSG00000204427	chr6:32825915-32826883	test	2744	183408	TRUE	0.064	-0.03851520870854	0.891616985845129	0.64	164	185988	-0.199063983168289	TRUE	1	0.2091492	0.747405690822669	-0.0713061019353856	20	0	NA
ABHD16A	ENSG00000204427	chr6:32829550-32829856	test	3806	182346	TRUE	0.116	0.0313947173328397	0.919196305943642	0.440410152417868	276	185876	0.166073632599612	TRUE	1	0.3098262	0.822304956795655	0.0712339464994561	20	0	NA
ABHD16A	ENSG00000204427	chr6:32837657-32839102	test	3344	182808	TRUE	0.936	0.00612703202627155	0.998369170943168	0.72	155	185997	0.192375389093781	TRUE	1	0.2989024	0.813552206299866	-0.0693463499061086	20	0	NA
ABHD16A	ENSG00000204427	chr6:32843667-32845108	test	4282	181870	TRUE	0.724	-0.00583634218973713	0.989304559096756	1	247	185905	-0.107868139263703	TRUE	1	0.8782207	0.994418658370656	-0.039078182718857	20	0	NA
ABHD16A	ENSG00000204427	chr6:32853059-32854603	test	3761	182391	TRUE	0.544	-0.0102812384390887	0.976486200885074	0.291333157710497	131	186021	-0.256113832299439	TRUE	0.978665262614859	0.5225329	0.925782835107758	-0.0698989771886104	20	0	NA
ABHD16A	ENSG00000204427	chr6:32857713-32857900	test	3630	182522	TRUE	0.576	0.0117114290907058	0.979071265301976	0.128404654053478	168	185984	-0.257125060495696	TRUE	0.775655292617156	0.1601548	0.691651915443335	-0.0637785402899239	19	0	NA
ABHD16A	ENSG00000204427	chr6:32861089-32861520	test	3264	182888	TRUE	0.88	0.00640514725034701	0.996881516587678	0.564615309211727	171	185981	-0.199832581963167	TRUE	1	0.6074117	0.953783019986443	0.0641273038759064	20	0	NA
ABHD16A	ENSG00000204427	chr6:32866897-32867503	test	3235	182917	TRUE	0.628	-0.0107894111698004	0.984774039362699	0.64	200	185952	-0.198092838167502	TRUE	1	0.07042	0.547358490750066	-0.0969914215575518	20	0	NA
ABHD16A	ENSG00000204427	chr6:32868045-32868528	test	3621	182531	TRUE	0.472	-0.015719869563511	0.972829633248847	0.310121031621293	233	185919	-0.193365566066062	TRUE	1	0.2975563	0.813552206299866	-0.0872387431514785	20	0	NA
ABHD16A	ENSG00000204427	chr6:32885752-32886155	test	2560	183592	TRUE	0.668	-0.00885915212274581	0.986855312239435	1	89	186063	-0.225601234838903	TRUE	1	0.7299328	0.97821346678823	-0.0696421390921441	20	0	NA
ABHD16A	ENSG00000204427	chr6:32893821-32895308	test	3565	182587	TRUE	0.964	0.00109549620422448	0.999003251680035	0.88	192	185960	0.174980942485059	TRUE	1	0.8440064	0.988329837221635	0.0452532049618661	20	0	NA
ABHD16A	ENSG00000204427	chr6:32915154-32915381	test	518	185634	TRUE	0.524	-0.0293602198006564	0.976323851203501	0.54	132	186020	-0.138228586041499	TRUE	1	0.7069348	0.97477614868817	-0.0664341361373615	3	0	NA
ABHD16A	ENSG00000204427	chr6:32933624-32934051	test	3810	182342	TRUE	0.128	-0.0263744158750866	0.923974418840727	1	252	185900	-0.111266450353718	TRUE	1	0.7967447	0.984997186587468	-0.0551476390395691	19	0	NA
ABHD16A	ENSG00000204427	chr6:32937142-32937447	test	3108	183044	TRUE	0.472	-0.014508562017381	0.972829633248847	1	172	185980	-0.165388477880567	TRUE	1	0.5180758	0.925782835107758	-0.0623249259873986	18	0	NA
ABHD16A	ENSG00000204427	chr6:32940624-32941835	test	3436	182716	TRUE	0.764	-0.00269114892826456	0.991741882927965	1	128	186024	0.183699835126858	TRUE	1	0.7699083	0.982148297191084	0.0516498299272896	20	0	NA
ABHD16A	ENSG00000204427	chr6:32947659-32948247	test	3039	183113	TRUE	0.828	-0.00231101413796257	0.995285119943348	1	176	185976	0.123790202747911	TRUE	1	0.8596664	0.99212470938874	0.0351455796449645	20	0	NA
ABHD16A	ENSG00000204427	chr6:32952896-32953531	test	3237	182915	TRUE	0.212	-0.0236345025657058	0.942445964795749	1	157	185995	-0.140189263703798	TRUE	1	0.9954472	0.9999969	-0.0409507712382029	19	0	NA
ABHD16A	ENSG00000204427	chr6:32954999-32955373	test	3068	183084	TRUE	0.524	0.0125106765927983	0.976323851203501	1	126	186026	0.216630241427831	TRUE	1	0.554346	0.93769376867986	0.0579749730722677	20	0	NA
ABHD16A	ENSG00000204427	chr6:32967566-32967796	test	3679	182473	TRUE	0.712	0.00768706838525526	0.989164777680907	0.0178703606694515	251	185901	0.253498256371582	TRUE	0.542699995017077	0.0882668	0.586399378637363	0.0419183470041288	20	0	NA
ABHD16A	ENSG00000204427	chr6:32968139-32970511	test	3630	182522	TRUE	0.788	0.00622082754569098	0.994240177965463	0.56	142	186010	-0.242840348732751	TRUE	1	0.3007617	0.813552206299866	0.0573495289717722	20	0	NA
ABHD16A	ENSG00000204427	chr6:32970678-32971108	test	3712	182440	TRUE	0.544	-0.0121877355336031	0.976486200885074	1	149	186003	-0.103090418410408	TRUE	1	0.999867	0.9999969	-0.0247543594480839	20	0	NA
ABHD16A	ENSG00000204427	chr6:32971492-32972732	test	3832	182320	TRUE	0.548	0.00920491102314513	0.976698250379484	0.127987564175071	153	185999	0.265846676388067	TRUE	0.774871064312997	0.3892523	0.873472253621415	0.0532277128602564	20	0	NA
ABHD16A	ENSG00000204427	chr6:32980541-32981208	test	3553	182599	TRUE	0.496	0.0163475721126738	0.974890404624278	0.836	166	185986	0.207213585415551	TRUE	1	0.5925818	0.946794686330818	0.061953522949988	19	0	NA
ABHD16A	ENSG00000204427	chr6:32981697-32982715	test	2949	183203	TRUE	0.236	0.0278640392036014	0.95183632638303	1	114	186038	0.226632034821715	TRUE	1	0.0226602	0.410400022435897	0.0878119358324381	19	0	NA
ABHD16A	ENSG00000204427	chr6:32982865-32983834	test	3383	182769	TRUE	0.812	0.00523626422470406	0.995105910788838	1	277	185875	0.137947951076013	TRUE	1	0.9257065	0.998184770759782	-0.0349154511745238	20	0	NA
ABHD16A	ENSG00000204427	chr6:32984036-32984375	test	3148	183004	TRUE	0.932	0.00150646204765797	0.998175132021124	1	124	186028	-0.200084521359846	TRUE	1	0.4893255	0.91328604945443	-0.0609644620281076	20	0	NA
ABHD16A	ENSG00000204427	chr6:32984455-32985094	test	3807	182345	TRUE	0.916	-0.00314297160718041	0.997701756933353	0.0491336502352007	166	185986	0.280035552233943	TRUE	0.638061141545807	0.1667189	0.702757591916296	-0.0635233063219643	20	0	NA
ABHD16A	ENSG00000204427	chr6:32999970-33000394	test	3512	182640	TRUE	0.16	-0.025437656248951	0.930268438884545	0.88	123	186029	-0.211970522257154	TRUE	1	0.3691239	0.861744645240655	-0.0787830002161269	20	0	NA
ABHD16A	ENSG00000204427	chr6:33009235-33009931	test	3514	182638	TRUE	0.484	0.0129944846867594	0.97295731835521	0.389635191253494	249	185903	0.175457609992037	TRUE	1	0.5180348	0.925782835107758	0.0653543512043298	20	0	NA
ABHD16A	ENSG00000204427	chr6:33014769-33015436	test	3480	182672	TRUE	0.452	0.0160710718586294	0.971701272003084	0.96	232	185920	0.156879600102819	TRUE	1	0.7798364	0.984221067104366	0.0424529629302231	20	0	NA
ABHD16A	ENSG00000204427	chr6:33029981-33030179	test	3568	182584	TRUE	0.504	-0.011084390703253	0.974890404624278	0.8	237	185915	-0.168951716104831	TRUE	1	0.6372129	0.959018568802228	-0.0589714506409776	20	0	NA
ABHD16A	ENSG00000204427	chr6:33049436-33049677	test	3008	183144	TRUE	0.944	0.000501195560165524	0.998736748921102	1	85	186067	-0.243500523344831	TRUE	1	0.8886584	0.994873386384289	-0.0457537969391204	18	0	NA
ABHD16A	ENSG00000204427	chr6:33051226-33051462	test	4015	182137	TRUE	0.192	0.0273653818790275	0.938452711403634	1	174	185978	0.130367958981084	TRUE	1	0.8400826	0.988250718564768	0.048893845591599	20	0	NA
ABHD16A	ENSG00000204427	chr6:33062023-33062329	test	3537	182615	TRUE	0.256	0.0244087587949844	0.953545859305432	0.119309928847621	132	186020	0.270800175434673	TRUE	0.759857466796242	0.0678807	0.54293055904104	0.0887553211571379	20	0	NA
ABHD16A	ENSG00000204427	chr6:33069402-33069630	test	3539	182613	TRUE	0.44	-0.0166265203430387	0.969988471293521	0.18639697566073	131	186021	-0.26462730326411	TRUE	0.852674778831701	0.2544472	0.78849728759101	-0.0822774448594369	20	0	NA
ABHD16A	ENSG00000204427	chr6:33073469-33073887	test	3625	182527	TRUE	0.98	-0.000383367519672689	0.999677533013115	1	240	185912	0.135554094616401	TRUE	1	0.8669831	0.99212470938874	0.0367165331348513	20	0	NA
ABHD16A	ENSG00000204427	chr6:33075566-33076192	test	3987	182165	TRUE	0.096	-0.0293160134049042	0.911475670307845	0.8	319	185833	-0.129124128116149	TRUE	1	0.554346	0.93769376867986	-0.0638684874178023	20	0	NA
ABHD16A	ENSG00000204427	chr6:33080171-33081452	test	3871	182281	TRUE	0.052	0.0375298925008367	0.878839393939394	0.303262477720428	214	185938	0.19374908376711	TRUE	0.997938199731303	0.4127337	0.881967751130929	0.0695340305447979	20	0	NA
ABHD16A	ENSG00000204427	chr6:33082767-33083042	test	3487	182665	TRUE	0.788	-0.00541632132510601	0.994240177965463	0.179409739078756	181	185971	-0.232625085708775	TRUE	0.839475107364403	0.4787274	0.909706163020091	-0.0643326203125914	20	0	NA
ABHD16A	ENSG00000204427	chr6:33091862-33092619	test	3505	182647	TRUE	0.792	0.0060966427772621	0.994468846738335	1	252	185900	0.124642213714406	TRUE	1	0.9902049	0.9999969	0.0283207739492829	20	0	NA
ABHD16A	ENSG00000204427	chr6:33112210-33112672	test	3151	183001	TRUE	0.584	0.0121557404039647	0.980541581997441	0.136804573339104	134	186018	0.280211978839071	TRUE	0.787522704402841	0.2371435	0.77081243672182	0.0871684495701619	20	0	NA
ABHD16A	ENSG00000204427	chr6:33116430-33118817	test	3396	182756	TRUE	0.88	0.00444606063047579	0.996881516587678	0.213734245665583	173	185979	0.235640384146289	TRUE	0.885688041461871	0.1103232	0.623693540383688	0.0936981652624189	20	0	NA
ABHD16A	ENSG00000204427	chr6:33123471-33124880	test	3542	182610	TRUE	0.22	0.0248418496103997	0.946694528386806	0.0644411353979876	169	185983	0.272644729956094	TRUE	0.663696953388383	0.2427864	0.777579468530858	0.0688013310851603	20	0	NA
ABHD16A	ENSG00000204427	chr6:33125958-33126566	test	3506	182646	TRUE	0.928	0.00501567715069562	0.998091760811223	1	226	185926	0.105044063258981	TRUE	1	0.7569875	0.982148297191084	0.0458645821513228	20	0	NA
ABHD16A	ENSG00000204427	chr6:33136422-33136837	test	3461	182691	TRUE	0.124	-0.0243416615933259	0.920468944099379	1	228	185924	-0.153245917952468	TRUE	1	0.8275243	0.987616350299852	-0.0640427472420353	20	0	NA
ABHD16A	ENSG00000204427	chr6:33143151-33143611	test	3902	182250	TRUE	0.796	0.0073141139702316	0.994621037302565	0.8	156	185996	-0.20348472694539	TRUE	1	0.4528041	0.897722115076362	-0.0561653513613183	20	0	NA
ABHD16A	ENSG00000204427	chr6:33148150-33148553	test	3531	182621	TRUE	0.672	0.0085402646162702	0.986855312239435	1	178	185974	0.136195522683586	TRUE	1	0.9804376	0.9999969	0.0336022227552675	20	0	NA
ABHD16A	ENSG00000204427	chr6:33161357-33162470	test	3473	182679	TRUE	0.94	-0.000798725885298827	0.998387316902861	1	244	185908	-0.142595271135983	TRUE	1	0.8746471	0.994418658370656	0.041227412834158	19	0	NA
ABHD16A	ENSG00000204427	chr6:33170110-33170273	test	3911	182241	TRUE	0.36	-0.0142543920394326	0.963209402734469	0.96	179	185973	-0.186082219817873	TRUE	1	0.8922524	0.994873386384289	-0.0443911562782357	20	0	NA
ABHD16A	ENSG00000204427	chr6:33172538-33173310	test	3046	183106	TRUE	0.816	0.00886104685544441	0.995178890974361	1	165	185987	-0.143780921689829	TRUE	1	0.8606444	0.99212470938874	0.0435653043105069	20	0	NA
ABHD16A	ENSG00000204427	chr6:33175635-33175999	test	3655	182497	TRUE	0.676	0.0142645043705924	0.987423736168366	0.48	128	186024	0.22759735138969	TRUE	1	0.0991884	0.602412505979043	0.0759682828780658	20	0	NA
ABHD16A	ENSG00000204427	chr6:33178894-33179564	test	4174	181978	TRUE	0.32	0.0196084635108117	0.961185638297872	0.334861966863554	442	185710	0.140807062309478	TRUE	1	0.3858392	0.870347664898728	0.0564288932680474	20	0	NA
ABHD16A	ENSG00000204427	chr6:33183035-33183424	test	3581	182571	TRUE	0.788	-0.0055750375492568	0.994240177965463	1	150	186002	-0.171243042131674	TRUE	1	0.8438459	0.988329837221635	-0.0577457759720425	20	0	NA
ABHD16A	ENSG00000204427	chr6:33184979-33185475	test	3713	182439	TRUE	0.268	-0.018424324008918	0.954929244529628	1	139	186013	-0.145013233532293	TRUE	1	0.9607966	0.999939467797386	-0.0362563431484814	20	0	NA
ABHD16A	ENSG00000204427	chr6:33192035-33193499	test	3691	182461	TRUE	0.912	0.0051024036031932	0.997701756933353	0.168322904974283	187	185965	0.229603820424009	TRUE	0.824627551671003	0.4610758	0.905956625139902	0.0398261711166916	20	0	NA
ABHD16A	ENSG00000204427	chr6:33197523-33197806	test	3802	182350	TRUE	0.2	0.0225305110375731	0.940231939949039	0.88	243	185909	0.148966305766005	TRUE	1	0.3497824	0.84990691052355	0.0635735181723465	20	0	NA
ABHD16A	ENSG00000204427	chr6:33199885-33200000	test	2628	183524	TRUE	0.376	-0.0190444090414568	0.964475710114149	0.328468793472048	175	185977	-0.206656796483407	TRUE	1	0.62761	0.957896663890479	-0.0630237040303289	17	0	NA
AGER	ENSG00000204305	chr1:156677207-156677419	test	491	48275	TRUE	0.284	0.073088703649836	0.956484903381642	0.52	61	48705	0.337926897587665	TRUE	1	0.6139664	0.953783019986443	0.142671745285627	10	0	NA
AGER	ENSG00000204305	chr11:17719290-17719635	test	417	48349	TRUE	0.408	-0.0619874844917749	0.966386466591166	0.36	37	48729	-0.549555012570685	TRUE	1	0.0554654	0.510040683594599	-0.312008675703326	10	0	NA
AGER	ENSG00000204305	chr11:5254487-5254795	test	518	48248	TRUE	0.248	-0.0832734424298907	0.953182095625636	0.92	31	48735	-0.416301992183185	TRUE	1	0.8716174	0.993303034917797	-0.145451154305795	10	0	NA
AGER	ENSG00000204305	chr11:5254682-5254782	test	524	48242	TRUE	0.232	-0.0774617686980754	0.95183632638303	0.244048166757402	80	48686	0.383695602752913	TRUE	0.919464991647129	0.0554654	0.510040683594599	-0.21310305153576	10	0	NA
AGER	ENSG00000204305	chr11:5269651-5269865	test	438	48328	TRUE	0.624	0.0330928399086727	0.984174199934015	0.6	48	48718	0.397510944155737	TRUE	1	0.3516288	0.84990691052355	-0.179893176695744	10	0	NA
AGER	ENSG00000204305	chr12:102957453-102957736	test	505	48261	TRUE	0.744	-0.0158405256027523	0.990925457767277	1	50	48716	-0.247161692478263	TRUE	1	0.8948324	0.995933906523183	-0.0774056810226247	10	0	NA
AGER	ENSG00000204305	chr12:7789365-7789670	test	409	48357	TRUE	0.928	0.00224951702086207	0.998091760811223	1	53	48713	-0.232078538385533	TRUE	1	0.7802771	0.984221067104366	-0.103011803616776	10	0	NA
AGER	ENSG00000204305	chr2:113117714-113127811	test	516	48250	TRUE	0.128	0.0834215396659328	0.923974418840727	0.52	60	48706	0.32197124723371	TRUE	1	0.174134	0.709639108325226	0.150894703338698	10	0	NA
AGER	ENSG00000204305	chr2:209424033-209424313	test	521	48245	TRUE	0.272	0.0715270001730581	0.955146859751299	0.6	42	48724	0.501752047931448	TRUE	1	0.7558446	0.982148297191084	0.127855452847928	10	0	NA
AGER	ENSG00000204305	chr3:181711915-181712221	test	493	48273	TRUE	0.508	0.044012651655382	0.975340107591154	0.52	55	48711	0.391909475060942	TRUE	1	0.711925	0.978083881525559	0.121288038992095	10	0	NA
AGER	ENSG00000204305	chr4:112515941-112516776	test	484	48282	TRUE	0.576	0.0388520861166115	0.979071265301976	1	34	48732	-0.248962804146635	TRUE	1	0.8740223	0.994418658370656	0.071158783601797	10	0	NA
AGER	ENSG00000204305	chr6:29702283-29703026	test	924	47842	TRUE	0.176	0.0681540960251135	0.93322389478688	0.48	56	48710	0.48433698393076	TRUE	1	0.7674443	0.982148297191084	0.125326971222303	20	0	NA
AGER	ENSG00000204305	chr6:29705703-29706028	test	906	47860	TRUE	0.388	-0.046007423127683	0.965409304002885	0.318973619003989	27	48739	-0.642938621817855	TRUE	1	0.6481298	0.961613832938235	-0.168100536764347	20	0	NA
AGER	ENSG00000204305	chr6:29723163-29724697	test	975	47791	TRUE	0.188	0.0628878450214838	0.936878332092331	0.222866880074178	63	48703	0.442745955802304	TRUE	0.892620820875238	0.540969	0.933350895293287	0.137480303099615	20	0	NA
AGER	ENSG00000204305	chr6:29737737-29738687	test	871	47895	TRUE	0.452	-0.0393528562085619	0.971701272003084	1	99	48667	-0.155964563537789	TRUE	1	0.9942428	0.9999969	-0.0732945173905699	20	0	NA
AGER	ENSG00000204305	chr6:29748405-29749554	test	991	47775	TRUE	0.976	0.00460578645232079	0.999659519764933	0.229850423789988	50	48716	-0.455959891992407	TRUE	0.903494322649939	0.5500741	0.93769376867986	-0.110963217872315	20	0	NA
AGER	ENSG00000204305	chr6:29752307-29753422	test	1010	47756	TRUE	0.256	-0.0422962069705726	0.953545859305432	0.0231718208759979	96	48670	-0.44442746249514	TRUE	0.557905264802505	0.1094145	0.623121793629212	-0.119126814913671	20	0	NA
AGER	ENSG00000204305	chr6:29758038-29758251	test	882	47884	TRUE	0.552	0.0250058093597927	0.977062336357145	0.64	46	48720	0.392286437841272	TRUE	1	0.7798364	0.984221067104366	0.120246864843172	20	0	NA
AGER	ENSG00000204305	chr6:29758782-29759248	test	804	47962	TRUE	0.188	0.0639123201098251	0.936878332092331	0.8	25	48741	-0.618260504087317	TRUE	1	0.8464678	0.988756941370038	0.112133047934077	20	0	NA
AGER	ENSG00000204305	chr6:29759411-29759982	test	896	47870	TRUE	0.492	0.0315882150723334	0.974890404624278	0.257057242947316	53	48713	0.500166423892447	TRUE	0.935693276272226	0.1170178	0.634562403144073	0.163157683954988	20	0	NA
AGER	ENSG00000204305	chr6:29760264-29760749	test	1001	47765	TRUE	0.956	-0.00407710738131861	0.999003251680035	0.355294830048895	52	48714	0.505585543752983	TRUE	1	0.6804913	0.970000642207201	0.130713505028624	20	0	NA
AGER	ENSG00000204305	chr6:29769292-29769656	test	843	47923	TRUE	0.432	-0.0307915154621679	0.968397106109325	1	36	48730	-0.433052025600202	TRUE	1	0.8281678	0.987616350299852	-0.129163031377038	19	0	NA
AGER	ENSG00000204305	chr6:29791892-29793373	test	811	47955	TRUE	0.832	0.00936672332196675	0.995285119943348	1	40	48726	-0.368044741656309	TRUE	1	0.9500294	0.999726108609248	0.0804074766199835	18	0	NA
AGER	ENSG00000204305	chr6:29812946-29813558	test	980	47786	TRUE	0.784	0.0110154206351076	0.9935763681121	0.479227639571601	51	48715	-0.443247273387702	TRUE	1	0.5326611	0.928818117432666	-0.143026928870312	20	0	NA
AGER	ENSG00000204305	chr6:29813800-29815780	test	910	47856	TRUE	0.388	-0.0422659858528713	0.965409304002885	0.178505936972273	61	48705	0.510642514219491	TRUE	0.839475107364403	0.3768582	0.863830505583994	-0.130414335230152	20	0	NA
AGER	ENSG00000204305	chr6:29827334-29828897	test	946	47820	TRUE	0.096	-0.0723830569619905	0.911475670307845	0.253839393054904	34	48732	-0.590152107614419	TRUE	0.933835649603498	0.579567	0.945290315792401	-0.169204901354043	20	0	NA
AGER	ENSG00000204305	chr6:29834676-29835312	test	882	47884	TRUE	0.508	0.0374133043199403	0.975340107591154	0.72	61	48705	0.414725928111744	TRUE	1	0.3332293	0.843029114768004	0.145736289051978	20	0	NA
AGER	ENSG00000204305	chr6:29847861-29848382	test	983	47783	TRUE	0.716	-0.0198840930868704	0.989300383996036	1	77	48689	0.312177673019426	TRUE	1	0.4180059	0.881967751130929	-0.130535478141449	20	0	NA
AGER	ENSG00000204305	chr6:29850094-29850626	test	1162	47604	TRUE	0.08	0.076384118327868	0.900010085728694	0.348797331643231	76	48690	0.403701924041945	TRUE	1	0.6749787	0.96919932331799	0.127713534604019	20	0	NA
AGER	ENSG00000204305	chr6:29863832-29864500	test	878	47888	TRUE	0.16	-0.0627989482476994	0.930268438884545	1	32	48734	-0.418177141701062	TRUE	1	0.883043	0.994873386384289	-0.138758407429437	20	0	NA
AGER	ENSG00000204305	chr6:29887280-29888879	test	865	47901	TRUE	0.152	-0.0644726944948113	0.929881535648994	1	39	48727	-0.42216494222314	TRUE	1	0.9408547	0.999726108609248	-0.141969769777478	19	0	NA
AGER	ENSG00000204305	chr6:29917733-29918203	test	885	47881	TRUE	0.648	0.0216210143553384	0.984975937880908	0.988	36	48730	-0.490592673515569	TRUE	1	0.658629	0.963157329960742	0.111950548058311	19	0	NA
AGER	ENSG00000204305	chr6:29924848-29925041	test	840	47926	TRUE	0.976	-0.00296735308764706	0.999659519764933	0.412643497337812	33	48733	-0.51463552319021	TRUE	1	0.6990943	0.973443882676886	-0.128627820327685	16	0	NA
AGER	ENSG00000204305	chr6:29926083-29927564	test	992	47774	TRUE	0.428	0.0314765422564265	0.96818616913405	0.48	86	48680	0.371761721323778	TRUE	1	0.6535842	0.961613832938235	0.105639533151898	20	0	NA
AGER	ENSG00000204305	chr6:29934071-29934293	test	1112	47654	TRUE	0.276	0.0457543265542206	0.955368850369615	1	48	48718	0.399341893392226	TRUE	1	0.3935679	0.876651680472519	0.150046772246662	20	0	NA
AGER	ENSG00000204305	chr6:29941886-29943609	test	1043	47723	TRUE	0.984	2.42406576633769e-06	0.999677533013115	1	40	48726	-0.459663291511274	TRUE	1	0.3858392	0.870347664898728	-0.125579876954645	20	0	NA
AGER	ENSG00000204305	chr6:29956599-29956842	test	915	47851	TRUE	0.612	-0.0232218823801604	0.983275494526599	0.88	30	48736	-0.534555237221492	TRUE	1	0.1825402	0.717313959434211	-0.181786499703517	20	0	NA
AGER	ENSG00000204305	chr6:29964667-29966468	test	1027	47739	TRUE	0.708	-0.0154259601523701	0.989068965517241	0.0260776608453336	31	48735	-0.827852017756641	TRUE	0.571122086956522	0.1204673	0.640775933333333	-0.176678861046799	20	0	NA
AGER	ENSG00000204305	chr6:29967104-29967966	test	881	47885	TRUE	0.948	-0.00379226502415753	0.998910447761194	0.56	30	48736	-0.572201132848273	TRUE	1	0.8086788	0.984997186587468	-0.131185110245229	20	0	NA
AGER	ENSG00000204305	chr6:29975001-29975708	test	921	47845	TRUE	0.44	-0.0325989697017914	0.969988471293521	0.56	67	48699	0.388946655492228	TRUE	1	0.6288273	0.958396328036995	-0.150487906724537	20	0	NA
AGER	ENSG00000204305	chr6:29976370-29977471	test	932	47834	TRUE	0.248	0.0554800309362689	0.953182095625636	0.532	46	48720	0.501346081894024	TRUE	1	0.7975812	0.984997186587468	0.10920073481906	19	0	NA
AGER	ENSG00000204305	chr6:29982251-29982430	test	808	47958	TRUE	0.848	-0.016940005045142	0.995860607124057	0.532	26	48740	-0.605416745451162	TRUE	1	0.4227759	0.885506976491178	-0.183926086656949	19	0	NA
AGER	ENSG00000204305	chr6:29994672-29995484	test	982	47784	TRUE	0.64	-0.0155612130578304	0.98485028790787	0.135756063120736	27	48739	-0.726643378771936	TRUE	0.785512853343839	0.4041706	0.881967751130929	-0.167927892833563	20	0	NA
AGER	ENSG00000204305	chr6:30005570-30005755	test	478	48288	TRUE	0.596	0.0373434720833856	0.981238393118952	1	62	48704	0.2759643423181	TRUE	1	0.8142542	0.985926222525499	0.0912895572806564	10	0	NA
AGER	ENSG00000204305	chr6:30006203-30006475	test	837	47929	TRUE	0.136	-0.0728726202936181	0.923974418840727	1	35	48731	-0.388626973744203	TRUE	1	0.8138331	0.985926222525499	-0.1536938187804	20	0	NA
AGER	ENSG00000204305	chr6:30006570-30007933	test	900	47866	TRUE	0.364	0.0416766768879175	0.963947808579836	1	39	48727	0.315538070291542	TRUE	1	0.6865398	0.970000642207201	0.124322783864796	20	0	NA
AGER	ENSG00000204305	chr6:30013249-30013883	test	790	47976	TRUE	0.372	-0.0447824392292144	0.963947808579836	0.72	24	48742	-0.550826771773215	TRUE	1	0.5007313	0.920921493310122	-0.191044699924431	20	0	NA
AGER	ENSG00000204305	chr6:30037221-30037673	test	848	47918	TRUE	0.912	0.00803261035483738	0.997701756933353	0.56	10	48756	-1.00266178932054	TRUE	1	0.3584182	0.84990691052355	-0.187987888376961	20	0	NA
AGER	ENSG00000204305	chr6:30041957-30042353	test	765	48001	TRUE	0.528	-0.0388965059474673	0.976323851203501	0.608	14	48752	-0.804299965501958	TRUE	1	0.0613972	0.525647496591733	-0.254257550046967	19	0	NA
AGER	ENSG00000204305	chr6:30047199-30047568	test	150	48616	TRUE	0.836	-0.0259149226302235	0.995285119943348	0.304	59	48707	0.310378911908639	TRUE	0.997938199731303	0.1117636	0.624959678629876	-0.243815324644209	4	0	NA
AGER	ENSG00000204305	chr6:30060535-30062064	test	889	47877	TRUE	0.532	-0.034177024980699	0.976323851203501	0.8	30	48736	-0.482056847949365	TRUE	1	0.5699964	0.939631899893932	-0.142134650678183	20	0	NA
AGER	ENSG00000204305	chr6:30066546-30067702	test	882	47884	TRUE	0.096	-0.075954436996672	0.911475670307845	0.56	54	48712	-0.404214476471716	TRUE	1	0.2242165	0.75935280412171	-0.192501262016263	20	0	NA
AGER	ENSG00000204305	chr6:30074348-30076389	test	1021	47745	TRUE	0.94	-0.00367086551156293	0.998387316902861	0.48	34	48732	0.560877854009865	TRUE	1	0.3254697	0.838160845652556	0.13137124067333	20	0	NA
AGER	ENSG00000204305	chr6:30091888-30092343	test	1064	47702	TRUE	0.588	-0.0268366113239082	0.980688200787109	1	66	48700	-0.276696978726903	TRUE	1	0.8138331	0.985926222525499	-0.104527069705669	20	0	NA
AGER	ENSG00000204305	chr6:30097990-30098183	test	879	47887	TRUE	0.888	-0.000439709834729296	0.997334720590703	1	34	48732	0.520598000588011	TRUE	1	0.7296622	0.97821346678823	0.126491393018683	20	0	NA
AGER	ENSG00000204305	chr6:30101688-30103715	test	1014	47752	TRUE	0.52	0.0284219034479221	0.976104784876872	0.246990428041837	47	48719	0.543977866257602	TRUE	0.925635462362779	0.5739515	0.939631899893932	0.116563217916449	19	0	NA
AGER	ENSG00000204305	chr6:30121511-30121989	test	958	47808	TRUE	0.044	-0.105922944263377	0.878839393939394	0.48	26	48740	-0.606271701554618	TRUE	1	0.160688	0.691651915443335	-0.211267655105671	20	0	NA
AGER	ENSG00000204305	chr6:30127137-30128131	test	938	47828	TRUE	0.912	-0.00708770522485258	0.997701756933353	0.0405292868541607	91	48675	0.47226535983787	TRUE	0.612083038810634	0.1710406	0.707157576063124	-0.11139978098434	20	0	NA
AGER	ENSG00000204305	chr6:30130716-30131520	test	897	47869	TRUE	0.928	0.00345186250330487	0.998091760811223	0.134637785122572	38	48728	0.656562350894535	TRUE	0.785512853343839	0.2989024	0.813552206299866	-0.147841587351842	20	0	NA
AGER	ENSG00000204305	chr6:30147145-30147402	test	1082	47684	TRUE	0.46	-0.0308597470970851	0.97238627254509	1	119	48647	-0.208248727029056	TRUE	1	0.4921808	0.915314194021447	0.0970469230420569	20	0	NA
AGER	ENSG00000204305	chr6:30149290-30149508	test	776	47990	TRUE	0.384	0.0511314949920649	0.965409304002885	0.648	94	48672	0.312712922427799	TRUE	1	0.5684136	0.939631899893932	-0.131533212230604	18	0	NA
AGER	ENSG00000204305	chr6:30151632-30151995	test	898	47868	TRUE	0.492	0.0385926258648386	0.974890404624278	0.88	54	48712	0.427611351402198	TRUE	1	0.0244533	0.412303168085106	-0.194752490529661	20	0	NA
AGER	ENSG00000204305	chr6:30152089-30152261	test	588	48178	TRUE	0.568	0.02625512138603	0.978671472337358	0.676	69	48697	0.362069675347751	TRUE	1	0.3926705	0.876450479998477	-0.16471216728097	13	0	NA
AGER	ENSG00000204305	chr6:30156222-30156550	test	1083	47683	TRUE	0.0132143412303205	0.110021935618359	0.817503103009835	0.166038897480106	75	48691	0.435725133086467	TRUE	0.823871975186924	0.4573497	0.903018506051834	0.150093024327072	20	0	NA
AGER	ENSG00000204305	chr6:30160564-30160874	test	857	47909	TRUE	0.708	-0.0148104798077862	0.989068965517241	1	25	48741	-0.517285546486613	TRUE	1	0.8629322	0.99212470938874	-0.1381859807911	20	0	NA
AGER	ENSG00000204305	chr6:30162341-30162709	test	863	47903	TRUE	0.908	0.000785089652951765	0.997582218428353	0.099783909826904	73	48693	0.508010666497352	TRUE	0.730832502492523	0.0907024	0.586399378637363	-0.195260170443385	20	0	NA
AGER	ENSG00000204305	chr6:30163042-30164114	test	941	47825	TRUE	0.984	-0.00263447046227894	0.999677533013115	1	121	48645	-0.223195613216942	TRUE	1	0.6452199	0.961613832938235	0.0866949686152873	19	0	NA
AGER	ENSG00000204305	chr6:30169716-30170337	test	813	47953	TRUE	0.076	-0.0826588771371459	0.900010085728694	0.64787307318168	18	48748	-0.686810861251543	TRUE	1	0.0055023	0.274842049707113	-0.307853552382197	20	0	NA
AGER	ENSG00000204305	chr6:30171513-30172632	test	1010	47756	TRUE	0.268	-0.0483720770835174	0.954929244529628	0.72	40	48726	-0.486127437393267	TRUE	1	0.6361596	0.959018568802228	-0.145624935869385	20	0	NA
AGER	ENSG00000204305	chr6:30185925-30186543	test	909	47857	TRUE	0.496	-0.0273909796152592	0.974890404624278	0.532	35	48731	-0.492757827732393	TRUE	1	0.7975812	0.984997186587468	-0.147743163660678	19	0	NA
AGER	ENSG00000204305	chr6:30195391-30195892	test	922	47844	TRUE	0.412	0.0379915672613049	0.96669204880101	0.64	97	48669	0.364322286550856	TRUE	1	0.8400826	0.988250718564768	0.108585143982877	20	0	NA
AGER	ENSG00000204305	chr6:30201759-30202174	test	1089	47677	TRUE	0.12	0.0626784239177995	0.920468944099379	0.8	112	48654	0.278768234455997	TRUE	1	0.5699964	0.939631899893932	0.113119117905121	20	0	NA
AGER	ENSG00000204305	chr6:30206874-30207955	test	891	47875	TRUE	0.54	0.0344677301254048	0.976323851203501	0.72	32	48734	0.568531895812417	TRUE	1	0.2006425	0.739772240490412	0.176115063433671	20	0	NA
AGER	ENSG00000204305	chr6:30212915-30213890	test	1049	47717	TRUE	0.828	0.013467093362832	0.995285119943348	0.0606727840098864	46	48720	0.645555084471528	TRUE	0.660964777987694	0.0367288	0.455359469260042	0.182551935438365	20	0	NA
AGER	ENSG00000204305	chr6:30214044-30214752	test	951	47815	TRUE	0.564	-0.0224351728371208	0.978671472337358	1	40	48726	-0.383884885384239	TRUE	1	0.9818214	0.9999969	-0.0822656306599578	19	0	NA
AGER	ENSG00000204305	chr6:30219237-30219674	test	950	47816	TRUE	0.284	0.0505023964159101	0.956484903381642	0.56	25	48741	0.593413432348774	TRUE	1	0.5908122	0.945655571083483	0.171828441241333	20	0	NA
AGER	ENSG00000204305	chr6:30238308-30239117	test	873	47893	TRUE	0.836	0.0148568080953404	0.995285119943348	0.88	39	48727	0.413481861368501	TRUE	1	0.3745852	0.863830505583994	0.141852409836937	20	0	NA
AGER	ENSG00000204305	chr6:30259125-30260790	test	911	47855	TRUE	0.916	0.00311188478870505	0.997701756933353	1	46	48720	0.328812353871272	TRUE	1	0.908733	0.996305041406513	-0.0907099278957433	20	0	NA
AGER	ENSG00000204305	chr6:30272132-30272381	test	702	48064	TRUE	0.328	0.0629286930711341	0.961923491520967	0.9	22	48744	-0.553324392940282	TRUE	1	0.7005122	0.973443882676886	0.122103127606744	15	0	NA
AGER	ENSG00000204305	chr6:30288810-30289200	test	913	47853	TRUE	0.216	-0.0606743468004587	0.944481379851039	0.544083857284658	35	48731	-0.531828976081994	TRUE	1	0.3835133	0.869581523357692	-0.181876500955506	20	0	NA
AGER	ENSG00000204305	chr6:30308057-30310057	test	1034	47732	TRUE	0.404	0.0390234597665464	0.965592029140776	0.142458096180199	84	48682	0.422611155870186	TRUE	0.790679555852992	0.1170178	0.634562403144073	0.123968217507475	20	0	NA
AGER	ENSG00000204305	chr6:30319613-30319898	test	816	47950	TRUE	0.28	0.0548579113634031	0.955368850369615	1	24	48742	0.580951598019589	TRUE	1	0.6361596	0.959018568802228	0.155612910781808	20	0	NA
AGER	ENSG00000204305	chr6:30325707-30327514	test	960	47806	TRUE	0.844	0.0120431351591748	0.995860607124057	0.912	38	48728	-0.41337919350252	TRUE	1	0.8189689	0.987616350299852	-0.105278334286932	19	0	NA
AGER	ENSG00000204305	chr6:30340648-30340869	test	798	47968	TRUE	0.572	-0.0239496738047573	0.978685039370079	0.608	27	48739	-0.522659326980507	TRUE	1	0.1215453	0.640803693481974	-0.181754313812246	19	0	NA
AGER	ENSG00000204305	chr6:30344242-30345731	test	941	47825	TRUE	0.696	-0.0170731073131574	0.988644564965075	0.330185901797134	37	48729	-0.519878756089686	TRUE	1	0.6585136	0.963157329960742	-0.118920240632992	20	0	NA
AGER	ENSG00000204305	chr6:30357430-30358526	test	869	47897	TRUE	0.452	-0.0352473232889605	0.971701272003084	0.608	42	48724	0.548475541122829	TRUE	1	0.4918214	0.915314194021447	-0.171086027454795	19	0	NA
AGER	ENSG00000204305	chr6:30360164-30360578	test	934	47832	TRUE	0.288	0.0518296007177876	0.957667610672231	0.188140940634041	71	48695	0.440079343066098	TRUE	0.855940462198151	0.4920479	0.915314194021447	0.139955843836127	20	0	NA
AGER	ENSG00000204305	chr6:30363554-30363784	test	1052	47714	TRUE	0.196	0.0632399311284013	0.938452711403634	0.64	172	48594	0.234945776512222	TRUE	1	0.8419694	0.988250718564768	0.113328623357522	20	0	NA
AGER	ENSG00000204305	chr6:30396705-30398221	test	859	47907	TRUE	0.28	0.053421138292026	0.955368850369615	1	44	48722	0.409921915748189	TRUE	1	0.9678812	0.999939467797386	0.108363820984547	20	0	NA
AGER	ENSG00000204305	chr6:30411464-30412023	test	955	47811	TRUE	0.16	0.0587029525898197	0.930268438884545	0.612	197	48569	0.212620765001985	TRUE	1	0.7543681	0.982148297191084	0.10875378672857	17	0	NA
AGER	ENSG00000204305	chr6:30444058-30444398	test	917	47849	TRUE	0.42	0.0413861065182379	0.967253019510684	0.189972340522285	77	48689	0.445264475342022	TRUE	0.855940462198151	0.2599965	0.792846725796228	-0.16462943305341	20	0	NA
AGER	ENSG00000204305	chr6:30446257-30448256	test	869	47897	TRUE	0.944	-0.0023213680680052	0.998736748921102	0.88	31	48735	-0.455867722115685	TRUE	1	0.6186206	0.953783019986443	-0.148328134650869	20	0	NA
AGER	ENSG00000204305	chr6:30447259-30447756	test	960	47806	TRUE	0.42	-0.0354160541573734	0.967253019510684	1	54	48712	0.38816819816009	TRUE	1	0.3835133	0.869581523357692	-0.158818681823631	20	0	NA
AGER	ENSG00000204305	chr6:30453099-30454130	test	963	47803	TRUE	0.64	0.0202186916809066	0.98485028790787	0.556509296752848	29	48737	-0.561661898781959	TRUE	1	0.6180041	0.953783019986443	-0.130005021955879	20	0	NA
AGER	ENSG00000204305	chr6:30463701-30464128	test	962	47804	TRUE	0.844	-0.00284964824449974	0.995860607124057	1	25	48741	-0.465839398109433	TRUE	1	0.5117981	0.925782835107758	-0.14750913878059	19	0	NA
AGER	ENSG00000204305	chr6:30464762-30464931	test	1070	47696	TRUE	0.836	0.0129601579039651	0.995285119943348	1	53	48713	0.3748179858751	TRUE	1	0.348976	0.84990691052355	-0.117565249111539	20	0	NA
AGER	ENSG00000204305	chr6:30466076-30467154	test	862	47904	TRUE	0.16	0.0745400900536271	0.930268438884545	0.0764534287159024	70	48696	0.534688903744974	TRUE	0.693485223009737	0.0078855	0.306730983670803	0.215451304120214	19	0	NA
AGER	ENSG00000204305	chr6:30480607-30480869	test	989	47777	TRUE	0.708	0.0182205169662857	0.989068965517241	1	73	48693	0.240927252165937	TRUE	1	0.9970662	0.9999969	0.0626721924014599	20	0	NA
AGER	ENSG00000204305	chr6:30481175-30482541	test	1134	47632	TRUE	0.42	0.0344895250529285	0.967253019510684	0.64	52	48714	0.416503551807307	TRUE	1	0.5590134	0.93769376867986	0.124527065036011	20	0	NA
AGER	ENSG00000204305	chr6:30483757-30483993	test	558	48208	TRUE	0.56	-0.0326652905910243	0.977622662180139	0.576	36	48730	0.556103733328772	TRUE	1	0.6866672	0.970000642207201	-0.172639461932714	16	0	NA
AGER	ENSG00000204305	chr6:30489143-30490745	test	925	47841	TRUE	0.368	-0.0363588819403415	0.963947808579836	1	45	48721	-0.351484819929149	TRUE	1	0.9582282	0.999939467797386	-0.103655146602484	20	0	NA
AGER	ENSG00000204305	chr6:30495980-30497165	test	835	47931	TRUE	0.812	0.0136855374761296	0.995105910788838	1	66	48700	0.289780426777746	TRUE	1	0.683829	0.970000642207201	-0.118166521423466	20	0	NA
AGER	ENSG00000204305	chr6:30500581-30501186	test	886	47880	TRUE	0.456	0.0328744830236918	0.972150224572357	1	64	48702	0.326750570786652	TRUE	1	0.8138331	0.985926222525499	0.0981092437610242	20	0	NA
AGER	ENSG00000204305	chr6:30507742-30508763	test	940	47826	TRUE	0.956	0.0064757276251437	0.999003251680035	1	50	48716	0.301658005479333	TRUE	1	0.7263402	0.97821346678823	-0.106422743769682	20	0	NA
AGER	ENSG00000204305	chr6:30508894-30509757	test	927	47839	TRUE	0.34	0.0444779731643594	0.963100689888687	1	85	48681	0.254304683715464	TRUE	1	0.8579196	0.99212470938874	0.0979086562027841	20	0	NA
AGER	ENSG00000204305	chr6:30515018-30515605	test	976	47790	TRUE	0.992	0.0033204622611116	0.999677533013115	0.256236796746878	61	48705	0.456676141483384	TRUE	0.934293243476368	0.4895663	0.91328604945443	-0.119309259222259	20	0	NA
AGER	ENSG00000204305	chr6:30515789-30516822	test	978	47788	TRUE	0.408	0.0414526257089292	0.966386466591166	0.305248585409306	64	48702	0.45317245307647	TRUE	1	0.637538	0.959018568802228	0.126271713472535	19	0	NA
AGER	ENSG00000204305	chr6:30529488-30530455	test	961	47805	TRUE	0.52	0.0268206212489095	0.976104784876872	0.401175161222706	68	48698	0.395565277183643	TRUE	1	0.7163599	0.97821346678823	-0.0952489152735383	20	0	NA
AGER	ENSG00000204305	chr6:30532361-30533007	test	896	47870	TRUE	0.78	0.0155101952125607	0.993322297065875	0.56	43	48723	-0.411351013886456	TRUE	1	0.6900598	0.970000642207201	-0.114540838017961	20	0	NA
AGER	ENSG00000204305	chr6:30541492-30542052	test	818	47948	TRUE	0.244	-0.0534122740877789	0.953031105923548	1	27	48739	-0.418172464620198	TRUE	1	0.8172372	0.987072777414372	-0.125624687188361	20	0	NA
AGER	ENSG00000204305	chr6:30543023-30543229	test	868	47898	TRUE	0.296	0.0525783865404201	0.958427609909781	1	41	48725	0.340971477335118	TRUE	1	0.9912171	0.9999969	0.0917248544594517	20	0	NA
AGER	ENSG00000204305	chr6:30544696-30545170	test	843	47923	TRUE	0.424	-0.0390620848775383	0.968037388278638	1	33	48733	-0.49276263011536	TRUE	1	0.185239	0.717313959434211	-0.192480767322846	20	0	NA
AGER	ENSG00000204305	chr6:30555370-30557804	test	883	47883	TRUE	0.144	-0.0616424286777999	0.929183185499421	0.0630041525715974	27	48739	-0.757451029752167	TRUE	0.661220577871741	0.2388303	0.771019286055428	-0.184303496191196	20	0	NA
AGER	ENSG00000204305	chr6:30562461-30563161	test	875	47891	TRUE	0.576	0.0304747355370134	0.979071265301976	0.120629442111026	18	48748	-0.885410149207519	TRUE	0.761950855695259	0.1671016	0.702757591916296	-0.202443405448375	20	0	NA
AGER	ENSG00000204305	chr6:30563246-30563598	test	838	47928	TRUE	0.492	0.0346685073167969	0.974890404624278	0.317767242884574	66	48700	0.409524260621628	TRUE	1	0.1957237	0.735368350550999	0.134859630916871	19	0	NA
AGER	ENSG00000204305	chr6:30570784-30571978	test	891	47875	TRUE	0.7	0.0242427000751615	0.988644564965075	0.8	66	48700	0.400033899725926	TRUE	1	0.7735975	0.982148297191084	0.126231856298089	20	0	NA
AGER	ENSG00000204305	chr6:30590211-30591236	test	976	47790	TRUE	0.636	0.0247830879816631	0.98485028790787	1	21	48745	-0.539908567650487	TRUE	1	0.7699083	0.982148297191084	-0.110078850790669	20	0	NA
AGER	ENSG00000204305	chr6:30597208-30598002	test	989	47777	TRUE	0.992	0.000253639358823499	0.999677533013115	0.639445408477444	82	48684	0.348513362500804	TRUE	1	0.4713107	0.905956625139902	-0.137953519559948	20	0	NA
AGER	ENSG00000204305	chr6:30598724-30599913	test	852	47914	TRUE	0.928	-0.00184803380567677	0.998091760811223	1	22	48744	-0.475077090320291	TRUE	1	0.7095762	0.976165594736966	-0.119984040046555	20	0	NA
AGER	ENSG00000204305	chr6:30614391-30614769	test	944	47822	TRUE	0.192	0.0690175987122368	0.938452711403634	0.375807945513146	40	48726	0.55601126683658	TRUE	1	0.3208482	0.834376059618625	0.174673495083831	20	0	NA
AGER	ENSG00000204305	chr6:30614891-30615577	test	905	47861	TRUE	0.16	0.0714414077706906	0.930268438884545	0.48	54	48712	0.48885495522308	TRUE	1	0.0446053	0.478498424954463	0.216226596075585	20	0	NA
AGER	ENSG00000204305	chr6:30615799-30616364	test	861	47905	TRUE	0.444	-0.0321453543398853	0.970241551572142	0.249499240592984	46	48720	-0.488618226736989	TRUE	0.928725051850563	0.5324206	0.928818117432666	-0.1424472588618	20	0	NA
AGER	ENSG00000204305	chr6:30616759-30618138	test	812	47954	TRUE	0.712	0.030197931237165	0.989164777680907	0.0747083849923352	55	48711	0.578906773257851	TRUE	0.688952525982155	0.2701542	0.798368942857143	-0.168856994871145	20	0	NA
AGER	ENSG00000204305	chr6:30625977-30627634	test	871	47895	TRUE	0.324	-0.0437786920791488	0.961185638297872	1	42	48724	-0.367221466755093	TRUE	1	0.9594952	0.999939467797386	-0.124418711437285	19	0	NA
AGER	ENSG00000204305	chr6:30631690-30632204	test	896	47870	TRUE	0.148	-0.0592986310473957	0.929881535648994	1	39	48727	-0.420558140321157	TRUE	1	0.7453529	0.982148297191084	-0.170691115638813	20	0	NA
AGER	ENSG00000204305	chr6:30633657-30637057	test	873	47893	TRUE	0.736	0.0195030677086603	0.990016520952668	1	66	48700	0.333564519912848	TRUE	1	0.9536374	0.999726108609248	0.0804557370656079	18	0	NA
AGER	ENSG00000204305	chr6:30646087-30646314	test	909	47857	TRUE	0.904	0.00300674005385293	0.997582218428353	0.912	37	48729	-0.376944048200546	TRUE	1	0.2742624	0.801040724215559	-0.1085815815721	19	0	NA
AGER	ENSG00000204305	chr6:30646459-30646765	test	853	47913	TRUE	0.336	-0.0431367926023016	0.962319068812051	1	30	48736	-0.359635872113392	TRUE	1	0.6481672	0.961613832938235	-0.14076060410673	19	0	NA
AGER	ENSG00000204305	chr6:30646848-30648070	test	1043	47723	TRUE	0.3	0.046019359964268	0.958427609909781	0.673279130969151	58	48708	0.374878050382512	TRUE	1	0.8002363	0.984997186587468	0.110913237831513	20	0	NA
AGER	ENSG00000204305	chr6:30652776-30653012	test	884	47882	TRUE	0.72	0.015364547795004	0.989304559096756	0.0701901643575551	75	48691	0.483917803434398	TRUE	0.67903248633001	0.2492712	0.785618710722499	0.129750334451105	18	0	NA
AGER	ENSG00000204305	chr6:30666373-30666625	test	1005	47761	TRUE	1	0.00320134786120496	1	1	52	48714	-0.294472716045987	TRUE	1	0.7299328	0.97821346678823	-0.107838510366997	20	0	NA
AGER	ENSG00000204305	chr6:30670839-30671068	test	980	47786	TRUE	0.056	0.0980395757114323	0.881446848541863	1	57	48709	0.339359687513573	TRUE	1	0.7296622	0.97821346678823	0.138191276275159	20	0	NA
AGER	ENSG00000204305	chr6:30672186-30673296	test	955	47811	TRUE	0.572	0.0291423332977847	0.978685039370079	0.130881894873683	80	48686	0.448933031674711	TRUE	0.781020289175266	0.0874277	0.586399378637363	-0.128788377954438	20	0	NA
AGER	ENSG00000204305	chr6:30678987-30679540	test	911	47855	TRUE	0.76	-0.020920737820286	0.991008845419476	0.64	23	48743	-0.625415715649723	TRUE	1	0.0287045	0.430271739163498	-0.214150068427616	20	0	NA
AGER	ENSG00000204305	chr6:30682129-30682401	test	868	47898	TRUE	0.136	-0.071901110047309	0.923974418840727	0.96	24	48742	-0.556921504921132	TRUE	1	0.9237853	0.998184770759782	-0.161144490787832	20	0	NA
AGER	ENSG00000204305	chr6:30682482-30683008	test	895	47871	TRUE	0.248	0.0490981615563135	0.953182095625636	1	51	48715	0.31228736273867	TRUE	1	0.900719	0.996305041406513	0.11889536197758	20	0	NA
AGER	ENSG00000204305	chr6:30684704-30684912	test	1017	47749	TRUE	0.476	-0.0272611228437736	0.972829633248847	1	23	48743	-0.510058276881931	TRUE	1	0.4458308	0.897722115076362	-0.148225538274419	20	0	NA
AGER	ENSG00000204305	chr6:30685474-30685641	test	957	47809	TRUE	0.576	-0.0203720405404191	0.979071265301976	0.88	94	48672	-0.293387933381657	TRUE	1	0.0907024	0.586399378637363	-0.190208961456363	20	0	NA
AGER	ENSG00000204305	chr6:30686482-30687998	test	1017	47749	TRUE	0.832	-0.0102859863180909	0.995285119943348	1	53	48713	0.359862999178439	TRUE	1	0.4353854	0.893253704187804	-0.133209578208368	20	0	NA
AGER	ENSG00000204305	chr6:30690559-30691273	test	920	47846	TRUE	0.408	0.0346336834558199	0.966386466591166	0.96	59	48707	0.367571589850188	TRUE	1	0.4530652	0.897722115076362	0.136189146414699	20	0	NA
AGER	ENSG00000204305	chr6:30700400-30700858	test	933	47833	TRUE	0.596	0.0303862186889998	0.981238393118952	0.416498698422838	58	48708	0.450792764881124	TRUE	1	0.7272034	0.97821346678823	0.0900762229664014	20	0	NA
AGER	ENSG00000204305	chr6:30707151-30707854	test	888	47878	TRUE	0.448	-0.0324493270701871	0.970993102108229	0.56	69	48697	0.36468719647256	TRUE	1	0.5699964	0.939631899893932	-0.146770522914464	20	0	NA
AGER	ENSG00000204305	chr6:30708107-30708404	test	950	47816	TRUE	0.936	0.00478049136083136	0.998369170943168	0.56	28	48738	-0.573332803089142	TRUE	1	0.1558733	0.687303963330605	-0.148793877385654	20	0	NA
AGER	ENSG00000204305	chr6:30711844-30712032	test	907	47859	TRUE	0.872	0.0034070744452479	0.996881516587678	0.246950913357621	62	48704	0.449741573155136	TRUE	0.925635462362779	0.0884892	0.586399378637363	-0.129900120972243	20	0	NA
AGER	ENSG00000204305	chr6:30716974-30717822	test	930	47836	TRUE	0.42	-0.0319752165285321	0.967253019510684	0.56	44	48722	-0.440093623644942	TRUE	1	0.1726954	0.707157576063124	-0.189853326503376	20	0	NA
AGER	ENSG00000204305	chr6:30719778-30720487	test	881	47885	TRUE	0.856	-0.00735199583398716	0.996881516587678	0.88	76	48690	-0.35432093750197	TRUE	1	0.0598573	0.524335513591654	-0.186887935358186	20	0	NA
AGER	ENSG00000204305	chr6:30720841-30721102	test	972	47794	TRUE	0.4	-0.0394558883641518	0.965409304002885	0.88	148	48618	0.219183027067078	TRUE	1	0.3539903	0.84990691052355	-0.156927644165559	20	0	NA
AGER	ENSG00000204305	chr6:30721303-30721829	test	923	47843	TRUE	0.00309411973269808	0.133918746957315	0.531779873136965	0.0967861122262256	40	48726	0.640524640013258	TRUE	0.719996345702185	0.1409177	0.668259401859939	0.214282181596047	19	0	NA
AGER	ENSG00000204305	chr6:30724917-30725281	test	839	47927	TRUE	0.752	-0.0207659468390711	0.990925457767277	0.0566460477240673	30	48736	-0.673734907413341	TRUE	0.64613322354898	0.2219503	0.75935280412171	-0.129826502181275	19	0	NA
AGER	ENSG00000204305	chr6:30725419-30726603	test	993	47773	TRUE	0.152	0.059481280974079	0.929881535648994	1	57	48709	0.281811378365948	TRUE	1	0.717305	0.97821346678823	0.144739638836383	20	0	NA
AGER	ENSG00000204305	chr6:30728282-30728481	test	955	47811	TRUE	0.0120339483665282	-0.112576774579516	0.806202264591224	0.64	43	48723	-0.444783441753878	TRUE	1	0.4253766	0.887309592615516	-0.189226589882459	20	0	NA
AGER	ENSG00000204305	chr6:30730066-30731526	test	1009	47757	TRUE	0.504	-0.0299339297806478	0.974890404624278	1	33	48733	-0.331377026126343	TRUE	1	0.8838537	0.994873386384289	-0.136552922354496	20	0	NA
AGER	ENSG00000204305	chr6:30742057-30744943	test	957	47809	TRUE	0.14	-0.0699644086118707	0.925501777953378	1	53	48713	-0.263342788305096	TRUE	1	0.6074117	0.953783019986443	-0.137509911646305	20	0	NA
AGER	ENSG00000204305	chr6:30752235-30753014	test	1007	47759	TRUE	0.168	0.0584349447595751	0.932704910063199	1	52	48714	0.300546495209723	TRUE	1	0.7976763	0.984997186587468	0.113999681178658	19	0	NA
AGER	ENSG00000204305	chr6:30757410-30757958	test	773	47993	TRUE	0.128	-0.081027518275445	0.923974418840727	0.193188023723442	51	48715	-0.486069261340117	TRUE	0.85906738880304	0.4353854	0.893253704187804	-0.201003908665328	20	0	NA
AGER	ENSG00000204305	chr6:30758826-30759331	test	905	47861	TRUE	0.328	0.0460228521461046	0.961923491520967	0.88	63	48703	0.385493446281419	TRUE	1	0.4180059	0.881967751130929	0.130378022749481	20	0	NA
AGER	ENSG00000204305	chr6:30763624-30764557	test	965	47801	TRUE	0.436	-0.0318935694709603	0.968925886571922	0.218649636434751	31	48735	-0.625813304166988	TRUE	0.890478314772716	0.1046309	0.618178322868061	-0.187895579033632	20	0	NA
AGER	ENSG00000204305	chr6:30765581-30765804	test	847	47919	TRUE	0.992	0.00106186172906897	0.999677533013115	0.72	42	48724	0.495844166377644	TRUE	1	0.2091492	0.747405690822669	-0.158843836287945	20	0	NA
AGER	ENSG00000204305	chr6:30766589-30766750	test	1012	47754	TRUE	0.524	0.0270842443453225	0.976323851203501	0.303784954764566	49	48717	0.496856078590351	TRUE	0.997938199731303	0.633461	0.959018568802228	-0.104427732486029	20	0	NA
AGER	ENSG00000204305	chr6:30767368-30767935	test	862	47904	TRUE	0.872	0.00900141064548921	0.996881516587678	0.88	52	48714	-0.399789819472559	TRUE	1	0.8916673	0.994873386384289	-0.0753808659223505	20	0	NA
AGER	ENSG00000204305	chr6:30768976-30769922	test	938	47828	TRUE	0.536	0.0249366150177277	0.976323851203501	1	79	48687	0.293849431848155	TRUE	1	0.7263402	0.97821346678823	0.100233082137613	20	0	NA
AGER	ENSG00000204305	chr6:30779094-30779523	test	680	48086	TRUE	0.412	0.0469252220616152	0.96669204880101	1	26	48740	-0.490930619738184	TRUE	1	0.8945458	0.995930752846053	0.1027252494582	15	0	NA
AGER	ENSG00000204305	chr6:30781581-30782706	test	928	47838	TRUE	0.912	-0.00845992186405109	0.997701756933353	1	46	48720	-0.335661274984242	TRUE	1	0.8395598	0.988250718564768	-0.106326245207005	19	0	NA
AGER	ENSG00000204305	chr6:30785901-30786213	test	76	48690	TRUE	0.764	-0.0487926128652205	0.991741882927965	0.912	39	48727	-0.180682524268899	TRUE	1	0.5479692	0.93769376867986	-0.0992623789892176	2	0	NA
AGER	ENSG00000204305	chr6:30790763-30791280	test	842	47924	TRUE	0.108	-0.0806692460365697	0.917040852575489	0.0355036280250476	14	48752	-1.13062332681058	TRUE	0.597099399558778	0.0079249	0.306730983670803	-0.27658183739047	20	0	NA
AGER	ENSG00000204305	chr6:30793355-30794059	test	854	47912	TRUE	0.74	-0.0169687146408366	0.990638476617194	1	31	48735	-0.452165118901017	TRUE	1	0.6123299	0.953783019986443	-0.139512057549102	20	0	NA
AGER	ENSG00000204305	chr6:30795771-30796496	test	872	47894	TRUE	0.412	-0.040915137237155	0.96669204880101	0.095662450060775	11	48755	-1.13641601620631	TRUE	0.716694080203692	0.3211059	0.834764021942462	-0.220489025292628	20	0	NA
AGER	ENSG00000204305	chr6:30799159-30799421	test	758	48008	TRUE	0.288	-0.0520032343192822	0.957667610672231	1	80	48686	0.304640611253921	TRUE	1	0.5078775	0.923715958333333	-0.147700431827516	18	0	NA
AGER	ENSG00000204305	chr6:30802576-30803273	test	1016	47750	TRUE	0.964	-0.00109247549053171	0.999003251680035	1	70	48696	0.2968823636467	TRUE	1	0.8453606	0.988329837221635	-0.0964543642472453	20	0	NA
AGER	ENSG00000204305	chr6:30810746-30811218	test	980	47786	TRUE	0.088	0.0767765578037696	0.903170679343659	0.0262441240997254	54	48712	0.641464673079094	TRUE	0.571122086956522	0.1211018	0.640775933333333	0.20776077455542	20	0	NA
AGER	ENSG00000204305	chr6:30812806-30815582	test	954	47812	TRUE	0.14	-0.0583943935557261	0.925501777953378	0.48	33	48733	0.625207067487846	TRUE	1	0.0874277	0.586399378637363	-0.178847216039635	20	0	NA
AGER	ENSG00000204305	chr6:30818556-30818778	test	849	47917	TRUE	0.416	-0.0385383821424381	0.967253019510684	1	66	48700	0.314845856101778	TRUE	1	0.9758218	0.9999969	-0.123612975696872	18	0	NA
AGER	ENSG00000204305	chr6:30819960-30820556	test	1060	47706	TRUE	0.056	-0.0851602948725501	0.881446848541863	1	49	48717	0.324410670542747	TRUE	1	0.9547932	0.999726108609248	-0.117339599683249	20	0	NA
AGER	ENSG00000204305	chr6:30821832-30824781	test	989	47777	TRUE	0.28	0.0405898316816393	0.955368850369615	1	88	48678	0.280333454475752	TRUE	1	0.4664855	0.905956625139902	0.124233616383941	20	0	NA
AGER	ENSG00000204305	chr6:30821835-30822246	test	920	47846	TRUE	0.224	0.0599594560690289	0.948478299379982	0.116712311614631	68	48698	0.53359545229099	TRUE	0.759206142840287	0.0447339	0.478498424954463	0.174328978480585	20	0	NA
AGER	ENSG00000204305	chr6:30827960-30829342	test	1009	47757	TRUE	0.864	0.0115455473049435	0.996881516587678	0.126936623167761	29	48737	-0.679704909537431	TRUE	0.774871064312997	0.3872018	0.871885284697481	-0.142044125336163	20	0	NA
AGER	ENSG00000204305	chr6:30829685-30830050	test	955	47811	TRUE	0.864	0.00767707132517836	0.996881516587678	1	66	48700	0.302203960798188	TRUE	1	0.1530341	0.683802628177385	-0.154005901671906	20	0	NA
AGER	ENSG00000204305	chr6:30834361-30835150	test	935	47831	TRUE	0.584	0.0282999080950037	0.980541581997441	0.72	57	48709	0.405623756956728	TRUE	1	0.3743255	0.863830505583994	-0.136105693318977	20	0	NA
AGER	ENSG00000204305	chr6:30837850-30838025	test	633	48133	TRUE	0.264	0.0602953501531696	0.954498838528443	0.84	37	48729	0.482376575599283	TRUE	1	0.1896728	0.725610683332246	-0.176993479736442	14	0	NA
AGER	ENSG00000204305	chr6:30838353-30838890	test	844	47922	TRUE	0.58	0.0260843070276557	0.979501892505678	1	55	48711	0.365807201284437	TRUE	1	0.9771265	0.9999969	0.087434316981383	20	0	NA
AGER	ENSG00000204305	chr6:30839707-30840061	test	932	47834	TRUE	0.536	0.0291576199804782	0.976323851203501	0.912	28	48738	-0.485979121495151	TRUE	1	0.7315594	0.97821346678823	-0.108179474574298	19	0	NA
AGER	ENSG00000204305	chr6:30840712-30841135	test	832	47934	TRUE	0.316	-0.053540201806292	0.960180332334514	0.2590016548107	36	48730	-0.56501797286825	TRUE	0.938754821130005	0.5881591	0.945655571083483	-0.165842822360952	19	0	NA
AGER	ENSG00000204305	chr6:30842041-30842500	test	846	47920	TRUE	0.528	-0.0258108940382655	0.976323851203501	1	32	48734	-0.471150410665385	TRUE	1	0.522567	0.925782835107758	-0.204127504539766	20	0	NA
AGER	ENSG00000204305	chr6:30843326-30843522	test	1098	47668	TRUE	0.196	0.0605980339263805	0.938452711403634	0.449754464816269	19	48747	-0.72414207563545	TRUE	1	0.3584182	0.84990691052355	-0.152960317949013	20	0	NA
AGER	ENSG00000204305	chr6:30844084-30844576	test	940	47826	TRUE	0.924	0.00706812055413941	0.997701756933353	0.0895454476149356	60	48706	0.545549991500434	TRUE	0.711967913279133	0.0555539	0.510040683594599	-0.210904378762073	20	0	NA
AGER	ENSG00000204305	chr6:30844980-30845510	test	810	47956	TRUE	0.368	-0.0429911437037833	0.963947808579836	1	20	48746	-0.376757135404621	TRUE	1	0.795268	0.984997186587468	-0.134734919985455	19	0	NA
AGER	ENSG00000204305	chr6:30847422-30848551	test	937	47829	TRUE	0.548	0.0236675116958556	0.976698250379484	1	52	48714	0.380843788343087	TRUE	1	0.5913798	0.945655571083483	-0.116313480743188	20	0	NA
AGER	ENSG00000204305	chr6:30855845-30856055	test	1022	47744	TRUE	0.104	0.0729670512784129	0.915722668069991	0.0111067830657658	60	48706	0.67907383333147	TRUE	0.480461155815655	0.0005573	0.130082849206349	0.201725445377345	20	0	NA
AGER	ENSG00000204305	chr6:30872366-30873391	test	963	47803	TRUE	0.744	0.0124182041549599	0.990925457767277	1	60	48706	0.316835911634319	TRUE	1	0.8243786	0.987616350299852	0.101611582120813	20	0	NA
AGER	ENSG00000204305	chr6:30875359-30875732	test	953	47813	TRUE	0.272	0.0554303340126632	0.955146859751299	0.48	77	48689	0.385390602274018	TRUE	1	0.0556257	0.510040683594599	0.173060840583312	20	0	NA
AGER	ENSG00000204305	chr6:30876743-30877052	test	467	48299	TRUE	0.492	0.0375253803927187	0.974890404624278	0.24	71	48695	0.436957629022858	TRUE	0.911513548439502	0.088973	0.586399378637363	-0.232739472555102	10	0	NA
AGER	ENSG00000204305	chr6:30877493-30878082	test	906	47860	TRUE	0.916	-0.00102086255623712	0.997701756933353	0.399129821956933	70	48696	0.430750544881767	TRUE	1	0.7148594	0.97821346678823	-0.127871461930643	20	0	NA
AGER	ENSG00000204305	chr6:30880617-30881325	test	890	47876	TRUE	0.196	0.0632788829962005	0.938452711403634	1	71	48695	0.27173997649904	TRUE	1	0.6504062	0.961613832938235	0.120093024166463	18	0	NA
AGER	ENSG00000204305	chr6:30882549-30883059	test	966	47800	TRUE	0.312	0.0457676552171988	0.960180332334514	1	15	48751	0.688247355782628	TRUE	1	0.9619456	0.999939467797386	0.136330397156452	20	0	NA
AGER	ENSG00000204305	chr6:30883795-30886796	test	968	47798	TRUE	0.636	0.0249943127046701	0.98485028790787	1	19	48747	-0.54872991291841	TRUE	1	0.8138331	0.985926222525499	-0.14115205595153	20	0	NA
AGER	ENSG00000204305	chr6:30907744-30908674	test	856	47910	TRUE	0.236	-0.0525287059151851	0.95183632638303	1	31	48735	-0.457522920748901	TRUE	1	0.8783958	0.994418658370656	-0.118929565847415	20	0	NA
AGER	ENSG00000204305	chr6:30913634-30915262	test	798	47968	TRUE	0.164	-0.0692817322667687	0.931355791260076	0.456	46	48720	-0.464719737831425	TRUE	1	0.7554265	0.982148297191084	-0.12552131777713	19	0	NA
AGER	ENSG00000204305	chr6:30915349-30915863	test	1004	47762	TRUE	0.492	-0.0306522544020011	0.974890404624278	1	53	48713	-0.370012919006435	TRUE	1	0.7524245	0.982148297191084	-0.110901408358587	20	0	NA
AGER	ENSG00000204305	chr6:30922506-30923027	test	984	47782	TRUE	0.376	-0.0395784469599407	0.964475710114149	1	69	48697	-0.360998448825793	TRUE	1	0.4510617	0.897722115076362	-0.140642227169936	20	0	NA
AGER	ENSG00000204305	chr6:30932797-30933004	test	966	47800	TRUE	0.704	-0.0170845154846697	0.988681551116334	1	36	48730	0.499763488173166	TRUE	1	0.683829	0.970000642207201	-0.125922982100685	20	0	NA
AGER	ENSG00000204305	chr6:30935143-30935338	test	953	47813	TRUE	0.496	-0.0335096278100075	0.974890404624278	0.147932748045254	40	48726	-0.544302297585176	TRUE	0.799614519992629	0.4264152	0.888906905492162	-0.110179018565336	20	0	NA
AGER	ENSG00000204305	chr6:30940241-30940981	test	936	47830	TRUE	0.944	-0.00763323995492593	0.998736748921102	0.409444354661068	72	48694	0.422497245645793	TRUE	1	0.3332293	0.843029114768004	-0.154438796574679	20	0	NA
AGER	ENSG00000204305	chr6:30942337-30943208	test	925	47841	TRUE	0.356	-0.0379808974077909	0.963173060597485	0.469726215285901	34	48732	-0.546659368052081	TRUE	1	0.5914661	0.945655571083483	-0.17805096159337	20	0	NA
AGER	ENSG00000204305	chr6:30955076-30956481	test	1014	47752	TRUE	0.524	0.0305767941766097	0.976323851203501	1	77	48689	0.191343628724922	TRUE	1	0.9643416	0.999939467797386	0.0751466728901376	20	0	NA
AGER	ENSG00000204305	chr6:30961427-30961676	test	877	47889	TRUE	0.956	-0.00280203091212439	0.999003251680035	0.76	69	48697	0.379850884727192	TRUE	1	0.7850827	0.984221067104366	-0.118063448110121	19	0	NA
AGER	ENSG00000204305	chr6:30964039-30964778	test	861	47905	TRUE	0.824	0.0149537142520217	0.995285119943348	1	40	48726	0.319928661815163	TRUE	1	0.9777907	0.9999969	0.0634213610564332	19	0	NA
AGER	ENSG00000204305	chr6:30966261-30966461	test	671	48095	TRUE	0.572	-0.0292246454429419	0.978685039370079	0.896	37	48729	-0.395852246765168	TRUE	1	0.5726963	0.939631899893932	-0.161359237668603	14	0	NA
AGER	ENSG00000204305	chr6:30972056-30972234	test	1033	47733	TRUE	0.412	-0.0351507176178845	0.96669204880101	0.106695419989797	48	48718	0.617639207563761	TRUE	0.743785789782736	0.3456543	0.84990691052355	-0.145062208758187	20	0	NA
AGER	ENSG00000204305	chr6:30974157-30976681	test	769	47997	TRUE	0.916	0.0108336057250566	0.997701756933353	1	31	48735	-0.411422061983326	TRUE	1	0.4699166	0.905956625139902	-0.124897438630747	19	0	NA
AGER	ENSG00000204305	chr6:30974571-30974809	test	850	47916	TRUE	0.168	-0.0618672898057349	0.932704910063199	1	46	48720	-0.292180148866068	TRUE	1	0.6102681	0.953783019986443	-0.163373823875139	20	0	NA
AGER	ENSG00000204305	chr6:30981874-30982979	test	991	47775	TRUE	0.852	0.00760674270450235	0.996762703864912	0.122656259226814	59	48707	0.535996857959541	TRUE	0.768558245268366	0.0681672	0.54293055904104	-0.17335282887547	20	0	NA
AGER	ENSG00000204305	chr6:30988472-30988856	test	1037	47729	TRUE	0.472	-0.0318272669417978	0.972829633248847	0.56	43	48723	-0.457484838601421	TRUE	1	0.8086788	0.984997186587468	-0.148628909959409	20	0	NA
AGER	ENSG00000204305	chr6:31001216-31001927	test	739	48027	TRUE	0.0140574502406674	-0.120544396948592	0.833812763902264	1	29	48737	-0.475335677630004	TRUE	1	0.8257675	0.987616350299852	-0.17780440450055	20	0	NA
AGER	ENSG00000204305	chr6:31008274-31008455	test	938	47828	TRUE	0.836	-0.0134087972397934	0.995285119943348	0.0412876822814979	52	48714	0.624759408215945	TRUE	0.617493563976435	0.1735148	0.708484535691408	-0.175466408911549	20	0	NA
AGER	ENSG00000204305	chr6:31009816-31010085	test	865	47901	TRUE	0.664	0.0225541492534918	0.986602313345026	0.482432656738664	39	48727	0.525891986852736	TRUE	1	0.2989024	0.813552206299866	-0.137663270304952	20	0	NA
AGER	ENSG00000204305	chr6:31016738-31017365	test	1070	47696	TRUE	0.184	-0.0569538504901059	0.936825256751617	0.148794768545827	27	48739	-0.703570986070361	TRUE	0.802258759889315	0.4279444	0.889406021349867	-0.16982760808477	20	0	NA
AGER	ENSG00000204305	chr6:31021855-31022378	test	353	48413	TRUE	0.272	0.0783784206659353	0.955146859751299	0.768	46	48720	0.350019085186404	TRUE	1	0.4949878	0.917501738246634	0.157219717608105	8	0	NA
AGER	ENSG00000204305	chr6:31025525-31025931	test	945	47821	TRUE	0.604	0.0254304360151503	0.982068606967591	1	62	48704	0.268953158764131	TRUE	1	0.9960421	0.9999969	0.0697780524690475	20	0	NA
AGER	ENSG00000204305	chr6:31040333-31040522	test	372	48394	TRUE	0.56	0.0397816438522218	0.977622662180139	1	41	48725	0.236287696129171	TRUE	1	0.7792734	0.984221067104366	0.0836683506424008	7	0	NA
AGER	ENSG00000204305	chr6:31042790-31043131	test	851	47915	TRUE	0.932	-0.00878051678789094	0.998175132021124	1	51	48715	0.380412620737278	TRUE	1	0.9644395	0.999939467797386	-0.0964962116107178	19	0	NA
AGER	ENSG00000204305	chr6:31044219-31044616	test	895	47871	TRUE	0.984	0.000119088795098587	0.999677533013115	0.8	53	48713	0.421096738476128	TRUE	1	0.8907482	0.994873386384289	-0.093950577276034	20	0	NA
AGER	ENSG00000204305	chr6:31053801-31054266	test	874	47892	TRUE	0.224	-0.0528019290441355	0.948478299379982	0.390504376723675	42	48724	-0.505796334277845	TRUE	1	0.5740468	0.939631899893932	-0.149868262578587	20	0	NA
AGER	ENSG00000204305	chr6:31057464-31057857	test	1020	47746	TRUE	0.128	-0.0652637657399762	0.923974418840727	0.72	56	48710	-0.387490669179934	TRUE	1	0.376958	0.863830505583994	-0.201770208285155	20	0	NA
AGER	ENSG00000204305	chr6:31058176-31058760	test	900	47866	TRUE	0.788	-0.00830908579014711	0.994240177965463	0.0144350293124765	34	48732	-0.780747855896896	TRUE	0.515443531497023	0.0302852	0.440048747832168	-0.182268997178454	20	0	NA
AGER	ENSG00000204305	chr6:31068850-31069378	test	1088	47678	TRUE	0.648	0.0170405109193714	0.984975937880908	0.384580127111285	116	48650	0.319381639695074	TRUE	1	0.1170178	0.634562403144073	-0.110932505808641	20	0	NA
AGER	ENSG00000204305	chr6:31070632-31071235	test	967	47799	TRUE	0.244	0.051128882318265	0.953031105923548	0.19219954780189	35	48731	-0.568773792300393	TRUE	0.856586554354646	0.0165125	0.378696138052405	0.220928702538399	20	0	NA
AGER	ENSG00000204305	chr6:31072588-31072809	test	1017	47749	TRUE	0.684	-0.0148720983830142	0.987767137771065	0.64	32	48734	-0.494181421456068	TRUE	1	0.7932505	0.984997186587468	-0.135509964914954	20	0	NA
AGER	ENSG00000204305	chr6:31079616-31080107	test	911	47855	TRUE	0.48	-0.0316820469814423	0.97295731835521	0.456	55	48711	0.441796981808234	TRUE	1	0.7554265	0.982148297191084	-0.101059830813414	19	0	NA
AGER	ENSG00000204305	chr6:31083575-31084324	test	909	47857	TRUE	0.296	-0.0474248335144987	0.958427609909781	0.261522162639541	49	48717	0.53121158625278	TRUE	0.94175363464931	0.5884516	0.945655571083483	-0.149421728295648	20	0	NA
AGER	ENSG00000204305	chr6:31086852-31087115	test	953	47813	TRUE	0.248	-0.0552895848055885	0.953182095625636	0.8	37	48729	-0.488182857099472	TRUE	1	0.160688	0.691651915443335	-0.172426647995785	20	0	NA
AGER	ENSG00000204305	chr6:31087560-31087877	test	845	47921	TRUE	0.492	-0.0335299332759713	0.974890404624278	0.48	40	48726	0.549256039473595	TRUE	1	0.2338484	0.769414032349641	-0.206123625522183	20	0	NA
AGER	ENSG00000204305	chr6:31092821-31093433	test	980	47786	TRUE	0.364	-0.0421564212255241	0.963947808579836	0.72	84	48682	0.323085294280764	TRUE	1	0.6535842	0.961613832938235	-0.13286921931028	20	0	NA
AGER	ENSG00000204305	chr6:31102152-31102888	test	955	47811	TRUE	0.604	0.0214655277020501	0.982068606967591	1	42	48724	-0.345713642553638	TRUE	1	0.5051704	0.920921493310122	0.135161751853203	20	0	NA
AGER	ENSG00000204305	chr6:31111005-31111190	test	1017	47749	TRUE	0.36	0.0376641250030145	0.963209402734469	0.0523062097281633	81	48685	0.492760244193501	TRUE	0.642841784430892	0.2079762	0.747405690822669	0.0929550719686868	20	0	NA
AGER	ENSG00000204305	chr6:31114273-31115546	test	994	47772	TRUE	0.828	-0.00284260269776704	0.995285119943348	0.426236434529299	65	48701	0.401983325061882	TRUE	1	0.5740468	0.939631899893932	-0.151440927724638	20	0	NA
AGER	ENSG00000204305	chr6:31115782-31118256	test	901	47865	TRUE	0.476	-0.0311494560382672	0.972829633248847	0.1384845191738	23	48743	-0.751275915842174	TRUE	0.790679555852992	0.0778956	0.56451111798278	-0.197895111956112	19	0	NA
AGER	ENSG00000204305	chr6:31121455-31121665	test	769	47997	TRUE	0.5	-0.0290329444602966	0.974890404624278	1	35	48731	-0.385857141248408	TRUE	1	0.173146	0.707421983696788	-0.172846933173933	19	0	NA
AGER	ENSG00000204305	chr6:31122864-31123588	test	896	47870	TRUE	0.06	-0.0899376701952748	0.888018575851393	0.195690929725388	30	48736	-0.653666830250434	TRUE	0.86296649331607	0.1809208	0.717313959434211	-0.22238568818046	20	0	NA
AGER	ENSG00000204305	chr6:31125080-31125417	test	901	47865	TRUE	0.528	-0.0331843791929467	0.976323851203501	1	45	48721	-0.382756515166625	TRUE	1	0.8395598	0.988250718564768	-0.122758584955119	19	0	NA
AGER	ENSG00000204305	chr6:31126809-31127048	test	1015	47751	TRUE	0.428	0.034702079758524	0.96818616913405	0.96	56	48710	0.365316847795298	TRUE	1	0.7739201	0.982148297191084	0.0927548718415253	20	0	NA
AGER	ENSG00000204305	chr6:31127937-31128440	test	998	47768	TRUE	0.412	0.0372052726454704	0.96669204880101	1	69	48697	0.263544688021051	TRUE	1	0.0918781	0.5878858903865	0.134542176128391	20	0	NA
AGER	ENSG00000204305	chr6:31131382-31133381	test	869	47897	TRUE	0.92	0.00608089170149917	0.997701756933353	0.398634931094825	39	48727	-0.51721364572294	TRUE	1	0.714504	0.97821346678823	-0.0999225545453172	20	0	NA
AGER	ENSG00000204305	chr6:31133357-31133579	test	947	47819	TRUE	0.764	-0.012828583000501	0.991741882927965	0.187919291334411	54	48712	0.520088672141365	TRUE	0.855940462198151	0.4917132	0.915314194021447	-0.134497697686032	20	0	NA
AGER	ENSG00000204305	chr6:31137292-31138485	test	959	47807	TRUE	0.88	-0.00991288126460876	0.996881516587678	1	74	48692	0.302722284879055	TRUE	1	0.398919	0.878959241683187	-0.146368287846918	20	0	NA
AGER	ENSG00000204305	chr6:31139684-31140160	test	913	47853	TRUE	0.82	0.0032673472022422	0.995285119943348	1	42	48724	0.415414956780694	TRUE	1	0.554346	0.93769376867986	-0.125826746951788	20	0	NA
AGER	ENSG00000204305	chr6:31142479-31142749	test	1050	47716	TRUE	0.376	0.0400410400055646	0.964475710114149	0.64	54	48712	0.408408364377292	TRUE	1	0.2116201	0.748411718907512	0.164812685962077	20	0	NA
AGER	ENSG00000204305	chr6:31144857-31146857	test	862	47904	TRUE	0.26	-0.0602380256400945	0.953689575797435	1	66	48700	0.283373086196099	TRUE	1	0.5754803	0.940377177044612	-0.178569528162612	20	0	NA
AGER	ENSG00000204305	chr6:31152858-31153057	test	900	47866	TRUE	0.48	-0.0272736986027997	0.97295731835521	0.72	26	48740	0.568775824518786	TRUE	1	0.2659822	0.798001032047478	-0.139584445604403	20	0	NA
AGER	ENSG00000204305	chr6:31157682-31159681	test	1004	47762	TRUE	0.148	0.0744290651882529	0.929881535648994	1	49	48717	0.377222971462753	TRUE	1	0.8261224	0.987616350299852	0.127481033552942	20	0	NA
AGER	ENSG00000204305	chr6:31157866-31159144	test	827	47939	TRUE	0.856	0.00945058875747407	0.996881516587678	0.72	52	48714	0.431153993312376	TRUE	1	0.3372388	0.843029114768004	-0.153617193065266	20	0	NA
AGER	ENSG00000204305	chr6:31159254-31159656	test	1061	47705	TRUE	0.38	0.037842023680509	0.964475710114149	1	96	48670	0.241600699100058	TRUE	1	0.7856546	0.984221067104366	0.106427449011089	20	0	NA
AGER	ENSG00000204305	chr6:31164051-31164328	test	902	47864	TRUE	0.744	0.00938276206671418	0.990925457767277	0.118935511750899	48	48718	0.549952045296111	TRUE	0.759857466796242	0.3712953	0.863830505583994	-0.117470302829593	20	0	NA
AGER	ENSG00000204305	chr6:31169199-31170261	test	847	47919	TRUE	0.4	-0.0399250211951427	0.965409304002885	0.8	55	48711	0.382991744879188	TRUE	1	0.4876809	0.91328604945443	-0.144600208940726	20	0	NA
AGER	ENSG00000204305	chr6:31170419-31170828	test	956	47810	TRUE	0.00608793582862021	-0.119240156779211	0.642543185064527	0.0302815182289942	101	48665	-0.447207139186001	TRUE	0.584047307812014	0.1359297	0.660571133719129	-0.177611518817286	20	0	NA
AGER	ENSG00000204305	chr6:31170587-31170657	test	549	48217	TRUE	0.476	0.0400193715798092	0.972829633248847	1	33	48733	-0.353841011698007	TRUE	1	0.3036095	0.81617717512137	0.12362427498459	10	0	NA
AGER	ENSG00000204305	chr6:31171729-31173747	test	1035	47731	TRUE	0.068	0.0846435857293732	0.893518264416837	0.332482495412177	69	48697	0.421572197120632	TRUE	1	0.6535842	0.961613832938235	0.15639027942098	20	0	NA
AGER	ENSG00000204305	chr6:31176046-31176308	test	937	47829	TRUE	0.176	0.051451587253593	0.93322389478688	1	55	48711	0.342886316474202	TRUE	1	0.6557251	0.961613832938235	0.122161504871629	20	0	NA
AGER	ENSG00000204305	chr6:31178771-31179009	test	942	47824	TRUE	0.88	-0.00701114275475678	0.996881516587678	0.56	37	48729	-0.519957393812885	TRUE	1	0.8086788	0.984997186587468	-0.0968035729920317	20	0	NA
AGER	ENSG00000204305	chr6:31180225-31181002	test	1078	47688	TRUE	0.12	0.0710154512687984	0.920468944099379	0.64	47	48719	0.519317566077014	TRUE	1	0.3497824	0.84990691052355	0.178001098625186	20	0	NA
AGER	ENSG00000204305	chr6:31180432-31187807	test	1052	47714	TRUE	0.976	0.00332737477999423	0.999659519764933	1	83	48683	0.166434356753056	TRUE	1	0.869636	0.99212470938874	-0.0745516696306571	20	0	NA
AGER	ENSG00000204305	chr6:31192567-31192812	test	888	47878	TRUE	0.232	-0.0534793269377478	0.95183632638303	1	47	48719	-0.345812562799003	TRUE	1	0.8333116	0.988250718564768	-0.147665719635996	20	0	NA
AGER	ENSG00000204305	chr6:31196931-31198563	test	904	47862	TRUE	0.736	0.0199923589119533	0.990016520952668	1	41	48725	-0.419467256272339	TRUE	1	0.3743255	0.863830505583994	0.126028878662176	20	0	NA
AGER	ENSG00000204305	chr6:31200382-31203181	test	869	47897	TRUE	0.904	0.00885682239612917	0.997582218428353	0.48	31	48735	-0.648659089487977	TRUE	1	0.6059374	0.953783019986443	-0.130864856331777	20	0	NA
AGER	ENSG00000204305	chr6:31202775-31203156	test	905	47861	TRUE	0.472	-0.0326351332261647	0.972829633248847	0.56	30	48736	-0.509027514206708	TRUE	1	0.416005	0.881967751130929	-0.146761827388357	20	0	NA
AGER	ENSG00000204305	chr6:31203315-31204537	test	810	47956	TRUE	0.176	-0.0677109526078388	0.93322389478688	1	53	48713	0.274526198564296	TRUE	1	0.499942	0.920921493310122	-0.170617417890568	20	0	NA
AGER	ENSG00000204305	chr6:31204790-31205139	test	884	47882	TRUE	0.136	-0.0637827991110766	0.923974418840727	0.48	33	48733	-0.56901648564143	TRUE	1	0.4272962	0.889011554899595	-0.194632688976704	20	0	NA
AGER	ENSG00000204305	chr6:31210029-31210432	test	904	47862	TRUE	0.672	0.0193176560583419	0.986855312239435	0.88	46	48720	0.403884524246698	TRUE	1	0.8040114	0.984997186587468	0.103199307619754	20	0	NA
AGER	ENSG00000204305	chr6:31214378-31214740	test	932	47834	TRUE	0.32	0.048717956549567	0.961185638297872	0.96	56	48710	0.406597684481395	TRUE	1	0.6793657	0.970000642207201	0.129253731914687	20	0	NA
AGER	ENSG00000204305	chr6:31216413-31216739	test	911	47855	TRUE	0.048	-0.0833784536988191	0.878839393939394	1	53	48713	-0.284117820024746	TRUE	1	0.8853409	0.994873386384289	-0.119106081056086	19	0	NA
AGER	ENSG00000204305	chr6:31225249-31225486	test	1067	47699	TRUE	0.00195878616853643	0.133645271831792	0.428417261116463	0.48	63	48703	0.443116694756519	TRUE	1	0.2544472	0.78849728759101	0.197294856624682	20	0	NA
AGER	ENSG00000204305	chr6:31227161-31227587	test	812	47954	TRUE	0.708	-0.0270267295948843	0.989068965517241	0.64	42	48724	-0.523928489338451	TRUE	1	0.2989024	0.813552206299866	-0.193826391728216	20	0	NA
AGER	ENSG00000204305	chr6:31246063-31246842	test	877	47889	TRUE	0.176	-0.0607211117192969	0.93322389478688	0.72	48	48718	-0.457033142938577	TRUE	1	0.4758651	0.906141622242426	-0.161599577889772	20	0	NA
AGER	ENSG00000204305	chr6:31268128-31268420	test	881	47885	TRUE	0.708	-0.0190459809670092	0.989068965517241	1	55	48711	0.331556721777038	TRUE	1	0.4563249	0.902005756760036	-0.121035555287883	19	0	NA
AGER	ENSG00000204305	chr6:31270985-31272710	test	1158	47608	TRUE	0.552	0.0268040726013306	0.977062336357145	1	54	48712	0.277239530962586	TRUE	1	0.9930082	0.9999969	0.0557688221645454	20	0	NA
AGER	ENSG00000204305	chr6:31283611-31283788	test	721	48045	TRUE	0.94	0.0057653997683067	0.998387316902861	0.6	21	48745	-0.615889049284382	TRUE	1	0.2503653	0.785618710722499	-0.165274562328813	15	0	NA
AGER	ENSG00000204305	chr6:31307531-31309242	test	927	47839	TRUE	0.592	-0.0283337135267092	0.980688200787109	0.435545056272134	42	48724	-0.490463555751143	TRUE	1	0.7401178	0.982148297191084	-0.120687162613845	20	0	NA
AGER	ENSG00000204305	chr6:31321905-31322115	test	909	47857	TRUE	0.86	-0.0058143045269694	0.996881516587678	1	47	48719	-0.296320679435174	TRUE	1	0.5855122	0.945655571083483	0.109856663487241	17	0	NA
AGER	ENSG00000204305	chr6:31355791-31357656	test	964	47802	TRUE	0.148	-0.0655666979681486	0.929881535648994	1	55	48711	-0.297983588160689	TRUE	1	0.7873485	0.984221067104366	-0.146567122475922	20	0	NA
AGER	ENSG00000204305	chr6:31366709-31367557	test	929	47837	TRUE	0.444	0.0279507903787026	0.970241551572142	0.8	54	48712	0.36724212935859	TRUE	1	0.7569875	0.982148297191084	-0.106423553112338	20	0	NA
AGER	ENSG00000204305	chr6:31374058-31374433	test	169	48597	TRUE	0.86	-0.0219895036086268	0.996881516587678	1	45	48721	-0.132720750976703	TRUE	1	0.8693792	0.99212470938874	-0.0489595432211729	4	0	NA
AGER	ENSG00000204305	chr6:31386778-31387564	test	898	47868	TRUE	0.984	-0.00427744019496723	0.999677533013115	1	49	48717	0.208271401027939	TRUE	1	0.9984688	0.9999969	-0.0482758813111655	20	0	NA
AGER	ENSG00000204305	chr6:31389100-31389716	test	960	47806	TRUE	0.344	0.0483105113127538	0.963173060597485	0.309597375839075	77	48689	0.424991852802096	TRUE	1	0.6391711	0.959018568802228	-0.121752100692969	20	0	NA
AGER	ENSG00000204305	chr6:31395558-31396207	test	993	47773	TRUE	0.156	0.068394777902236	0.930268438884545	0.0761417383198311	74	48692	0.469700594932204	TRUE	0.692103611652708	0.1880898	0.720488735488928	0.177143510151178	20	0	NA
AGER	ENSG00000204305	chr6:31396975-31397224	test	957	47809	TRUE	0.592	0.0261814562286382	0.980688200787109	1	51	48715	0.36413466384926	TRUE	1	0.651678	0.961613832938235	0.118942772413331	20	0	NA
AGER	ENSG00000204305	chr6:31399621-31400348	test	925	47841	TRUE	0.252	-0.0482711849567083	0.953182095625636	0.101130499389939	89	48677	-0.402031688582539	TRUE	0.735793392707792	0.2161382	0.753365191478995	-0.157115956704993	20	0	NA
AGER	ENSG00000204305	chr6:31400530-31400962	test	884	47882	TRUE	0.704	0.0248090545988977	0.988681551116334	1	58	48708	0.341104393100242	TRUE	1	0.5051704	0.920921493310122	0.122896050891242	20	0	NA
AGER	ENSG00000204305	chr6:31402804-31402980	test	901	47865	TRUE	0.612	-0.0243252575544459	0.983275494526599	0.8	50	48716	-0.446448073716062	TRUE	1	0.4752486	0.906141622242426	-0.148608575399419	20	0	NA
AGER	ENSG00000204305	chr6:31403053-31404177	test	925	47841	TRUE	0.584	-0.0282227782714206	0.980541581997441	1	44	48722	-0.409986436293171	TRUE	1	0.8628374	0.99212470938874	-0.106152152153972	20	0	NA
AGER	ENSG00000204305	chr6:31414179-31414776	test	1003	47763	TRUE	0.316	0.0466754684616286	0.960180332334514	1	53	48713	0.321867345301188	TRUE	1	0.9365031	0.999726108609248	0.0984434918014566	20	0	NA
AGER	ENSG00000204305	chr6:31416045-31417027	test	834	47932	TRUE	0.836	-0.00914454570787271	0.995285119943348	0.178598985084759	75	48691	0.423641532676257	TRUE	0.839475107364403	0.0909968	0.586399378637363	-0.20558354342511	19	0	NA
AGER	ENSG00000204305	chr6:31441114-31441278	test	1002	47764	TRUE	0.164	-0.0644209060162932	0.931355791260076	1	50	48716	-0.309047805512869	TRUE	1	0.6606228	0.963157329960742	-0.129419757199109	20	0	NA
AGER	ENSG00000204305	chr6:31441481-31443034	test	936	47830	TRUE	0.228	-0.0563275644383121	0.949969246093507	0.48	26	48740	-0.555104267705623	TRUE	1	0.499942	0.920921493310122	-0.1733875304185	20	0	NA
AGER	ENSG00000204305	chr6:31462653-31463642	test	1068	47698	TRUE	0.64	0.0178242948612102	0.98485028790787	0.108996723739305	150	48616	0.32216258689692	TRUE	0.745590191849245	0.1186159	0.638153542	-0.124464581097328	20	0	NA
AGER	ENSG00000204305	chr6:31467054-31467436	test	895	47871	TRUE	0.172	-0.0536878346499527	0.932704910063199	1	50	48716	-0.369410834008334	TRUE	1	0.7316461	0.97821346678823	-0.136183158750223	20	0	NA
AGER	ENSG00000204305	chr6:31474771-31475258	test	997	47769	TRUE	0.568	-0.0204879271735376	0.978671472337358	1	49	48717	-0.188710789118599	TRUE	1	0.999778	0.9999969	-0.0616568061301411	20	0	NA
AGER	ENSG00000204305	chr6:31475434-31475678	test	916	47850	TRUE	0.732	-0.0197703569381922	0.989948351115422	0.72	36	48730	-0.516206277064775	TRUE	1	0.8688678	0.99212470938874	-0.0920338014869029	20	0	NA
AGER	ENSG00000204305	chr6:31486082-31486696	test	492	48274	TRUE	0.108	0.111732301683282	0.917040852575489	0.16139823672603	36	48730	0.598304822948169	TRUE	0.818393030530726	0.0211138	0.405908775911458	0.27143320355656	11	0	NA
AGER	ENSG00000204305	chr6:31491962-31492232	test	588	48178	TRUE	0.3	0.0535315107894903	0.958427609909781	0.345690045584982	48	48718	0.497517473572214	TRUE	1	0.5014509	0.920921493310122	0.160021548927349	13	0	NA
AGER	ENSG00000204305	chr6:31493799-31494553	test	953	47813	TRUE	0.148	-0.0646137135410481	0.929881535648994	0.64	42	48724	-0.51993367897051	TRUE	1	0.4165335	0.881967751130929	-0.17475597306068	20	0	NA
AGER	ENSG00000204305	chr6:31494826-31495422	test	1010	47756	TRUE	0.368	0.0429972664047735	0.963947808579836	1	50	48716	0.369412844699185	TRUE	1	0.7735975	0.982148297191084	0.116610193087646	20	0	NA
AGER	ENSG00000204305	chr6:31497604-31498618	test	918	47848	TRUE	0.324	-0.0483187179466991	0.961185638297872	0.242312258347619	40	48726	0.588396059245861	TRUE	0.916339424390345	0.1103232	0.623693540383688	-0.212823388169812	20	0	NA
AGER	ENSG00000204305	chr6:31497782-31499781	test	1172	47594	TRUE	0.248	0.0470591258726385	0.953182095625636	1	80	48686	0.289442627715672	TRUE	1	0.8484036	0.988955933660358	0.108658564065602	20	0	NA
AGER	ENSG00000204305	chr6:31498750-31499105	test	1146	47620	TRUE	0.2	0.0562422423487443	0.940231939949039	0.0488886277298801	64	48702	0.566518692790751	TRUE	0.637015878940985	0.1975901	0.738007894514286	0.123552788267459	20	0	NA
AGER	ENSG00000204305	chr6:31508898-31509553	test	986	47780	TRUE	0.88	-0.00494261177848143	0.996881516587678	0.172954529601685	26	48740	-0.733568326167852	TRUE	0.835843213475866	0.1170178	0.634562403144073	-0.218887637134306	20	0	NA
AGER	ENSG00000204305	chr6:31510507-31513057	test	721	48045	TRUE	0.48	-0.034728331096483	0.97295731835521	1	36	48730	-0.369036568752153	TRUE	1	0.8484036	0.988955933660358	-0.162281186102254	20	0	NA
AGER	ENSG00000204305	chr6:31511215-31511680	test	991	47775	TRUE	0.244	-0.0461915483312119	0.953031105923548	0.0451290604978913	40	48726	-0.678913625370748	TRUE	0.629994628469114	0.1858733	0.717313959434211	-0.161093453551792	20	0	NA
AGER	ENSG00000204305	chr6:31515513-31516701	test	889	47877	TRUE	0.868	-0.00791284928169356	0.996881516587678	0.48	37	48729	-0.487918130641025	TRUE	1	0.1170178	0.634562403144073	-0.162280180813064	20	0	NA
AGER	ENSG00000204305	chr6:31517213-31517602	test	829	47937	TRUE	0.956	0.00321873598380762	0.999003251680035	0.532	56	48710	0.436836475442093	TRUE	1	0.1560081	0.687303963330605	-0.161053079105608	19	0	NA
AGER	ENSG00000204305	chr6:31522833-31523158	test	1046	47720	TRUE	0.128	0.0751896420004892	0.923974418840727	0.0797129709683176	124	48642	0.38493533921433	TRUE	0.695818967457687	0.0423203	0.472947674436233	0.178474797169001	20	0	NA
AGER	ENSG00000204305	chr6:31525859-31526473	test	997	47769	TRUE	0.444	0.0359608481645455	0.970241551572142	1	48	48718	0.2143026193478	TRUE	1	0.9062606	0.996305041406513	0.0861226737352484	20	0	NA
AGER	ENSG00000204305	chr6:31528277-31530194	test	903	47863	TRUE	0.732	0.0104302968731522	0.989948351115422	1	12	48754	-0.629764356717976	TRUE	1	0.9771265	0.9999969	-0.103835558319766	20	0	NA
AGER	ENSG00000204305	chr6:31533582-31537581	test	890	47876	TRUE	0.676	-0.0186023676630569	0.987423736168366	1	58	48708	0.259518443985859	TRUE	1	0.9955163	0.9999969	-0.0835257255916321	20	0	NA
AGER	ENSG00000204305	chr6:31541111-31542661	test	906	47860	TRUE	0.0074609697002804	-0.122839942299818	0.682158905916211	0.143138484094258	59	48707	-0.516263344165538	TRUE	0.790679555852992	0.2322008	0.767793241657739	-0.216826434412732	20	0	NA
AGER	ENSG00000204305	chr6:31541761-31541994	test	367	48399	TRUE	0.66	0.0299161392778222	0.986176240762653	0.44	23	48743	-0.635121923398772	TRUE	1	0.2338603	0.769414032349641	-0.194376297617437	10	0	NA
AGER	ENSG00000204305	chr6:31546358-31547231	test	863	47903	TRUE	0.78	-0.0122598386074388	0.993322297065875	0.608	22	48744	-0.643147797043825	TRUE	1	0.6328194	0.959018568802228	-0.170027465429624	19	0	NA
AGER	ENSG00000204305	chr6:31547323-31547789	test	876	47890	TRUE	0.084	-0.0826814467323831	0.901952189956682	0.183129694726352	49	48717	-0.495240634375774	TRUE	0.847074859370874	0.0556257	0.510040683594599	-0.244279018986376	20	0	NA
AGER	ENSG00000204305	chr6:31548048-31548524	test	930	47836	TRUE	0.968	-0.00458210508559231	0.999079898218829	0.96	44	48722	0.394267327420419	TRUE	1	0.5538221	0.93769376867986	-0.133241828234652	20	0	NA
AGER	ENSG00000204305	chr6:31551431-31551649	test	966	47800	TRUE	0.084	0.0792794402290347	0.901952189956682	1	50	48716	0.324072298260782	TRUE	1	0.1684877	0.704087201838523	0.160118109703441	20	0	NA
AGER	ENSG00000204305	chr6:31558164-31558469	test	911	47855	TRUE	0.436	-0.0342392651588357	0.968925886571922	1	87	48679	0.260221827542781	TRUE	1	0.8040085	0.984997186587468	-0.14214335021368	19	0	NA
AGER	ENSG00000204305	chr6:31558756-31559619	test	889	47877	TRUE	0.488	0.0311619932765108	0.974354892601432	1	33	48733	0.40042272929739	TRUE	1	0.2116201	0.748411718907512	0.136895272832431	20	0	NA
AGER	ENSG00000204305	chr6:31559695-31560201	test	1010	47756	TRUE	0.376	-0.039397127386557	0.964475710114149	1	54	48712	-0.312117526604846	TRUE	1	0.9806722	0.9999969	-0.0943019754582113	20	0	NA
AGER	ENSG00000204305	chr6:31560306-31560752	test	869	47897	TRUE	0.856	-0.00998345338427775	0.996881516587678	1	43	48723	-0.42122961154414	TRUE	1	0.7146563	0.97821346678823	-0.117277537512555	20	0	NA
AGER	ENSG00000204305	chr6:31563051-31563662	test	925	47841	TRUE	0.94	0.00350836490194695	0.998387316902861	0.233023354125017	27	48739	-0.690398595575789	TRUE	0.908634585584098	0.376958	0.863830505583994	-0.178787102550669	20	0	NA
AGER	ENSG00000204305	chr6:31567593-31567936	test	979	47787	TRUE	0.616	0.0222097470190517	0.983703937007874	1	65	48701	0.33009949927958	TRUE	1	0.3835133	0.869581523357692	0.121011118586478	20	0	NA
AGER	ENSG00000204305	chr6:31568100-31568377	test	752	48014	TRUE	0.576	-0.0242916564779323	0.979071265301976	1	38	48728	0.338139569549357	TRUE	1	0.7850827	0.984221067104366	-0.14416104825556	19	0	NA
AGER	ENSG00000204305	chr6:31570582-31572581	test	897	47869	TRUE	0.72	-0.0162541473342963	0.989304559096756	0.8	42	48724	0.401767689365081	TRUE	1	0.3237138	0.837445944044468	-0.155276308846359	20	0	NA
AGER	ENSG00000204305	chr6:31571859-31572562	test	948	47818	TRUE	0.788	0.0140951925986221	0.994240177965463	1	24	48742	-0.612736483077483	TRUE	1	0.7983495	0.984997186587468	-0.128756978349702	20	0	NA
AGER	ENSG00000204305	chr6:31573932-31575931	test	1053	47713	TRUE	0.484	0.0358269442853709	0.97295731835521	0.376074642607175	68	48698	0.424960468992337	TRUE	1	0.6973696	0.973443882676886	0.105224630700866	20	0	NA
AGER	ENSG00000204305	chr6:31574156-31574793	test	974	47792	TRUE	0.784	0.0139426824147804	0.9935763681121	0.76	31	48735	-0.508858871819597	TRUE	1	0.8294451	0.988233864059325	0.106429495449601	19	0	NA
AGER	ENSG00000204305	chr6:31578384-31578819	test	878	47888	TRUE	0.976	-0.00315577383583365	0.999659519764933	0.0559657811713012	53	48713	0.582651989548825	TRUE	0.642841784430892	0.2187716	0.758227196643026	-0.169080758844917	20	0	NA
AGER	ENSG00000204305	chr6:31580307-31582306	test	1110	47656	TRUE	0.612	-0.0180228129845705	0.983275494526599	1	74	48692	0.268999031470484	TRUE	1	0.522567	0.925782835107758	-0.140585741563137	20	0	NA
AGER	ENSG00000204305	chr6:31580665-31581864	test	1057	47709	TRUE	0.316	0.0478014815624754	0.960180332334514	0.461528876230437	36	48730	-0.500612915332566	TRUE	1	0.2742624	0.801040724215559	0.122729034604055	19	0	NA
AGER	ENSG00000204305	chr6:31585583-31585819	test	950	47816	TRUE	0.728	0.016955112193842	0.989537674154109	0.96	47	48719	0.384161240947635	TRUE	1	0.0617184	0.525647496591733	-0.188353418474414	20	0	NA
AGER	ENSG00000204305	chr6:31589309-31589721	test	974	47792	TRUE	0.432	0.0392719809812183	0.968397106109325	0.162172740278437	108	48658	0.379101114235361	TRUE	0.820432254244413	0.4509391	0.897722115076362	0.0951917729987837	20	0	NA
AGER	ENSG00000204305	chr6:31592513-31593395	test	807	47959	TRUE	0.716	0.0181414132502926	0.989300383996036	1	21	48745	-0.374142168073788	TRUE	1	0.8172372	0.987072777414372	0.108909437214654	20	0	NA
AGER	ENSG00000204305	chr6:31596984-31597323	test	605	48161	TRUE	0.188	-0.0729982351028924	0.936878332092331	1	32	48734	-0.337342838008676	TRUE	1	0.7639111	0.982148297191084	-0.141366625338963	15	0	NA
AGER	ENSG00000204305	chr6:31598439-31599041	test	992	47774	TRUE	0.84	-0.00683853739794804	0.995285119943348	0.0408080695900648	20	48746	-0.922576489698258	TRUE	0.613606876128354	0.1719448	0.707157576063124	-0.24653902982264	20	0	NA
AGER	ENSG00000204305	chr6:31609362-31610490	test	985	47781	TRUE	0.976	-0.00183465046021114	0.999659519764933	1	48	48718	-0.330948138979728	TRUE	1	0.7299328	0.97821346678823	0.106023939358273	20	0	NA
AGER	ENSG00000204305	chr6:31613382-31615931	test	929	47837	TRUE	0.652	0.0236284082070797	0.984975937880908	0.96	38	48728	0.462508941727837	TRUE	1	0.1671016	0.702757591916296	-0.148803331326656	20	0	NA
AGER	ENSG00000204305	chr6:31618257-31620457	test	992	47774	TRUE	0.12	0.0689960928189617	0.920468944099379	1	54	48712	0.415795950303713	TRUE	1	0.3007617	0.813552206299866	0.145665714330239	20	0	NA
AGER	ENSG00000204305	chr6:31619900-31621361	test	973	47793	TRUE	0.596	0.0232248675069155	0.981238393118952	1	54	48712	0.270320824215185	TRUE	1	0.9637659	0.999939467797386	0.0704872646823401	20	0	NA
AGER	ENSG00000204305	chr6:31628282-31630281	test	1110	47656	TRUE	0.0196138445774135	0.10035397235956	0.870752439465125	0.64	62	48704	0.414719186091364	TRUE	1	0.613592	0.953783019986443	0.150959222057588	20	0	NA
AGER	ENSG00000204305	chr6:31631181-31632983	test	963	47803	TRUE	0.628	-0.0183013534151732	0.984774039362699	0.532	31	48735	-0.542919181841131	TRUE	1	0.051683	0.499305437446808	-0.209772711297796	19	0	NA
AGER	ENSG00000204305	chr6:31637209-31638951	test	990	47776	TRUE	0.424	0.0337481233642825	0.968037388278638	1	63	48703	0.337304530987874	TRUE	1	0.9360796	0.999726108609248	-0.0777647512401964	20	0	NA
AGER	ENSG00000204305	chr6:31638882-31641381	test	903	47863	TRUE	0.944	-0.000163550590341899	0.998736748921102	0.48	41	48725	0.474003404061828	TRUE	1	0.7674443	0.982148297191084	-0.124210922980556	20	0	NA
AGER	ENSG00000204305	chr6:31639340-31639728	test	1101	47665	TRUE	0.036	0.096473789506502	0.870752439465125	0.395945163544421	76	48690	0.402715999146301	TRUE	1	0.2989024	0.813552206299866	0.165928203007343	20	0	NA
AGER	ENSG00000204305	chr6:31643943-31644721	test	879	47887	TRUE	0.36	-0.0444570067655037	0.963209402734469	1	46	48720	-0.407422531921497	TRUE	1	0.2501731	0.785618710722499	-0.182714442743779	20	0	NA
AGER	ENSG00000204305	chr6:31644432-31646581	test	879	47887	TRUE	0.972	0.000844251607436952	0.999659519764933	1	65	48701	0.260775245858919	TRUE	1	0.6012144	0.950666419802621	-0.0854924463615749	19	0	NA
AGER	ENSG00000204305	chr6:31650807-31653131	test	911	47855	TRUE	0.588	0.0285596289419718	0.980688200787109	0.608	63	48703	0.383934910842301	TRUE	1	0.5467276	0.93769376867986	-0.118724529208429	19	0	NA
AGER	ENSG00000204305	chr6:31651695-31653469	test	939	47827	TRUE	0.108	-0.0691607342054734	0.917040852575489	0.19613324021912	6	48760	-1.37475773583991	TRUE	0.863292462127872	0.2989024	0.813552206299866	-0.25126041350584	20	0	NA
AGER	ENSG00000204305	chr6:31658396-31658559	test	792	47974	TRUE	0.076	-0.093013185765177	0.900010085728694	1	28	48738	-0.499670566200141	TRUE	1	0.1805406	0.717313959434211	-0.203324717781176	19	0	NA
AGER	ENSG00000204305	chr6:31659112-31659495	test	1145	47621	TRUE	0.128	0.0673912983013842	0.923974418840727	0.48	68	48698	0.431409464368831	TRUE	1	0.7674443	0.982148297191084	0.135639070807263	20	0	NA
AGER	ENSG00000204305	chr6:31659583-31660191	test	1008	47758	TRUE	0.00666851257511826	-0.115787241355889	0.667120390306338	0.0431322083062077	44	48722	-0.628011379562508	TRUE	0.624908694599177	0.0123269	0.34638655444603	-0.257405394229947	20	0	NA
AGER	ENSG00000204305	chr6:31660259-31661159	test	922	47844	TRUE	0.716	0.0177133170571522	0.989300383996036	0.96	31	48735	-0.517825742420258	TRUE	1	0.4876809	0.91328604945443	-0.148671105683865	20	0	NA
AGER	ENSG00000204305	chr6:31663939-31664258	test	1142	47624	TRUE	0.584	0.0213183403403572	0.980541581997441	1	72	48694	0.365478294891548	TRUE	1	0.7538994	0.982148297191084	0.109787000564185	20	0	NA
AGER	ENSG00000204305	chr6:31664701-31666410	test	1071	47695	TRUE	0.8	0.0159231229069223	0.994700310559006	0.237860274195485	70	48696	0.435333463502775	TRUE	0.911513548439502	0.5007313	0.920921493310122	0.118951062356072	20	0	NA
AGER	ENSG00000204305	chr6:31665807-31669106	test	940	47826	TRUE	0.588	-0.0283689588374125	0.980688200787109	1	34	48732	-0.357362308301425	TRUE	1	0.8579196	0.99212470938874	-0.123613753486359	20	0	NA
AGER	ENSG00000204305	chr6:31666094-31666177	test	458	48308	TRUE	0.488	0.0467199324918575	0.974354892601432	0.504	64	48702	0.318977553676336	TRUE	1	0.0582134	0.523420760932229	0.18019269343116	9	0	NA
AGER	ENSG00000204305	chr6:31674960-31675298	test	954	47812	TRUE	0.216	-0.0546374346599721	0.944481379851039	0.316831840759295	36	48730	-0.54041189625267	TRUE	1	0.4713107	0.905956625139902	-0.154477508546844	20	0	NA
AGER	ENSG00000204305	chr6:31676763-31677222	test	974	47792	TRUE	0.416	-0.0372311059754247	0.967253019510684	0.0263307371319445	91	48675	-0.468568277489767	TRUE	0.571122086956522	0.0070293	0.296129461637931	-0.23194721089288	20	0	NA
AGER	ENSG00000204305	chr6:31680584-31681602	test	935	47831	TRUE	0.352	0.0420932915673218	0.963173060597485	1	38	48728	-0.385906920899382	TRUE	1	0.701695	0.973443882676886	0.108313954625555	20	0	NA
AGER	ENSG00000204305	chr6:31682877-31683871	test	823	47943	TRUE	0.308	0.0578508756551863	0.960018442622951	0.122522349277917	57	48709	0.531513642970258	TRUE	0.768444449877605	0.3188497	0.833094996765282	0.16721538650704	20	0	NA
AGER	ENSG00000204305	chr6:31686527-31686872	test	846	47920	TRUE	0.796	-0.00730008512929148	0.994621037302565	1	37	48729	0.367130220193573	TRUE	1	0.7146563	0.97821346678823	-0.125155002465097	20	0	NA
AGER	ENSG00000204305	chr6:31687457-31687620	test	920	47846	TRUE	0.404	0.0420341351065709	0.965592029140776	0.00552672038093904	58	48708	0.664245064734346	TRUE	0.394340713170049	0.0320359	0.440048747832168	0.182924445568296	20	0	NA
AGER	ENSG00000204305	chr6:31689418-31689982	test	986	47780	TRUE	0.872	0.00443598474213669	0.996881516587678	1	33	48733	-0.469761132645693	TRUE	1	0.5324206	0.928818117432666	0.122012053450183	20	0	NA
AGER	ENSG00000204305	chr6:31690204-31691207	test	955	47811	TRUE	0.756	0.0161919591551283	0.991008845419476	0.391215791133447	76	48690	-0.342112028352385	TRUE	1	0.1558733	0.687303963330605	-0.15354785465464	20	0	NA
AGER	ENSG00000204305	chr6:31690757-31692756	test	959	47807	TRUE	0.388	0.0425816157063212	0.965409304002885	0.8	46	48720	0.381639444911657	TRUE	1	0.1856501	0.717313959434211	0.15604472488207	20	0	NA
AGER	ENSG00000204305	chr6:31691466-31692043	test	1070	47696	TRUE	0.1	0.0743991994498217	0.912806873977087	1	77	48689	0.330693026162766	TRUE	1	0.717305	0.97821346678823	0.143691323100293	20	0	NA
AGER	ENSG00000204305	chr6:31702534-31703582	test	1011	47755	TRUE	0.744	0.0144164039283874	0.990925457767277	0.88	58	48708	-0.348807098974933	TRUE	1	0.8916673	0.994873386384289	0.084616335969478	20	0	NA
AGER	ENSG00000204305	chr6:31706742-31706917	test	1071	47695	TRUE	0.428	0.033986710975221	0.96818616913405	0.0137518367101283	77	48689	0.572367866797053	TRUE	0.50665024867266	0.0708228	0.54917934715286	-0.139711973983499	20	0	NA
AGER	ENSG00000204305	chr6:31710646-31710912	test	912	47854	TRUE	1	-0.000513695687888838	1	0.138241990904271	35	48731	-0.671104799137901	TRUE	0.790679555852992	0.4088256	0.881967751130929	-0.132851576590659	20	0	NA
AGER	ENSG00000204305	chr6:31711205-31712020	test	1028	47738	TRUE	0.068	0.0803532833047984	0.893518264416837	0.56	29	48737	0.657374463759164	TRUE	1	0.4165335	0.881967751130929	0.144486182138701	20	0	NA
AGER	ENSG00000204305	chr6:31713909-31714678	test	813	47953	TRUE	0.864	0.002493685177825	0.996881516587678	0.648	26	48740	-0.451986845124648	TRUE	1	0.368304	0.861744645240655	-0.130482354340382	18	0	NA
AGER	ENSG00000204305	chr6:31717532-31717882	test	982	47784	TRUE	0.696	0.0147660008857846	0.988644564965075	1	67	48699	0.283640391728929	TRUE	1	0.9962796	0.9999969	0.0579204858754465	20	0	NA
AGER	ENSG00000204305	chr6:31718391-31718642	test	969	47797	TRUE	0.624	-0.0254641586332629	0.984174199934015	1	70	48696	-0.275855086229243	TRUE	1	0.8518556	0.989982483059849	-0.117990622981708	20	0	NA
AGER	ENSG00000204305	chr6:31723308-31723688	test	787	47979	TRUE	0.064	-0.0840033281742758	0.891616985845129	0.792	44	48722	-0.441626439883887	TRUE	1	0.6651614	0.966389882288234	-0.188936232940695	18	0	NA
AGER	ENSG00000204305	chr6:31727307-31729306	test	1024	47742	TRUE	0.408	-0.0388254036024627	0.966386466591166	0.48	47	48719	-0.444975156375486	TRUE	1	0.3318174	0.843029114768004	-0.149689387056622	20	0	NA
AGER	ENSG00000204305	chr6:31728778-31730584	test	873	47893	TRUE	0.776	0.00892529511878992	0.992780991340585	0.250077599158376	40	48726	0.604108039031022	TRUE	0.92982973636192	0.3332293	0.843029114768004	0.161396370176184	20	0	NA
AGER	ENSG00000204305	chr6:31734684-31735403	test	1145	47621	TRUE	0.032	0.0898339062391664	0.870752439465125	0.242457662014309	90	48676	0.403900670498473	TRUE	0.916449849201869	0.5684417	0.939631899893932	0.127885815144379	19	0	NA
AGER	ENSG00000204305	chr6:31736254-31736691	test	1012	47754	TRUE	0.744	0.0162512215092385	0.990925457767277	1	63	48703	0.301270328350871	TRUE	1	0.7189726	0.97821346678823	0.0927227551192705	20	0	NA
AGER	ENSG00000204305	chr6:31736414-31736521	test	565	48201	TRUE	0.196	0.0811019770899644	0.938452711403634	0.64	106	48660	0.285026126706945	TRUE	1	0.2683526	0.798368942857143	0.137674716638068	10	0	NA
AGER	ENSG00000204305	chr6:31737471-31737868	test	914	47852	TRUE	0.832	-0.000304260876907048	0.995285119943348	1	11	48755	-0.740241334929912	TRUE	1	0.800369	0.984997186587468	-0.128428766092881	20	0	NA
AGER	ENSG00000204305	chr6:31737959-31738266	test	941	47825	TRUE	0.632	-0.0137983753087703	0.98485028790787	0.234135977700977	131	48635	0.325105817684859	TRUE	0.911074339443397	0.0300007	0.438122617579681	-0.198321340510696	20	0	NA
AGER	ENSG00000204305	chr6:31738650-31738862	test	973	47793	TRUE	0.452	-0.0287136273052018	0.971701272003084	1	36	48730	-0.456791604590507	TRUE	1	0.9576733	0.999939467797386	-0.0973303486639389	19	0	NA
AGER	ENSG00000204305	chr6:31739606-31740673	test	1106	47660	TRUE	0.932	0.00113784320647747	0.998175132021124	0.64	41	48725	-0.441706410177836	TRUE	1	0.8419694	0.988250718564768	-0.103166788862463	20	0	NA
AGER	ENSG00000204305	chr6:31739907-31743157	test	919	47847	TRUE	0.928	0.000352938030574901	0.998091760811223	0.72	62	48704	0.394980974449106	TRUE	1	0.3998813	0.878959241683187	-0.141085539963485	20	0	NA
AGER	ENSG00000204305	chr6:31745203-31745428	test	1089	47677	TRUE	0.588	0.02676497483372	0.980688200787109	1	61	48705	0.332235596717912	TRUE	1	0.7818654	0.984221067104366	0.10018789294609	20	0	NA
AGER	ENSG00000204305	chr6:31747177-31747395	test	992	47774	TRUE	0.816	-0.014869816150346	0.995178890974361	1	77	48689	0.318057518390898	TRUE	1	0.5754803	0.940377177044612	-0.14272367057825	20	0	NA
AGER	ENSG00000204305	chr6:31749537-31749955	test	810	47956	TRUE	0.42	0.0357711905163365	0.967253019510684	1	43	48723	0.374992475843352	TRUE	1	0.6123299	0.953783019986443	0.125032111560315	20	0	NA
AGER	ENSG00000204305	chr6:31750303-31751126	test	989	47777	TRUE	0.052	0.0822283024282791	0.878839393939394	0.330655506572775	63	48703	0.450120148478005	TRUE	1	0.5225329	0.925782835107758	0.148941012048224	20	0	NA
AGER	ENSG00000204305	chr6:31752860-31753761	test	1039	47727	TRUE	0.44	0.0401951811151733	0.969988471293521	1	58	48708	0.241486285407276	TRUE	1	0.9188078	0.998112592364942	0.0951952449187994	19	0	NA
AGER	ENSG00000204305	chr6:31762532-31764531	test	926	47840	TRUE	0.692	0.0233364136671002	0.988442727563761	0.64	48	48718	0.426426230820657	TRUE	1	0.5699964	0.939631899893932	0.114076153729174	20	0	NA
AGER	ENSG00000204305	chr6:31762763-31764032	test	926	47840	TRUE	0.032	-0.0953753079709139	0.870752439465125	0.48	36	48730	-0.530067152615529	TRUE	1	0.527356	0.926792452409494	-0.187839248690245	20	0	NA
AGER	ENSG00000204305	chr6:31764314-31764571	test	957	47809	TRUE	0.44	-0.0375317398752166	0.969988471293521	0.684	30	48736	-0.599403574167313	TRUE	1	0.8595925	0.99212470938874	-0.13938592606913	19	0	NA
AGER	ENSG00000204305	chr6:31765928-31766802	test	905	47861	TRUE	0.656	-0.0198192634955805	0.985479832102534	1	48	48718	-0.285681124047217	TRUE	1	0.7436811	0.982148297191084	-0.129063641651362	20	0	NA
AGER	ENSG00000204305	chr6:31769615-31770257	test	931	47835	TRUE	0.464	-0.0263513144755514	0.97238627254509	0.613029693181291	31	48735	-0.5376507863855	TRUE	1	0.7722035	0.982148297191084	-0.134876435601343	20	0	NA
AGER	ENSG00000204305	chr6:31770470-31770715	test	876	47890	TRUE	0.704	0.0153664786983865	0.988681551116334	0.96	25	48741	-0.503797032533578	TRUE	1	0.3168295	0.83063634980329	-0.159434156341261	20	0	NA
AGER	ENSG00000204305	chr6:31772888-31773174	test	804	47962	TRUE	0.296	-0.0509529615049185	0.958427609909781	0.96	27	48739	-0.560739069054763	TRUE	1	0.731837	0.97821346678823	-0.17878303946389	20	0	NA
AGER	ENSG00000204305	chr6:31775257-31778081	test	1026	47740	TRUE	0.876	-0.00313760217325632	0.996881516587678	0.72	29	48737	-0.476662488675043	TRUE	1	0.6238138	0.953783019986443	-0.130180082324299	20	0	NA
AGER	ENSG00000204305	chr6:31776485-31778192	test	1014	47752	TRUE	0.24	-0.0510257795678437	0.953031105923548	0.48	63	48703	-0.439065778698627	TRUE	1	0.3584182	0.84990691052355	-0.17884067031768	20	0	NA
AGER	ENSG00000204305	chr6:31791353-31791641	test	966	47800	TRUE	0.188	0.0650697766431749	0.936878332092331	0.96	56	48710	0.386633209739383	TRUE	1	0.705584	0.973733483820865	0.127593832944578	20	0	NA
AGER	ENSG00000204305	chr6:31794259-31796391	test	970	47796	TRUE	0.128	0.0660295974792908	0.923974418840727	0.56	51	48715	0.510463333519997	TRUE	1	0.8086788	0.984997186587468	0.119446495065448	20	0	NA
AGER	ENSG00000204305	chr6:31806092-31807536	test	733	48033	TRUE	0.588	-0.0211862678575878	0.980688200787109	0.0164218904822403	78	48688	0.546262939722906	TRUE	0.529418637525858	0.0785755	0.566312935971488	0.243767295072898	18	0	NA
AGER	ENSG00000204305	chr6:31814206-31817021	test	994	47772	TRUE	0.336	0.0445744084856381	0.962319068812051	1	49	48717	-0.341690230908556	TRUE	1	0.7824576	0.984221067104366	0.107151304675919	19	0	NA
AGER	ENSG00000204305	chr6:31817239-31817580	test	900	47866	TRUE	0.94	-0.00563844283336179	0.998387316902861	0.88	69	48697	0.307959679319281	TRUE	1	0.8453606	0.988329837221635	-0.130627236690101	20	0	NA
AGER	ENSG00000204305	chr6:31821242-31822577	test	901	47865	TRUE	0.256	0.0551212714048614	0.953545859305432	0.179590655407804	76	48690	0.415771264369643	TRUE	0.839475107364403	0.1170178	0.634562403144073	0.139947512122394	20	0	NA
AGER	ENSG00000204305	chr6:31821432-31823431	test	877	47889	TRUE	0.192	-0.0556100913498936	0.938452711403634	0.195426848063698	31	48735	-0.634818982203171	TRUE	0.86296649331607	0.0326616	0.440308401655172	-0.209038685976068	20	0	NA
AGER	ENSG00000204305	chr6:31826877-31828644	test	992	47774	TRUE	0.664	0.0245361541391662	0.986602313345026	0.96	30	48736	-0.458094550601005	TRUE	1	0.9237853	0.998184770759782	-0.0857906805045549	20	0	NA
AGER	ENSG00000204305	chr6:31829433-31829741	test	103	48663	TRUE	0.684	-0.0601219509875461	0.987767137771065	0.68	55	48711	-0.18481262968076	TRUE	1	0.5536463	0.93769376867986	-0.107338786102017	2	0	NA
AGER	ENSG00000204305	chr6:31834234-31835425	test	918	47848	TRUE	0.58	-0.0252581771535665	0.979501892505678	1	35	48731	0.428465470614642	TRUE	1	0.4876809	0.91328604945443	-0.124357460762597	20	0	NA
AGER	ENSG00000204305	chr6:31840063-31840910	test	779	47987	TRUE	0.92	-0.00433053713744247	0.997701756933353	0.221572752107255	13	48753	-0.961955916594787	TRUE	0.892620820875238	0.539287	0.932675587467224	-0.1528281771486	20	0	NA
AGER	ENSG00000204305	chr6:31841008-31842456	test	890	47876	TRUE	0.596	0.0224075560137114	0.981238393118952	0.212923355219965	101	48665	0.375552570919482	TRUE	0.885688041461871	0.4664855	0.905956625139902	-0.158458451215717	20	0	NA
AGER	ENSG00000204305	chr6:31851673-31852487	test	1047	47719	TRUE	0.392	-0.0353231836861254	0.965409304002885	0.96	34	48732	-0.468277013367267	TRUE	1	0.2006425	0.739772240490412	-0.163278085359609	20	0	NA
AGER	ENSG00000204305	chr6:31852624-31853075	test	396	48370	TRUE	0.208	-0.0834384842467562	0.941613636363636	0.44	36	48730	-0.447860065240568	TRUE	1	0.2038164	0.7436292675523	-0.237591996390283	10	0	NA
AGER	ENSG00000204305	chr6:31855366-31855668	test	465	48301	TRUE	0.068	0.121743128084496	0.893518264416837	0.0462319731887232	25	48741	0.815027188813959	TRUE	0.629994628469114	0.0302506	0.439969167956349	0.252987320778405	12	0	NA
AGER	ENSG00000204305	chr6:31862357-31865881	test	1076	47690	TRUE	0.696	0.0150659959266535	0.988644564965075	0.8	46	48720	0.425646740446446	TRUE	1	0.2695524	0.798368942857143	0.142617114168847	20	0	NA
AGER	ENSG00000204305	chr6:31862478-31864168	test	1054	47712	TRUE	0.92	-0.00122845630782686	0.997701756933353	0.8	41	48725	0.412664976530816	TRUE	1	0.2501731	0.785618710722499	-0.15031922062199	20	0	NA
AGER	ENSG00000204305	chr6:31870397-31871573	test	910	47856	TRUE	0.812	0.0153029137204914	0.995105910788838	1	48	48718	0.314716261540073	TRUE	1	0.9498816	0.999726108609248	0.0770763736465165	19	0	NA
AGER	ENSG00000204305	chr6:31874908-31875284	test	903	47863	TRUE	0.484	0.0282049874616193	0.97295731835521	0.304434853882295	62	48704	0.43836430081314	TRUE	0.998694825540699	0.2741863	0.801040724215559	-0.161669060524441	20	0	NA
AGER	ENSG00000204305	chr6:31877029-31879215	test	1002	47764	TRUE	0.98	0.00472823739909423	0.999677533013115	1	56	48710	-0.358210438140342	TRUE	1	0.6817993	0.970000642207201	0.0966005898237462	20	0	NA
AGER	ENSG00000204305	chr6:31882412-31882682	test	858	47908	TRUE	0.448	-0.0384335864530803	0.970993102108229	0.532	43	48723	0.515907133630137	TRUE	1	0.7975812	0.984997186587468	-0.118954400571932	19	0	NA
AGER	ENSG00000204305	chr6:31888461-31889457	test	829	47937	TRUE	0.156	-0.0631877405668151	0.930268438884545	0.0836248784387622	120	48646	0.380246748471523	TRUE	0.701854751588672	0.0108352	0.337175969809322	-0.254681902289467	19	0	NA
AGER	ENSG00000204305	chr6:31896953-31898663	test	952	47814	TRUE	0.472	0.0304199859689702	0.972829633248847	1	68	48698	0.311543161454409	TRUE	1	0.9678812	0.999939467797386	0.0867598717855419	20	0	NA
AGER	ENSG00000204305	chr6:31898032-31900031	test	909	47857	TRUE	0.108	-0.083153518672209	0.917040852575489	1	56	48710	-0.291101379402821	TRUE	1	0.8863628	0.994873386384289	-0.142894979059732	20	0	NA
AGER	ENSG00000204305	chr6:31898742-31899032	test	790	47976	TRUE	0.8	-0.0107861197393193	0.994700310559006	1	44	48722	0.335464382045786	TRUE	1	0.9491259	0.999726108609248	-0.109492920311618	19	0	NA
AGER	ENSG00000204305	chr6:31901422-31902703	test	988	47778	TRUE	0.00454227103119854	0.129992340015254	0.601182692292431	1	33	48733	-0.441871866862602	TRUE	1	0.2695524	0.798368942857143	0.178601330242016	20	0	NA
AGER	ENSG00000204305	chr6:31907333-31907885	test	169	48597	TRUE	0.504	-0.0772520569977773	0.974890404624278	0.672	33	48733	-0.320728233924653	TRUE	1	0.7378961	0.982148297191084	-0.148782402131144	4	0	NA
AGER	ENSG00000204305	chr6:31908818-31909158	test	661	48105	TRUE	0.208	0.0759840760254997	0.941613636363636	0.648	63	48703	0.410029232492042	TRUE	1	0.3538967	0.84990691052355	0.181763606137833	18	0	NA
AGER	ENSG00000204305	chr6:31911491-31911673	test	114	48652	TRUE	0.168	-0.186326703366837	0.932704910063199	0.108	38	48728	-0.499273010095487	TRUE	0.743785789782736	0.2291071	0.762964353267844	-0.320796902468017	3	0	NA
AGER	ENSG00000204305	chr6:31919609-31920093	test	958	47808	TRUE	0.188	0.0608835816129347	0.936878332092331	1	43	48723	0.456431820340647	TRUE	1	0.9404676	0.999726108609248	0.129601621870193	19	0	NA
AGER	ENSG00000204305	chr6:31923019-31923477	test	909	47857	TRUE	0.252	-0.0499817177773956	0.953182095625636	0.912	62	48704	-0.36067004057309	TRUE	1	0.6891878	0.970000642207201	-0.134122184763917	19	0	NA
AGER	ENSG00000204305	chr6:31927370-31928524	test	1047	47719	TRUE	0.852	-0.00520817761742842	0.996762703864912	0.21656430304787	64	48702	0.469802808975506	TRUE	0.886607362422032	0.5325794	0.928818117432666	-0.122268350530189	20	0	NA
AGER	ENSG00000204305	chr6:31928642-31929979	test	1121	47645	TRUE	0.064	-0.0768590564052003	0.891616985845129	0.511460722782841	39	48727	-0.494986863788091	TRUE	1	0.5646612	0.939631899893932	-0.147684700694619	20	0	NA
AGER	ENSG00000204305	chr6:31933313-31934377	test	950	47816	TRUE	0.872	0.00570842409565886	0.996881516587678	0.156183638703225	54	48712	0.510144496356403	TRUE	0.812825784596603	0.4432263	0.897722115076362	-0.0892586240503916	19	0	NA
AGER	ENSG00000204305	chr6:31933757-31937257	test	953	47813	TRUE	0.164	-0.0621827214194739	0.931355791260076	0.263195467747065	34	48732	-0.584266767466812	TRUE	0.94175363464931	0.1170178	0.634562403144073	-0.246604620252687	20	0	NA
AGER	ENSG00000204305	chr6:31937857-31939856	test	841	47925	TRUE	0.764	-0.00997951894545279	0.991741882927965	1	53	48713	0.377814298786721	TRUE	1	0.9694327	0.9999969	-0.0886639145431753	20	0	NA
AGER	ENSG00000204305	chr6:31940351-31941119	test	908	47858	TRUE	0.176	-0.04700089867955	0.93322389478688	1	66	48700	-0.307804542268256	TRUE	1	0.5961518	0.947296474042161	-0.149910637193522	20	0	NA
AGER	ENSG00000204305	chr6:31945607-31951356	test	970	47796	TRUE	0.868	-0.00933793916491021	0.996881516587678	0.038616646064869	36	48730	-0.738779654396692	TRUE	0.608004147226542	0.0908601	0.586399378637363	-0.189341452414831	20	0	NA
AGER	ENSG00000204305	chr6:31945771-31946245	test	1027	47739	TRUE	0.148	0.058877294015331	0.929881535648994	0.456	77	48689	0.397830947796906	TRUE	1	0.6452199	0.961613832938235	0.120342540018431	19	0	NA
AGER	ENSG00000204305	chr6:31948750-31949416	test	901	47865	TRUE	0.42	-0.0328705900515529	0.967253019510684	0.96	28	48738	-0.573215231619425	TRUE	1	0.6530107	0.961613832938235	-0.160333105057102	20	0	NA
AGER	ENSG00000204305	chr6:31952224-31952653	test	901	47865	TRUE	0.3	-0.0482214373696923	0.958427609909781	0.56	46	48720	-0.426727927429734	TRUE	1	0.8086788	0.984997186587468	-0.146832396103096	20	0	NA
AGER	ENSG00000204305	chr6:31952857-31954856	test	914	47852	TRUE	0.68	-0.0187853227333448	0.987423736168366	0.912	30	48736	-0.472252839737636	TRUE	1	0.6171799	0.953783019986443	-0.137062808965168	19	0	NA
AGER	ENSG00000204305	chr6:31958452-31959632	test	837	47929	TRUE	0.512	-0.0258839229788146	0.975340107591154	1	57	48709	0.263033702475211	TRUE	1	0.9247445	0.998184770759782	-0.115216442767372	19	0	NA
AGER	ENSG00000204305	chr6:31969629-31970067	test	960	47806	TRUE	0.06	0.0719246742684683	0.888018575851393	1	61	48705	0.330077884390002	TRUE	1	0.4817612	0.912602651755661	0.135929422603662	20	0	NA
AGER	ENSG00000204305	chr6:31971319-31972880	test	902	47864	TRUE	0.184	0.0681151527349306	0.936825256751617	0.287509549665799	67	48699	0.435989429881279	TRUE	0.971372113552542	0.4530652	0.897722115076362	0.139256575904744	20	0	NA
AGER	ENSG00000204305	chr6:31972971-31973326	test	869	47897	TRUE	0.876	0.00271682352276814	0.996881516587678	0.72	67	48699	0.33443392463171	TRUE	1	0.701695	0.973443882676886	-0.157108622494508	20	0	NA
AGER	ENSG00000204305	chr6:31978820-31980627	test	929	47837	TRUE	0.372	0.0463076697483715	0.963947808579836	0.32030163716774	79	48687	0.398049472131631	TRUE	1	0.1492136	0.678185556570104	0.184519490943312	20	0	NA
AGER	ENSG00000204305	chr6:31981726-31982144	test	892	47874	TRUE	0.564	0.0214823120745975	0.978671472337358	0.133738847201367	50	48716	0.54783022123434	TRUE	0.784854627832411	0.2975563	0.813552206299866	0.155965371833251	20	0	NA
AGER	ENSG00000204305	chr6:31982300-31983140	test	947	47819	TRUE	0.08	-0.0733638718572354	0.900010085728694	1	62	48704	-0.271306402043296	TRUE	1	0.7722035	0.982148297191084	-0.146436722585646	20	0	NA
AGER	ENSG00000204305	chr6:31983861-31984064	test	845	47921	TRUE	0.16	-0.0688622435117412	0.930268438884545	0.48	27	48739	-0.579033517327226	TRUE	1	0.4165335	0.881967751130929	-0.169778133360777	20	0	NA
AGER	ENSG00000204305	chr6:31989275-31989852	test	894	47872	TRUE	0.736	-0.00901062735156666	0.990016520952668	1	59	48707	-0.300849613971966	TRUE	1	0.8667626	0.99212470938874	-0.106940357593784	20	0	NA
AGER	ENSG00000204305	chr6:31997498-31998270	test	992	47774	TRUE	0.14	0.0660473509709751	0.925501777953378	0.0273295598432548	41	48725	0.734446406575673	TRUE	0.571122086956522	0.0506602	0.499305437446808	0.197977605447215	20	0	NA
AGER	ENSG00000204305	chr6:32002562-32003711	test	924	47842	TRUE	0.664	-0.0202173513052188	0.986602313345026	0.72	49	48717	-0.430935525653243	TRUE	1	0.6696718	0.968335141419653	-0.147426606565616	20	0	NA
AGER	ENSG00000204305	chr6:32011727-32012212	test	959	47807	TRUE	0.00561475806626448	-0.11978570184325	0.622150518378945	0.0746309854815787	64	48702	-0.493791285588064	TRUE	0.688637299260858	0.2713742	0.799855540631283	-0.172659225782271	19	0	NA
AGER	ENSG00000204305	chr6:32012313-32013264	test	1077	47689	TRUE	0.456	0.0330125147241844	0.972150224572357	0.64	39	48727	-0.455352235070746	TRUE	1	0.0321921	0.440048747832168	-0.185314969661361	20	0	NA
AGER	ENSG00000204305	chr6:32044972-32047303	test	930	47836	TRUE	0.372	0.0407415630504944	0.963947808579836	1	52	48714	0.428758856459446	TRUE	1	0.5326611	0.928818117432666	0.118061685799917	20	0	NA
AGER	ENSG00000204305	chr6:32048173-32048746	test	969	47797	TRUE	0.816	0.00905123571938438	0.995178890974361	0.155619864017613	45	48721	0.599161199985866	TRUE	0.812374744694077	0.3188497	0.833094996765282	0.125249431033109	20	0	NA
AGER	ENSG00000204305	chr6:32055182-32057181	test	964	47802	TRUE	0.6	-0.0209556806502245	0.981238393118952	1	25	48741	-0.409799370002349	TRUE	1	0.8853409	0.994873386384289	-0.118418267118784	19	0	NA
AGER	ENSG00000204305	chr6:32061096-32061628	test	953	47813	TRUE	0.056	0.0850853072720659	0.881446848541863	1	41	48725	0.393550179855888	TRUE	1	0.4876809	0.91328604945443	0.165066715940454	20	0	NA
AGER	ENSG00000204305	chr6:32063032-32065131	test	921	47845	TRUE	0.364	0.0424485623340387	0.963947808579836	0.173221860384962	79	48687	0.430902902947094	TRUE	0.835843213475866	0.0702514	0.547358490750066	-0.200820311254808	20	0	NA
AGER	ENSG00000204305	chr6:32067157-32069156	test	1048	47718	TRUE	0.456	0.0336874917618322	0.972150224572357	0.0494565104538237	97	48669	0.452154802615336	TRUE	0.639380901861995	0.1993381	0.738142349574213	-0.102514034486792	20	0	NA
AGER	ENSG00000204305	chr6:32069521-32070330	test	998	47768	TRUE	0.00623261158502644	0.121613739938617	0.647717384396063	1	77	48689	0.31608853606781	TRUE	1	0.328851	0.841759963954605	0.179514772888592	20	0	NA
AGER	ENSG00000204305	chr6:32071855-32072285	test	959	47807	TRUE	0.724	-0.0157677184643066	0.989304559096756	1	53	48713	0.326984963955965	TRUE	1	0.7014106	0.973443882676886	-0.128135501455812	20	0	NA
AGER	ENSG00000204305	chr6:32073209-32073641	test	966	47800	TRUE	0.332	0.0460271869867586	0.962319068812051	0.912	62	48704	0.412569863277493	TRUE	1	0.7094033	0.976165594736966	0.134295935174819	19	0	NA
AGER	ENSG00000204305	chr6:32081168-32081577	test	945	47821	TRUE	0.676	-0.0178759935889721	0.987423736168366	0.8	47	48719	0.461244977505041	TRUE	1	0.8907482	0.994873386384289	-0.104890681312559	20	0	NA
AGER	ENSG00000204305	chr6:32085866-32086089	test	1130	47636	TRUE	0.984	0.00210524080438823	0.999677533013115	0.72	47	48719	0.434550398095857	TRUE	1	0.554346	0.93769376867986	0.118179618019014	20	0	NA
AGER	ENSG00000204305	chr6:32087237-32088177	test	965	47801	TRUE	0.84	0.00522281057281493	0.995285119943348	0.337250949514326	50	48716	-0.472761766876932	TRUE	1	0.6648781	0.966097961747361	-0.116501674700913	20	0	NA
AGER	ENSG00000204305	chr6:32087832-32091781	test	1013	47753	TRUE	0.42	0.0341651362529247	0.967253019510684	0.303076445900798	38	48728	-0.557968833780343	TRUE	0.997938199731303	0.3655281	0.860221569815548	-0.118822367023274	20	0	NA
AGER	ENSG00000204305	chr6:32095446-32097270	test	922	47844	TRUE	0.716	-0.0156859293632152	0.989300383996036	0.667648171243496	51	48715	0.435443708354587	TRUE	1	0.355653	0.84990691052355	-0.145475045177383	20	0	NA
AGER	ENSG00000204305	chr6:32097157-32099156	test	923	47843	TRUE	0.196	-0.0582587039088289	0.938452711403634	1	23	48743	-0.529650628943455	TRUE	1	0.925366	0.998184770759782	-0.131104599339137	20	0	NA
AGER	ENSG00000204305	chr6:32103307-32106706	test	805	47961	TRUE	0.8	-0.0118978896163133	0.994700310559006	0.64	23	48743	-0.631108787670477	TRUE	1	0.8419694	0.988250718564768	-0.105273085784877	20	0	NA
AGER	ENSG00000204305	chr6:32103513-32103696	test	960	47806	TRUE	0.876	-0.00948604294896205	0.996881516587678	1	51	48715	-0.285841151780329	TRUE	1	0.5244863	0.925782835107758	-0.10432559628023	18	0	NA
AGER	ENSG00000204305	chr6:32108025-32109567	test	960	47806	TRUE	0.176	0.0628725461959072	0.93322389478688	0.423375373081115	61	48705	0.441887612917787	TRUE	1	0.2939225	0.813552206299866	0.141977361378095	20	0	NA
AGER	ENSG00000204305	chr6:32109687-32111103	test	946	47820	TRUE	0.724	-0.0157770402366504	0.989304559096756	0.72	25	48741	-0.466419413241761	TRUE	1	0.3007583	0.813552206299866	-0.158254908759033	20	0	NA
AGER	ENSG00000204305	chr6:32113813-32114430	test	965	47801	TRUE	0.14	0.06467524736347	0.925501777953378	0.111866202976427	57	48709	0.538262899029667	TRUE	0.745590191849245	0.3566851	0.84990691052355	0.140273073917413	20	0	NA
AGER	ENSG00000204305	chr6:32116811-32117036	test	984	47782	TRUE	0.688	0.0259348153811469	0.988191604429565	0.108169245375379	70	48696	0.509666646121542	TRUE	0.744210702902016	0.2599965	0.792846725796228	-0.148090992594	20	0	NA
AGER	ENSG00000204305	chr6:32118702-32120068	test	858	47908	TRUE	0.128	-0.0702000741919919	0.923974418840727	0.48	18	48748	-0.700281148360316	TRUE	1	0.117678	0.635030208521211	-0.230168578032036	20	0	NA
AGER	ENSG00000204305	chr6:32127536-32128582	test	927	47839	TRUE	0.992	-0.00240983444420451	0.999677533013115	1	60	48706	0.348689445562649	TRUE	1	0.1856501	0.717313959434211	-0.168535882899479	20	0	NA
AGER	ENSG00000204305	chr6:32129256-32129669	test	900	47866	TRUE	0.108	0.0742861528459051	0.917040852575489	1	53	48713	0.332460181562512	TRUE	1	0.7547069	0.982148297191084	0.129632196738445	19	0	NA
AGER	ENSG00000204305	chr6:32129978-32130841	test	761	48005	TRUE	0.844	0.00590112254736885	0.995860607124057	0.456	55	48711	0.423249434816276	TRUE	1	0.6272031	0.957549769342115	-0.119566349908317	19	0	NA
AGER	ENSG00000204305	chr6:32131560-32131874	test	964	47802	TRUE	0.488	-0.0262976975140412	0.974354892601432	0.387895732837012	50	48716	-0.469961034718294	TRUE	1	0.2801214	0.809524893494973	-0.181180987121327	19	0	NA
AGER	ENSG00000204305	chr6:32146482-32148481	test	831	47935	TRUE	0.708	0.0213639618793762	0.989068965517241	1	33	48733	-0.356264428657412	TRUE	1	0.568674	0.939631899893932	-0.125320715729451	19	0	NA
AGER	ENSG00000204305	chr6:32148386-32149177	test	968	47798	TRUE	0.692	0.0205217122263637	0.988442727563761	1	56	48710	0.370631725560674	TRUE	1	0.2128457	0.750507939354218	-0.140559437077	19	0	NA
AGER	ENSG00000204305	chr6:32152952-32155097	test	990	47776	TRUE	0.816	0.0136731962140826	0.995178890974361	1	49	48717	-0.318140957091524	TRUE	1	0.9310241	0.999489524433867	-0.0879638746476965	20	0	NA
AGER	ENSG00000204305	chr6:32162807-32166231	test	1013	47753	TRUE	0.264	0.0527066421919677	0.954498838528443	1	88	48678	0.27136462140095	TRUE	1	0.9900336	0.9999969	0.0624043201614688	20	0	NA
AGER	ENSG00000204305	chr6:32166448-32169512	test	890	47876	TRUE	0.684	0.0220075174983472	0.987767137771065	1	40	48726	-0.435429066251605	TRUE	1	0.5021585	0.920921493310122	-0.122945962502382	19	0	NA
AGER	ENSG00000204305	chr6:32175777-32176333	test	931	47835	TRUE	0.232	-0.0586114315185582	0.95183632638303	1	46	48720	-0.311793622703112	TRUE	1	0.8629322	0.99212470938874	-0.126437277897599	20	0	NA
AGER	ENSG00000204305	chr6:32177110-32178719	test	1161	47605	TRUE	0.62	0.0147259487494393	0.984174199934015	0.0372292339663757	26	48740	-0.848547225334011	TRUE	0.606206160581059	0.1600559	0.691651915443335	-0.162807689378777	20	0	NA
AGER	ENSG00000204305	chr6:32184448-32184654	test	1022	47744	TRUE	0.872	-0.0052427762967171	0.996881516587678	0.117055852103026	64	48702	0.530140282705067	TRUE	0.759857466796242	0.0505657	0.499305437446808	-0.203847412380854	20	0	NA
AGER	ENSG00000204305	chr6:32185674-32186005	test	627	48139	TRUE	0.044	-0.116076519020343	0.878839393939394	0.122309542590896	19	48747	-0.871208441321848	TRUE	0.767530917947598	0.3584879	0.84990691052355	-0.217320419933131	18	0	NA
AGER	ENSG00000204305	chr6:32188316-32188540	test	379	48387	TRUE	0.212	-0.102321761871851	0.942445964795749	0.192	59	48707	-0.408596161040858	TRUE	0.855940462198151	0.0008601	0.152115934939759	-0.341622676051581	8	0	NA
AGER	ENSG00000204305	chr6:32189659-32190569	test	760	48006	TRUE	2.20453095096484e-07	-0.248837220049866	0.000171561212738632	0.000389418515328616	28	48738	-1.08248876361659	TRUE	0.153312418300654	0	1e-07	-0.477212856644725	19	1	NA
AGER	ENSG00000204305	chr6:32195086-32195317	test	903	47863	TRUE	0.452	-0.0356669237396705	0.971701272003084	0.408865719065713	42	48724	-0.523880285936899	TRUE	1	0.2217937	0.759277650636311	-0.158054954444433	20	0	NA
AGER	ENSG00000204305	chr6:32195422-32196819	test	914	47852	TRUE	0.056	-0.0852928945246441	0.881446848541863	0.30032569348792	56	48710	0.472333239698703	TRUE	0.992798009927276	0.06158	0.525647496591733	-0.217379771159243	20	0	NA
AGER	ENSG00000204305	chr6:32203405-32204039	test	986	47780	TRUE	0.288	-0.0471164555819383	0.957667610672231	0.362212223311785	31	48735	-0.569558857943188	TRUE	1	0.6862393	0.970000642207201	-0.15187322328299	20	0	NA
AGER	ENSG00000204305	chr6:32204175-32204654	test	935	47831	TRUE	0.26	-0.0514041040106168	0.953689575797435	1	39	48727	-0.348005819233654	TRUE	1	0.85847	0.99212470938874	-0.139465403367432	19	0	NA
AGER	ENSG00000204305	chr6:32209987-32210755	test	929	47837	TRUE	0.804	-0.0133786858014671	0.994700310559006	0.13563723384418	27	48739	-0.710208790607579	TRUE	0.785512853343839	0.4039503	0.881967751130929	-0.180017314272914	20	0	NA
AGER	ENSG00000204305	chr6:32212080-32212272	test	884	47882	TRUE	0.036	0.102414847653211	0.870752439465125	0.0374538492969009	64	48702	0.555009031960012	TRUE	0.606899317620575	0.1543617	0.687303963330605	0.17874431707301	18	0	NA
AGER	ENSG00000204305	chr6:32216313-32216731	test	816	47950	TRUE	0.144	-0.0657947873125253	0.929183185499421	0.836	17	48749	-0.700274424547402	TRUE	1	0.9012491	0.996305041406513	-0.160593861577364	19	0	NA
AGER	ENSG00000204305	chr6:32217889-32218482	test	993	47773	TRUE	0.1	0.080332658311963	0.912806873977087	0.160298906152181	51	48715	0.561210775908204	TRUE	0.815793865541219	0.4477958	0.897722115076362	0.175344320426596	20	0	NA
AGER	ENSG00000204305	chr6:32228902-32229682	test	898	47868	TRUE	0.032	-0.111817746422058	0.870752439465125	0.0543554028463193	40	48726	-0.647236430594039	TRUE	0.642841784430892	0.2151681	0.753365191478995	-0.195848910164309	19	0	NA
AGER	ENSG00000204305	chr6:32234915-32235334	test	1065	47701	TRUE	0.00813269342134731	0.113406612968155	0.702053029836419	0.356726268036303	60	48706	0.452578860024546	TRUE	1	0.5721459	0.939631899893932	0.179587000722692	20	0	NA
AGER	ENSG00000204305	chr6:32244547-32245969	test	1145	47621	TRUE	0.036	0.0854491381538574	0.870752439465125	0.26294053859463	87	48679	0.383978022443732	TRUE	0.94175363464931	0.1381932	0.660571133719129	0.154653670035005	20	0	NA
AGER	ENSG00000204305	chr6:32254668-32256056	test	938	47828	TRUE	0.404	-0.0344790434037425	0.965592029140776	0.608	36	48730	-0.556262375364149	TRUE	1	0.8317726	0.988250718564768	-0.119079289463398	19	0	NA
AGER	ENSG00000204305	chr6:32288494-32288971	test	887	47879	TRUE	0.952	0.00938536253433053	0.999003251680035	0.352738465609194	28	48738	-0.659002406359958	TRUE	1	0.6535842	0.961613832938235	-0.151165978612098	20	0	NA
AGER	ENSG00000204305	chr6:32319493-32319643	test	96	48670	TRUE	0.308	-0.155403046457453	0.960018442622951	0.144	36	48730	-0.4292626607751	TRUE	0.790679555852992	0.2290405	0.762964353267844	-0.284111614895298	2	0	NA
AGER	ENSG00000204305	chr6:32324390-32324675	test	858	47908	TRUE	0.756	0.0123096683145598	0.991008845419476	0.387764159380072	51	48715	0.468410658970015	TRUE	1	0.5398487	0.932675587467224	0.158259263046096	20	0	NA
AGER	ENSG00000204305	chr6:32391587-32391799	test	586	48180	TRUE	0.044	-0.129775984624954	0.878839393939394	0.00236755063394937	36	48730	-0.8359596649456	TRUE	0.311040759959414	0.0021753	0.212961506844741	-0.262480265731989	13	0	NA
AGER	ENSG00000204305	chr6:32393740-32393996	test	859	47907	TRUE	0.856	-0.00585249662131337	0.996881516587678	1	12	48754	0.808309475273445	TRUE	1	0.5866338	0.945655571083483	0.145375213841038	20	0	NA
AGER	ENSG00000204305	chr6:32394801-32394975	test	1023	47743	TRUE	0.472	0.0317609122708711	0.972829633248847	0.132352966962966	26	48740	-0.686474294470355	TRUE	0.781451399769041	0.0874277	0.586399378637363	-0.164119743494748	20	0	NA
AGER	ENSG00000204305	chr6:32397672-32397840	test	809	47957	TRUE	0.0047146906054668	-0.13870718667683	0.60434423667743	0.88	43	48723	-0.402290448966846	TRUE	1	0.7818654	0.984221067104366	-0.18658280370421	20	0	NA
AGER	ENSG00000204305	chr6:32402860-32403151	test	997	47769	TRUE	0.804	-0.00817560568393239	0.994700310559006	0.48	27	48739	-0.605398131971516	TRUE	1	0.5225329	0.925782835107758	-0.130920448151532	20	0	NA
AGER	ENSG00000204305	chr6:32413296-32413959	test	775	47991	TRUE	0.824	-0.0168032827644886	0.995285119943348	0.88	15	48751	-0.655363362133714	TRUE	1	0.7873485	0.984221067104366	-0.149690044477619	20	0	NA
AGER	ENSG00000204305	chr6:32415294-32416007	test	964	47802	TRUE	0.292	0.0429275330558876	0.958303535526897	1	78	48688	0.30318724725768	TRUE	1	0.7538994	0.982148297191084	0.104638644227752	20	0	NA
AGER	ENSG00000204305	chr6:32439511-32440091	test	915	47851	TRUE	0.8	-0.00501360282989172	0.994700310559006	1	43	48723	-0.344937963779437	TRUE	1	0.989472	0.9999969	-0.0682031775585033	20	0	NA
AGER	ENSG00000204305	chr6:32473155-32474197	test	881	47885	TRUE	0.78	0.0124008812224758	0.993322297065875	0.64	25	48741	-0.54248074730203	TRUE	1	0.613592	0.953783019986443	-0.0939552014967966	20	0	NA
AGER	ENSG00000204305	chr6:32475226-32476196	test	822	47944	TRUE	0.168	-0.0770444442311922	0.932704910063199	0.343519148413534	61	48705	0.443755184878915	TRUE	1	0.0918781	0.5878858903865	-0.221314064286487	20	0	NA
AGER	ENSG00000204305	chr6:32483958-32484937	test	932	47834	TRUE	0.644	0.0208709707360226	0.98485028790787	0.64	47	48719	0.438278296525462	TRUE	1	0.4458308	0.897722115076362	-0.152947145816065	20	0	NA
AGER	ENSG00000204305	chr6:32521797-32522141	test	877	47889	TRUE	0.4	-0.0447754428658294	0.965409304002885	0.96	50	48716	0.408073582647094	TRUE	1	0.2741863	0.801040724215559	-0.17090309734994	20	0	NA
AGER	ENSG00000204305	chr6:32530041-32530840	test	872	47894	TRUE	0.264	-0.0566536532273005	0.954498838528443	1	31	48735	-0.426791566365651	TRUE	1	0.9678812	0.999939467797386	-0.119768462207744	20	0	NA
AGER	ENSG00000204305	chr6:32558427-32558954	test	1028	47738	TRUE	0.564	0.0335920728538275	0.978671472337358	0.48	36	48730	-0.555442299864113	TRUE	1	0.6223846	0.953783019986443	0.124633384614216	20	0	NA
AGER	ENSG00000204305	chr6:32583639-32584799	test	1073	47693	TRUE	0.00521799122276523	0.111489745224648	0.616776034961022	0.193957469164153	52	48714	0.518102473541671	TRUE	0.860757825542929	0.0019564	0.203292266666667	0.237812760246642	20	0	NA
AGER	ENSG00000204305	chr6:32589565-32590024	test	975	47791	TRUE	0.568	0.0289206015380903	0.978671472337358	0.244749997581538	66	48700	0.432428572630239	TRUE	0.920748611635653	0.1822202	0.717313959434211	-0.164521788311711	20	0	NA
AGER	ENSG00000204305	chr6:32609751-32610407	test	782	47984	TRUE	0.144	-0.0691558608305387	0.929183185499421	0.48	26	48740	-0.59469701786888	TRUE	1	0.3575115	0.84990691052355	-0.181869658336747	20	0	NA
AGER	ENSG00000204305	chr6:32614485-32614951	test	863	47903	TRUE	0.072	-0.0819983727864688	0.893518264416837	1	29	48737	-0.427731263690207	TRUE	1	0.3007583	0.813552206299866	-0.206621825140071	20	0	NA
AGER	ENSG00000204305	chr6:32622509-32622789	test	842	47924	TRUE	0.304	0.0524303144052216	0.958984162895928	0.00085531327476384	70	48696	0.766794081016801	TRUE	0.212570328605973	0.0058665	0.281656239184953	0.146897492206369	20	1	NA
AGER	ENSG00000204305	chr6:32664796-32665308	test	864	47902	TRUE	0.504	-0.0333425772864011	0.974890404624278	1	27	48739	-0.449959295083056	TRUE	1	0.8294451	0.988233864059325	-0.123848575119855	19	0	NA
AGER	ENSG00000204305	chr6:32666396-32666894	test	874	47892	TRUE	0.26	-0.0543067813324987	0.953689575797435	0.0453795635230337	23	48743	-0.87194625691513	TRUE	0.629994628469114	0.1875746	0.720488735488928	-0.166137229657383	19	0	NA
AGER	ENSG00000204305	chr6:32692104-32692347	test	974	47792	TRUE	0.92	-0.00193952687850585	0.997701756933353	0.64	52	48714	0.437343062911536	TRUE	1	0.4154456	0.881967751130929	-0.142814762019517	20	0	NA
AGER	ENSG00000204305	chr6:32700385-32701020	test	850	47916	TRUE	0.808	-0.00714685799561421	0.994721065410934	0.72	25	48741	-0.501513512268673	TRUE	1	0.376958	0.863830505583994	-0.164220563678648	20	0	NA
AGER	ENSG00000204305	chr6:32745672-32745953	test	850	47916	TRUE	0.976	0.00298611761679579	0.999659519764933	0.72	36	48730	-0.515416510781403	TRUE	1	0.7208349	0.97821346678823	-0.12164520065728	18	0	NA
AGER	ENSG00000204305	chr6:32761119-32761904	test	1053	47713	TRUE	0.636	-0.0228481842378847	0.98485028790787	1	92	48674	0.275757967306759	TRUE	1	0.3835133	0.869581523357692	-0.155056909334619	20	0	NA
AGER	ENSG00000204305	chr6:32763294-32763473	test	1035	47731	TRUE	0.82	0.00787285363128865	0.995285119943348	0.142821494651387	77	48689	0.447762804390875	TRUE	0.790679555852992	0.4172299	0.881967751130929	-0.1325351093669	20	0	NA
AGER	ENSG00000204305	chr6:32785828-32786407	test	974	47792	TRUE	0.556	0.0264520478333341	0.977601197982346	0.0325380606069364	57	48709	0.627494370511246	TRUE	0.587576544495911	0.1439246	0.673450515192996	0.129275706983361	20	0	NA
AGER	ENSG00000204305	chr6:32796677-32797916	test	771	47995	TRUE	0.784	-0.0143885466814861	0.9935763681121	1	57	48709	0.332129570196515	TRUE	1	0.6981808	0.973443882676886	-0.115274732436614	18	0	NA
AGER	ENSG00000204305	chr6:32800117-32800295	test	331	48435	TRUE	0.78	0.0210600960483442	0.993322297065875	0.832	39	48727	0.388311589143135	TRUE	1	0.5279533	0.927369699523738	0.140639473104439	8	0	NA
AGER	ENSG00000204305	chr6:32807243-32807426	test	993	47773	TRUE	0.252	0.0536348163417579	0.953182095625636	0.110700568081976	30	48736	-0.70899055320495	TRUE	0.745590191849245	0.0346733	0.452679054841474	0.167034595072857	20	0	NA
AGER	ENSG00000204305	chr6:32816993-32817234	test	643	48123	TRUE	0.264	0.058805078463072	0.954498838528443	1	45	48721	0.340522126412632	TRUE	1	0.9567268	0.999939467797386	0.101616911667766	16	0	NA
AGER	ENSG00000204305	chr6:32819787-32820652	test	960	47806	TRUE	0.56	0.0283280119507796	0.977622662180139	1	70	48696	0.2863434877631	TRUE	1	0.730238	0.97821346678823	-0.106609951294764	20	0	NA
AGER	ENSG00000204305	chr6:32825915-32826883	test	725	48041	TRUE	0.332	-0.0467804737683029	0.962319068812051	0.96	66	48700	0.349742334602166	TRUE	1	0.7296622	0.97821346678823	-0.181882882042205	20	0	NA
AGER	ENSG00000204305	chr6:32829550-32829856	test	980	47786	TRUE	0.18	-0.0620254013582935	0.934227219852656	0.88	46	48720	-0.413768633824558	TRUE	1	0.70253	0.973620179136929	-0.139198229036796	20	0	NA
AGER	ENSG00000204305	chr6:32837657-32839102	test	865	47901	TRUE	0.744	-0.0125954993505251	0.990925457767277	1	32	48734	-0.464043367041247	TRUE	1	0.5599587	0.93769376867986	-0.178140920702372	20	0	NA
AGER	ENSG00000204305	chr6:32843667-32845108	test	1177	47589	TRUE	0.332	0.04184843372584	0.962319068812051	1	54	48712	0.367353197518077	TRUE	1	0.3895041	0.873472253621415	0.144987330278799	20	0	NA
AGER	ENSG00000204305	chr6:32853059-32854603	test	956	47810	TRUE	0.224	-0.0573677341330088	0.948478299379982	0.162636840897944	19	48747	-0.819284746603713	TRUE	0.821406392553375	0.4517258	0.897722115076362	-0.202978917346136	20	0	NA
AGER	ENSG00000204305	chr6:32857713-32857900	test	958	47808	TRUE	0.804	-0.0133679658047265	0.994700310559006	0.988	77	48689	0.348712399385614	TRUE	1	0.2646603	0.798001032047478	-0.153143061582837	19	0	NA
AGER	ENSG00000204305	chr6:32861089-32861520	test	906	47860	TRUE	0.176	0.0717166864505354	0.93322389478688	1	64	48702	0.367336301109487	TRUE	1	0.5252084	0.925782835107758	0.150097289022859	20	0	NA
AGER	ENSG00000204305	chr6:32866897-32867503	test	883	47883	TRUE	0.62	0.0235648380890137	0.984174199934015	0.143850036076901	33	48733	-0.645985990222489	TRUE	0.790679555852992	0.4190924	0.883312961247888	-0.118784774382396	20	0	NA
AGER	ENSG00000204305	chr6:32868045-32868528	test	931	47835	TRUE	0.152	-0.0641499774754273	0.929881535648994	0.72	33	48733	-0.533653887217056	TRUE	1	0.3098262	0.822304956795655	-0.171004756010415	20	0	NA
AGER	ENSG00000204305	chr6:32885752-32886155	test	668	48098	TRUE	0.7	-0.023840317791989	0.988644564965075	0.315964321873857	14	48752	-0.826489838271594	TRUE	1	0.2068638	0.746563293716536	-0.252741429414165	20	0	NA
AGER	ENSG00000204305	chr6:32893821-32895308	test	941	47825	TRUE	0.608	-0.0231725456469878	0.982509561522117	1	28	48738	-0.465663558005298	TRUE	1	0.3488925	0.84990691052355	-0.163697801030348	20	0	NA
AGER	ENSG00000204305	chr6:32915154-32915381	test	127	48639	TRUE	0.472	-0.0961537052626009	0.972829633248847	0.0427183145040395	21	48745	-0.719636811976161	TRUE	0.624908694599177	0.1027608	0.612074982155907	-0.414592415944488	3	0	NA
AGER	ENSG00000204305	chr6:32933624-32934051	test	1019	47747	TRUE	0.832	0.00858050297776547	0.995285119943348	0.181716393600775	75	48691	0.456363337053208	TRUE	0.844390867950606	0.4848011	0.91328604945443	0.116417793826276	19	0	NA
AGER	ENSG00000204305	chr6:32937142-32937447	test	814	47952	TRUE	0.812	-0.00639055979154701	0.995105910788838	0.126594735073965	21	48745	-0.855264505486245	TRUE	0.774871064312997	0.3752201	0.863830505583994	-0.192344797993426	18	0	NA
AGER	ENSG00000204305	chr6:32940624-32941835	test	894	47872	TRUE	0.404	-0.0358021351326037	0.965592029140776	0.319490312477758	26	48740	-0.665923947059931	TRUE	1	0.4876809	0.91328604945443	-0.186741181327798	20	0	NA
AGER	ENSG00000204305	chr6:32947659-32948247	test	769	47997	TRUE	0.304	-0.0518937661298131	0.958984162895928	0.106792002350066	23	48743	-0.773659548500265	TRUE	0.743785789782736	0.0229543	0.410400022435897	-0.292367793943017	20	0	NA
AGER	ENSG00000204305	chr6:32952896-32953531	test	877	47889	TRUE	0.84	-0.00870482251024152	0.995285119943348	1	83	48683	0.252121548014227	TRUE	1	0.8553815	0.991712494830075	-0.118179381540564	19	0	NA
AGER	ENSG00000204305	chr6:32954999-32955373	test	806	47960	TRUE	0.648	-0.0186715799347223	0.984975937880908	1	43	48723	0.327685345509012	TRUE	1	0.3007583	0.813552206299866	-0.150082792093495	20	0	NA
AGER	ENSG00000204305	chr6:32967566-32967796	test	1011	47755	TRUE	0.172	0.0605963567931003	0.932704910063199	0.96	90	48676	0.300959235989315	TRUE	1	0.5249911	0.925782835107758	0.131255471866392	20	0	NA
AGER	ENSG00000204305	chr6:32968139-32970511	test	1004	47762	TRUE	0.024	0.101787123250532	0.870752439465125	0.00452425325349098	103	48663	0.517576506937324	TRUE	0.380102090675097	0.0205821	0.398078993469657	0.178298369764513	20	0	NA
AGER	ENSG00000204305	chr6:32970678-32971108	test	1035	47731	TRUE	0.264	0.0617943457073173	0.954498838528443	1	80	48686	0.313296976832724	TRUE	1	0.7230544	0.97821346678823	0.128948397062213	20	0	NA
AGER	ENSG00000204305	chr6:32971492-32972732	test	1064	47702	TRUE	0.132	0.0737007131559295	0.923974418840727	0.8	53	48713	0.456200398211115	TRUE	1	0.8907482	0.994873386384289	0.123305824526618	20	0	NA
AGER	ENSG00000204305	chr6:32980541-32981208	test	930	47836	TRUE	0.888	-0.0112453577345337	0.997334720590703	1	37	48729	-0.372847416653153	TRUE	1	0.6927964	0.971193499923503	-0.123737367812312	19	0	NA
AGER	ENSG00000204305	chr6:32981697-32982715	test	804	47962	TRUE	0.516	0.0373458931190287	0.975490989209649	0.211012559124057	82	48684	0.4125248932754	TRUE	0.883997606240388	0.4132247	0.881967751130929	0.156129831152687	19	0	NA
AGER	ENSG00000204305	chr6:32982865-32983834	test	868	47898	TRUE	0.152	-0.066407339925421	0.929881535648994	1	36	48730	-0.393678292213479	TRUE	1	0.8755955	0.994418658370656	-0.153447033435451	20	0	NA
AGER	ENSG00000204305	chr6:32984036-32984375	test	825	47941	TRUE	0.336	-0.0439362661695188	0.962319068812051	1	64	48702	0.26775121686157	TRUE	1	0.8916673	0.994873386384289	-0.1353607623436	20	0	NA
AGER	ENSG00000204305	chr6:32984455-32985094	test	963	47803	TRUE	0.088	-0.0787973810922722	0.903170679343659	1	29	48737	-0.439367563007277	TRUE	1	0.919342	0.998112592364942	-0.1422225041125	20	0	NA
AGER	ENSG00000204305	chr6:32999970-33000394	test	924	47842	TRUE	0.54	-0.0275385176629936	0.976323851203501	1	35	48731	-0.436905527691601	TRUE	1	0.8114574	0.985926222525499	-0.128914471518822	20	0	NA
AGER	ENSG00000204305	chr6:33009235-33009931	test	922	47844	TRUE	0.96	0.00284501259815118	0.999003251680035	0.8	30	48736	-0.513599114908912	TRUE	1	0.4180059	0.881967751130929	-0.164815263205147	20	0	NA
AGER	ENSG00000204305	chr6:33014769-33015436	test	902	47864	TRUE	0.964	0.000881059211044644	0.999003251680035	0.0294562693646522	42	48724	-0.699821787461202	TRUE	0.582263958174005	0.1329368	0.656533588142159	-0.138510661871723	20	0	NA
AGER	ENSG00000204305	chr6:33029981-33030179	test	930	47836	TRUE	0.452	-0.033317204440217	0.971701272003084	1	84	48682	0.312075654160557	TRUE	1	0.8484036	0.988955933660358	-0.131980166577085	20	0	NA
AGER	ENSG00000204305	chr6:33049436-33049677	test	826	47940	TRUE	0.412	0.038812350532845	0.96669204880101	0.504	57	48709	0.418949367979081	TRUE	1	0.770334	0.982148297191084	0.107208204335529	18	0	NA
AGER	ENSG00000204305	chr6:33051226-33051462	test	1047	47719	TRUE	0.832	0.00879600193067009	0.995285119943348	0.320367639842127	71	48695	0.423368602814087	TRUE	1	0.6494273	0.961613832938235	-0.126639480466125	20	0	NA
AGER	ENSG00000204305	chr6:33062023-33062329	test	921	47845	TRUE	0.568	-0.0340627172972017	0.978671472337358	1	24	48742	-0.464067471312375	TRUE	1	0.8275243	0.987616350299852	-0.134924273446111	20	0	NA
AGER	ENSG00000204305	chr6:33069402-33069630	test	944	47822	TRUE	0.812	-0.0136387841118837	0.995105910788838	0.152754393740893	42	48724	0.598840853874023	TRUE	0.808030232523313	0.3254697	0.838160845652556	-0.144319814312801	20	0	NA
AGER	ENSG00000204305	chr6:33073469-33073887	test	960	47806	TRUE	0.856	-0.011354506765453	0.996881516587678	0.518893157221038	45	48721	0.489198082664333	TRUE	1	0.2599965	0.792846725796228	-0.135205044268	20	0	NA
AGER	ENSG00000204305	chr6:33075566-33076192	test	1035	47731	TRUE	0.1	-0.0724042299255361	0.912806873977087	0.231119281098026	30	48736	-0.614809257773065	TRUE	0.906064932179477	0.06158	0.525647496591733	-0.205886216951383	20	0	NA
AGER	ENSG00000204305	chr6:33080171-33081452	test	1078	47688	TRUE	0.156	0.0602180875577716	0.930268438884545	1	69	48697	0.249887627068779	TRUE	1	0.3745852	0.863830505583994	0.120105818817591	20	0	NA
AGER	ENSG00000204305	chr6:33082767-33083042	test	884	47882	TRUE	0.172	-0.0577326536472818	0.932704910063199	1	39	48727	-0.341723680322263	TRUE	1	0.171229	0.707157576063124	-0.174209643334922	20	0	NA
AGER	ENSG00000204305	chr6:33091862-33092619	test	898	47868	TRUE	0.22	-0.0586777068031994	0.946694528386806	1	36	48730	-0.327918042782875	TRUE	1	0.946304	0.999726108609248	-0.126402288341341	20	0	NA
AGER	ENSG00000204305	chr6:33112210-33112672	test	889	47877	TRUE	0.112	0.0885766913510242	0.918268283719221	0.594317107665074	47	48719	0.493858384627849	TRUE	1	0.6123299	0.953783019986443	0.156922487092743	20	0	NA
AGER	ENSG00000204305	chr6:33116430-33118817	test	901	47865	TRUE	0.928	-0.00558045350128467	0.998091760811223	1	25	48741	-0.524029964578879	TRUE	1	0.2695524	0.798368942857143	-0.162691366501277	20	0	NA
AGER	ENSG00000204305	chr6:33123471-33124880	test	952	47814	TRUE	0.42	0.0353126031995328	0.967253019510684	1	96	48670	0.237222399370707	TRUE	1	0.9681438	0.999939467797386	0.0639783200900339	20	0	NA
AGER	ENSG00000204305	chr6:33125958-33126566	test	946	47820	TRUE	0.316	0.0459735036357656	0.960180332334514	0.64	15	48751	-0.713932026413715	TRUE	1	0.4215232	0.884652619511846	0.144288144486472	20	0	NA
AGER	ENSG00000204305	chr6:33136422-33136837	test	957	47809	TRUE	0.216	0.0529351211698583	0.944481379851039	0.104762800684939	84	48682	0.446852181795504	TRUE	0.740716199393079	0.3414648	0.84729737238607	0.130317889478683	20	0	NA
AGER	ENSG00000204305	chr6:33143151-33143611	test	1042	47724	TRUE	0.916	0.0104235376431658	0.997701756933353	1	47	48719	-0.331599807934808	TRUE	1	0.5359801	0.930917781880109	-0.0877525941039054	20	0	NA
AGER	ENSG00000204305	chr6:33148150-33148553	test	888	47878	TRUE	0.32	-0.0442384678681007	0.961185638297872	0.56	85	48681	0.370976060199202	TRUE	1	0.5041777	0.920921493310122	-0.191563174803549	20	0	NA
AGER	ENSG00000204305	chr6:33161357-33162470	test	922	47844	TRUE	0.988	-0.000817386585603597	0.999677533013115	1	59	48707	0.345390883126595	TRUE	1	0.8562718	0.99212470938874	-0.0906136403230138	19	0	NA
AGER	ENSG00000204305	chr6:33170110-33170273	test	1074	47692	TRUE	0.064	0.0802015608792077	0.891616985845129	0.48	71	48695	0.430568790857216	TRUE	1	0.1992166	0.738132648546879	0.172711754019589	20	0	NA
AGER	ENSG00000204305	chr6:33172538-33173310	test	797	47969	TRUE	0.172	-0.0615837179637566	0.932704910063199	0.48	41	48725	-0.46164553199489	TRUE	1	0.4713107	0.905956625139902	-0.167084708448906	20	0	NA
AGER	ENSG00000204305	chr6:33175635-33175999	test	951	47815	TRUE	0.476	-0.0355474109945231	0.972829633248847	0.0544310234104596	57	48709	0.581521072981999	TRUE	0.642841784430892	0.2142662	0.753026399400695	-0.177318558291167	20	0	NA
AGER	ENSG00000204305	chr6:33178894-33179564	test	1129	47637	TRUE	0.888	0.000881234244797025	0.997334720590703	0.164363621564003	22	48744	-0.799796150998325	TRUE	0.823871975186924	0.1377456	0.660571133719129	-0.208717150979439	20	0	NA
AGER	ENSG00000204305	chr6:33183035-33183424	test	941	47825	TRUE	0.648	-0.0198216126962398	0.984975937880908	1	54	48712	0.370711257875351	TRUE	1	0.5590134	0.93769376867986	-0.129217591247263	20	0	NA
AGER	ENSG00000204305	chr6:33184979-33185475	test	986	47780	TRUE	0.632	0.0227645595932922	0.98485028790787	0.64	37	48729	-0.541055010180117	TRUE	1	0.613592	0.953783019986443	-0.123704966426032	20	0	NA
AGER	ENSG00000204305	chr6:33192035-33193499	test	956	47810	TRUE	0.38	-0.0422046960127327	0.964475710114149	0.0541045040176059	80	48686	-0.485314221945121	TRUE	0.642841784430892	0.0075586	0.304412891242363	-0.221699593772888	20	0	NA
AGER	ENSG00000204305	chr6:33197523-33197806	test	1000	47766	TRUE	1	0.0006694422885829	1	0.64	51	48715	-0.43495920680939	TRUE	1	0.6793657	0.970000642207201	-0.082253518939339	20	0	NA
AGER	ENSG00000204305	chr6:33199885-33200000	test	714	48052	TRUE	0.92	0.00757192316876454	0.997701756933353	1	39	48727	-0.224584321522174	TRUE	1	0.99849	0.9999969	0.0555917903308571	17	0	NA
AGPAT1	ENSG00000204310	chr1:156677207-156677419	test	2300	235859	TRUE	0.884	0.00638278793115676	0.997209931062381	1	240	237919	0.0765490696421671	TRUE	1	0.9802094	0.9999969	0.0251195691188306	10	0	NA
AGPAT1	ENSG00000204310	chr11:17719290-17719635	test	2065	236094	TRUE	0.94	0.00634585233945917	0.998387316902861	0.52	209	237950	-0.14411890709005	TRUE	1	0.0853831	0.584348470836737	0.0791220659766693	10	0	NA
AGPAT1	ENSG00000204310	chr11:5254487-5254795	test	2555	235604	TRUE	0.136	-0.0296869195680887	0.923974418840727	0.32	265	237894	-0.178578992384903	TRUE	1	0.2802881	0.809647542495443	-0.0702958628350863	10	0	NA
AGPAT1	ENSG00000204310	chr11:5254682-5254782	test	2636	235523	TRUE	0.704	-0.000298581085021787	0.988681551116334	0.32	229	237930	-0.134192682138893	TRUE	1	0.4882897	0.91328604945443	-0.0434846319437199	10	0	NA
AGPAT1	ENSG00000204310	chr11:5269651-5269865	test	2157	236002	TRUE	0.508	-0.0129652345938028	0.975340107591154	0.52	242	237917	0.153299328468231	TRUE	1	0.1556006	0.687303963330605	-0.0670394996417216	10	0	NA
AGPAT1	ENSG00000204310	chr12:102957453-102957736	test	2421	235738	TRUE	0.128	-0.0324796052861345	0.923974418840727	0.56	209	237950	-0.137851680933104	TRUE	1	0.6086012	0.953783019986443	-0.0573048605138239	10	0	NA
AGPAT1	ENSG00000204310	chr12:7789365-7789670	test	1952	236207	TRUE	0.336	0.0249454340573079	0.962319068812051	0.36	124	238035	0.189910626126022	TRUE	1	0.5955981	0.947296474042161	0.0653669747640309	10	0	NA
AGPAT1	ENSG00000204310	chr2:113117714-113127811	test	2416	235743	TRUE	0.952	0.0046593424029775	0.999003251680035	0.6	293	237866	-0.129218858921154	TRUE	1	0.2802881	0.809647542495443	0.0557756998322514	10	0	NA
AGPAT1	ENSG00000204310	chr2:209424033-209424313	test	2385	235774	TRUE	0.26	-0.0220856788920628	0.953689575797435	0.84	188	237971	-0.147075090987052	TRUE	1	0.849405	0.989094678514694	-0.0490067536427383	10	0	NA
AGPAT1	ENSG00000204310	chr3:181711915-181712221	test	2311	235848	TRUE	0.892	0.00233756185460054	0.997358437609636	0.52	121	238038	-0.18650116040911	TRUE	1	0.6703179	0.968335141419653	-0.0490877883132373	10	0	NA
AGPAT1	ENSG00000204310	chr4:112515941-112516776	test	2209	235950	TRUE	0.22	-0.0208140454196535	0.946694528386806	0.32	219	237940	-0.154258588587609	TRUE	1	0.0554654	0.510040683594599	-0.0676975135130645	10	0	NA
AGPAT1	ENSG00000204310	chr6:29702283-29703026	test	4354	233805	TRUE	0.556	0.0127840322258113	0.977601197982346	0.357042451403727	120	238039	0.24112444508018	TRUE	1	0.3070015	0.820903236359491	0.0541026698667111	20	0	NA
AGPAT1	ENSG00000204310	chr6:29705703-29706028	test	4471	233688	TRUE	0.844	0.0011213328574402	0.995860607124057	0.0637386671382539	230	237929	-0.205701596935333	TRUE	0.661220577871741	0.2408541	0.773122017198533	-0.045699483326417	20	0	NA
AGPAT1	ENSG00000204310	chr6:29723163-29724697	test	4477	233682	TRUE	0.572	0.0124683355410408	0.978685039370079	0.0984213918268273	207	237952	0.206054850963507	TRUE	0.726539181710575	0.1326381	0.655389573660263	0.0697122116928189	20	0	NA
AGPAT1	ENSG00000204310	chr6:29737737-29738687	test	4328	233831	TRUE	0.92	0.0039770864083819	0.997701756933353	0.145946087549509	442	237717	-0.126966062354398	TRUE	0.795997997217104	0.2254874	0.75935280412171	0.0608040842587953	20	0	NA
AGPAT1	ENSG00000204310	chr6:29748405-29749554	test	4791	233368	TRUE	0.348	0.0162779641731055	0.963173060597485	0.72	164	237995	-0.188409163395705	TRUE	1	0.2338484	0.769414032349641	0.0645440722859763	20	0	NA
AGPAT1	ENSG00000204310	chr6:29752307-29753422	test	5113	233046	TRUE	0.324	0.0180372585152255	0.961185638297872	0.540238803119044	180	237979	0.176850420611249	TRUE	1	0.6900598	0.970000642207201	0.0466978791003635	20	0	NA
AGPAT1	ENSG00000204310	chr6:29758038-29758251	test	4272	233887	TRUE	0.472	-0.00891577444872715	0.972829633248847	1	176	237983	-0.154304533434225	TRUE	1	0.5914661	0.945655571083483	-0.0498507014924264	20	0	NA
AGPAT1	ENSG00000204310	chr6:29758782-29759248	test	3793	234366	TRUE	0.736	-0.00240928931621831	0.990016520952668	0.138450216548036	231	237928	-0.183804972941525	TRUE	0.790679555852992	0.4091976	0.881967751130929	-0.0505407046946528	20	0	NA
AGPAT1	ENSG00000204310	chr6:29759411-29759982	test	4305	233854	TRUE	0.92	0.00468437045153769	0.997701756933353	1	170	237989	-0.155048841772102	TRUE	1	0.3254697	0.838160845652556	-0.0487301222973479	20	0	NA
AGPAT1	ENSG00000204310	chr6:29760264-29760749	test	4833	233326	TRUE	0.388	0.0183965828566545	0.965409304002885	0.235657375253779	334	237825	0.14990617886979	TRUE	0.911513548439502	0.5574331	0.93769376867986	0.0356202943107032	20	0	NA
AGPAT1	ENSG00000204310	chr6:29769292-29769656	test	4183	233976	TRUE	0.58	-0.00565614925501134	0.979501892505678	0.434821531354945	260	237899	-0.145598801369711	TRUE	1	0.0778956	0.56451111798278	-0.0553349166602677	19	0	NA
AGPAT1	ENSG00000204310	chr6:29791892-29793373	test	3956	234203	TRUE	0.024	0.0424357606184276	0.870752439465125	0.120966170700507	263	237896	0.183002585517405	TRUE	0.763091456779166	0.0037283	0.24587061650165	0.0896698155134707	18	0	NA
AGPAT1	ENSG00000204310	chr6:29812946-29813558	test	4685	233474	TRUE	0.128	-0.0166475148752894	0.923974418840727	1	230	237929	0.132558834672474	TRUE	1	0.1822202	0.717313959434211	-0.0518500271146636	20	0	NA
AGPAT1	ENSG00000204310	chr6:29813800-29815780	test	4526	233633	TRUE	0.792	0.00736168615479238	0.994468846738335	0.8	218	237941	-0.152524489461273	TRUE	1	0.3237138	0.837445944044468	0.0466884391917554	20	0	NA
AGPAT1	ENSG00000204310	chr6:29827334-29828897	test	4674	233485	TRUE	0.888	0.00328190435824172	0.997334720590703	0.8	534	237625	0.0979855721998018	TRUE	1	0.8907482	0.994873386384289	0.029126991048641	20	0	NA
AGPAT1	ENSG00000204310	chr6:29834676-29835312	test	4186	233973	TRUE	0.3	0.0222457779910493	0.958427609909781	1	231	237928	0.0931128084782207	TRUE	1	0.71588	0.97821346678823	0.0485206864771481	20	0	NA
AGPAT1	ENSG00000204310	chr6:29847861-29848382	test	4727	233432	TRUE	0.152	0.0250530375922192	0.929881535648994	1	265	237894	-0.0855656504878083	TRUE	1	0.7729716	0.982148297191084	0.0443399493135823	20	0	NA
AGPAT1	ENSG00000204310	chr6:29850094-29850626	test	5381	232778	TRUE	0.056	0.0290142256639264	0.881446848541863	0.0192369920020617	278	237881	0.201849469541644	TRUE	0.552485370319842	0.0938383	0.592957752117229	0.0606325715784631	20	0	NA
AGPAT1	ENSG00000204310	chr6:29863832-29864500	test	4352	233807	TRUE	0.832	-0.000873323783629587	0.995285119943348	0.142663865216751	232	237927	0.183722363302528	TRUE	0.790679555852992	0.4169438	0.881967751130929	0.0481867379343023	20	0	NA
AGPAT1	ENSG00000204310	chr6:29887280-29888879	test	4397	233762	TRUE	0.088	0.0325636375785864	0.903170679343659	0.0739052684706657	206	237953	0.205193469051137	TRUE	0.686186313118552	0.1497061	0.678185556570104	-0.120615675278298	20	0	NA
AGPAT1	ENSG00000204310	chr6:29917733-29918203	test	4251	233908	TRUE	0.268	0.0231480384577998	0.954929244529628	0.0542817512743022	201	237958	0.217578098572172	TRUE	0.642841784430892	0.2149448	0.753365191478995	0.0574131116441511	19	0	NA
AGPAT1	ENSG00000204310	chr6:29924848-29925041	test	3975	234184	TRUE	0.176	-0.0174323046021738	0.93322389478688	0.576	275	237884	-0.134490402590001	TRUE	1	0.5133524	0.925782835107758	-0.0561373692132824	16	0	NA
AGPAT1	ENSG00000204310	chr6:29926083-29927564	test	4765	233394	TRUE	0.048	0.0335904046062095	0.878839393939394	0.0655534217425192	206	237953	0.21199502040531	TRUE	0.668553697013011	0.1825402	0.717313959434211	0.0628626992894512	20	0	NA
AGPAT1	ENSG00000204310	chr6:29934071-29934293	test	5254	232905	TRUE	0.764	0.00683577908444155	0.991741882927965	0.0875537919356312	181	237978	-0.228277714887286	TRUE	0.706820435556773	0.1530341	0.683802628177385	-0.0537227744526059	20	0	NA
AGPAT1	ENSG00000204310	chr6:29941886-29943609	test	5136	233023	TRUE	0.328	0.0147997215131115	0.961923491520967	1	199	237960	0.0882844468925061	TRUE	1	0.9984688	0.9999969	0.0317722896955866	20	0	NA
AGPAT1	ENSG00000204310	chr6:29956599-29956842	test	4503	233656	TRUE	0.052	0.0325377254509255	0.878839393939394	0.301491972893953	184	237975	0.196618469286037	TRUE	0.99522050517575	0.0214367	0.406957255228229	0.0784047316930349	20	0	NA
AGPAT1	ENSG00000204310	chr6:29964667-29966468	test	4873	233286	TRUE	0.18	-0.019296536045242	0.934227219852656	0.104687724171521	304	237855	0.167575362090698	TRUE	0.740631864020549	0.2829412	0.813552206299866	-0.057984374024806	20	0	NA
AGPAT1	ENSG00000204310	chr6:29967104-29967966	test	4301	233858	TRUE	0.06	0.0361843380282472	0.888018575851393	1	197	237962	0.141914557265222	TRUE	1	0.7230544	0.97821346678823	0.0544457027287881	20	0	NA
AGPAT1	ENSG00000204310	chr6:29975001-29975708	test	4462	233697	TRUE	0.46	-0.0098777739635042	0.97238627254509	0.8	302	237857	-0.118617555478596	TRUE	1	0.0380606	0.463994466375727	-0.0570026653173778	20	0	NA
AGPAT1	ENSG00000204310	chr6:29976370-29977471	test	4398	233761	TRUE	0.532	0.0124582919233637	0.976323851203501	0.608	125	238034	-0.214805392327519	TRUE	1	0.1203738	0.640775933333333	0.0518596624326322	19	0	NA
AGPAT1	ENSG00000204310	chr6:29982251-29982430	test	3901	234258	TRUE	0.104	0.0350521009105137	0.915722668069991	0.210955631613768	263	237896	0.166914510456662	TRUE	0.883822258276387	0.2128457	0.750507939354218	0.0659006632709675	19	0	NA
AGPAT1	ENSG00000204310	chr6:29994672-29995484	test	4835	233324	TRUE	0.052	0.0318780216120694	0.878839393939394	0.64	483	237676	0.11768190799518	TRUE	1	0.6535842	0.961613832938235	0.0451516442312463	20	0	NA
AGPAT1	ENSG00000204310	chr6:30005570-30005755	test	2243	235916	TRUE	0.46	-0.0106656774655236	0.97238627254509	0.8	233	237926	0.117628602676686	TRUE	1	0.5971957	0.94822842176915	-0.0430306397546592	10	0	NA
AGPAT1	ENSG00000204310	chr6:30006203-30006475	test	4127	234032	TRUE	0.548	0.0142982137929314	0.976698250379484	0.346955594088067	257	237902	-0.150807336947128	TRUE	1	0.2975563	0.813552206299866	0.0637758445253871	20	0	NA
AGPAT1	ENSG00000204310	chr6:30006570-30007933	test	4261	233898	TRUE	0.596	-0.00586918863652364	0.981238393118952	1	145	238014	-0.113881345138016	TRUE	1	0.8667626	0.99212470938874	-0.0368145405520465	20	0	NA
AGPAT1	ENSG00000204310	chr6:30013249-30013883	test	3821	234338	TRUE	0.98	0.00303579217258809	0.999677533013115	1	98	238061	0.120170012517556	TRUE	1	0.9926794	0.9999969	0.0224786248669848	20	0	NA
AGPAT1	ENSG00000204310	chr6:30037221-30037673	test	4205	233954	TRUE	0.236	0.0218690370810369	0.95183632638303	0.563634092719935	277	237882	0.144894839530463	TRUE	1	0.4007192	0.878959241683187	0.055401915604665	20	0	NA
AGPAT1	ENSG00000204310	chr6:30041957-30042353	test	3820	234339	TRUE	0.04	0.0384839859803152	0.878839393939394	0.00554510362762055	130	238029	0.317447034125499	TRUE	0.394340713170049	0.032289	0.440308401655172	0.0788653214748825	19	0	NA
AGPAT1	ENSG00000204310	chr6:30047199-30047568	test	731	237428	TRUE	0.704	0.0155289146851132	0.988681551116334	1	171	237988	0.0702738226159986	TRUE	1	0.9288069	0.999489524433867	0.0319897895555763	4	0	NA
AGPAT1	ENSG00000204310	chr6:30060535-30062064	test	4296	233863	TRUE	0.256	-0.0174547215606905	0.953545859305432	1	298	237861	-0.106615862755608	TRUE	1	0.8755955	0.994418658370656	-0.0446552500587619	20	0	NA
AGPAT1	ENSG00000204310	chr6:30066546-30067702	test	4507	233652	TRUE	0.256	0.0196694515029546	0.953545859305432	0.06314751639059	210	237949	0.213450312171603	TRUE	0.661220577871741	0.2392158	0.771019286055428	0.0583532542121534	20	0	NA
AGPAT1	ENSG00000204310	chr6:30074348-30076389	test	4821	233338	TRUE	0.072	-0.0259647562228182	0.893518264416837	0.570813787984427	178	237981	-0.169315042863626	TRUE	1	0.2829412	0.813552206299866	-0.0642359255260889	20	0	NA
AGPAT1	ENSG00000204310	chr6:30091888-30092343	test	5047	233112	TRUE	0.904	0.00213627996339016	0.997582218428353	0.64	131	238028	0.211356616577747	TRUE	1	0.5327851	0.928818117432666	0.0464587802578872	20	0	NA
AGPAT1	ENSG00000204310	chr6:30097990-30098183	test	4317	233842	TRUE	0.964	0.000354344413748264	0.999003251680035	1	301	237858	-0.0822703915607955	TRUE	1	0.6228553	0.953783019986443	-0.0315718987569481	20	0	NA
AGPAT1	ENSG00000204310	chr6:30101688-30103715	test	4799	233360	TRUE	0.048	0.0314692505480837	0.878839393939394	0.988	322	237837	0.114117417218056	TRUE	1	0.352263	0.84990691052355	0.0594384221057116	19	0	NA
AGPAT1	ENSG00000204310	chr6:30121511-30121989	test	4761	233398	TRUE	0.036	-0.0270444773552316	0.870752439465125	0.476387022240475	150	238009	-0.189569444011645	TRUE	1	0.2954668	0.813552206299866	-0.0597023509217478	20	0	NA
AGPAT1	ENSG00000204310	chr6:30127137-30128131	test	4611	233548	TRUE	0.144	-0.0238334842094322	0.929183185499421	1	266	237893	-0.118117987528088	TRUE	1	0.6163777	0.953783019986443	-0.0460153967553175	20	0	NA
AGPAT1	ENSG00000204310	chr6:30130716-30131520	test	4260	233899	TRUE	0.892	0.00466202364670065	0.997358437609636	0.0902478231659302	218	237941	-0.208062845337164	TRUE	0.714598007844515	0.3085167	0.822304956795655	-0.0388973204592392	20	0	NA
AGPAT1	ENSG00000204310	chr6:30147145-30147402	test	5260	232899	TRUE	0.964	0.00233951677557698	0.999003251680035	1	493	237666	-0.0806319742714002	TRUE	1	0.9144324	0.997338165922379	-0.0291585377002447	20	0	NA
AGPAT1	ENSG00000204310	chr6:30149290-30149508	test	3658	234501	TRUE	0.092	0.0342665202533754	0.908153982300885	0.0828388314921508	373	237786	0.1609331904703	TRUE	0.701854751588672	0.2809046	0.811188632156399	0.0566322254966811	18	0	NA
AGPAT1	ENSG00000204310	chr6:30151632-30151995	test	4185	233974	TRUE	0.976	0.00185683532354808	0.999659519764933	0.88	210	237949	0.175840075550541	TRUE	1	0.3038832	0.81617717512137	-0.0467774416413754	20	0	NA
AGPAT1	ENSG00000204310	chr6:30152089-30152261	test	2798	235361	TRUE	0.952	0.00206139089758617	0.999003251680035	0.884	266	237893	0.137919886017902	TRUE	1	0.3926705	0.876450479998477	-0.0423712464428926	13	0	NA
AGPAT1	ENSG00000204310	chr6:30156222-30156550	test	4952	233207	TRUE	0.916	0.00494110187317431	0.997701756933353	0.64	230	237929	-0.166952871130691	TRUE	1	0.5699964	0.939631899893932	0.0397592334548564	20	0	NA
AGPAT1	ENSG00000204310	chr6:30160564-30160874	test	4138	234021	TRUE	0.508	0.0139595227573707	0.975340107591154	1	187	237972	0.148634661638936	TRUE	1	0.8243786	0.987616350299852	0.0476171421115686	20	0	NA
AGPAT1	ENSG00000204310	chr6:30162341-30162709	test	4202	233957	TRUE	0.064	0.0345634308568904	0.891616985845129	0.48	305	237854	0.171776751730709	TRUE	1	0.4530652	0.897722115076362	0.0648044712357383	20	0	NA
AGPAT1	ENSG00000204310	chr6:30163042-30164114	test	4579	233580	TRUE	0.448	0.0142649071520803	0.970993102108229	0.211932769853277	257	237902	0.16570156583809	TRUE	0.885225291939618	0.1560081	0.687303963330605	0.0588995147433903	19	0	NA
AGPAT1	ENSG00000204310	chr6:30169716-30170337	test	4228	233931	TRUE	0.844	0.00137503345018175	0.995860607124057	1	212	237947	0.125035395659819	TRUE	1	0.9162141	0.997338165922379	0.029515740640995	20	0	NA
AGPAT1	ENSG00000204310	chr6:30171513-30172632	test	5081	233078	TRUE	0.272	-0.0120216970713546	0.955146859751299	0.96	247	237912	-0.149411598874527	TRUE	1	0.919342	0.998112592364942	-0.0381712028839799	20	0	NA
AGPAT1	ENSG00000204310	chr6:30185925-30186543	test	4436	233723	TRUE	0.428	-0.0100130185531295	0.96818616913405	0.257858693436808	393	237766	-0.130569154621908	TRUE	0.937163572759869	0.5299589	0.928818117432666	-0.0464963381327113	19	0	NA
AGPAT1	ENSG00000204310	chr6:30195391-30195892	test	4392	233767	TRUE	0.396	-0.00853113699965791	0.965409304002885	0.539220348049606	309	237850	-0.134058493819173	TRUE	1	0.7988307	0.984997186587468	-0.0386275760409892	20	0	NA
[truncated: 56,783 more rows]
