# Supplementary material for: Region-Level Design and Analysis of CRISPR Perturbation Screens with FRACTEL
Source: bioRxiv. 2026 Jul 7:2026.07.06.736794. Preprint. [Version 1] doi: 10.64898/2026.07.06.736794 (PMC13371058; doi:10.64898/2026.07.06.736794)
Supplement: Supplement 15 [file media-15.gz]

Archive with 1 entries (1 files):
- media-15
