# Supplementary material for: Region-Level Design and Analysis of CRISPR Perturbation Screens with FRACTEL
Source: bioRxiv. 2026 Jul 7:2026.07.06.736794. Preprint. [Version 1] doi: 10.64898/2026.07.06.736794 (PMC13371058; doi:10.64898/2026.07.06.736794)
Supplement: Supplement 15 [file media-15.gz › media-15]

response_name	response_id	grna_target	element_type	n_nonzero_trt_union	n_nonzero_cntrl_union	pass_qc_union	p_value_union	log_2_fold_change_union	padj_union	p_value_bonf	n_nonzero_trt_bonf	n_nonzero_cntrl_bonf	log_2_fold_change_bonf	pass_qc_bonf	padj_bonf	FRACTEL_pval	FRACTEL_pval_fdr_corr	FRACTEL_effect_size	n_grna	n_sig_grna	grna_type
ABCF1	ENSG00000204574	chr1:156677207-156677419	test	3350	301270	TRUE	0.764	-0.00358166341570176	0.994124626071085	0.150020528887491	242	304378	-0.141881056951079	TRUE	0.851010300523866	0.14732	0.723447302290076	-0.0454459119604366	10	0	NA
ABCF1	ENSG00000204574	chr11:17719290-17719635	test	2645	301975	TRUE	0.764	0.00553887413885734	0.994124626071085	0.68	235	304385	0.120090484248992	TRUE	1	0.7924792	0.998880009328254	0.0225222384935252	10	0	NA
ABCF1	ENSG00000204574	chr11:5254487-5254795	test	3124	301496	TRUE	0.196	-0.0223142185860514	0.979766140792788	0.0991764750036196	218	304402	-0.175310468051533	TRUE	0.78147212297615	0.2560338	0.827912370402802	-0.0551355283507437	10	0	NA
ABCF1	ENSG00000204574	chr11:5254682-5254782	test	3133	301487	TRUE	0.208	0.0199529814198502	0.982275902901125	1	225	304395	0.0800523191641018	TRUE	1	0.5389059	0.94825175965858	0.043098836381727	10	0	NA
ABCF1	ENSG00000204574	chr11:5269651-5269865	test	2850	301770	TRUE	0.92	-0.00405327235602626	0.998424713919968	0.0184549400558553	235	304385	-0.206128312984987	TRUE	0.610140195527982	0.0637494	0.585217722306316	-0.0668102698461787	10	0	NA
ABCF1	ENSG00000204574	chr12:102957453-102957736	test	3136	301484	TRUE	0.968	-0.000921802652598336	0.999215681997873	1	399	304221	0.0410387783325572	TRUE	1	0.7256674	0.995397736776411	-0.0254143304024981	10	0	NA
ABCF1	ENSG00000204574	chr12:7789365-7789670	test	2421	302199	TRUE	0.504	-0.0128582156554482	0.991037925560064	1	303	304317	-0.0784519607215246	TRUE	1	0.5970043	0.963182275035193	-0.0374443411300614	10	0	NA
ABCF1	ENSG00000204574	chr2:113117714-113127811	test	3005	301615	TRUE	0.132	-0.0291389382113827	0.968150389729482	1	305	304315	-0.0766708354037644	TRUE	1	0.6424171	0.976022921964218	-0.043433456450202	10	0	NA
ABCF1	ENSG00000204574	chr2:209424033-209424313	test	3002	301618	TRUE	0.544	0.00796985600491751	0.991037925560064	1	428	304192	-0.0598627559001301	TRUE	1	0.7720245	0.997352323807677	0.0204425333937617	10	0	NA
ABCF1	ENSG00000204574	chr3:181711915-181712221	test	2913	301707	TRUE	0.42	0.0101226908697201	0.988084230229293	0.220431268394235	275	304345	-0.145206015676601	TRUE	0.943314235011767	0.3154722	0.863808731132075	0.0406828115851519	10	0	NA
ABCF1	ENSG00000204574	chr4:112515941-112516776	test	2832	301788	TRUE	0.084	0.0256571627744662	0.952	1	335	304285	0.077427259390622	TRUE	1	0.0516038	0.559727322434445	0.0461703885610922	10	0	NA
ABCF1	ENSG00000204574	chr6:29702283-29703026	test	5721	298899	TRUE	0.248	-0.0153403523924824	0.983913775172544	0.48	232	304388	-0.137214254745312	TRUE	1	0.0617184	0.580985025456088	-0.0630797656977393	20	0	NA
ABCF1	ENSG00000204574	chr6:29705703-29706028	test	6041	298579	TRUE	0.304	0.0121803630070503	0.984943282138106	0.72	358	304262	0.10015247343803	TRUE	1	0.8688678	0.9999969	0.0294633028137271	20	0	NA
ABCF1	ENSG00000204574	chr6:29723163-29724697	test	6134	298486	TRUE	0.7	0.00444053819681423	0.994124626071085	0.121486377302726	325	304295	0.146644433240193	TRUE	0.811659412937199	0.0224721	0.466156909828393	0.0515236160461664	20	0	NA
ABCF1	ENSG00000204574	chr6:29737737-29738687	test	5367	299253	TRUE	0.752	0.00397205474758899	0.994124626071085	1	241	304379	-0.115277138594358	TRUE	1	0.7823545	0.998880009328254	0.0324970617773754	20	0	NA
ABCF1	ENSG00000204574	chr6:29748405-29749554	test	6213	298407	TRUE	0.836	-0.00410396303421945	0.996151434711162	0.56	293	304327	0.098695760010491	TRUE	1	0.6009242	0.965399714168378	0.0289155645502494	20	0	NA
ABCF1	ENSG00000204574	chr6:29752307-29753422	test	6140	298480	TRUE	0.744	0.000770412231257955	0.994124626071085	1	653	303967	-0.0798998388654644	TRUE	1	0.800369	0.998880009328254	-0.0332676515010451	20	0	NA
ABCF1	ENSG00000204574	chr6:29758038-29758251	test	6026	298594	TRUE	0.336	0.0111661214157239	0.986924531045514	0.0984181027457357	308	304312	0.146012587245377	TRUE	0.780166969984527	0.0634118	0.585217722306316	0.0499240481047244	20	0	NA
ABCF1	ENSG00000204574	chr6:29758782-29759248	test	5158	299462	TRUE	0.864	0.00167067305503443	0.997412445464983	0.273050586838557	235	304385	-0.163811116022166	TRUE	1	0.4758651	0.92282510202474	-0.0402902535562557	20	0	NA
ABCF1	ENSG00000204574	chr6:29759411-29759982	test	5684	298936	TRUE	0.16	0.0150153807686129	0.977412127758062	0.72	646	303974	0.0790410407488094	TRUE	1	0.8384382	0.9999969	0.0308494209854647	20	0	NA
ABCF1	ENSG00000204574	chr6:29760264-29760749	test	6137	298483	TRUE	0.792	-0.000215284537243621	0.994487669787683	0.185066662961588	191	304429	0.16750031652811	TRUE	0.90205918362226	0.4874247	0.929942330208899	0.0400188917693024	20	0	NA
ABCF1	ENSG00000204574	chr6:29769292-29769656	test	5475	299145	TRUE	0.64	-0.00730578603345822	0.992648502810424	0.0671979215785503	236	304384	-0.187671879248546	TRUE	0.72959697036297	0.1203738	0.687451369189793	-0.0514185688961669	19	0	NA
ABCF1	ENSG00000204574	chr6:29791892-29793373	test	5097	299523	TRUE	0.656	0.00632227072088209	0.992658954926207	0.648	287	304333	0.113452129352119	TRUE	1	0.4248672	0.906766166442178	0.0409232601853707	18	0	NA
ABCF1	ENSG00000204574	chr6:29812946-29813558	test	6068	298552	TRUE	0.192	0.0161391715308019	0.979766140792788	1	319	304301	0.104807219651236	TRUE	1	0.8783958	0.9999969	0.0321757892906604	20	0	NA
ABCF1	ENSG00000204574	chr6:29813800-29815780	test	5765	298855	TRUE	0.6	0.00432855583996505	0.991589051302842	1	312	304308	0.0843580756142315	TRUE	1	0.858388	0.9999969	-0.0234188188000967	20	0	NA
ABCF1	ENSG00000204574	chr6:29827334-29828897	test	5864	298756	TRUE	0.276	-0.0159186412580252	0.983913775172544	0.226388675781787	170	304450	-0.189706158165275	TRUE	0.950243450316708	0.1618335	0.737416095844458	-0.0555639672066118	20	0	NA
ABCF1	ENSG00000204574	chr6:29834676-29835312	test	5445	299175	TRUE	0.76	-0.00586446605656321	0.994124626071085	1	320	304300	0.122005489910288	TRUE	1	0.6557432	0.976022921964218	-0.0369499970913869	20	0	NA
ABCF1	ENSG00000204574	chr6:29847861-29848382	test	6197	298423	TRUE	0.708	0.00436387629063217	0.994124626071085	1	263	304357	0.0975888194388113	TRUE	1	0.4876809	0.929942330208899	0.0341349616697739	20	0	NA
ABCF1	ENSG00000204574	chr6:29850094-29850626	test	6360	298260	TRUE	0.612	-0.00736522425059905	0.992263157894737	1	662	303958	-0.0575604387076254	TRUE	1	0.9344095	0.9999969	-0.0252925803748367	20	0	NA
ABCF1	ENSG00000204574	chr6:29863832-29864500	test	5909	298711	TRUE	0.632	0.00130127982618689	0.992468484873567	0.17475629524764	283	304337	0.143684166924552	TRUE	0.886535313731434	0.2975563	0.847102758939163	-0.044327941794156	20	0	NA
ABCF1	ENSG00000204574	chr6:29887280-29888879	test	5970	298650	TRUE	0.56	-0.00779770815170489	0.991037925560064	1	232	304388	-0.111579998181659	TRUE	1	0.9619456	0.9999969	-0.0280713316256995	20	0	NA
ABCF1	ENSG00000204574	chr6:29917733-29918203	test	5759	298861	TRUE	0.416	0.0093381547513709	0.988084230229293	0.988	388	304232	0.0890635349408817	TRUE	1	0.5117981	0.940428919454771	0.0329380915559945	19	0	NA
ABCF1	ENSG00000204574	chr6:29924848-29925041	test	5210	299410	TRUE	0.14	0.0190418166542285	0.968150389729482	0.0299695220710912	350	304270	-0.155747606039544	TRUE	0.654681925107639	0.1225024	0.690764720732949	0.0426010612992413	16	0	NA
ABCF1	ENSG00000204574	chr6:29926083-29927564	test	6310	298310	TRUE	0.912	-0.00163160023436659	0.998424713919968	1	254	304366	0.0941375363734753	TRUE	1	0.8172372	0.9999969	0.0221540983046125	20	0	NA
ABCF1	ENSG00000204574	chr6:29934071-29934293	test	6306	298314	TRUE	0.348	-0.0125766127794498	0.986924531045514	0.56	272	304348	-0.164138015532793	TRUE	1	0.8040114	0.998880009328254	-0.0329450617130011	20	0	NA
ABCF1	ENSG00000204574	chr6:29941886-29943609	test	5829	298791	TRUE	0.792	0.00307659501172064	0.994487669787683	1	659	303961	0.0711384609477239	TRUE	1	0.5570222	0.953075430543108	-0.0281582665689822	20	0	NA
ABCF1	ENSG00000204574	chr6:29956599-29956842	test	5786	298834	TRUE	0.488	0.0066792369962243	0.991037925560064	1	260	304360	0.11017620222429	TRUE	1	0.9678812	0.9999969	0.0206796979225661	20	0	NA
ABCF1	ENSG00000204574	chr6:29964667-29966468	test	6214	298406	TRUE	0.12	0.0139576981834011	0.96532342314442	0.88	339	304281	0.109869818730166	TRUE	1	0.4458308	0.915451947685199	0.0396637215712261	20	0	NA
ABCF1	ENSG00000204574	chr6:29967104-29967966	test	5435	299185	TRUE	0.56	0.00584584009274414	0.991037925560064	0.48	168	304452	0.166040135137683	TRUE	1	0.4165335	0.90212065067982	0.0379685988809973	20	0	NA
ABCF1	ENSG00000204574	chr6:29975001-29975708	test	5672	298948	TRUE	0.56	-0.00796855333188895	0.991037925560064	0.153840334323432	175	304445	0.182366803697185	TRUE	0.857823303102323	0.436799	0.912417256842965	0.0260732714714846	20	0	NA
ABCF1	ENSG00000204574	chr6:29976370-29977471	test	5639	298981	TRUE	0.128	-0.0213115864463125	0.96633657022725	1	222	304398	0.0967266088662406	TRUE	1	0.0196622	0.446557132558934	-0.0567586633911468	19	0	NA
ABCF1	ENSG00000204574	chr6:29982251-29982430	test	5180	299440	TRUE	0.712	0.00604004452589235	0.994124626071085	1	212	304408	0.124509244964346	TRUE	1	0.1902017	0.765667817284399	0.0479919872316399	19	0	NA
ABCF1	ENSG00000204574	chr6:29994672-29995484	test	6202	298418	TRUE	0.888	-0.00248923903154097	0.998424713919968	1	676	303944	-0.0675163299030002	TRUE	1	0.3098262	0.855522911016949	-0.0327056868980538	20	0	NA
ABCF1	ENSG00000204574	chr6:30005570-30005755	test	2787	301833	TRUE	0.204	0.0234146906155279	0.980562687233093	0.24	338	304282	0.113064408648329	TRUE	0.961823224406126	0.3366702	0.873847389813375	0.0552991976442971	10	0	NA
ABCF1	ENSG00000204574	chr6:30006203-30006475	test	5508	299112	TRUE	0.828	-0.00368469062282095	0.99595080947444	0.48	126	304494	-0.234365020533806	TRUE	1	0.2881616	0.847102758939163	-0.0547481147668303	20	0	NA
ABCF1	ENSG00000204574	chr6:30006570-30007933	test	5847	298773	TRUE	0.572	-0.00831636900404598	0.991037925560064	0.0435072196532672	357	304263	0.149000878521338	TRUE	0.68546037837859	0.1806989	0.757006277767567	-0.0511391449188521	20	0	NA
ABCF1	ENSG00000204574	chr6:30013249-30013883	test	5167	299453	TRUE	0.556	-0.00777671591567564	0.991037925560064	1	199	304421	-0.123643385679707	TRUE	1	0.8579196	0.9999969	-0.037833081730041	20	0	NA
ABCF1	ENSG00000204574	chr6:30037221-30037673	test	5647	298973	TRUE	0.532	0.0063900309244449	0.991037925560064	0.189200625869253	301	304319	0.137206886971902	TRUE	0.907101473443011	0.4936514	0.932437669432525	0.0313366891979383	20	0	NA
ABCF1	ENSG00000204574	chr6:30041957-30042353	test	5087	299533	TRUE	0.928	-0.000526345982404974	0.998424713919968	1	305	304315	-0.123501236037982	TRUE	1	0.9242262	0.9999969	-0.0242420158389495	19	0	NA
ABCF1	ENSG00000204574	chr6:30047199-30047568	test	861	303759	TRUE	0.844	-0.00352388071552667	0.996722802511863	1	229	304391	-0.0353201234606084	TRUE	1	0.8739239	0.9999969	-0.0114088990765159	4	0	NA
ABCF1	ENSG00000204574	chr6:30060535-30062064	test	6047	298573	TRUE	0.412	0.007954004990816	0.988084230229293	1	232	304388	0.117883630163933	TRUE	1	0.416005	0.90212065067982	0.036915677209981	20	0	NA
ABCF1	ENSG00000204574	chr6:30066546-30067702	test	6011	298609	TRUE	0.24	0.00989452608822683	0.983913775172544	0.56	426	304194	0.1015103908978	TRUE	1	0.4530652	0.915451947685199	0.0354753661344698	20	0	NA
ABCF1	ENSG00000204574	chr6:30074348-30076389	test	6206	298414	TRUE	0.124	-0.0171647420436816	0.96532342314442	1	341	304279	-0.0946014665887189	TRUE	1	0.6074117	0.96751513593411	-0.0418139583820228	20	0	NA
ABCF1	ENSG00000204574	chr6:30091888-30092343	test	6308	298312	TRUE	0.712	0.00231788391331933	0.994124626071085	0.297678477807051	302	304318	-0.140617922323593	TRUE	1	0.2708426	0.834008506532011	-0.0387907768930711	20	0	NA
ABCF1	ENSG00000204574	chr6:30097990-30098183	test	5557	299063	TRUE	0.96	6.7479765531564e-05	0.999215681997873	1	258	304362	0.113817959904396	TRUE	1	0.8114574	0.99973612905192	0.0287477828650416	20	0	NA
ABCF1	ENSG00000204574	chr6:30101688-30103715	test	6198	298422	TRUE	0.992	-0.00080591058957058	0.999924809627776	0.912	360	304260	-0.108284537284363	TRUE	1	0.0877812	0.634552800671423	-0.0542869708352379	19	0	NA
ABCF1	ENSG00000204574	chr6:30121511-30121989	test	6098	298522	TRUE	0.22	-0.0163330663057761	0.982275902901125	1	346	304274	-0.0928005462591115	TRUE	1	0.9619456	0.9999969	-0.0280312325545948	20	0	NA
ABCF1	ENSG00000204574	chr6:30127137-30128131	test	6058	298562	TRUE	0.00130895620322872	0.0368927206040921	0.463627122934706	0.56	244	304376	0.120636910272694	TRUE	1	0.3380843	0.873847389813375	0.0484261237180468	20	0	NA
ABCF1	ENSG00000204574	chr6:30130716-30131520	test	5795	298825	TRUE	0.4	-0.011049161689124	0.988084230229293	0.199021593436906	239	304381	0.162811363659468	TRUE	0.916963375850197	0.0446053	0.537174253112033	-0.0518272757098998	20	0	NA
ABCF1	ENSG00000204574	chr6:30147145-30147402	test	6432	298188	TRUE	0.056	-0.02504703401919	0.931628502095742	0.72	412	304208	-0.0992196808608024	TRUE	1	0.2268269	0.800997930351166	-0.0522210326578256	20	0	NA
ABCF1	ENSG00000204574	chr6:30149290-30149508	test	4750	299870	TRUE	0.96	-0.00190639347617183	0.999215681997873	1	287	304333	-0.093767067201999	TRUE	1	0.812587	0.99973612905192	-0.0281995041404877	18	0	NA
ABCF1	ENSG00000204574	chr6:30151632-30151995	test	5748	298872	TRUE	0.244	-0.0164122031295071	0.983913775172544	0.00696900670255446	382	304238	-0.179593613990367	TRUE	0.510816522574448	0.0393345	0.526754380585212	-0.0511030483337081	20	0	NA
ABCF1	ENSG00000204574	chr6:30152089-30152261	test	3576	301044	TRUE	0.0125985350458461	-0.0429725154111475	0.881763096515159	0.00865835279910156	288	304332	-0.198995725054207	TRUE	0.521333333333333	0.0359986	0.514318226325961	-0.0626778512659207	13	0	NA
ABCF1	ENSG00000204574	chr6:30156222-30156550	test	6444	298176	TRUE	0.896	-0.00401670269150944	0.998424713919968	1	376	304244	0.0721167863177472	TRUE	1	0.9503194	0.9999969	-0.0240153552069082	20	0	NA
ABCF1	ENSG00000204574	chr6:30160564-30160874	test	5512	299108	TRUE	0.956	0.00142193595523032	0.999215681997873	1	301	304319	0.0983277095883399	TRUE	1	0.8777857	0.9999969	-0.0275760595724083	20	0	NA
ABCF1	ENSG00000204574	chr6:30162341-30162709	test	5584	299036	TRUE	0.752	0.00299947059202466	0.994124626071085	0.8	405	304215	0.105586359058679	TRUE	1	0.8907482	0.9999969	-0.0243187438168402	20	0	NA
ABCF1	ENSG00000204574	chr6:30163042-30164114	test	5557	299063	TRUE	0.264	-0.0152445702318691	0.983913775172544	0.0632885030227573	239	304381	-0.187104675380358	TRUE	0.719858981824298	0.2408807	0.812758382182741	-0.0505438943855927	19	0	NA
ABCF1	ENSG00000204574	chr6:30169716-30170337	test	5664	298956	TRUE	0.968	-0.00143523971045334	0.999215681997873	1	208	304412	0.136944704866905	TRUE	1	0.7263402	0.995397736776411	0.0332678876322181	20	0	NA
ABCF1	ENSG00000204574	chr6:30171513-30172632	test	6624	297996	TRUE	0.544	0.00415042600036397	0.991037925560064	0.135396486609323	376	304244	0.129169898262462	TRUE	0.830855418633635	0.4034921	0.90212065067982	-0.0276364183426918	20	0	NA
ABCF1	ENSG00000204574	chr6:30185925-30186543	test	5839	298781	TRUE	0.708	-0.00518022875276136	0.994124626071085	1	425	304195	-0.0739788857592127	TRUE	1	0.5608584	0.953754036863648	-0.0321900685171117	19	0	NA
ABCF1	ENSG00000204574	chr6:30195391-30195892	test	5912	298708	TRUE	0.924	-0.00344089741548759	0.998424713919968	1	488	304132	-0.0855929061362396	TRUE	1	0.7643648	0.997352323807677	-0.0301559246594667	20	0	NA
ABCF1	ENSG00000204574	chr6:30201759-30202174	test	5959	298661	TRUE	0.588	-0.00755013544805982	0.991037925560064	0.547210100270348	325	304295	-0.119403400592636	TRUE	1	0.5007313	0.93611614431163	-0.039227474009149	20	0	NA
ABCF1	ENSG00000204574	chr6:30206874-30207955	test	5404	299216	TRUE	0.964	-0.00352781592633677	0.999215681997873	1	455	304165	-0.0779952484950652	TRUE	1	0.8438459	0.9999969	-0.0249085580988428	20	0	NA
ABCF1	ENSG00000204574	chr6:30212915-30213890	test	6388	298232	TRUE	0.068	-0.0257325217412345	0.943343635025754	0.8	315	304305	-0.104680352221004	TRUE	1	0.6535842	0.976022921964218	-0.0329215700052264	20	0	NA
ABCF1	ENSG00000204574	chr6:30214044-30214752	test	6008	298612	TRUE	0.504	0.00691942371574994	0.991037925560064	1	341	304279	0.0804430665606528	TRUE	1	0.7617504	0.997352323807677	0.028242680999348	19	0	NA
ABCF1	ENSG00000204574	chr6:30219237-30219674	test	5785	298835	TRUE	0.668	-0.00710881580346445	0.993040915503998	0.424011031340555	309	304311	-0.133992260088676	TRUE	1	0.0205821	0.447967317288802	-0.0649227938562099	20	0	NA
ABCF1	ENSG00000204574	chr6:30238308-30239117	test	5510	299110	TRUE	0.844	-0.00485343405156136	0.996722802511863	1	219	304401	-0.129461849335593	TRUE	1	0.8838537	0.9999969	-0.0338855517683786	20	0	NA
ABCF1	ENSG00000204574	chr6:30259125-30260790	test	5678	298942	TRUE	0.656	-0.00618335270141568	0.992658954926207	1	165	304455	-0.138150049009595	TRUE	1	0.8412134	0.9999969	-0.0374390356414936	20	0	NA
ABCF1	ENSG00000204574	chr6:30272132-30272381	test	4272	300348	TRUE	0.00590347858617239	-0.0413451174404047	0.748691473034612	1	235	304385	-0.119979830776741	TRUE	1	0.569588	0.955044447125372	-0.0520499276217731	15	0	NA
ABCF1	ENSG00000204574	chr6:30288810-30289200	test	5889	298731	TRUE	0.272	0.0121628397985571	0.983913775172544	0.64	303	304317	-0.13411968878319	TRUE	1	0.6606228	0.978632286255206	0.0288712270822983	20	0	NA
ABCF1	ENSG00000204574	chr6:30308057-30310057	test	6014	298606	TRUE	0.872	-0.00293648022750692	0.99784925873659	1	357	304263	0.0687658444934145	TRUE	1	0.9151289	0.9999969	-0.0243924106965449	20	0	NA
ABCF1	ENSG00000204574	chr6:30319613-30319898	test	5473	299147	TRUE	0.872	-0.00578567845868005	0.99784925873659	1	264	304356	0.0983237340534153	TRUE	1	0.6009242	0.965399714168378	-0.0353771895397416	20	0	NA
ABCF1	ENSG00000204574	chr6:30325707-30327514	test	5812	298808	TRUE	0.372	-0.015149281644443	0.987155547980228	1	270	304350	-0.113956107393111	TRUE	1	0.1342965	0.708861141507187	-0.0422493638865167	19	0	NA
ABCF1	ENSG00000204574	chr6:30340648-30340869	test	5107	299513	TRUE	0.644	0.00361801859484934	0.992648502810424	0.363190362923888	336	304284	0.121459413311743	TRUE	1	0.3955815	0.901236693652317	-0.0360504730798646	19	0	NA
ABCF1	ENSG00000204574	chr6:30344242-30345731	test	5927	298693	TRUE	0.06	-0.0241950499911694	0.940103885310617	1	382	304238	-0.107420902732936	TRUE	1	0.298719	0.847102758939163	-0.0501673196893974	20	0	NA
ABCF1	ENSG00000204574	chr6:30357430-30358526	test	5584	299036	TRUE	0.352	0.011895080127271	0.986924531045514	0.456	204	304416	0.175001899175003	TRUE	1	0.6305855	0.973048058895905	0.0427172468709418	19	0	NA
ABCF1	ENSG00000204574	chr6:30360164-30360578	test	5636	298984	TRUE	0.056	-0.0286489915891694	0.931628502095742	0.64	194	304426	-0.156265452784677	TRUE	1	0.7436811	0.997352323807677	-0.0510178131038369	20	0	NA
ABCF1	ENSG00000204574	chr6:30363554-30363784	test	6353	298267	TRUE	0.492	-0.0104040309542717	0.991037925560064	0.96	209	304411	0.120711230655034	TRUE	1	0.4272962	0.907459593725039	-0.0372419527159977	20	0	NA
ABCF1	ENSG00000204574	chr6:30396705-30398221	test	5501	299119	TRUE	0.456	-0.0118881966585191	0.989949391139131	0.8	236	304384	-0.134018251356837	TRUE	1	0.5051704	0.936565321953532	-0.0453122310789863	20	0	NA
ABCF1	ENSG00000204574	chr6:30411464-30412023	test	5485	299135	TRUE	0.436	0.00936063382671803	0.989188363067481	0.68	183	304437	-0.153688261213206	TRUE	1	0.0835141	0.628453837929094	0.0417135714914843	17	0	NA
ABCF1	ENSG00000204574	chr6:30444058-30444398	test	5365	299255	TRUE	0.456	-0.0113989157767111	0.989949391139131	0.118342205468483	198	304422	-0.195609896987224	TRUE	0.80683867513259	0.3700675	0.888934553517579	-0.0519122286003738	20	0	NA
ABCF1	ENSG00000204574	chr6:30446257-30448256	test	5350	299270	TRUE	0.508	-0.0094629065588252	0.991037925560064	1	324	304296	-0.0958827130532784	TRUE	1	0.9650795	0.9999969	-0.0281416031648407	20	0	NA
ABCF1	ENSG00000204574	chr6:30447259-30447756	test	5928	298692	TRUE	0.92	-0.00142051206949656	0.998424713919968	0.270624889295487	323	304297	0.136522303953177	TRUE	1	0.3584182	0.878088613811401	-0.0391195500147538	20	0	NA
ABCF1	ENSG00000204574	chr6:30453099-30454130	test	5695	298925	TRUE	0.476	0.00854014680292514	0.991037925560064	1	315	304305	0.0779648122647456	TRUE	1	0.1109238	0.673644461093015	0.0366884252061654	20	0	NA
ABCF1	ENSG00000204574	chr6:30463701-30464128	test	5856	298764	TRUE	0.772	-0.003732084107267	0.994124626071085	0.156633807017011	322	304298	-0.144349147508303	TRUE	0.86294646932621	0.4439998	0.915451947685199	-0.0296584518856363	19	0	NA
ABCF1	ENSG00000204574	chr6:30464762-30464931	test	6363	298257	TRUE	0.98	-0.00385746215817151	0.999874988161758	0.88	285	304335	0.107388928005142	TRUE	1	0.6858966	0.985969237677608	0.0282377326129166	20	0	NA
ABCF1	ENSG00000204574	chr6:30466076-30467154	test	5344	299276	TRUE	0.776	-0.00555779051134686	0.994124626071085	1	437	304183	-0.0793687430608252	TRUE	1	0.8018295	0.998880009328254	-0.0258862919229318	19	0	NA
ABCF1	ENSG00000204574	chr6:30480607-30480869	test	6182	298438	TRUE	0.268	0.0115383859015452	0.983913775172544	0.48	460	304160	0.08926537596242	TRUE	1	0.2161212	0.794405420619127	0.0442192645449799	20	0	NA
ABCF1	ENSG00000204574	chr6:30481175-30482541	test	6633	297987	TRUE	0.776	0.00135923236207747	0.994124626071085	0.303364962545007	425	304195	-0.11329457894823	TRUE	1	0.2895543	0.847102758939163	0.0334044672946159	20	0	NA
ABCF1	ENSG00000204574	chr6:30483757-30483993	test	4007	300613	TRUE	0.976	-0.00312179194649587	0.999512642928923	0.0235943174676569	202	304418	0.197130060854598	TRUE	0.633802145411204	0.100592	0.657199748378219	0.0307882030289546	16	0	NA
ABCF1	ENSG00000204574	chr6:30489143-30490745	test	5853	298767	TRUE	0.88	-0.0038383463731575	0.998424713919968	1	453	304167	0.0646200692967533	TRUE	1	0.5051704	0.936565321953532	-0.0316402137880737	20	0	NA
ABCF1	ENSG00000204574	chr6:30495980-30497165	test	5498	299122	TRUE	0.236	-0.0170136554897353	0.983913775172544	1	271	304349	-0.0949917955777637	TRUE	1	0.908733	0.9999969	-0.0346491106834975	20	0	NA
ABCF1	ENSG00000204574	chr6:30500581-30501186	test	5713	298907	TRUE	0.408	-0.0128892334314963	0.988084230229293	0.0298548308535555	340	304280	-0.170430377984562	TRUE	0.654681925107639	0.1343908	0.70896479968254	-0.0496806508136727	20	0	NA
ABCF1	ENSG00000204574	chr6:30507742-30508763	test	5644	298976	TRUE	0.56	0.00656891293343853	0.991037925560064	0.338498358197739	219	304401	0.144500668259141	TRUE	1	0.4165335	0.90212065067982	0.0404329511680934	20	0	NA
ABCF1	ENSG00000204574	chr6:30508894-30509757	test	5705	298915	TRUE	0.156	-0.0185770983134723	0.976612319442138	1	185	304435	-0.138136796339809	TRUE	1	0.5461275	0.95273132267198	-0.0502260859776616	20	0	NA
ABCF1	ENSG00000204574	chr6:30515018-30515605	test	5588	299032	TRUE	0.368	-0.0124285646040385	0.987155547980228	1	222	304398	-0.124377118401972	TRUE	1	0.8628374	0.9999969	-0.028616603398017	20	0	NA
ABCF1	ENSG00000204574	chr6:30515789-30516822	test	5678	298942	TRUE	0.34	0.00968924152115802	0.986924531045514	0.76	310	304310	0.104757237544661	TRUE	1	0.8075679	0.998880009328254	0.0390771635652263	19	0	NA
ABCF1	ENSG00000204574	chr6:30529488-30530455	test	6028	298592	TRUE	0.252	0.0131217584271646	0.983913775172544	0.88	394	304226	0.106740550607415	TRUE	1	0.2322008	0.809651533127	0.0400152216943534	20	0	NA
ABCF1	ENSG00000204574	chr6:30532361-30533007	test	5943	298677	TRUE	0.796	-0.00629090175066738	0.994487669787683	1	208	304412	0.0943330166960545	TRUE	1	0.499942	0.93611614431163	-0.0307617719978597	20	0	NA
ABCF1	ENSG00000204574	chr6:30541492-30542052	test	5522	299098	TRUE	0.92	1.76831563010182e-05	0.998424713919968	1	225	304395	-0.122930646037768	TRUE	1	0.705584	0.990834674441205	-0.0351590641792901	20	0	NA
ABCF1	ENSG00000204574	chr6:30543023-30543229	test	5294	299326	TRUE	0.74	0.00362901143691241	0.994124626071085	0.254280909195707	407	304213	0.122579291342442	TRUE	0.983943564241934	0.4817612	0.928947173474124	-0.0410339196472077	20	0	NA
ABCF1	ENSG00000204574	chr6:30544696-30545170	test	5568	299052	TRUE	0.396	0.00902141422065772	0.988084230229293	0.150789980779088	367	304253	0.128636822503333	TRUE	0.852500692133399	0.0550014	0.570947141937462	0.0534109220737743	20	0	NA
ABCF1	ENSG00000204574	chr6:30555370-30557804	test	5471	299149	TRUE	0.176	-0.0192357932100409	0.978149605718918	0.72	243	304377	0.148410216933432	TRUE	1	0.683829	0.985969237677608	-0.03790901502561	20	0	NA
ABCF1	ENSG00000204574	chr6:30562461-30563161	test	5654	298966	TRUE	0.72	-0.00719158028381872	0.994124626071085	0.119038445876897	168	304452	0.198362459294358	TRUE	0.80683867513259	0.1170178	0.681578440764108	-0.0428955544012592	20	0	NA
ABCF1	ENSG00000204574	chr6:30563246-30563598	test	5089	299531	TRUE	0.268	-0.0141458795956053	0.983913775172544	0.157945454518377	169	304451	0.187873421696651	TRUE	0.86412616301878	0.3861665	0.894372378222997	-0.0383146471841011	19	0	NA
ABCF1	ENSG00000204574	chr6:30570784-30571978	test	5829	298791	TRUE	0.1	0.0190946525707585	0.962706382978723	0.48	245	304375	0.144594348039069	TRUE	1	0.4895663	0.929942330208899	0.0418292916931463	20	0	NA
ABCF1	ENSG00000204574	chr6:30590211-30591236	test	5793	298827	TRUE	0.628	0.00386809334188265	0.992468484873567	0.0505489067005234	280	304340	-0.172319001142612	TRUE	0.698744200799169	0.0416523	0.533375381410256	0.0460644426738604	20	0	NA
ABCF1	ENSG00000204574	chr6:30597208-30598002	test	6116	298504	TRUE	0.784	0.0015407512934964	0.994265572447195	1	236	304384	-0.0978544581969021	TRUE	1	0.9652996	0.9999969	0.0191916074769613	20	0	NA
ABCF1	ENSG00000204574	chr6:30598724-30599913	test	5566	299054	TRUE	0.372	-0.011179067429725	0.987155547980228	0.721913167633809	255	304365	0.119863414420367	TRUE	1	0.4353854	0.911067764457736	-0.0456851064125825	20	0	NA
ABCF1	ENSG00000204574	chr6:30614391-30614769	test	6006	298614	TRUE	0.528	-0.00891884182689462	0.991037925560064	0.161158675720702	317	304303	-0.146154400421106	TRUE	0.866964808607564	0.4492423	0.915451947685199	-0.0329645883408743	20	0	NA
ABCF1	ENSG00000204574	chr6:30614891-30615577	test	5795	298825	TRUE	0.092	-0.0219319440421613	0.961327975613136	1	226	304394	0.0995470445282283	TRUE	1	0.7458025	0.997352323807677	-0.040116621314218	20	0	NA
ABCF1	ENSG00000204574	chr6:30615799-30616364	test	5820	298800	TRUE	0.32	-0.014576687823461	0.984943282138106	0.133420553046787	285	304335	-0.149072036988346	TRUE	0.828750972901591	0.2544472	0.825856213658965	-0.0533508955764485	20	0	NA
ABCF1	ENSG00000204574	chr6:30616759-30618138	test	5326	299294	TRUE	0.964	-0.00234355047113799	0.999215681997873	0.48	263	304357	0.138810001256354	TRUE	1	0.4165335	0.90212065067982	-0.0333609213191554	20	0	NA
ABCF1	ENSG00000204574	chr6:30625977-30627634	test	5732	298888	TRUE	0.348	-0.0136900049111628	0.986924531045514	0.532	389	304231	-0.110939393926038	TRUE	1	0.4227759	0.905607749444104	-0.0463286679051987	19	0	NA
ABCF1	ENSG00000204574	chr6:30631690-30632204	test	5607	299013	TRUE	0.552	0.00563219313521146	0.991037925560064	0.48	262	304358	-0.135810441781159	TRUE	1	0.5699964	0.955044447125372	0.0327512816160543	20	0	NA
ABCF1	ENSG00000204574	chr6:30633657-30637057	test	5345	299275	TRUE	0.324	-0.0158344528721592	0.984943282138106	0.792	340	304280	-0.112310061000069	TRUE	1	0.8818341	0.9999969	-0.0285369246699997	18	0	NA
ABCF1	ENSG00000204574	chr6:30646087-30646314	test	5421	299199	TRUE	0.46	-0.00964546880733064	0.990280331144733	0.76	264	304356	0.111762588386102	TRUE	1	0.597618	0.963324969929188	-0.0353741682543909	19	0	NA
ABCF1	ENSG00000204574	chr6:30646459-30646765	test	5608	299012	TRUE	0.144	-0.0203922225580146	0.969756027862118	0.456	212	304408	-0.15692678905658	TRUE	1	0.7554265	0.997352323807677	-0.0439633307539879	19	0	NA
ABCF1	ENSG00000204574	chr6:30646848-30648070	test	6299	298321	TRUE	0.644	0.00490559529698542	0.992648502810424	1	361	304259	-0.0959979025135085	TRUE	1	0.554346	0.953075430543108	-0.0348218963259115	20	0	NA
ABCF1	ENSG00000204574	chr6:30652776-30653012	test	5771	298849	TRUE	0.288	-0.0152385505460002	0.984943282138106	0.188138589388782	493	304127	-0.111845352466323	TRUE	0.907101473443011	0.3051388	0.851350572364003	-0.0444338659154944	18	0	NA
ABCF1	ENSG00000204574	chr6:30666373-30666625	test	6632	297988	TRUE	0.496	-0.0109124052847458	0.991037925560064	0.463022177859331	266	304354	-0.136973499977027	TRUE	1	0.4702325	0.92282510202474	-0.0409470492427146	20	0	NA
ABCF1	ENSG00000204574	chr6:30670839-30671068	test	5711	298909	TRUE	0.624	-0.00851542271070937	0.992468484873567	1	210	304410	-0.10178379715805	TRUE	1	0.5961518	0.962493575366754	-0.0432316913882208	20	0	NA
ABCF1	ENSG00000204574	chr6:30672186-30673296	test	6269	298351	TRUE	0.16	0.0150484866420197	0.977412127758062	0.335907116065341	240	304380	0.13882289331212	TRUE	1	0.1822202	0.757006277767567	0.0411928859565442	20	0	NA
ABCF1	ENSG00000204574	chr6:30678987-30679540	test	5454	299166	TRUE	0.108	-0.0206109499221405	0.962706382978723	0.266244571035213	309	304311	-0.135116763709346	TRUE	0.997310602237848	0.2268269	0.800997930351166	-0.0579190122468104	20	0	NA
ABCF1	ENSG00000204574	chr6:30682129-30682401	test	5873	298747	TRUE	0.724	0.00430954937004158	0.994124626071085	0.366196131217099	446	304174	0.0993699869666009	TRUE	1	0.226265	0.800997930351166	-0.0439167405199683	20	0	NA
ABCF1	ENSG00000204574	chr6:30682482-30683008	test	5440	299180	TRUE	0.932	-0.00134329684818835	0.998424713919968	1	341	304279	-0.0800893822012085	TRUE	1	0.5740468	0.955044447125372	-0.0321901143139003	20	0	NA
ABCF1	ENSG00000204574	chr6:30684704-30684912	test	6401	298219	TRUE	0.448	0.00747279087989772	0.98952663512062	0.8	236	304384	0.115510473817761	TRUE	1	0.6223846	0.96751513593411	0.0285161725847638	20	0	NA
ABCF1	ENSG00000204574	chr6:30685474-30685641	test	6229	298391	TRUE	0.464	-0.0104597908420305	0.990799276270007	1	353	304267	0.0944886107503951	TRUE	1	0.3372388	0.873847389813375	-0.0406914771650326	20	0	NA
ABCF1	ENSG00000204574	chr6:30686482-30687998	test	6709	297911	TRUE	0.388	0.00735630218819261	0.988084230229293	1	368	304252	0.0922278278442525	TRUE	1	0.837917	0.9999969	0.0287545969378496	20	0	NA
ABCF1	ENSG00000204574	chr6:30690559-30691273	test	6198	298422	TRUE	0.86	0.00172495503871084	0.997099149793214	0.235036172179831	292	304328	0.137352851586973	TRUE	0.961823224406126	0.5566578	0.953075430543108	0.0315480961589606	20	0	NA
ABCF1	ENSG00000204574	chr6:30700400-30700858	test	5805	298815	TRUE	0.488	0.00718798051492553	0.991037925560064	0.298476763428234	215	304405	0.149938692064766	TRUE	1	0.1198844	0.686164104077069	0.0509306906290679	20	0	NA
ABCF1	ENSG00000204574	chr6:30707151-30707854	test	5556	299064	TRUE	0.912	-0.00296886994433243	0.998424713919968	0.72	249	304371	0.105221852193441	TRUE	1	0.3208482	0.865851157240875	-0.0466725220683565	20	0	NA
ABCF1	ENSG00000204574	chr6:30708107-30708404	test	6227	298393	TRUE	0.52	0.00670296724912234	0.991037925560064	0.48	239	304381	-0.132344420529246	TRUE	1	0.7674443	0.997352323807677	-0.0295534227909805	20	0	NA
ABCF1	ENSG00000204574	chr6:30711844-30712032	test	5982	298638	TRUE	0.284	0.0119660302844347	0.984943282138106	1	355	304265	0.0764059001176549	TRUE	1	0.8086668	0.998880009328254	0.0334537060452813	20	0	NA
ABCF1	ENSG00000204574	chr6:30716974-30717822	test	5824	298796	TRUE	0.992	-4.42882666984445e-07	0.999924809627776	1	264	304356	0.087124597641151	TRUE	1	0.3665772	0.887711063091942	0.0392660715125958	20	0	NA
ABCF1	ENSG00000204574	chr6:30719778-30720487	test	5635	298985	TRUE	0.988	-0.000351390818667197	0.999924809627776	0.373062723795347	543	304077	-0.104237503976113	TRUE	1	0.2525074	0.825748641050871	-0.033078646440388	20	0	NA
ABCF1	ENSG00000204574	chr6:30720841-30721102	test	6328	298292	TRUE	0.96	-0.000915318277003196	0.999215681997873	1	253	304367	0.105680147642037	TRUE	1	0.5007313	0.93611614431163	0.0299189091221733	20	0	NA
ABCF1	ENSG00000204574	chr6:30721303-30721829	test	5570	299050	TRUE	0.12	0.0135264737832721	0.96532342314442	0.162273283342376	209	304411	0.176166738190977	TRUE	0.869015077472301	0.4053082	0.90212065067982	0.0466298510399053	19	0	NA
ABCF1	ENSG00000204574	chr6:30724917-30725281	test	5386	299234	TRUE	0.276	-0.0185552816915924	0.983913775172544	1	268	304352	-0.10592487914245	TRUE	1	0.3872799	0.895671512925786	-0.0472352153678816	19	0	NA
ABCF1	ENSG00000204574	chr6:30725419-30726603	test	5683	298937	TRUE	0.596	-0.00968876372566085	0.991037925560064	1	228	304392	-0.104625164980948	TRUE	1	0.1492136	0.723447302290076	-0.0530001368502047	20	0	NA
ABCF1	ENSG00000204574	chr6:30728282-30728481	test	6252	298368	TRUE	0.848	0.0015427794872136	0.996794887382121	0.0408700587961308	388	304232	-0.163581624803818	TRUE	0.678561202128008	0.0733933	0.609392052874423	0.0300486409606859	20	0	NA
ABCF1	ENSG00000204574	chr6:30730066-30731526	test	6374	298246	TRUE	0.0104696043974249	0.0285275812915609	0.831031323332316	0.176432657710696	278	304342	0.142513357336757	TRUE	0.887638416441868	0.1558468	0.731788973993289	0.0509490978126759	20	0	NA
ABCF1	ENSG00000204574	chr6:30742057-30744943	test	6156	298464	TRUE	0.884	0.0015064185361815	0.998424713919968	0.64	438	304182	0.0975175819439897	TRUE	1	0.4713107	0.92282510202474	-0.0319371345688222	20	0	NA
ABCF1	ENSG00000204574	chr6:30752235-30753014	test	5832	298788	TRUE	0.616	0.00423945047796459	0.992468484873567	0.0857478299561615	366	304254	0.141720409200005	TRUE	0.761536258299701	0.2993398	0.847102758939163	0.0294487230119464	19	0	NA
ABCF1	ENSG00000204574	chr6:30757410-30757958	test	5420	299200	TRUE	0.276	0.0124153644330816	0.983913775172544	0.72	310	304310	0.109692804353249	TRUE	1	0.2741863	0.836402171407598	0.0441960082470846	20	0	NA
ABCF1	ENSG00000204574	chr6:30758826-30759331	test	5524	299096	TRUE	0.72	0.00435011970663468	0.994124626071085	1	206	304414	0.116924753018985	TRUE	1	0.8755955	0.9999969	0.0269769123731206	20	0	NA
ABCF1	ENSG00000204574	chr6:30763624-30764557	test	6225	298395	TRUE	0.8	-0.00397494108792795	0.994487669787683	0.138084818245838	334	304286	-0.14851878474157	TRUE	0.837020063968714	0.1511409	0.727731664107207	-0.0383709078466134	20	0	NA
ABCF1	ENSG00000204574	chr6:30765581-30765804	test	5400	299220	TRUE	0.952	-0.0036093571879694	0.999126351680468	0.48	303	304317	-0.135192143823867	TRUE	1	0.1497061	0.723447302290076	-0.0511130644445083	20	0	NA
ABCF1	ENSG00000204574	chr6:30766589-30766750	test	6215	298405	TRUE	0.812	-0.00566199845012449	0.995926551191348	0.457453975146913	382	304238	-0.118803051571039	TRUE	1	0.5525815	0.953075430543108	-0.0319135426676748	20	0	NA
ABCF1	ENSG00000204574	chr6:30767368-30767935	test	5353	299267	TRUE	0.308	-0.0163319213812372	0.984943282138106	0.35056071849482	263	304357	0.138986864148937	TRUE	1	0.5461275	0.95273132267198	-0.0492112229679931	20	0	NA
ABCF1	ENSG00000204574	chr6:30768976-30769922	test	5989	298631	TRUE	0.112	-0.0227567517994167	0.962852713178294	0.104104978941181	290	304330	-0.155501236128549	TRUE	0.787328819265535	0.3318174	0.873481803415096	-0.0501828877355636	20	0	NA
ABCF1	ENSG00000204574	chr6:30779094-30779523	test	3880	300740	TRUE	0.264	0.0151670306848539	0.983913775172544	0.0029419221759196	307	304313	-0.204275531681125	TRUE	0.417088050417278	0.0161407	0.418673471727343	0.0596754800162095	15	0	NA
ABCF1	ENSG00000204574	chr6:30781581-30782706	test	5991	298629	TRUE	0.224	0.0141014896378788	0.983310320740439	0.0200523151520038	337	304283	-0.174710127322314	TRUE	0.624298542460746	0.0778956	0.614533650986881	0.0468756132946974	19	0	NA
ABCF1	ENSG00000204574	chr6:30785901-30786213	test	483	304137	TRUE	0.176	-0.0534475235344396	0.978149605718918	0.416	257	304363	-0.084613404911412	TRUE	1	0.5345865	0.945966299532686	-0.0567026595433243	2	0	NA
ABCF1	ENSG00000204574	chr6:30790763-30791280	test	5576	299044	TRUE	0.92	-0.000223197784029017	0.998424713919968	0.230855321897674	393	304227	-0.123112302362516	TRUE	0.958580287764767	0.1492136	0.723447302290076	-0.0394529272988119	20	0	NA
ABCF1	ENSG00000204574	chr6:30793355-30794059	test	5542	299078	TRUE	0.256	-0.0158785117290148	0.983913775172544	1	301	304319	-0.112637516298835	TRUE	1	0.7818654	0.998880009328254	-0.0413815158133244	20	0	NA
ABCF1	ENSG00000204574	chr6:30795771-30796496	test	5424	299196	TRUE	0.06	0.0221936421583417	0.940103885310617	0.64	186	304434	0.138228800993179	TRUE	1	0.2599965	0.830545299097282	0.0467661730784701	20	0	NA
ABCF1	ENSG00000204574	chr6:30799159-30799421	test	4987	299633	TRUE	0.2	0.0160456584375805	0.979821997011629	1	400	304220	0.0869915933437122	TRUE	1	0.74755	0.997352323807677	0.0370019917024149	18	0	NA
ABCF1	ENSG00000204574	chr6:30802576-30803273	test	5987	298633	TRUE	0.148	-0.0203649905977554	0.971871821664925	0.88	325	304295	-0.102665374962184	TRUE	1	0.8440064	0.9999969	-0.0360626015428243	20	0	NA
ABCF1	ENSG00000204574	chr6:30810746-30811218	test	5754	298866	TRUE	0.62	-0.0074866035040444	0.992468484873567	1	233	304387	0.0857073131808546	TRUE	1	0.9062606	0.9999969	-0.0257472553848581	20	0	NA
ABCF1	ENSG00000204574	chr6:30812806-30815582	test	6818	297802	TRUE	0.888	-0.00518494944868064	0.998424713919968	1	146	304474	-0.139525885666372	TRUE	1	0.9214013	0.9999969	-0.0347888174139119	20	0	NA
ABCF1	ENSG00000204574	chr6:30818556-30818778	test	5488	299132	TRUE	0.232	0.0123858058066186	0.983913775172544	0.648	276	304344	-0.128616863591042	TRUE	1	0.6598946	0.978632286255206	0.0285780610969194	18	0	NA
ABCF1	ENSG00000204574	chr6:30819960-30820556	test	6717	297903	TRUE	0.936	-0.00232351213333093	0.998424713919968	0.299811030374167	306	304314	-0.134033665761297	TRUE	1	0.572802	0.955044447125372	-0.0357799801315028	20	0	NA
ABCF1	ENSG00000204574	chr6:30821832-30824781	test	6258	298362	TRUE	0.52	0.00623517895164771	0.991037925560064	1	340	304280	-0.0894733807345853	TRUE	1	0.2695524	0.834008506532011	-0.0373925877315288	20	0	NA
ABCF1	ENSG00000204574	chr6:30821835-30822246	test	5810	298810	TRUE	0.196	0.0152270436941502	0.979766140792788	0.48	290	304330	0.117950684441132	TRUE	1	0.1238463	0.690846903635604	0.0496174048358987	20	0	NA
ABCF1	ENSG00000204574	chr6:30827960-30829342	test	6140	298480	TRUE	0.708	-0.00599755488435183	0.994124626071085	1	252	304368	0.0811931208083547	TRUE	1	0.8484036	0.9999969	-0.0283093235123597	20	0	NA
ABCF1	ENSG00000204574	chr6:30829685-30830050	test	5915	298705	TRUE	0.78	-0.00607319704282339	0.994124626071085	0.72	171	304449	-0.165140871835991	TRUE	1	0.4713107	0.92282510202474	-0.0419806546906185	20	0	NA
ABCF1	ENSG00000204574	chr6:30834361-30835150	test	5506	299114	TRUE	0.832	0.000910524725146633	0.996122755489228	0.414712559275674	183	304437	-0.165179457862622	TRUE	1	0.72597	0.995397736776411	-0.030330308913625	20	0	NA
ABCF1	ENSG00000204574	chr6:30837850-30838025	test	3743	300877	TRUE	0.452	-0.014270573834285	0.98952663512062	0.108392522509403	284	304336	0.146964812856727	TRUE	0.792981844871361	0.0235492	0.469660710503089	-0.0611504802632561	14	0	NA
ABCF1	ENSG00000204574	chr6:30838353-30838890	test	5345	299275	TRUE	0.908	-0.00315096311706387	0.998424713919968	0.64	324	304296	-0.108984012792869	TRUE	1	0.5326611	0.943699885335892	-0.0433942092045128	20	0	NA
ABCF1	ENSG00000204574	chr6:30839707-30840061	test	5860	298760	TRUE	0.924	-0.00447297618935893	0.998424713919968	1	186	304434	-0.116845433447851	TRUE	1	0.7833985	0.998880009328254	-0.033776267391654	19	0	NA
ABCF1	ENSG00000204574	chr6:30840712-30841135	test	5416	299204	TRUE	0.552	0.00657821600322883	0.991037925560064	1	300	304320	0.104970332000406	TRUE	1	0.9499912	0.9999969	0.0217726107087791	19	0	NA
ABCF1	ENSG00000204574	chr6:30842041-30842500	test	5478	299142	TRUE	0.984	-0.00159796451209515	0.999924809627776	0.48	315	304305	0.126032144389285	TRUE	1	0.1558733	0.731788973993289	-0.0503827260113432	20	0	NA
ABCF1	ENSG00000204574	chr6:30843326-30843522	test	6411	298209	TRUE	0.276	-0.0130384408455981	0.983913775172544	0.56	755	303865	-0.0701263325880299	TRUE	1	0.0114732	0.381873144144144	-0.0466766121273512	20	0	NA
ABCF1	ENSG00000204574	chr6:30844084-30844576	test	5606	299014	TRUE	0.656	-0.00698454583475216	0.992658954926207	0.583893850022934	332	304288	-0.113522029995228	TRUE	1	0.0555539	0.570947141937462	-0.0433359282825444	20	0	NA
ABCF1	ENSG00000204574	chr6:30844980-30845510	test	5132	299488	TRUE	0.304	0.0123268316773715	0.984943282138106	0.395142440656577	660	303960	0.0832919933154308	TRUE	1	0.3294617	0.872771362821279	0.0407844624256755	19	0	NA
ABCF1	ENSG00000204574	chr6:30847422-30848551	test	5804	298816	TRUE	0.636	0.00229568662823376	0.992468484873567	1	203	304417	0.101346635487999	TRUE	1	0.9637659	0.9999969	0.0201665553680839	20	0	NA
ABCF1	ENSG00000204574	chr6:30855845-30856055	test	6042	298578	TRUE	0.744	-0.00699685996865251	0.994124626071085	1	258	304362	-0.100304206512561	TRUE	1	0.9804376	0.9999969	-0.0259780244356351	20	0	NA
ABCF1	ENSG00000204574	chr6:30872366-30873391	test	6187	298433	TRUE	0.216	-0.0162360252108893	0.982275902901125	0.8	316	304304	-0.112966005043825	TRUE	1	0.572802	0.955044447125372	-0.0398280187727728	20	0	NA
ABCF1	ENSG00000204574	chr6:30875359-30875732	test	5969	298651	TRUE	0.78	0.0013842823961312	0.994124626071085	0.56	289	304331	0.118621273335892	TRUE	1	0.5866338	0.960079856727717	0.0365973319863119	20	0	NA
ABCF1	ENSG00000204574	chr6:30876743-30877052	test	2551	302069	TRUE	0.288	-0.0213209653224913	0.984943282138106	0.0674956248945492	273	304347	-0.159792383763902	TRUE	0.72959697036297	0.0523143	0.560227407926535	-0.0727705297829461	10	0	NA
ABCF1	ENSG00000204574	chr6:30877493-30878082	test	6234	298386	TRUE	0.836	-0.00558711625123709	0.996151434711162	1	301	304319	0.0902184256255314	TRUE	1	0.8060204	0.998880009328254	-0.0344598338184997	20	0	NA
ABCF1	ENSG00000204574	chr6:30880617-30881325	test	5494	299126	TRUE	0.312	-0.0151414790088287	0.984943282138106	0.648	281	304339	-0.111320445931367	TRUE	1	0.8361618	0.9999969	-0.0349497871793524	18	0	NA
ABCF1	ENSG00000204574	chr6:30882549-30883059	test	5688	298932	TRUE	0.236	-0.0170482685618631	0.983913775172544	0.48	386	304234	-0.131277928350359	TRUE	1	0.4528041	0.915451947685199	-0.0567117909035658	20	0	NA
ABCF1	ENSG00000204574	chr6:30883795-30886796	test	6009	298611	TRUE	0.16	-0.016015113254235	0.977412127758062	0.56	456	304164	-0.0991998124192259	TRUE	1	0.499942	0.93611614431163	-0.0420047330369174	20	0	NA
ABCF1	ENSG00000204574	chr6:30907744-30908674	test	5706	298914	TRUE	0.252	0.0110439408828806	0.983913775172544	0.276007945765986	356	304264	0.126119211572493	TRUE	1	0.6045838	0.96751513593411	-0.0308865155243707	20	0	NA
ABCF1	ENSG00000204574	chr6:30913634-30915262	test	5690	298930	TRUE	0.548	-0.0097076793260209	0.991037925560064	1	356	304264	-0.0778465191173261	TRUE	1	0.8313248	0.9999969	-0.0314140190871635	19	0	NA
ABCF1	ENSG00000204574	chr6:30915349-30915863	test	6413	298207	TRUE	0.348	-0.0132985409445465	0.986924531045514	0.47782917190411	390	304230	0.108812571007619	TRUE	1	0.7458025	0.997352323807677	-0.0340834667044247	20	0	NA
ABCF1	ENSG00000204574	chr6:30922506-30923027	test	6159	298461	TRUE	0.128	0.0149367451160582	0.96633657022725	1	212	304408	0.117115866465656	TRUE	1	0.8257675	0.9999969	0.0320930595948684	20	0	NA
ABCF1	ENSG00000204574	chr6:30932797-30933004	test	5860	298760	TRUE	0.512	-0.00934851197988928	0.991037925560064	1	246	304374	-0.119025692329794	TRUE	1	0.2544472	0.825856213658965	-0.041601556286354	20	0	NA
ABCF1	ENSG00000204574	chr6:30935143-30935338	test	5882	298738	TRUE	0.548	0.00377217188130063	0.991037925560064	0.409631684092851	407	304213	-0.116943853106514	TRUE	1	0.0899617	0.634552800671423	-0.0433401653519096	20	0	NA
ABCF1	ENSG00000204574	chr6:30940241-30940981	test	5979	298641	TRUE	0.272	0.00989307936489725	0.983913775172544	0.8	238	304382	0.137268588301509	TRUE	1	0.6059374	0.96751513593411	0.0363564781130454	20	0	NA
ABCF1	ENSG00000204574	chr6:30942337-30943208	test	5628	298992	TRUE	0.06	0.0228025569778085	0.940103885310617	0.8	307	304313	0.106369949880842	TRUE	1	0.2695524	0.834008506532011	0.048107097583054	20	0	NA
ABCF1	ENSG00000204574	chr6:30955076-30956481	test	6654	297966	TRUE	0.44	-0.0108796171445291	0.989302053479096	0.434441501226384	375	304245	-0.116536871018715	TRUE	1	0.4887674	0.929942330208899	-0.0298468183311414	20	0	NA
ABCF1	ENSG00000204574	chr6:30961427-30961676	test	5691	298929	TRUE	0.068	0.0183679528347509	0.943343635025754	0.684	329	304291	0.0984126180067442	TRUE	1	0.238924	0.810312848146267	0.0417436651406646	19	0	NA
ABCF1	ENSG00000204574	chr6:30964039-30964778	test	5368	299252	TRUE	0.18	-0.017335277034553	0.978176839374505	1	345	304275	-0.0859441520049806	TRUE	1	0.5850103	0.960079856727717	-0.0375769695030799	19	0	NA
ABCF1	ENSG00000204574	chr6:30966261-30966461	test	4287	300333	TRUE	0.912	-0.000382228528068573	0.998424713919968	0.336	347	304273	-0.126331427988019	TRUE	1	0.6198135	0.96751513593411	-0.0348375010606889	14	0	NA
ABCF1	ENSG00000204574	chr6:30972056-30972234	test	6305	298315	TRUE	0.38	0.0110397810274312	0.987155547980228	1	269	304351	-0.0933959916486045	TRUE	1	0.2398057	0.810312848146267	0.0414526037142395	20	0	NA
ABCF1	ENSG00000204574	chr6:30974157-30976681	test	5187	299433	TRUE	0.608	0.00403624408828529	0.991705152052602	1	265	304355	0.0841975739888519	TRUE	1	0.4684638	0.92282510202474	0.0315928979362154	19	0	NA
ABCF1	ENSG00000204574	chr6:30974571-30974809	test	5461	299159	TRUE	0.356	-0.0114037624365688	0.986924531045514	1	268	304352	0.0813956417017319	TRUE	1	0.9304422	0.9999969	-0.0316531819867473	20	0	NA
ABCF1	ENSG00000204574	chr6:30981874-30982979	test	6252	298368	TRUE	0.492	-0.00894817180393392	0.991037925560064	1	259	304361	-0.102901335018365	TRUE	1	0.8838537	0.9999969	-0.0316791750998754	20	0	NA
ABCF1	ENSG00000204574	chr6:30988472-30988856	test	5980	298640	TRUE	0.892	-0.00240620172670059	0.998424713919968	0.356074623631456	216	304404	0.15525334252562	TRUE	1	0.3584182	0.878088613811401	0.0333875070501747	20	0	NA
ABCF1	ENSG00000204574	chr6:31001216-31001927	test	4921	299699	TRUE	0.072	0.0238549965952097	0.949076035658102	0.111023508473208	155	304465	0.217250825665731	TRUE	0.795622528588223	0.0422248	0.533375381410256	0.0511601548601993	20	0	NA
ABCF1	ENSG00000204574	chr6:31008274-31008455	test	5932	298688	TRUE	0.38	0.00552695374675372	0.987155547980228	0.0994681235758166	335	304285	0.139599864489913	TRUE	0.78147212297615	0.3297517	0.873106021469827	0.0396815187192415	20	0	NA
ABCF1	ENSG00000204574	chr6:31009816-31010085	test	5720	298900	TRUE	0.752	0.00117677112194259	0.994124626071085	1	216	304404	0.107774539585252	TRUE	1	0.9293178	0.9999969	0.024649801339514	20	0	NA
ABCF1	ENSG00000204574	chr6:31016738-31017365	test	6893	297727	TRUE	0.432	0.00751181748084861	0.988469688694702	1	287	304333	0.0763076931548068	TRUE	1	0.9804376	0.9999969	0.0224153373136535	20	0	NA
ABCF1	ENSG00000204574	chr6:31021855-31022378	test	2403	302217	TRUE	0.476	0.009753449815602	0.991037925560064	0.64	332	304288	0.0892849930595805	TRUE	1	0.336791	0.873847389813375	0.0399949802742721	8	0	NA
ABCF1	ENSG00000204574	chr6:31025525-31025931	test	5939	298681	TRUE	0.948	-0.0017293284899953	0.999113620482433	0.429172181180209	322	304298	0.124751413362908	TRUE	1	0.1103232	0.673644461093015	-0.0441853648288336	20	0	NA
ABCF1	ENSG00000204574	chr6:31040333-31040522	test	2197	302423	TRUE	0.388	0.0152261575573447	0.988084230229293	0.224	291	304329	0.119160993927901	TRUE	0.944871176545247	0.423021	0.905715676909202	0.0446641832061202	7	0	NA
ABCF1	ENSG00000204574	chr6:31042790-31043131	test	5695	298925	TRUE	0.192	-0.0162748165893261	0.979766140792788	0.912	191	304429	0.142649224599314	TRUE	1	0.5903472	0.960079856727717	-0.0387290688571956	19	0	NA
ABCF1	ENSG00000204574	chr6:31044219-31044616	test	5241	299379	TRUE	0.26	-0.0166622447023379	0.983913775172544	0.96	351	304269	-0.104548724215548	TRUE	1	0.7230544	0.995397736776411	-0.0398634985537752	20	0	NA
ABCF1	ENSG00000204574	chr6:31053801-31054266	test	5362	299258	TRUE	0.576	-0.00841928564026251	0.991037925560064	1	308	304312	0.0807048483483483	TRUE	1	0.7436811	0.997352323807677	-0.0340403851814048	20	0	NA
ABCF1	ENSG00000204574	chr6:31057464-31057857	test	6723	297897	TRUE	0.00687034943320212	0.0285393184387066	0.775625491166298	0.56	322	304298	0.120076545675659	TRUE	1	0.705584	0.990834674441205	0.0410332940981064	20	0	NA
ABCF1	ENSG00000204574	chr6:31058176-31058760	test	5541	299079	TRUE	0.288	0.010808676647307	0.984943282138106	0.6209329824628	359	304261	0.110852407700731	TRUE	1	0.5225329	0.940428919454771	0.0387194204907736	20	0	NA
ABCF1	ENSG00000204574	chr6:31068850-31069378	test	6467	298153	TRUE	0.392	0.0098659488239321	0.988084230229293	0.88	403	304217	0.096538024097119	TRUE	1	0.7053815	0.990834674441205	0.0275228828454028	20	0	NA
ABCF1	ENSG00000204574	chr6:31070632-31071235	test	6122	298498	TRUE	0.000308808848226868	-0.0435421479092728	0.253129270244398	0.0961921881755068	342	304278	-0.147366871024866	TRUE	0.772142404402286	0.2881616	0.847102758939163	-0.059191308576736	20	0	NA
ABCF1	ENSG00000204574	chr6:31072588-31072809	test	6364	298256	TRUE	0.652	-0.00637993373476409	0.992658954926207	0.597397166086466	350	304270	0.109256478824973	TRUE	1	0.8250852	0.9999969	-0.024716605924153	20	0	NA
ABCF1	ENSG00000204574	chr6:31079616-31080107	test	5809	298811	TRUE	0.756	-0.00472535789335438	0.994124626071085	1	426	304194	-0.0919293076035677	TRUE	1	0.5832688	0.960079856727717	-0.0305623631118701	19	0	NA
ABCF1	ENSG00000204574	chr6:31083575-31084324	test	6004	298616	TRUE	0.412	0.00816578754824371	0.988084230229293	0.48	294	304326	0.118251944350201	TRUE	1	0.7425634	0.997352323807677	0.0338625085948932	20	0	NA
ABCF1	ENSG00000204574	chr6:31086852-31087115	test	6052	298568	TRUE	0.116	0.0176080521265249	0.96426278659612	1	604	304016	0.0569479849551204	TRUE	1	0.3007583	0.847102758939163	0.0384800906411756	20	0	NA
ABCF1	ENSG00000204574	chr6:31087560-31087877	test	5257	299363	TRUE	0.9	0.000878492910698636	0.998424713919968	1	236	304384	-0.0917587922576908	TRUE	1	0.9328206	0.9999969	-0.0240268228780497	20	0	NA
ABCF1	ENSG00000204574	chr6:31092821-31093433	test	5888	298732	TRUE	0.892	-0.00379451692482458	0.998424713919968	0.48	232	304388	-0.16198545296254	TRUE	1	0.613592	0.96751513593411	-0.037492573905108	20	0	NA
ABCF1	ENSG00000204574	chr6:31102152-31102888	test	5980	298640	TRUE	0.872	0.00213800987349155	0.99784925873659	0.260550738120236	386	304234	0.120052760954522	TRUE	0.991856569661078	0.5873426	0.960079856727717	-0.0344333451777058	20	0	NA
ABCF1	ENSG00000204574	chr6:31111005-31111190	test	6251	298369	TRUE	0.516	0.00696949828582771	0.991037925560064	1	375	304245	0.0763682606665836	TRUE	1	0.9141796	0.9999969	0.0234725184442979	20	0	NA
ABCF1	ENSG00000204574	chr6:31114273-31115546	test	6197	298423	TRUE	0.872	-0.00108978632734846	0.99784925873659	0.8	220	304400	-0.13980541877914	TRUE	1	0.8484036	0.9999969	-0.0319793223946653	20	0	NA
ABCF1	ENSG00000204574	chr6:31115782-31118256	test	5441	299179	TRUE	0.228	-0.0163406428797215	0.983913775172544	0.988	312	304308	0.110584089432585	TRUE	1	0.8364185	0.9999969	-0.0337652268746597	19	0	NA
ABCF1	ENSG00000204574	chr6:31121455-31121665	test	5127	299493	TRUE	0.088	0.0218224237325473	0.957612698412698	0.456	195	304425	0.156937957857419	TRUE	1	0.7554265	0.997352323807677	0.0402856999127109	19	0	NA
ABCF1	ENSG00000204574	chr6:31122864-31123588	test	5823	298797	TRUE	0.0132824350521601	0.0276011928995943	0.895201226192069	0.72	231	304389	0.122962764399423	TRUE	1	0.3254697	0.868903966543497	0.0461146911335378	20	0	NA
ABCF1	ENSG00000204574	chr6:31125080-31125417	test	6104	298516	TRUE	0.28	-0.0151823315675694	0.984490861618799	1	307	304313	-0.0906129672156035	TRUE	1	0.3849388	0.894372378222997	-0.0394039006748222	19	0	NA
ABCF1	ENSG00000204574	chr6:31126809-31127048	test	6440	298180	TRUE	0.496	-0.00929211842502009	0.991037925560064	0.21707361497892	302	304318	0.137337873499283	TRUE	0.93773205872807	0.1170178	0.681578440764108	-0.0437813514115579	20	0	NA
ABCF1	ENSG00000204574	chr6:31127937-31128440	test	6155	298465	TRUE	0.964	-0.00352761039156868	0.999215681997873	1	258	304362	-0.112482288441771	TRUE	1	0.9365031	0.9999969	-0.023440501491294	20	0	NA
ABCF1	ENSG00000204574	chr6:31131382-31133381	test	5715	298905	TRUE	0.064	-0.0259821191766325	0.940812475633528	0.0644793500583066	349	304271	-0.144031742757791	TRUE	0.721575096475685	0.2428924	0.816520397916351	-0.0494650388733739	20	0	NA
ABCF1	ENSG00000204574	chr6:31133357-31133579	test	6068	298552	TRUE	0.708	0.00416481342035113	0.994124626071085	0.0125559226129926	188	304432	-0.245061484335225	TRUE	0.564827252024381	0.0655382	0.595126250546448	-0.0312489403714599	20	0	NA
ABCF1	ENSG00000204574	chr6:31137292-31138485	test	6197	298423	TRUE	0.7	-0.00528878277111233	0.994124626071085	1	244	304376	0.120768997261184	TRUE	1	0.3732568	0.888934553517579	-0.0436013648615238	20	0	NA
ABCF1	ENSG00000204574	chr6:31139684-31140160	test	5654	298966	TRUE	0.68	0.0039459594914939	0.993743774586749	0.88	177	304443	-0.149633961192566	TRUE	1	0.7798364	0.998880009328254	-0.028547324812632	20	0	NA
ABCF1	ENSG00000204574	chr6:31142479-31142749	test	6074	298546	TRUE	0.152	0.0150513420506106	0.974630048465267	0.192165987958704	234	304386	0.14772768056575	TRUE	0.907128273532779	0.3691239	0.888934553517579	0.0453972519531917	20	0	NA
ABCF1	ENSG00000204574	chr6:31144857-31146857	test	5516	299104	TRUE	0.388	0.00945318587295363	0.988084230229293	0.376503346081666	287	304333	0.128535242366387	TRUE	1	0.6977067	0.990268930997877	0.0291268098710602	20	0	NA
ABCF1	ENSG00000204574	chr6:31152858-31153057	test	5395	299225	TRUE	0.044	-0.0292908367776374	0.925558716875872	1	238	304382	0.107891756194434	TRUE	1	0.4876809	0.929942330208899	-0.0523885417696962	20	0	NA
ABCF1	ENSG00000204574	chr6:31157682-31159681	test	6317	298303	TRUE	0.332	-0.0128633783548191	0.98639918052163	0.48	275	304345	-0.103730290807649	TRUE	1	0.6535842	0.976022921964218	-0.0326934532297949	20	0	NA
ABCF1	ENSG00000204574	chr6:31157866-31159144	test	5101	299519	TRUE	0.612	-0.00850246835616608	0.992263157894737	0.381123192994311	181	304439	-0.165503873114399	TRUE	1	0.1368071	0.709101590551181	-0.057795015029431	20	0	NA
ABCF1	ENSG00000204574	chr6:31159254-31159656	test	6161	298459	TRUE	0.04	0.0234546112098266	0.925558716875872	0.96	237	304383	0.127266328487885	TRUE	1	0.416005	0.90212065067982	0.0422883168628502	20	0	NA
ABCF1	ENSG00000204574	chr6:31164051-31164328	test	5602	299018	TRUE	0.64	0.00378067198896193	0.992648502810424	0.324811677948406	218	304402	0.147815755256596	TRUE	1	0.613592	0.96751513593411	0.0272931454832581	20	0	NA
ABCF1	ENSG00000204574	chr6:31169199-31170261	test	5594	299026	TRUE	0.00638307031792212	-0.0354838037749754	0.764823286457265	0.241428242357777	336	304284	-0.132148901818405	TRUE	0.965103155492028	0.5225329	0.940428919454771	-0.0550874921442324	20	0	NA
ABCF1	ENSG00000204574	chr6:31170419-31170828	test	6251	298369	TRUE	0.296	0.0094419205852736	0.984943282138106	1	387	304233	0.0827492786892965	TRUE	1	0.5538221	0.953075430543108	0.0318265243725156	20	0	NA
ABCF1	ENSG00000204574	chr6:31170587-31170657	test	3173	301447	TRUE	0.96	0.00178770578887066	0.999215681997873	0.96	322	304298	-0.0793786995937886	TRUE	1	0.6086012	0.96751513593411	0.0291886971758337	10	0	NA
ABCF1	ENSG00000204574	chr6:31171729-31173747	test	6102	298518	TRUE	0.792	0.00227799426551467	0.994487669787683	0.72	366	304254	0.103268903202915	TRUE	1	0.6530107	0.976022921964218	0.0274284269812062	20	0	NA
ABCF1	ENSG00000204574	chr6:31176046-31176308	test	5926	298694	TRUE	0.852	0.0017875433175818	0.99694364448858	0.204563530114504	451	304169	0.112963212245859	TRUE	0.923342379338772	0.1994226	0.778164621472573	-0.0319064077572122	20	0	NA
ABCF1	ENSG00000204574	chr6:31178771-31179009	test	6081	298539	TRUE	0.232	-0.0149681905076289	0.983913775172544	0.8	444	304176	-0.101965645165381	TRUE	1	0.5699964	0.955044447125372	-0.0436982915363974	20	0	NA
ABCF1	ENSG00000204574	chr6:31180225-31181002	test	6326	298294	TRUE	0.032	0.024506121174537	0.919658536585366	1	434	304186	0.0813486342924723	TRUE	1	0.651678	0.976022921964218	0.0374673377988998	20	0	NA
ABCF1	ENSG00000204574	chr6:31180432-31187807	test	6198	298422	TRUE	0.048	0.0206336367050421	0.926959282970551	1	277	304343	-0.101864797337685	TRUE	1	0.5538221	0.953075430543108	0.037550745575434	20	0	NA
ABCF1	ENSG00000204574	chr6:31192567-31192812	test	5436	299184	TRUE	0.188	-0.0192679671981075	0.979766140792788	0.8	317	304303	-0.115772762872234	TRUE	1	0.4353854	0.911067764457736	-0.0451168677972798	20	0	NA
ABCF1	ENSG00000204574	chr6:31196931-31198563	test	5737	298883	TRUE	0.52	0.00504788784554489	0.991037925560064	1	229	304391	0.093611683582782	TRUE	1	0.979451	0.9999969	0.0237233984229824	20	0	NA
ABCF1	ENSG00000204574	chr6:31200382-31203181	test	5275	299345	TRUE	0.484	-0.010678548259484	0.991037925560064	0.96	300	304320	-0.129103847475629	TRUE	1	0.5908122	0.960079856727717	-0.0406169738285915	20	0	NA
ABCF1	ENSG00000204574	chr6:31202775-31203156	test	5747	298873	TRUE	0.396	0.00759255997022512	0.988084230229293	0.611651114432035	250	304370	0.128542396672005	TRUE	1	0.8309296	0.9999969	0.0299905047867211	20	0	NA
ABCF1	ENSG00000204574	chr6:31203315-31204537	test	5302	299318	TRUE	0.596	0.00557374614361139	0.991037925560064	0.431478639583956	243	304377	0.131879775300345	TRUE	1	0.4713107	0.92282510202474	0.0370802183255047	20	0	NA
ABCF1	ENSG00000204574	chr6:31204790-31205139	test	5575	299045	TRUE	0.064	0.0182584165545465	0.940812475633528	1	230	304390	0.118315105643466	TRUE	1	0.9380058	0.9999969	0.0299791092726906	20	0	NA
ABCF1	ENSG00000204574	chr6:31210029-31210432	test	5844	298776	TRUE	0.96	-0.00478842210198382	0.999215681997873	0.110844347762581	392	304228	0.128663692181126	TRUE	0.795622528588223	0.124321	0.690846903635604	-0.045971581667355	20	0	NA
ABCF1	ENSG00000204574	chr6:31214378-31214740	test	5411	299209	TRUE	0.844	-0.00494105637431441	0.996722802511863	0.8	302	304318	-0.117441180079431	TRUE	1	0.613592	0.96751513593411	-0.0359359161788469	20	0	NA
ABCF1	ENSG00000204574	chr6:31216413-31216739	test	5624	298996	TRUE	0.724	0.00306687790427285	0.994124626071085	0.00550938250501052	320	304300	-0.219204194874552	TRUE	0.487555012224939	0.0321072	0.49891024328114	-0.0391334505118418	19	0	NA
ABCF1	ENSG00000204574	chr6:31225249-31225486	test	6056	298564	TRUE	0.924	0.000903982425836336	0.998424713919968	0.56	316	304304	-0.125940079178926	TRUE	1	0.8086788	0.998880009328254	-0.0296571801362585	20	0	NA
ABCF1	ENSG00000204574	chr6:31227161-31227587	test	5226	299394	TRUE	0.252	-0.0164468879036583	0.983913775172544	0.0252648061636105	296	304324	-0.195342240428798	TRUE	0.644664746907942	0.1174309	0.681720120271919	-0.0427550976972987	20	0	NA
ABCF1	ENSG00000204574	chr6:31246063-31246842	test	5770	298850	TRUE	0.736	0.0022407196506935	0.994124626071085	1	209	304411	0.12060540431511	TRUE	1	0.5961518	0.962493575366754	0.0336271077533376	20	0	NA
ABCF1	ENSG00000204574	chr6:31268128-31268420	test	5525	299095	TRUE	0.344	-0.0140202240550549	0.986924531045514	0.684	287	304333	-0.128787334643173	TRUE	1	0.4492302	0.915451947685199	-0.0485583418299798	19	0	NA
ABCF1	ENSG00000204574	chr6:31270985-31272710	test	6561	298059	TRUE	0.768	-0.00478274408035007	0.994124626071085	1	314	304306	-0.0814803441815013	TRUE	1	0.9754438	0.9999969	-0.0229256311346945	20	0	NA
ABCF1	ENSG00000204574	chr6:31283611-31283788	test	4433	300187	TRUE	1	-0.00149394359043731	1	1	311	304309	-0.0930976880593812	TRUE	1	0.3429937	0.878088613811401	-0.0356007560828588	15	0	NA
ABCF1	ENSG00000204574	chr6:31307531-31309242	test	6189	298431	TRUE	0.556	-0.00749780386669352	0.991037925560064	0.72	260	304360	-0.142749991630583	TRUE	1	0.5398487	0.94825175965858	-0.040893914968955	20	0	NA
ABCF1	ENSG00000204574	chr6:31321905-31322115	test	5331	299289	TRUE	0.128	0.0188731868547047	0.96633657022725	0.315010374479072	279	304341	-0.129953291838814	TRUE	1	0.173296	0.750960631071126	0.0420699714941355	17	0	NA
ABCF1	ENSG00000204574	chr6:31355791-31357656	test	6030	298590	TRUE	0.532	0.00473260879150494	0.991037925560064	1	417	304203	0.0963317255076135	TRUE	1	0.8947014	0.9999969	0.0230735606902181	20	0	NA
ABCF1	ENSG00000204574	chr6:31366709-31367557	test	5549	299071	TRUE	0.38	-0.0117527196657436	0.987155547980228	1	162	304458	-0.132035541412194	TRUE	1	0.8280387	0.9999969	-0.0368335594329639	20	0	NA
ABCF1	ENSG00000204574	chr6:31374058-31374433	test	1088	303532	TRUE	0.94	0.00350241105151317	0.998624265293812	1	264	304356	0.0226222657862052	TRUE	1	0.9689625	0.9999969	0.00687228366217026	4	0	NA
ABCF1	ENSG00000204574	chr6:31386778-31387564	test	5681	298939	TRUE	0.804	0.00102225139621659	0.994639719150891	0.282625289668447	478	304142	0.0976372748894412	TRUE	1	0.0555539	0.570947141937462	-0.0582823749563795	20	0	NA
ABCF1	ENSG00000204574	chr6:31389100-31389716	test	5790	298830	TRUE	0.956	-0.00235909552592806	0.999215681997873	0.56	256	304364	0.130138788112006	TRUE	1	0.8086788	0.998880009328254	-0.0311455721393981	20	0	NA
ABCF1	ENSG00000204574	chr6:31395558-31396207	test	6093	298527	TRUE	0.948	-0.00127389828462032	0.999113620482433	0.8	227	304393	0.136157230845988	TRUE	1	0.7529037	0.997352323807677	0.0249015440738408	20	0	NA
ABCF1	ENSG00000204574	chr6:31396975-31397224	test	5640	298980	TRUE	0.436	-0.0120921558202574	0.989188363067481	0.309888827966085	307	304313	-0.13727473457222	TRUE	1	0.2095513	0.789126673332956	-0.0622117983917871	20	0	NA
ABCF1	ENSG00000204574	chr6:31399621-31400348	test	5723	298897	TRUE	0.092	0.0187701763087411	0.961327975613136	0.627767416086478	179	304441	0.151891773088448	TRUE	1	0.6535842	0.976022921964218	0.0410720237136047	20	0	NA
ABCF1	ENSG00000204574	chr6:31400530-31400962	test	5503	299117	TRUE	0.784	-0.00127388897201075	0.994265572447195	0.88	266	304354	-0.128965745729026	TRUE	1	0.2371435	0.810312848146267	-0.0464535825336625	20	0	NA
ABCF1	ENSG00000204574	chr6:31402804-31402980	test	6274	298346	TRUE	0.968	-0.00118702811062144	0.999215681997873	0.88	253	304367	-0.138410958432311	TRUE	1	0.4101118	0.90212065067982	-0.0427838350506196	20	0	NA
ABCF1	ENSG00000204574	chr6:31403053-31404177	test	5997	298623	TRUE	0.176	0.0150869337338735	0.978149605718918	0.64	355	304265	0.10537952771348	TRUE	1	0.4165335	0.90212065067982	0.0292333290471824	20	0	NA
ABCF1	ENSG00000204574	chr6:31414179-31414776	test	6221	298399	TRUE	0.828	-0.00134807939832271	0.99595080947444	1	223	304397	0.117137379932666	TRUE	1	0.7735824	0.997352323807677	-0.0279065419520024	20	0	NA
ABCF1	ENSG00000204574	chr6:31416045-31417027	test	5408	299212	TRUE	0.656	-0.00536896787860286	0.992658954926207	0.0764532312343411	242	304378	-0.180852799346933	TRUE	0.747154386809468	0.1753948	0.755524097984576	-0.0512053137721093	19	0	NA
ABCF1	ENSG00000204574	chr6:31441114-31441278	test	6519	298101	TRUE	0.2	-0.0162524212893618	0.979821997011629	0.48	404	304216	0.11310491841872	TRUE	1	0.5590134	0.953075430543108	-0.0410003961045412	20	0	NA
ABCF1	ENSG00000204574	chr6:31441481-31443034	test	6019	298601	TRUE	0.652	0.00397071164797413	0.992658954926207	0.0370546576694568	332	304288	0.156959085563289	TRUE	0.669042164667047	0.002323	0.260546113323124	0.0585934304461091	20	0	NA
ABCF1	ENSG00000204574	chr6:31462653-31463642	test	6525	298095	TRUE	0.116	-0.0202405547335722	0.96426278659612	0.27174124316238	190	304430	-0.168042013676814	TRUE	1	0.3208482	0.865851157240875	-0.0534437453999257	20	0	NA
ABCF1	ENSG00000204574	chr6:31467054-31467436	test	5854	298766	TRUE	0.056	-0.023038672974159	0.931628502095742	0.0621928994103495	254	304366	-0.188812580742206	TRUE	0.719858981824298	0.0551264	0.570947141937462	-0.0635215801923687	20	0	NA
ABCF1	ENSG00000204574	chr6:31474771-31475258	test	6280	298340	TRUE	0.248	0.0132958110065247	0.983913775172544	1	245	304375	0.108424916530416	TRUE	1	0.7702086	0.997352323807677	0.0401540713137828	20	0	NA
ABCF1	ENSG00000204574	chr6:31475434-31475678	test	5926	298694	TRUE	0.628	-0.00795699650335457	0.992468484873567	1	390	304230	-0.0955251590518307	TRUE	1	0.8755039	0.9999969	-0.0371236419356355	20	0	NA
ABCF1	ENSG00000204574	chr6:31486082-31486696	test	2971	301649	TRUE	0.872	0.00110824406347532	0.99784925873659	1	333	304287	-0.0786465521460831	TRUE	1	0.8774602	0.9999969	-0.0253821625667694	11	0	NA
ABCF1	ENSG00000204574	chr6:31491962-31492232	test	3672	300948	TRUE	0.636	-0.00435219015209931	0.992468484873567	1	180	304440	-0.110081821625621	TRUE	1	0.3926705	0.899747786747984	-0.0333248081065378	13	0	NA
ABCF1	ENSG00000204574	chr6:31493799-31494553	test	5970	298650	TRUE	0.736	0.00208066931262119	0.994124626071085	0.48	215	304405	0.135875615136984	TRUE	1	0.1103232	0.673644461093015	0.0524715043252094	20	0	NA
ABCF1	ENSG00000204574	chr6:31494826-31495422	test	5962	298658	TRUE	0.616	0.00456658583624914	0.992468484873567	0.0869406450627392	356	304264	-0.14580671607579	TRUE	0.761536258299701	0.1276674	0.695521029259897	0.043907484784718	20	0	NA
ABCF1	ENSG00000204574	chr6:31497604-31498618	test	6014	298606	TRUE	0.14	0.0151332149499013	0.968150389729482	1	379	304241	0.0878462574538037	TRUE	1	0.8715379	0.9999969	0.0332714279821831	20	0	NA
ABCF1	ENSG00000204574	chr6:31497782-31499781	test	7032	297588	TRUE	0.264	0.0105617124259612	0.983913775172544	0.56	457	304163	0.090733340034661	TRUE	1	0.3237138	0.868633727313095	0.0345392008652178	20	0	NA
ABCF1	ENSG00000204574	chr6:31498750-31499105	test	6786	297834	TRUE	0.32	0.00994144346315351	0.984943282138106	0.00912549351116635	343	304277	0.185596607640076	TRUE	0.529458008658009	0.0498084	0.55774007669072	0.0380183058757095	20	0	NA
ABCF1	ENSG00000204574	chr6:31508898-31509553	test	6261	298359	TRUE	0.104	0.0184204262399383	0.962706382978723	1	738	303882	0.0427645478849055	TRUE	1	0.8356838	0.9999969	0.03447940417691	20	0	NA
ABCF1	ENSG00000204574	chr6:31510507-31513057	test	4681	299939	TRUE	0.408	-0.0146102500984508	0.988084230229293	0.264324629513663	274	304346	-0.144332963584535	TRUE	0.993355519747749	0.1992166	0.778114168987602	-0.0521033676269358	20	0	NA
ABCF1	ENSG00000204574	chr6:31511215-31511680	test	6452	298168	TRUE	0.108	-0.0210471351593406	0.962706382978723	1	259	304361	0.0787900737669485	TRUE	1	0.7848053	0.998880009328254	-0.0372477388182142	20	0	NA
ABCF1	ENSG00000204574	chr6:31515513-31516701	test	6120	298500	TRUE	0.784	0.000840980761930066	0.994265572447195	0.64	462	304158	0.0923691961314093	TRUE	1	0.0349969	0.514318226325961	-0.0484820070029103	20	0	NA
ABCF1	ENSG00000204574	chr6:31517213-31517602	test	5160	299460	TRUE	0.196	-0.0182768767071995	0.979766140792788	0.836	311	304309	-0.118781152718745	TRUE	1	0.3520473	0.878088613811401	-0.0465205866300919	19	0	NA
ABCF1	ENSG00000204574	chr6:31522833-31523158	test	6258	298362	TRUE	0.432	-0.0108564594444691	0.988469688694702	0.112900562083793	264	304356	0.153485083955042	TRUE	0.798690970807761	0.3588392	0.878611031934878	-0.0384995050912063	20	0	NA
ABCF1	ENSG00000204574	chr6:31525859-31526473	test	5980	298640	TRUE	0.992	-0.00109437203205198	0.999924809627776	0.163675936133306	241	304379	-0.176802637223131	TRUE	0.872162743667106	0.4534708	0.916009362304747	-0.0303893160748486	20	0	NA
ABCF1	ENSG00000204574	chr6:31528277-31530194	test	5809	298811	TRUE	0.244	-0.0175348956742549	0.983913775172544	0.8	195	304425	-0.164073806735268	TRUE	1	0.1992166	0.778114168987602	-0.0549429498076059	20	0	NA
ABCF1	ENSG00000204574	chr6:31533582-31537581	test	6024	298596	TRUE	0.236	0.0135447802169375	0.983913775172544	1	234	304386	0.0895396097845806	TRUE	1	0.9817026	0.9999969	0.0276801193006562	20	0	NA
ABCF1	ENSG00000204574	chr6:31541111-31542661	test	6256	298364	TRUE	0.372	-0.0121303174311194	0.987155547980228	0.8	302	304318	-0.117408286876457	TRUE	1	0.6717361	0.982233076415468	-0.0400597863740709	20	0	NA
ABCF1	ENSG00000204574	chr6:31541761-31541994	test	2672	301948	TRUE	0.912	-0.00037578688493034	0.998424713919968	0.68	262	304358	0.107454774502554	TRUE	1	0.281761	0.847102758939163	-0.0330227657987768	10	0	NA
ABCF1	ENSG00000204574	chr6:31546358-31547231	test	5549	299071	TRUE	0.308	0.01130772691272	0.984943282138106	0.231920856109343	198	304422	0.167137586712433	TRUE	0.959019900497513	0.5553356	0.953075430543108	0.0425274570168082	19	0	NA
ABCF1	ENSG00000204574	chr6:31547323-31547789	test	5400	299220	TRUE	0.312	-0.0152189748498808	0.984943282138106	1	334	304286	0.0951732101919436	TRUE	1	0.6808772	0.985842929541005	-0.0481137841659769	20	0	NA
ABCF1	ENSG00000204574	chr6:31548048-31548524	test	6004	298616	TRUE	0.48	0.0064266576414671	0.991037925560064	0.108112292401068	746	303874	0.0932285822540782	TRUE	0.791768560037712	0.348728	0.878088613811401	0.0213120063127005	20	0	NA
ABCF1	ENSG00000204574	chr6:31551431-31551649	test	5786	298834	TRUE	0.048	-0.0269176803697178	0.926959282970551	1	234	304386	-0.0908315547161915	TRUE	1	0.8880443	0.9999969	-0.0348041621489196	20	0	NA
ABCF1	ENSG00000204574	chr6:31558164-31558469	test	5978	298642	TRUE	0.00267790215238398	0.0341598085020629	0.619507178770027	0.456	363	304257	0.10633198603788	TRUE	1	0.013651	0.397680514285714	0.0624994458796628	19	0	NA
ABCF1	ENSG00000204574	chr6:31558756-31559619	test	5570	299050	TRUE	0.256	0.0118621095512892	0.983913775172544	0.110141658818502	260	304360	-0.18234705726035	TRUE	0.795622528588223	0.3530267	0.878088613811401	0.0395749612947566	20	0	NA
ABCF1	ENSG00000204574	chr6:31559695-31560201	test	6262	298358	TRUE	0.164	0.0154965380707668	0.977412127758062	1	246	304374	0.0971843817090605	TRUE	1	0.992477	0.9999969	0.025131491984726	20	0	NA
ABCF1	ENSG00000204574	chr6:31560306-31560752	test	5552	299068	TRUE	0.352	0.010413519872835	0.986924531045514	0.8	304	304316	0.105414655214363	TRUE	1	0.298719	0.847102758939163	0.0408449257767911	20	0	NA
ABCF1	ENSG00000204574	chr6:31563051-31563662	test	5760	298860	TRUE	0.96	-0.00308294685324362	0.999215681997873	1	330	304290	0.107152845378962	TRUE	1	0.6074117	0.96751513593411	-0.0341620519810592	20	0	NA
ABCF1	ENSG00000204574	chr6:31567593-31567936	test	5984	298636	TRUE	0.536	0.0050995294134133	0.991037925560064	0.48	570	304050	0.0912897735127667	TRUE	1	0.6102681	0.96751513593411	0.032628560939494	20	0	NA
ABCF1	ENSG00000204574	chr6:31568100-31568377	test	5094	299526	TRUE	0.48	0.00691759450798624	0.991037925560064	1	273	304347	-0.102522547333184	TRUE	1	0.3138583	0.861325345815614	-0.0365284100606188	19	0	NA
ABCF1	ENSG00000204574	chr6:31570582-31572581	test	5663	298957	TRUE	0.204	-0.0193295263332316	0.980562687233093	1	254	304366	-0.119556453815314	TRUE	1	0.8628374	0.9999969	-0.037004497494613	20	0	NA
ABCF1	ENSG00000204574	chr6:31571859-31572562	test	5981	298639	TRUE	0.38	0.00835478350833707	0.987155547980228	0.48	288	304332	0.10900103594901	TRUE	1	0.7674443	0.997352323807677	0.0301932259623174	20	0	NA
ABCF1	ENSG00000204574	chr6:31573932-31575931	test	6191	298429	TRUE	0.552	-0.00723812276438585	0.991037925560064	1	317	304303	-0.104750891903337	TRUE	1	0.9474085	0.9999969	-0.0307034604021336	20	0	NA
ABCF1	ENSG00000204574	chr6:31574156-31574793	test	6221	298399	TRUE	0.652	0.00236706146442378	0.992658954926207	1	396	304224	-0.089052846928604	TRUE	1	0.3372388	0.873847389813375	0.0624491469975145	20	0	NA
ABCF1	ENSG00000204574	chr6:31578384-31578819	test	5565	299055	TRUE	0.64	0.00549643742817607	0.992648502810424	1	373	304247	0.0829869605269726	TRUE	1	0.9516675	0.9999969	-0.0248324862200358	20	0	NA
ABCF1	ENSG00000204574	chr6:31580307-31582306	test	6576	298044	TRUE	0.356	-0.0116985013434427	0.986924531045514	0.88	396	304224	0.104451852815193	TRUE	1	0.7003276	0.990268930997877	-0.034264612987786	20	0	NA
ABCF1	ENSG00000204574	chr6:31580665-31581864	test	6636	297984	TRUE	0.06	-0.0263292741544554	0.940103885310617	0.0164713406433512	589	304031	-0.125342858066757	TRUE	0.592255309248109	0.0033146	0.277133914465409	-0.0612113712958147	19	0	NA
ABCF1	ENSG00000204574	chr6:31585583-31585819	test	6302	298318	TRUE	0.448	0.00724914127985166	0.98952663512062	0.64	397	304223	0.0987923953839971	TRUE	1	0.6900598	0.985969237677608	0.0268203621818893	20	0	NA
ABCF1	ENSG00000204574	chr6:31589309-31589721	test	5626	298994	TRUE	0.668	0.00229497122278688	0.993040915503998	1	158	304462	-0.163113031379844	TRUE	1	0.5359801	0.945966299532686	-0.038844030084969	20	0	NA
ABCF1	ENSG00000204574	chr6:31592513-31593395	test	5168	299452	TRUE	0.216	0.0148623842552331	0.982275902901125	0.0798933228264125	252	304368	0.170930889561387	TRUE	0.751179545133493	0.283268	0.847102758939163	0.0365403323913971	20	0	NA
ABCF1	ENSG00000204574	chr6:31596984-31597323	test	4062	300558	TRUE	0.66	0.00504881055326822	0.992658954926207	1	271	304349	0.100948008221784	TRUE	1	0.6424985	0.976022921964218	0.0317345122455991	15	0	NA
ABCF1	ENSG00000204574	chr6:31598439-31599041	test	5998	298622	TRUE	0.456	0.00999614397104853	0.989949391139131	1	269	304351	0.105574875001897	TRUE	1	0.8280387	0.9999969	0.0324346894901866	20	0	NA
ABCF1	ENSG00000204574	chr6:31609362-31610490	test	5991	298629	TRUE	0.26	0.0119885064142886	0.983913775172544	1	359	304261	0.0873373953783003	TRUE	1	0.4007192	0.90212065067982	0.0338223294285264	20	0	NA
ABCF1	ENSG00000204574	chr6:31613382-31615931	test	5721	298899	TRUE	0.816	-0.0036618757005078	0.99593879851828	1	353	304267	-0.0992445247011196	TRUE	1	0.4528041	0.915451947685199	-0.0346710542917865	20	0	NA
ABCF1	ENSG00000204574	chr6:31618257-31620457	test	6285	298335	TRUE	0.36	-0.0127000076620671	0.986924531045514	0.96	260	304360	-0.109974638404377	TRUE	1	0.4887674	0.929942330208899	-0.0419992685240515	20	0	NA
ABCF1	ENSG00000204574	chr6:31619900-31621361	test	5922	298698	TRUE	0.848	-0.00437828148144437	0.996794887382121	0.33475412675616	246	304374	0.145803142042374	TRUE	1	0.2164846	0.795100638855122	-0.0357323971423974	20	0	NA
ABCF1	ENSG00000204574	chr6:31628282-31630281	test	6364	298256	TRUE	0.144	0.0165413718488006	0.969756027862118	0.160723453721732	382	304238	0.124978311145024	TRUE	0.866025289306382	0.4485044	0.915451947685199	0.0418341384252684	20	0	NA
ABCF1	ENSG00000204574	chr6:31631181-31632983	test	6116	298504	TRUE	0.816	-0.00437944865480144	0.99593879851828	1	377	304243	0.07818915050421	TRUE	1	0.7605097	0.997352323807677	-0.0285269328490501	19	0	NA
ABCF1	ENSG00000204574	chr6:31637209-31638951	test	6010	298610	TRUE	0.428	0.00900957990784357	0.988404103506354	0.0370589346414966	336	304284	0.152121232645516	TRUE	0.669042164667047	0.1594952	0.736666760466239	0.0364611103762526	20	0	NA
ABCF1	ENSG00000204574	chr6:31638882-31641381	test	5568	299052	TRUE	0.412	0.00850768532956825	0.988084230229293	0.203064960811544	357	304263	0.125585834658776	TRUE	0.921939080772369	0.3584182	0.878088613811401	0.0368296125894629	20	0	NA
ABCF1	ENSG00000204574	chr6:31639340-31639728	test	6616	298004	TRUE	0.612	-0.0100486387682899	0.992263157894737	1	246	304374	-0.116807906468345	TRUE	1	0.9470756	0.9999969	-0.032739583323542	20	0	NA
ABCF1	ENSG00000204574	chr6:31643943-31644721	test	5479	299141	TRUE	0.496	-0.010701203912298	0.991037925560064	0.0410502827383662	212	304408	-0.205410212758339	TRUE	0.679591566174076	0.172731	0.750487301969223	-0.0558809718277991	20	0	NA
ABCF1	ENSG00000204574	chr6:31644432-31646581	test	5542	299078	TRUE	0.0283438810890793	-0.0289926988182267	0.919658536585366	1	276	304344	-0.10325799157528	TRUE	1	0.9725372	0.9999969	-0.0344429170580071	19	0	NA
ABCF1	ENSG00000204574	chr6:31650807-31653131	test	5665	298955	TRUE	0.588	0.00577232277140483	0.991037925560064	0.253704442019952	390	304230	0.113576558059978	TRUE	0.983943564241934	0.5819649	0.960079856727717	0.0254851425071336	19	0	NA
ABCF1	ENSG00000204574	chr6:31651695-31653469	test	5950	298670	TRUE	0.744	0.00447918360692845	0.994124626071085	0.159107140620911	320	304300	0.137781744825711	TRUE	0.86412616301878	0.4457858	0.915451947685199	0.0381243801064587	20	0	NA
ABCF1	ENSG00000204574	chr6:31658396-31658559	test	5522	299098	TRUE	0.72	-0.00716864708020282	0.994124626071085	1	283	304337	-0.108189057394663	TRUE	1	0.3684815	0.888934553517579	-0.0416461357445524	19	0	NA
ABCF1	ENSG00000204574	chr6:31659112-31659495	test	6831	297789	TRUE	0.264	0.0107595469052757	0.983913775172544	0.538627642211355	317	304303	-0.126849796383874	TRUE	1	0.4530652	0.915451947685199	0.0328238839428545	20	0	NA
ABCF1	ENSG00000204574	chr6:31659583-31660191	test	6642	297978	TRUE	0.448	0.00835931281201607	0.98952663512062	0.0905033996171461	288	304332	0.157198528887142	TRUE	0.771152541027009	0.3091224	0.855522911016949	0.0415516747272119	20	0	NA
ABCF1	ENSG00000204574	chr6:31660259-31661159	test	5562	299058	TRUE	0.992	-0.00244080756546783	0.999924809627776	0.278330239918193	272	304348	0.145277433151706	TRUE	1	0.0551264	0.570947141937462	-0.0467629513608014	20	0	NA
ABCF1	ENSG00000204574	chr6:31663939-31664258	test	6312	298308	TRUE	0.296	-0.0151851508200451	0.984943282138106	1	374	304246	-0.0900260495131442	TRUE	1	0.7739201	0.997352323807677	-0.0413433802654909	20	0	NA
ABCF1	ENSG00000204574	chr6:31664701-31666410	test	6229	298391	TRUE	0.832	-0.00443448401685265	0.996122755489228	1	341	304279	0.0771791793080512	TRUE	1	0.9985205	0.9999969	-0.0182756613124466	20	0	NA
ABCF1	ENSG00000204574	chr6:31665807-31669106	test	5690	298930	TRUE	0.144	-0.0192825595946124	0.969756027862118	1	334	304286	-0.0955224616644703	TRUE	1	0.8628374	0.9999969	-0.042583527424236	20	0	NA
ABCF1	ENSG00000204574	chr6:31666094-31666177	test	2804	301816	TRUE	0.904	5.6518800731542e-05	0.998424713919968	0.72	274	304346	-0.0968623669020003	TRUE	1	0.7534251	0.997352323807677	-0.0357780225041917	9	0	NA
ABCF1	ENSG00000204574	chr6:31674960-31675298	test	6086	298534	TRUE	0.272	0.0111834100445001	0.983913775172544	0.64	313	304307	0.117271222721216	TRUE	1	0.0908601	0.634552800671423	0.0435892586264317	20	0	NA
ABCF1	ENSG00000204574	chr6:31676763-31677222	test	6111	298509	TRUE	0.24	0.010386017175319	0.983913775172544	0.64	339	304281	0.0975922417160087	TRUE	1	0.8419694	0.9999969	0.027987577531915	20	0	NA
ABCF1	ENSG00000204574	chr6:31680584-31681602	test	5748	298872	TRUE	0.184	-0.0180887304980684	0.979766140792788	1	597	304023	-0.0672669206398122	TRUE	1	0.908733	0.9999969	-0.0362970910724294	20	0	NA
ABCF1	ENSG00000204574	chr6:31682877-31683871	test	5052	299568	TRUE	0.38	-0.013216119950811	0.987155547980228	1	206	304414	-0.111221653076061	TRUE	1	0.5908122	0.960079856727717	-0.041678807006139	20	0	NA
ABCF1	ENSG00000204574	chr6:31686527-31686872	test	5586	299034	TRUE	0.268	-0.0174826050179169	0.983913775172544	1	173	304447	-0.100307919440897	TRUE	1	0.9607966	0.9999969	-0.0363966506292556	20	0	NA
ABCF1	ENSG00000204574	chr6:31687457-31687620	test	5800	298820	TRUE	0.047192822268138	0.0239019319019975	0.926959282970551	0.336029618053106	265	304355	0.14130509805345	TRUE	1	0.3584182	0.878088613811401	0.041071821749741	20	0	NA
ABCF1	ENSG00000204574	chr6:31689418-31689982	test	6216	298404	TRUE	0.056	0.0224521294452218	0.931628502095742	0.56	348	304272	0.10911910821181	TRUE	1	0.416005	0.90212065067982	0.0452167538198174	20	0	NA
ABCF1	ENSG00000204574	chr6:31690204-31691207	test	5501	299119	TRUE	0.1	0.0206148227734051	0.962706382978723	0.8	359	304261	-0.121174764242241	TRUE	1	0.4180059	0.90212065067982	0.042646792782177	20	0	NA
ABCF1	ENSG00000204574	chr6:31690757-31692756	test	5721	298899	TRUE	0.308	-0.0151904010127426	0.984943282138106	0.257425417661961	228	304392	-0.151288259793361	TRUE	0.987082060109059	0.5837498	0.960079856727717	-0.0439524009278931	20	0	NA
ABCF1	ENSG00000204574	chr6:31691466-31692043	test	6200	298420	TRUE	0.892	-0.00158034099685023	0.998424713919968	1	282	304338	0.101636699462132	TRUE	1	0.8040114	0.998880009328254	-0.0251916629660117	20	0	NA
ABCF1	ENSG00000204574	chr6:31702534-31703582	test	6443	298177	TRUE	0.84	-0.00376002751188009	0.996446234191153	0.48	346	304274	0.110062745158974	TRUE	1	0.2599965	0.830545299097282	-0.0404876174529571	20	0	NA
ABCF1	ENSG00000204574	chr6:31706742-31706917	test	6379	298241	TRUE	0.836	-0.0053955678860218	0.996151434711162	1	313	304307	0.0812064205784941	TRUE	1	0.7569875	0.997352323807677	-0.0258888418508754	20	0	NA
ABCF1	ENSG00000204574	chr6:31710646-31710912	test	5794	298826	TRUE	0.44	-0.0120773101722917	0.989302053479096	1	384	304236	-0.0851203004153076	TRUE	1	0.2006425	0.779286372268318	-0.0483453650582406	20	0	NA
ABCF1	ENSG00000204574	chr6:31711205-31712020	test	6068	298552	TRUE	0.712	-0.00805979000993373	0.994124626071085	0.48	432	304188	-0.113206436668043	TRUE	1	0.2599965	0.830545299097282	-0.0431533450340918	20	0	NA
ABCF1	ENSG00000204574	chr6:31713909-31714678	test	5097	299523	TRUE	0.12	0.0186267518208632	0.96532342314442	0.0508871126829749	139	304481	-0.245356143968659	TRUE	0.698744200799169	0.195977	0.77542216421729	0.0384340390504405	18	0	NA
ABCF1	ENSG00000204574	chr6:31717532-31717882	test	6028	298592	TRUE	0.6	0.00325526484339189	0.991589051302842	0.189593749616532	403	304217	-0.135858843551678	TRUE	0.907101473443011	0.1507886	0.726772405336814	-0.0420530173297895	20	0	NA
ABCF1	ENSG00000204574	chr6:31718391-31718642	test	6061	298559	TRUE	0.3	0.0127510648125071	0.984943282138106	1	250	304370	-0.110117408845353	TRUE	1	0.8108461	0.99973612905192	0.0283232986911021	20	0	NA
ABCF1	ENSG00000204574	chr6:31723308-31723688	test	5498	299122	TRUE	0.064	0.021471048100828	0.940812475633528	1	319	304301	0.0853684106623247	TRUE	1	0.4248672	0.906766166442178	0.0366101035814401	18	0	NA
ABCF1	ENSG00000204574	chr6:31727307-31729306	test	6229	298391	TRUE	0.28	-0.0139621491645259	0.984490861618799	0.0549684947120181	215	304405	-0.195022047428063	TRUE	0.706239403114783	0.215843	0.794405420619127	-0.0413004958362126	20	0	NA
ABCF1	ENSG00000204574	chr6:31728778-31730584	test	5596	299024	TRUE	0.62	-0.00908463100543577	0.992468484873567	0.177835425730532	222	304398	0.159135881428496	TRUE	0.891797393841112	0.4762805	0.923307420526132	-0.0330316748683523	20	0	NA
ABCF1	ENSG00000204574	chr6:31734684-31735403	test	6708	297912	TRUE	0.176	-0.0165012331228624	0.978149605718918	0.202601746262328	785	303835	-0.0907203855207402	TRUE	0.921939080772369	0.0545264	0.570947141937462	-0.0464093394957239	19	0	NA
ABCF1	ENSG00000204574	chr6:31736254-31736691	test	6496	298124	TRUE	0.412	-0.0105313105518443	0.988084230229293	0.12180843956841	324	304296	-0.147279779511404	TRUE	0.812346261175579	0.0883758	0.634552800671423	-0.0524462761103495	20	0	NA
ABCF1	ENSG00000204574	chr6:31736414-31736521	test	3203	301417	TRUE	0.368	-0.0185722238993877	0.987155547980228	0.0124862600864	299	304321	-0.18235333006715	TRUE	0.564827252024381	0.0065348	0.336198263157895	-0.0976143917616376	10	0	NA
ABCF1	ENSG00000204574	chr6:31737471-31737868	test	5776	298844	TRUE	0.92	-0.00470200415688216	0.998424713919968	0.162537793506699	183	304437	-0.1999567202534	TRUE	0.869015077472301	0.4165335	0.90212065067982	-0.0434329091527962	20	0	NA
ABCF1	ENSG00000204574	chr6:31737959-31738266	test	5691	298929	TRUE	0.776	-0.0063870796323402	0.994124626071085	0.48	350	304270	-0.120656951059537	TRUE	1	0.6535842	0.976022921964218	-0.0433069411900952	20	0	NA
ABCF1	ENSG00000204574	chr6:31738650-31738862	test	5932	298688	TRUE	0.888	-0.00458111843235276	0.998424713919968	1	220	304400	0.108941967726999	TRUE	1	0.8763458	0.9999969	-0.0314504150383342	19	0	NA
ABCF1	ENSG00000204574	chr6:31739606-31740673	test	6532	298088	TRUE	0.564	-0.00723207871126164	0.991037925560064	0.56	218	304402	-0.142991898310427	TRUE	1	0.5599587	0.953075430543108	-0.0303157454248675	20	0	NA
ABCF1	ENSG00000204574	chr6:31739907-31743157	test	6328	298292	TRUE	0.992	-0.00010780490650153	0.999924809627776	0.48	254	304366	-0.154612889873338	TRUE	1	0.7674443	0.997352323807677	-0.0311256522468589	20	0	NA
ABCF1	ENSG00000204574	chr6:31745203-31745428	test	6422	298198	TRUE	0.156	0.0147370166417882	0.976612319442138	1	364	304256	0.0899798244280294	TRUE	1	0.6553312	0.976022921964218	0.0324012862626265	20	0	NA
ABCF1	ENSG00000204574	chr6:31747177-31747395	test	5961	298659	TRUE	0.396	0.00781667332012681	0.988084230229293	0.0610331193634285	428	304192	0.135348002585757	TRUE	0.719858981824298	0.06158	0.580985025456088	0.0498512350166936	20	0	NA
ABCF1	ENSG00000204574	chr6:31749537-31749955	test	5288	299332	TRUE	0.248	-0.0172563461523134	0.983913775172544	1	286	304334	-0.103743270755886	TRUE	1	0.9678812	0.9999969	-0.0348326976817398	20	0	NA
ABCF1	ENSG00000204574	chr6:31750303-31751126	test	5927	298693	TRUE	0.888	0.00105327465388116	0.998424713919968	1	400	304220	0.0856737046107237	TRUE	1	0.6900598	0.985969237677608	-0.0254358422182327	20	0	NA
ABCF1	ENSG00000204574	chr6:31752860-31753761	test	5994	298626	TRUE	0.624	-0.00782808187310668	0.992468484873567	1	370	304250	-0.0950640479943305	TRUE	1	0.5016379	0.936565321953532	-0.0348200084401244	19	0	NA
ABCF1	ENSG00000204574	chr6:31762532-31764531	test	5428	299192	TRUE	0.352	0.00942710540562963	0.986924531045514	1	121	304499	-0.177247005736286	TRUE	1	0.6238138	0.96751513593411	-0.0375517727024851	20	0	NA
ABCF1	ENSG00000204574	chr6:31762763-31764032	test	6010	298610	TRUE	0.98	-0.00223588133444164	0.999874988161758	1	170	304450	0.112855103645511	TRUE	1	0.9948701	0.9999969	-0.0201366607052477	20	0	NA
ABCF1	ENSG00000204574	chr6:31764314-31764571	test	6152	298468	TRUE	0.052	-0.0241510146856543	0.931628502095742	0.988	189	304431	-0.15001184423717	TRUE	1	0.5356233	0.945966299532686	-0.0510207974309021	19	0	NA
ABCF1	ENSG00000204574	chr6:31765928-31766802	test	6094	298526	TRUE	0.316	0.0109484808900324	0.984943282138106	1	294	304326	0.0854810125437395	TRUE	1	0.5398487	0.94825175965858	0.0314658998787922	20	0	NA
ABCF1	ENSG00000204574	chr6:31769615-31770257	test	5374	299246	TRUE	0.252	-0.0159696269438303	0.983913775172544	1	319	304301	-0.0917077041135248	TRUE	1	0.1816564	0.757006277767567	-0.050888625511394	20	0	NA
ABCF1	ENSG00000204574	chr6:31770470-31770715	test	5913	298707	TRUE	0.48	0.00671596849880851	0.991037925560064	0.118279727259916	252	304368	0.158603219148773	TRUE	0.80683867513259	0.0447928	0.537174253112033	0.0559365458541548	20	0	NA
ABCF1	ENSG00000204574	chr6:31772888-31773174	test	5525	299095	TRUE	0.572	0.00682186530469364	0.991037925560064	1	94	304526	0.12931477616665	TRUE	1	0.5908122	0.960079856727717	0.0336067487044541	20	0	NA
ABCF1	ENSG00000204574	chr6:31775257-31778081	test	6155	298465	TRUE	0.568	0.00492584593473921	0.991037925560064	0.64	245	304375	0.134563431116114	TRUE	1	0.075283	0.611380855991338	0.0423888049279833	20	0	NA
ABCF1	ENSG00000204574	chr6:31776485-31778192	test	6468	298152	TRUE	0.4	-0.0108461546912626	0.988084230229293	1	385	304235	-0.0754823993747118	TRUE	1	0.9926794	0.9999969	-0.0244310441628629	20	0	NA
ABCF1	ENSG00000204574	chr6:31791353-31791641	test	5940	298680	TRUE	0.904	-0.00338227687919002	0.998424713919968	0.328043518997948	290	304330	0.129233124586851	TRUE	1	0.1726954	0.750487301969223	-0.0363751553037024	20	0	NA
ABCF1	ENSG00000204574	chr6:31794259-31796391	test	6405	298215	TRUE	0.892	0.00100633065181266	0.998424713919968	0.29789614026627	321	304299	-0.133569187740327	TRUE	1	0.6123299	0.96751513593411	-0.0340966534859731	20	0	NA
ABCF1	ENSG00000204574	chr6:31806092-31807536	test	6271	298349	TRUE	0.384	-0.0122999043020633	0.987155547980228	1	269	304351	0.0801218747229242	TRUE	1	0.7824576	0.998880009328254	-0.0310361302295949	19	0	NA
ABCF1	ENSG00000204574	chr6:31814206-31817021	test	5959	298661	TRUE	0.628	0.0041041082273221	0.992468484873567	0.532	501	304119	-0.0949970956285628	TRUE	1	0.2564875	0.828613462992662	0.0375107264386891	19	0	NA
ABCF1	ENSG00000204574	chr6:31817239-31817580	test	5837	298783	TRUE	0.36	-0.0126397474381963	0.986924531045514	0.72	330	304290	-0.11704450819823	TRUE	1	0.8138331	0.99973612905192	-0.0315738216816707	20	0	NA
ABCF1	ENSG00000204574	chr6:31821242-31822577	test	5833	298787	TRUE	0.072	-0.0224456497964349	0.949076035658102	0.88	341	304279	-0.102489768895748	TRUE	1	0.7425634	0.997352323807677	-0.0454196744329067	20	0	NA
ABCF1	ENSG00000204574	chr6:31821432-31823431	test	5501	299119	TRUE	0.252	0.0138721748576238	0.983913775172544	1	297	304323	-0.0962063049494977	TRUE	1	0.4440489	0.915451947685199	0.0396556322525837	20	0	NA
ABCF1	ENSG00000204574	chr6:31826877-31828644	test	6148	298472	TRUE	0.248	-0.0146278113896692	0.983913775172544	0.64	212	304408	-0.146229192014627	TRUE	1	0.4713107	0.92282510202474	-0.0465177572510271	20	0	NA
ABCF1	ENSG00000204574	chr6:31829433-31829741	test	744	303876	TRUE	0.5	-0.0261238117971088	0.991037925560064	0.688	330	304290	-0.0530723719026962	TRUE	1	0.7384411	0.997352323807677	-0.0346511373264152	2	0	NA
ABCF1	ENSG00000204574	chr6:31834234-31835425	test	5709	298911	TRUE	0.708	0.00295702734481651	0.994124626071085	0.64	276	304344	0.114003137092162	TRUE	1	0.6900598	0.985969237677608	0.0312667786403124	20	0	NA
ABCF1	ENSG00000204574	chr6:31840063-31840910	test	4857	299763	TRUE	0.032	0.0271591871141041	0.919658536585366	1	304	304316	0.070342470135411	TRUE	1	0.5538221	0.953075430543108	0.0457782589047611	20	0	NA
ABCF1	ENSG00000204574	chr6:31841008-31842456	test	5793	298827	TRUE	0.744	-0.00388584577252282	0.994124626071085	0.8	191	304429	-0.137513691613053	TRUE	1	0.4440489	0.915451947685199	-0.0379551298960802	20	0	NA
ABCF1	ENSG00000204574	chr6:31851673-31852487	test	5963	298657	TRUE	0.068	-0.0241334246841565	0.943343635025754	0.48	293	304327	-0.133433535755211	TRUE	1	0.731837	0.995397736776411	-0.044278354623207	20	0	NA
ABCF1	ENSG00000204574	chr6:31852624-31853075	test	2557	302063	TRUE	0.78	0.00302596432475766	0.994124626071085	1	311	304309	-0.0977712156112673	TRUE	1	0.3638592	0.886183534515609	0.0340320217360436	10	0	NA
ABCF1	ENSG00000204574	chr6:31855366-31855668	test	2905	301715	TRUE	0.076	0.0311408499915371	0.949521537442015	0.672	366	304254	-0.100937448410702	TRUE	1	0.1934032	0.772010011049724	0.0669901051820035	12	0	NA
ABCF1	ENSG00000204574	chr6:31862357-31865881	test	6900	297720	TRUE	0.34	0.0087664877767486	0.986924531045514	0.48	184	304436	0.153478079810068	TRUE	1	0.7674443	0.997352323807677	0.0320101502940274	20	0	NA
ABCF1	ENSG00000204574	chr6:31862478-31864168	test	6267	298353	TRUE	0.876	0.00159609947839345	0.998321223478208	1	310	304310	-0.110249664394124	TRUE	1	0.1381932	0.709101590551181	-0.0416804158766834	20	0	NA
ABCF1	ENSG00000204574	chr6:31870397-31871573	test	5825	298795	TRUE	0.852	-0.0007666975772469	0.99694364448858	0.836	321	304299	0.104053983865858	TRUE	1	0.6202005	0.96751513593411	-0.0343783306099652	19	0	NA
ABCF1	ENSG00000204574	chr6:31874908-31875284	test	5524	299096	TRUE	0.86	0.00103853324505532	0.997099149793214	0.195349211198983	218	304402	-0.161654827609829	TRUE	0.913694160021993	0.5027928	0.936565321953532	-0.0302209256718457	20	0	NA
ABCF1	ENSG00000204574	chr6:31877029-31879215	test	6202	298418	TRUE	0.672	-0.00561370867620559	0.993040915503998	1	255	304365	-0.110502540238171	TRUE	1	0.6817993	0.985842929541005	-0.0272062501894608	20	0	NA
ABCF1	ENSG00000204574	chr6:31882412-31882682	test	5682	298938	TRUE	0.916	-0.00373441392788587	0.998424713919968	1	390	304230	-0.0844117530220221	TRUE	1	0.903536	0.9999969	-0.0223165149517646	19	0	NA
ABCF1	ENSG00000204574	chr6:31888461-31889457	test	5615	299005	TRUE	0.9	-0.00209290422016206	0.998424713919968	1	214	304406	-0.116886759657144	TRUE	1	0.4014734	0.90212065067982	-0.0435712839281183	19	0	NA
ABCF1	ENSG00000204574	chr6:31896953-31898663	test	5669	298951	TRUE	0.456	-0.00856983135733436	0.989949391139131	0.307240752235589	303	304317	-0.13739382487897	TRUE	1	0.6368741	0.973783369648826	-0.0325753003409684	20	0	NA
ABCF1	ENSG00000204574	chr6:31898032-31900031	test	5852	298768	TRUE	0.572	0.00258971710160227	0.991037925560064	1	172	304448	0.0844734188563638	TRUE	1	0.9948583	0.9999969	0.0146582804314625	20	0	NA
ABCF1	ENSG00000204574	chr6:31898742-31899032	test	5348	299272	TRUE	0.992	-0.00128047886786575	0.999924809627776	0.0653761402188249	205	304415	-0.197409990604036	TRUE	0.726479487438914	0.0061134	0.33117986797066	-0.072159987147786	19	0	NA
ABCF1	ENSG00000204574	chr6:31901422-31902703	test	5675	298945	TRUE	0.832	-0.00545457756961154	0.996122755489228	1	397	304223	-0.085253199228833	TRUE	1	0.5740468	0.955044447125372	-0.0269045548378276	20	0	NA
ABCF1	ENSG00000204574	chr6:31907333-31907885	test	1118	303502	TRUE	0.984	-0.00266923329010837	0.999924809627776	1	175	304445	-0.0307764098475707	TRUE	1	0.9668651	0.9999969	-0.0109919857473461	4	0	NA
ABCF1	ENSG00000204574	chr6:31908818-31909158	test	4292	300328	TRUE	0.972	-0.00189813786006554	0.999215681997873	0.0205461670691413	221	304399	-0.221591934472769	TRUE	0.62964671511564	0.0728315	0.606702009649123	-0.0616913858290028	18	0	NA
ABCF1	ENSG00000204574	chr6:31911491-31911673	test	740	303880	TRUE	0.628	0.0200838417077334	0.992468484873567	1	281	304339	0.0428069298221381	TRUE	1	0.2620187	0.83363885645223	-0.0279129875230113	3	0	NA
ABCF1	ENSG00000204574	chr6:31919609-31920093	test	5959	298661	TRUE	0.52	0.00696521386027071	0.991037925560064	0.123545009686578	329	304291	0.140087456713479	TRUE	0.816633310215001	0.1370455	0.709101590551181	0.0354625754815692	19	0	NA
ABCF1	ENSG00000204574	chr6:31923019-31923477	test	5850	298770	TRUE	0.64	-0.00599506881247369	0.992648502810424	0.0740353498231094	294	304326	0.152146737728993	TRUE	0.742105640518513	0.0177693	0.436483876940133	-0.0596672117415082	19	0	NA
ABCF1	ENSG00000204574	chr6:31927370-31928524	test	6027	298593	TRUE	0.36	-0.013290827615182	0.986924531045514	0.8	235	304385	-0.121897338956322	TRUE	1	0.8040114	0.998880009328254	-0.0374326328470384	20	0	NA
ABCF1	ENSG00000204574	chr6:31928642-31929979	test	6693	297927	TRUE	0.932	-0.000307586193889708	0.998424713919968	0.0566665082527149	640	303980	-0.110102175787097	TRUE	0.710817664381574	0.0148513	0.408512854425145	-0.038188836928481	20	0	NA
ABCF1	ENSG00000204574	chr6:31933313-31934377	test	5803	298817	TRUE	0.368	-0.0131426722978731	0.987155547980228	0.41392550828399	272	304348	-0.136623691061092	TRUE	1	0.6141087	0.96751513593411	-0.0379159233781872	19	0	NA
ABCF1	ENSG00000204574	chr6:31933757-31937257	test	6098	298522	TRUE	0.82	-0.0035855912894589	0.99593879851828	0.131645990554886	267	304353	-0.16481763514314	TRUE	0.824163896189628	0.3963239	0.90212065067982	-0.0300692441118515	20	0	NA
ABCF1	ENSG00000204574	chr6:31937857-31939856	test	4928	299692	TRUE	1	-0.00250420427539511	1	1	371	304249	0.0791539630981613	TRUE	1	0.8490986	0.9999969	-0.0284529611757868	20	0	NA
ABCF1	ENSG00000204574	chr6:31940351-31941119	test	5767	298853	TRUE	0.74	0.00255318013348238	0.994124626071085	1	285	304335	0.094564039530969	TRUE	1	0.9227172	0.9999969	0.0278388815827988	20	0	NA
ABCF1	ENSG00000204574	chr6:31945607-31951356	test	5985	298635	TRUE	0.604	-0.00654226491431675	0.991705152052602	1	324	304296	-0.0724383053779616	TRUE	1	0.5252084	0.940428919454771	-0.0405954452512629	20	0	NA
ABCF1	ENSG00000204574	chr6:31945771-31946245	test	5927	298693	TRUE	0.588	0.00398191641549572	0.991037925560064	0.836	243	304377	-0.117497405169947	TRUE	1	0.9011283	0.9999969	-0.0259503932718099	19	0	NA
ABCF1	ENSG00000204574	chr6:31948750-31949416	test	5497	299123	TRUE	0.696	-0.00673615257915694	0.994124626071085	0.0257062356028126	292	304328	-0.188073685043987	TRUE	0.645875427964838	0.1190902	0.686164104077069	-0.0446091066862245	20	0	NA
ABCF1	ENSG00000204574	chr6:31952224-31952653	test	6007	298613	TRUE	0.408	0.00650060969292432	0.988084230229293	1	327	304293	0.0891746951770613	TRUE	1	0.9344095	0.9999969	0.025928582872185	20	0	NA
ABCF1	ENSG00000204574	chr6:31952857-31954856	test	5505	299115	TRUE	0.596	0.00614606170828425	0.991037925560064	1	280	304340	0.0854272611090465	TRUE	1	0.9955487	0.9999969	0.0169049443300313	19	0	NA
ABCF1	ENSG00000204574	chr6:31958452-31959632	test	5228	299392	TRUE	0.98	-0.00386074995555274	0.999874988161758	1	382	304238	0.0805458295979011	TRUE	1	0.9125177	0.9999969	-0.0307922011475311	19	0	NA
ABCF1	ENSG00000204574	chr6:31969629-31970067	test	5874	298746	TRUE	0.12	-0.0226316388946075	0.96532342314442	0.249993376472652	220	304400	-0.161648113295607	TRUE	0.979774923356413	0.2161212	0.794405420619127	-0.0586333539366838	20	0	NA
ABCF1	ENSG00000204574	chr6:31971319-31972880	test	5290	299330	TRUE	0.276	-0.015939786517208	0.983913775172544	1	260	304360	-0.12744416010367	TRUE	1	0.7580795	0.997352323807677	-0.0402044246283748	20	0	NA
ABCF1	ENSG00000204574	chr6:31972971-31973326	test	5382	299238	TRUE	0.0253895628152737	-0.0304135383748529	0.919658536585366	1	311	304309	-0.0920451668891176	TRUE	1	0.7262054	0.995397736776411	-0.0495686897804463	20	0	NA
ABCF1	ENSG00000204574	chr6:31978820-31980627	test	6002	298618	TRUE	0.228	0.0134681153413752	0.983913775172544	0.0542996732065952	292	304328	-0.172344075262517	TRUE	0.706239403114783	0.0634118	0.585217722306316	0.044767770493218	20	0	NA
ABCF1	ENSG00000204574	chr6:31981726-31982144	test	5206	299414	TRUE	0.664	0.00518655887575781	0.993040915503998	0.00161044272074352	289	304331	0.209063822522642	TRUE	0.338753568505765	0.0105144	0.377703898979044	0.0337847785857095	20	0	NA
ABCF1	ENSG00000204574	chr6:31982300-31983140	test	5957	298663	TRUE	0.532	0.00633237781336593	0.991037925560064	0.538130538876521	253	304367	0.126428445368899	TRUE	1	0.1848506	0.757006277767567	0.0336897082472795	20	0	NA
ABCF1	ENSG00000204574	chr6:31983861-31984064	test	5538	299082	TRUE	0.948	-0.00340036639057884	0.999113620482433	0.200286278354152	243	304377	-0.163040350333777	TRUE	0.917593039161745	0.1953554	0.774738344827586	-0.0451454549275904	20	0	NA
ABCF1	ENSG00000204574	chr6:31989275-31989852	test	5790	298830	TRUE	0.152	0.0155916884362726	0.974630048465267	0.96	212	304408	0.133855968808013	TRUE	1	0.4180059	0.90212065067982	0.0416313934418275	20	0	NA
ABCF1	ENSG00000204574	chr6:31997498-31998270	test	5840	298780	TRUE	0.944	-0.00189779166588289	0.998624265293812	1	338	304282	0.075683359367311	TRUE	1	0.5570222	0.953075430543108	0.0292330397301726	20	0	NA
ABCF1	ENSG00000204574	chr6:32002562-32003711	test	6020	298600	TRUE	0.892	-0.000856811626891441	0.998424713919968	0.48	248	304372	-0.142914451669564	TRUE	1	0.40919	0.90212065067982	-0.0360537452876227	20	0	NA
ABCF1	ENSG00000204574	chr6:32011727-32012212	test	6011	298609	TRUE	0.736	-0.00498344002306461	0.994124626071085	0.608	249	304371	0.124421652407676	TRUE	1	0.6109701	0.96751513593411	-0.0273364317036592	19	0	NA
ABCF1	ENSG00000204574	chr6:32012313-32013264	test	6404	298216	TRUE	0.368	0.0070997218422828	0.987155547980228	0.56	320	304300	0.118874597138687	TRUE	1	0.3380843	0.873847389813375	0.0354022716952564	20	0	NA
ABCF1	ENSG00000204574	chr6:32044972-32047303	test	5705	298915	TRUE	0.512	0.00430453316496116	0.991037925560064	0.8	277	304343	0.117499217070387	TRUE	1	0.7569875	0.997352323807677	0.0254053609157917	20	0	NA
ABCF1	ENSG00000204574	chr6:32048173-32048746	test	6019	298601	TRUE	0.26	0.0123751080660432	0.983913775172544	0.72	258	304362	0.113937056073597	TRUE	1	0.6557251	0.976022921964218	0.0335130123921382	20	0	NA
ABCF1	ENSG00000204574	chr6:32055182-32057181	test	6185	298435	TRUE	0.2	0.013756585395313	0.979821997011629	0.532	416	304204	0.102234887011571	TRUE	1	0.7975812	0.998880009328254	0.0281250421776699	19	0	NA
ABCF1	ENSG00000204574	chr6:32061096-32061628	test	5571	299049	TRUE	0.812	-0.00076729556610311	0.995926551191348	0.0188836720194296	418	304202	-0.163482459427591	TRUE	0.612233171596969	0.0908601	0.634552800671423	-0.055029525065741	20	0	NA
ABCF1	ENSG00000204574	chr6:32063032-32065131	test	5739	298881	TRUE	0.228	-0.017863937757953	0.983913775172544	0.152190092652849	221	304399	-0.172453528154564	TRUE	0.8532196746897	0.4339308	0.911067764457736	-0.0479683719993237	20	0	NA
ABCF1	ENSG00000204574	chr6:32067157-32069156	test	6176	298444	TRUE	0.852	-0.00512254564307613	0.99694364448858	1	506	304114	-0.0802364589194577	TRUE	1	0.3665772	0.887711063091942	-0.0303930592403325	20	0	NA
ABCF1	ENSG00000204574	chr6:32069521-32070330	test	5913	298707	TRUE	0.56	-0.00556683343034448	0.991037925560064	0.48	289	304331	0.122668000007287	TRUE	1	0.4876809	0.929942330208899	-0.0457283084617234	20	0	NA
ABCF1	ENSG00000204574	chr6:32071855-32072285	test	5943	298677	TRUE	0.688	-0.00611895837261889	0.994124626071085	1	293	304327	-0.096221457680324	TRUE	1	0.7316461	0.995397736776411	-0.0369343701548806	20	0	NA
ABCF1	ENSG00000204574	chr6:32073209-32073641	test	5795	298825	TRUE	0.492	0.00685582785002592	0.991037925560064	0.352483431527714	297	304323	-0.134545904472337	TRUE	1	0.2801214	0.844161466110532	-0.0457897427842379	19	0	NA
ABCF1	ENSG00000204574	chr6:32081168-32081577	test	5771	298849	TRUE	0.34	-0.0128946180037242	0.986924531045514	0.64	339	304281	-0.129982335185854	TRUE	1	0.7735824	0.997352323807677	-0.0370906119848458	20	0	NA
ABCF1	ENSG00000204574	chr6:32085866-32086089	test	6758	297862	TRUE	0.048	0.0213684268682677	0.926959282970551	0.0153483144485223	432	304188	0.150383488070332	TRUE	0.586629864278876	0.0006756	0.154320041237113	0.0608647064331783	20	0	NA
ABCF1	ENSG00000204574	chr6:32087237-32088177	test	6096	298524	TRUE	0.72	-0.00781622947757654	0.994124626071085	0.72	277	304343	-0.106761614011552	TRUE	1	0.8688678	0.9999969	-0.026819362932708	20	0	NA
ABCF1	ENSG00000204574	chr6:32087832-32091781	test	6172	298448	TRUE	0.92	-0.00466888320809034	0.998424713919968	0.8	278	304342	0.121731285301432	TRUE	1	0.869636	0.9999969	-0.02892873108956	20	0	NA
ABCF1	ENSG00000204574	chr6:32095446-32097270	test	5696	298924	TRUE	0.2	-0.0210391391299962	0.979821997011629	0.88	309	304311	-0.122860165490008	TRUE	1	0.132285	0.704314378335197	-0.0541706742227495	20	0	NA
ABCF1	ENSG00000204574	chr6:32097157-32099156	test	5719	298901	TRUE	0.492	-0.0102129935952695	0.991037925560064	1	282	304338	-0.0978760350876853	TRUE	1	0.6557432	0.976022921964218	-0.0355598897617697	20	0	NA
ABCF1	ENSG00000204574	chr6:32103307-32106706	test	5271	299349	TRUE	0.68	-0.00684012293807923	0.993743774586749	1	200	304420	-0.127583941453367	TRUE	1	0.8464678	0.9999969	-0.040067049100989	20	0	NA
ABCF1	ENSG00000204574	chr6:32103513-32103696	test	5606	299014	TRUE	0.152	-0.0162353857295401	0.974630048465267	0.792	246	304374	-0.13444728800738	TRUE	1	0.5880796	0.960079856727717	-0.0429161341543821	18	0	NA
ABCF1	ENSG00000204574	chr6:32108025-32109567	test	5938	298682	TRUE	0.352	0.010500972422097	0.986924531045514	0.72	297	304323	0.111224338114769	TRUE	1	0.5740468	0.955044447125372	0.0368188582016346	20	0	NA
ABCF1	ENSG00000204574	chr6:32109687-32111103	test	5808	298812	TRUE	0.608	-0.00664600946641047	0.991705152052602	0.72	307	304313	-0.123822364100629	TRUE	1	0.5327851	0.943699885335892	-0.0328938588074605	20	0	NA
ABCF1	ENSG00000204574	chr6:32113813-32114430	test	5628	298992	TRUE	0.192	0.0143960303364756	0.979766140792788	0.96	245	304375	0.107861044168773	TRUE	1	0.4253766	0.906766166442178	0.0454713604530755	20	0	NA
ABCF1	ENSG00000204574	chr6:32116811-32117036	test	6120	298500	TRUE	0.3	-0.0150480232821337	0.984943282138106	1	348	304272	-0.0849926722626841	TRUE	1	0.7848053	0.998880009328254	-0.0335614415094731	20	0	NA
ABCF1	ENSG00000204574	chr6:32118702-32120068	test	5725	298895	TRUE	0.624	-0.00867332814178901	0.992468484873567	0.8	215	304405	-0.133328908369934	TRUE	1	0.5866338	0.960079856727717	-0.0407410799690922	20	0	NA
ABCF1	ENSG00000204574	chr6:32127536-32128582	test	5724	298896	TRUE	0.712	-0.00712789961230431	0.994124626071085	1	405	304215	-0.0856151011674486	TRUE	1	0.6858966	0.985969237677608	-0.0364275411828765	20	0	NA
ABCF1	ENSG00000204574	chr6:32129256-32129669	test	5439	299181	TRUE	0.588	0.0045916321120314	0.991037925560064	1	380	304240	-0.0745283099403713	TRUE	1	0.8989267	0.9999969	-0.0251642884400491	19	0	NA
ABCF1	ENSG00000204574	chr6:32129978-32130841	test	4749	299871	TRUE	0.6	0.00544117551173517	0.991589051302842	1	217	304403	-0.0993753354529407	TRUE	1	0.9534058	0.9999969	0.027276672568263	19	0	NA
ABCF1	ENSG00000204574	chr6:32131560-32131874	test	6111	298509	TRUE	0.344	0.00985769722646301	0.986924531045514	1	278	304342	0.0928997062090402	TRUE	1	0.8178152	0.9999969	0.0323631579386118	19	0	NA
ABCF1	ENSG00000204574	chr6:32146482-32148481	test	5122	299498	TRUE	0.316	-0.0154526671567821	0.984943282138106	1	337	304283	0.0818064236648806	TRUE	1	0.9243039	0.9999969	-0.037306838241458	19	0	NA
ABCF1	ENSG00000204574	chr6:32148386-32149177	test	6003	298617	TRUE	0.416	0.00919852715194636	0.988084230229293	1	316	304304	0.090455138824743	TRUE	1	0.4079851	0.90212065067982	0.0318116078943145	19	0	NA
ABCF1	ENSG00000204574	chr6:32152952-32155097	test	6142	298478	TRUE	0.764	0.00343032459029646	0.994124626071085	0.453652302672239	392	304228	-0.112646474752271	TRUE	1	0.0517795	0.559727322434445	-0.0485403122059035	20	0	NA
ABCF1	ENSG00000204574	chr6:32162807-32166231	test	6219	298401	TRUE	0.0239993649436832	0.0246426459270466	0.919658536585366	0.64	320	304300	0.117821871038203	TRUE	1	0.7230544	0.995397736776411	0.0380466841203423	20	0	NA
ABCF1	ENSG00000204574	chr6:32166448-32169512	test	5410	299210	TRUE	0.464	0.00684946978621137	0.990799276270007	0.532	220	304400	-0.168586550043385	TRUE	1	0.3955815	0.901236693652317	-0.0342743908521521	19	0	NA
ABCF1	ENSG00000204574	chr6:32175777-32176333	test	5691	298929	TRUE	0.152	0.017624138224912	0.974630048465267	0.151303111177395	225	304395	-0.172664556668772	TRUE	0.852500692133399	0.0013311	0.210662421428571	0.06396342101969	20	0	NA
ABCF1	ENSG00000204574	chr6:32177110-32178719	test	7058	297562	TRUE	0.12	0.0163399890305085	0.96532342314442	0.8	474	304146	0.0922577040747048	TRUE	1	0.7591297	0.997352323807677	0.0339656110787698	20	0	NA
ABCF1	ENSG00000204574	chr6:32184448-32184654	test	6141	298479	TRUE	0.2	-0.0178650573678785	0.979821997011629	0.72	274	304346	-0.123853585924478	TRUE	1	0.522567	0.940428919454771	-0.0443533232594849	20	0	NA
ABCF1	ENSG00000204574	chr6:32185674-32186005	test	4421	300199	TRUE	0.608	-0.00871800227993935	0.991705152052602	1	474	304146	-0.0908301175094963	TRUE	1	0.6504062	0.976022921964218	-0.0345565475207611	18	0	NA
ABCF1	ENSG00000204574	chr6:32188316-32188540	test	2319	302301	TRUE	0.996	-0.00244599818396485	0.999924809627776	1	367	304253	0.0675092620225031	TRUE	1	0.2128141	0.792064364516851	-0.0381966575414054	8	0	NA
ABCF1	ENSG00000204574	chr6:32189659-32190569	test	5915	298705	TRUE	0.136	-0.019549042469559	0.968150389729482	1	280	304340	0.0990977072831738	TRUE	1	0.4918214	0.931793157960695	-0.0383570781781973	19	0	NA
ABCF1	ENSG00000204574	chr6:32195086-32195317	test	5422	299198	TRUE	0.684	0.0020917091888395	0.994060666795144	1	352	304268	-0.099781104633466	TRUE	1	0.683829	0.985969237677608	0.0320339597924601	20	0	NA
ABCF1	ENSG00000204574	chr6:32195422-32196819	test	6358	298262	TRUE	0.076	0.0213327949419297	0.949521537442015	0.72	326	304294	0.126412332705242	TRUE	1	0.2338484	0.810312848146267	0.0467139801929062	20	0	NA
ABCF1	ENSG00000204574	chr6:32203405-32204039	test	6215	298405	TRUE	0.576	0.00524933367354818	0.991037925560064	1	131	304489	-0.174397332343334	TRUE	1	0.2393462	0.810312848146267	-0.0458852336522205	20	0	NA
ABCF1	ENSG00000204574	chr6:32204175-32204654	test	5926	298694	TRUE	0.688	-0.00566090910252637	0.994124626071085	1	333	304287	-0.116287003993226	TRUE	1	0.7847032	0.998880009328254	-0.0347404922444258	19	0	NA
ABCF1	ENSG00000204574	chr6:32209987-32210755	test	5888	298732	TRUE	0.964	-0.00287427473455093	0.999215681997873	0.458388168370074	237	304383	0.13813566959989	TRUE	1	0.0137472	0.397680514285714	-0.0482520286697966	20	0	NA
ABCF1	ENSG00000204574	chr6:32212080-32212272	test	5217	299403	TRUE	0.48	0.00655128381294778	0.991037925560064	0.936	261	304359	0.107530089005704	TRUE	1	0.8351352	0.9999969	0.0309926179055079	18	0	NA
ABCF1	ENSG00000204574	chr6:32216313-32216731	test	5232	299388	TRUE	0.28	0.0108590698742026	0.984490861618799	0.684	275	304345	0.115913595755541	TRUE	1	0.8595925	0.9999969	0.0281449298702747	19	0	NA
ABCF1	ENSG00000204574	chr6:32217889-32218482	test	5831	298789	TRUE	0.24	0.0109448557483205	0.983913775172544	1	419	304201	0.0749473561326959	TRUE	1	0.0981042	0.654003843550133	0.0447672518941171	20	0	NA
ABCF1	ENSG00000204574	chr6:32228902-32229682	test	5705	298915	TRUE	0.204	0.0155052719199376	0.980562687233093	0.296976927094775	202	304418	0.151956320880767	TRUE	1	0.5467276	0.95273132267198	0.0417472425511143	19	0	NA
ABCF1	ENSG00000204574	chr6:32234915-32235334	test	6013	298607	TRUE	0.12	-0.0193364883953169	0.96532342314442	0.0701654623610844	349	304271	-0.155167291481096	TRUE	0.733125	0.2582533	0.830545299097282	-0.0492934678860139	20	0	NA
ABCF1	ENSG00000204574	chr6:32244547-32245969	test	6612	298008	TRUE	0.668	0.00299035559088257	0.993040915503998	0.88	290	304330	-0.114059366662087	TRUE	1	0.4758651	0.92282510202474	-0.0320858610277285	20	0	NA
ABCF1	ENSG00000204574	chr6:32254668-32256056	test	5407	299213	TRUE	0.532	0.00825929874008358	0.991037925560064	0.608	200	304420	-0.151607782834484	TRUE	1	0.0630794	0.585217722306316	-0.0489618097054506	19	0	NA
ABCF1	ENSG00000204574	chr6:32288494-32288971	test	5525	299095	TRUE	0.648	-0.00774631249741797	0.992658954926207	0.067176614022143	369	304251	0.140756610144681	TRUE	0.72959697036297	0.2502323	0.824500099415205	-0.0334494671377663	20	0	NA
ABCF1	ENSG00000204574	chr6:32319493-32319643	test	641	303979	TRUE	0.792	0.0153139264167548	0.994487669787683	0.776	316	304304	0.0551047175249917	TRUE	1	0.5763194	0.956288237799246	0.031999169259553	2	0	NA
ABCF1	ENSG00000204574	chr6:32324390-32324675	test	5520	299100	TRUE	0.7	-0.00857326916028955	0.994124626071085	0.56	206	304414	-0.148555391256255	TRUE	1	0.5225329	0.940428919454771	-0.0434389914798794	20	0	NA
ABCF1	ENSG00000204574	chr6:32391587-32391799	test	4005	300615	TRUE	0.16	-0.0219516692045059	0.977412127758062	0.0187415569854734	318	304302	-0.168108112082259	TRUE	0.612233171596969	0.0711296	0.603002741967998	-0.0469633315567768	13	0	NA
ABCF1	ENSG00000204574	chr6:32393740-32393996	test	5322	299298	TRUE	0.344	-0.0133011613964107	0.986924531045514	1	241	304379	-0.134502029243494	TRUE	1	0.8715379	0.9999969	-0.032966584767271	20	0	NA
ABCF1	ENSG00000204574	chr6:32394801-32394975	test	6047	298573	TRUE	0.56	-0.00907117083288167	0.991037925560064	0.96	236	304384	-0.129545765624249	TRUE	1	0.5007313	0.93611614431163	-0.0401236339947396	20	0	NA
ABCF1	ENSG00000204574	chr6:32397672-32397840	test	5701	298919	TRUE	0.24	0.0146771507694052	0.983913775172544	1	324	304296	-0.0803131664247589	TRUE	1	0.6469132	0.976022921964218	0.0331777188641977	20	0	NA
ABCF1	ENSG00000204574	chr6:32402860-32403151	test	5949	298671	TRUE	0.404	0.00756481631523731	0.988084230229293	0.35134498709043	611	304009	0.095736189750564	TRUE	1	0.4253766	0.906766166442178	0.0337738208928196	20	0	NA
ABCF1	ENSG00000204574	chr6:32413296-32413959	test	5260	299360	TRUE	0.1	-0.0252681642470518	0.962706382978723	1	244	304376	-0.0973224308031599	TRUE	1	0.908733	0.9999969	-0.0399502156054152	20	0	NA
ABCF1	ENSG00000204574	chr6:32415294-32416007	test	6040	298580	TRUE	0.026410058309707	0.0259153352291466	0.919658536585366	0.338747247624063	219	304401	0.157292529606354	TRUE	1	0.6662164	0.981898141943196	0.0440891084719348	20	0	NA
ABCF1	ENSG00000204574	chr6:32439511-32440091	test	5612	299008	TRUE	0.628	0.00282325307973075	0.992468484873567	0.88	330	304290	-0.106036140088514	TRUE	1	0.4530652	0.915451947685199	0.0297363343762092	20	0	NA
ABCF1	ENSG00000204574	chr6:32473155-32474197	test	5389	299231	TRUE	0.528	-0.00829929565186527	0.991037925560064	0.56	267	304353	-0.135740853683001	TRUE	1	0.4664855	0.92282510202474	-0.0368297294762943	20	0	NA
ABCF1	ENSG00000204574	chr6:32475226-32476196	test	5526	299094	TRUE	0.232	0.0155463290734346	0.983913775172544	0.8	180	304440	-0.140000879983438	TRUE	1	0.1856501	0.757006277767567	0.0486598569612971	20	0	NA
ABCF1	ENSG00000204574	chr6:32483958-32484937	test	5863	298757	TRUE	0.62	-0.00800124649504497	0.992468484873567	0.0498768663571812	281	304339	0.167097631694403	TRUE	0.696056121512037	0.200638	0.779286372268318	0.047554145078594	20	0	NA
ABCF1	ENSG00000204574	chr6:32521797-32522141	test	5700	298920	TRUE	0.148	0.0175793296618476	0.971871821664925	1	357	304263	-0.0826141318708804	TRUE	1	0.2849184	0.847102758939163	0.0410064310251504	20	0	NA
ABCF1	ENSG00000204574	chr6:32530041-32530840	test	5558	299062	TRUE	0.276	0.0111361914928847	0.983913775172544	0.72	334	304286	0.0996831119413839	TRUE	1	0.3332293	0.873481803415096	0.0405445248400513	20	0	NA
ABCF1	ENSG00000204574	chr6:32558427-32558954	test	5884	298736	TRUE	0.528	0.0054066244299531	0.991037925560064	0.331927438035768	463	304157	0.105503911875034	TRUE	1	0.3188497	0.865851157240875	0.0422601573890205	20	0	NA
ABCF1	ENSG00000204574	chr6:32583639-32584799	test	6336	298284	TRUE	0.84	0.000204267958962223	0.996446234191153	1	317	304303	0.0919165711834422	TRUE	1	0.8257675	0.9999969	-0.0247746091414592	20	0	NA
ABCF1	ENSG00000204574	chr6:32589565-32590024	test	6298	298322	TRUE	0.388	-0.0124386352479779	0.988084230229293	1	237	304383	-0.128166753297907	TRUE	1	0.1071375	0.671082708232219	-0.049067815424389	20	0	NA
ABCF1	ENSG00000204574	chr6:32609751-32610407	test	5066	299554	TRUE	0.78	-0.00444792258104032	0.994124626071085	0.64	259	304361	-0.124079954352868	TRUE	1	0.8333116	0.9999969	-0.0393976765197087	20	0	NA
ABCF1	ENSG00000204574	chr6:32614485-32614951	test	6129	298491	TRUE	0.232	0.0117493323725744	0.983913775172544	0.0503576794259509	366	304254	0.143350919455727	TRUE	0.69859508214487	0.2020887	0.782024561273796	0.0460972218343881	20	0	NA
ABCF1	ENSG00000204574	chr6:32622509-32622789	test	5046	299574	TRUE	0.876	0.00175263103139978	0.998321223478208	1	285	304335	0.0768256497398421	TRUE	1	0.6238138	0.96751513593411	-0.0272075775681945	20	0	NA
ABCF1	ENSG00000204574	chr6:32664796-32665308	test	5665	298955	TRUE	0.44	-0.0118827008945805	0.989302053479096	0.313569727232511	332	304288	-0.118792036766789	TRUE	1	0.5467276	0.95273132267198	-0.0366124040623626	19	0	NA
ABCF1	ENSG00000204574	chr6:32666396-32666894	test	5404	299216	TRUE	0.364	-0.012604924679807	0.987018374024666	0.836	328	304292	-0.10275460582004	TRUE	1	0.597618	0.963324969929188	-0.0344228009941422	19	0	NA
ABCF1	ENSG00000204574	chr6:32692104-32692347	test	5835	298785	TRUE	0.984	0.000714165488532315	0.999924809627776	0.96	297	304323	0.124127693292787	TRUE	1	0.6163777	0.96751513593411	-0.0316915449289926	20	0	NA
ABCF1	ENSG00000204574	chr6:32700385-32701020	test	5117	299503	TRUE	0.208	0.013400695790357	0.982275902901125	0.96	297	304323	-0.105397700870538	TRUE	1	0.6372129	0.973783369648826	0.0432233137140181	20	0	NA
ABCF1	ENSG00000204574	chr6:32745672-32745953	test	5375	299245	TRUE	0.756	-0.00640553327448035	0.994124626071085	0.232694398885201	286	304334	-0.145945026934725	TRUE	0.960516468602081	0.306562	0.853923485731048	-0.0363969132428689	18	0	NA
ABCF1	ENSG00000204574	chr6:32761119-32761904	test	6575	298045	TRUE	0.268	-0.0137361210546683	0.983913775172544	1	194	304426	-0.0997981763677958	TRUE	1	0.7524245	0.997352323807677	-0.0346470407257511	20	0	NA
ABCF1	ENSG00000204574	chr6:32763294-32763473	test	6404	298216	TRUE	0.024	-0.0282189897729226	0.919658536585366	0.48	469	304151	-0.0952679396321046	TRUE	1	0.1381932	0.709101590551181	-0.0553076056159591	20	0	NA
ABCF1	ENSG00000204574	chr6:32785828-32786407	test	6049	298571	TRUE	0.124	-0.0194741909320253	0.96532342314442	1	274	304346	-0.11185377638806	TRUE	1	0.9257065	0.9999969	-0.0361307927639124	20	0	NA
ABCF1	ENSG00000204574	chr6:32796677-32797916	test	5045	299575	TRUE	0.292	-0.0173527229932318	0.984943282138106	1	258	304362	0.108778201746189	TRUE	1	0.4606342	0.92282510202474	-0.0418077229296197	18	0	NA
ABCF1	ENSG00000204574	chr6:32800117-32800295	test	2260	302360	TRUE	0.812	0.000225440888911299	0.995926551191348	1	189	304431	-0.0961888824676262	TRUE	1	0.5279533	0.941717666684555	-0.0404892542411622	8	0	NA
ABCF1	ENSG00000204574	chr6:32807243-32807426	test	5895	298725	TRUE	0.084	0.0191836469973128	0.952	0.499369918379758	284	304336	0.127199442838677	TRUE	1	0.778297	0.998880009328254	0.0351056043216399	20	0	NA
ABCF1	ENSG00000204574	chr6:32816993-32817234	test	3730	300890	TRUE	0.576	-0.00941261190985543	0.991037925560064	1	198	304422	-0.0953398690498364	TRUE	1	0.9872926	0.9999969	-0.0256669968902458	16	0	NA
ABCF1	ENSG00000204574	chr6:32819787-32820652	test	5731	298889	TRUE	0.064	0.0225896657356843	0.940812475633528	0.120779049576366	290	304330	0.146211448820257	TRUE	0.809211110305518	0.3584182	0.878088613811401	0.041200559517502	20	0	NA
ABCF1	ENSG00000204574	chr6:32825915-32826883	test	4817	299803	TRUE	0.56	-0.0139148712462851	0.991037925560064	1	370	304250	-0.107030271039324	TRUE	1	0.82835	0.9999969	-0.0280936240895741	20	0	NA
ABCF1	ENSG00000204574	chr6:32829550-32829856	test	6562	298058	TRUE	0.488	0.00746559721621254	0.991037925560064	0.48	265	304355	0.125158293051088	TRUE	1	0.2501731	0.824500099415205	0.0373830765236108	20	0	NA
ABCF1	ENSG00000204574	chr6:32837657-32839102	test	5559	299061	TRUE	0.324	-0.0130872919741782	0.984943282138106	1	488	304132	-0.0689233201243427	TRUE	1	0.8261224	0.9999969	-0.0343728334683097	20	0	NA
ABCF1	ENSG00000204574	chr6:32843667-32845108	test	6603	298017	TRUE	0.752	-0.00595478516152936	0.994124626071085	0.56	359	304261	0.107691333017341	TRUE	1	0.6645909	0.980473512650923	-0.0319906910427979	20	0	NA
ABCF1	ENSG00000204574	chr6:32853059-32854603	test	5954	298666	TRUE	0.12	0.0161352191106598	0.96532342314442	1	235	304385	-0.105465485615266	TRUE	1	0.8172372	0.9999969	0.0305431750310777	20	0	NA
ABCF1	ENSG00000204574	chr6:32857713-32857900	test	5857	298763	TRUE	0.176	-0.0198039896880959	0.978149605718918	0.456	229	304391	-0.130146359457593	TRUE	1	0.0140148	0.398003949447748	-0.0672327460557621	19	0	NA
ABCF1	ENSG00000204574	chr6:32861089-32861520	test	5346	299274	TRUE	0.948	-0.00429128094730546	0.999113620482433	0.8	353	304267	-0.103555917192768	TRUE	1	0.5125746	0.940428919454771	0.036710832068026	20	0	NA
ABCF1	ENSG00000204574	chr6:32866897-32867503	test	5398	299222	TRUE	0.548	0.00778112525318297	0.991037925560064	1	247	304373	-0.0967551253024208	TRUE	1	0.5398487	0.94825175965858	0.0371599885064166	20	0	NA
ABCF1	ENSG00000204574	chr6:32868045-32868528	test	5903	298717	TRUE	0.968	-0.000906178481993924	0.999215681997873	0.8	270	304350	0.131094065490824	TRUE	1	0.5252084	0.940428919454771	-0.0411145463885648	20	0	NA
ABCF1	ENSG00000204574	chr6:32885752-32886155	test	4578	300042	TRUE	0.268	-0.019401513540324	0.983913775172544	1	183	304437	-0.141595503531021	TRUE	1	0.6557432	0.976022921964218	-0.0513401968281509	20	0	NA
ABCF1	ENSG00000204574	chr6:32893821-32895308	test	6273	298347	TRUE	0.448	0.00670348522246189	0.98952663512062	1	310	304310	-0.100790240116243	TRUE	1	0.8060204	0.998880009328254	0.0329685659613815	20	0	NA
ABCF1	ENSG00000204574	chr6:32915154-32915381	test	762	303858	TRUE	0.268	-0.0416999777762339	0.983913775172544	0.336	235	304385	-0.105064980045781	TRUE	1	0.5354942	0.945966299532686	-0.05445472597063	3	0	NA
ABCF1	ENSG00000204574	chr6:32933624-32934051	test	6133	298487	TRUE	0.816	-0.00405515810600887	0.99593879851828	1	240	304380	-0.104352696235024	TRUE	1	0.9401075	0.9999969	-0.0297488976999706	19	0	NA
ABCF1	ENSG00000204574	chr6:32937142-32937447	test	5211	299409	TRUE	0.852	0.00122899216131023	0.99694364448858	0.864	363	304257	-0.103923724675315	TRUE	1	0.2255891	0.800997930351166	-0.0353340619741894	18	0	NA
ABCF1	ENSG00000204574	chr6:32940624-32941835	test	5574	299046	TRUE	0.528	0.00887884037194442	0.991037925560064	0.60312974912553	367	304253	0.100518242081875	TRUE	1	0.4876809	0.929942330208899	0.0415140002541118	20	0	NA
ABCF1	ENSG00000204574	chr6:32947659-32948247	test	5006	299614	TRUE	0.48	0.00540099284812934	0.991037925560064	0.229110344058559	256	304364	-0.15160848032133	TRUE	0.954674308523848	0.1566713	0.731788973993289	0.0395340209414161	20	0	NA
ABCF1	ENSG00000204574	chr6:32952896-32953531	test	5449	299171	TRUE	0.364	-0.0144954130182804	0.987018374024666	0.684	201	304419	0.129076809186796	TRUE	1	0.5662793	0.955044447125372	-0.0381203202314499	19	0	NA
ABCF1	ENSG00000204574	chr6:32954999-32955373	test	5123	299497	TRUE	0.988	-0.00199854016693735	0.999924809627776	0.64	292	304328	-0.122027186450356	TRUE	1	0.1422564	0.719235027610862	0.0381614612155221	20	0	NA
ABCF1	ENSG00000204574	chr6:32967566-32967796	test	5922	298698	TRUE	0.488	0.00701622389774248	0.991037925560064	0.48	370	304250	0.106679101291191	TRUE	1	0.3380843	0.873847389813375	-0.0365344141411829	20	0	NA
ABCF1	ENSG00000204574	chr6:32968139-32970511	test	5786	298834	TRUE	0.712	0.00213875581197365	0.994124626071085	1	277	304343	-0.11641577987032	TRUE	1	0.6557432	0.976022921964218	0.0320169776340109	20	0	NA
ABCF1	ENSG00000204574	chr6:32970678-32971108	test	6078	298542	TRUE	0.58	0.00455262976430948	0.991037925560064	1	245	304375	0.103367232015277	TRUE	1	0.4817612	0.928947173474124	0.0327730114672225	20	0	NA
ABCF1	ENSG00000204574	chr6:32971492-32972732	test	6077	298543	TRUE	0.872	0.000733545583119444	0.99784925873659	1	329	304291	0.0548090757753215	TRUE	1	0.9986712	0.9999969	0.0105100803879083	20	0	NA
ABCF1	ENSG00000204574	chr6:32980541-32981208	test	5666	298954	TRUE	0.848	0.000761244542202943	0.996794887382121	0.456	321	304299	0.115895070181109	TRUE	1	0.4492302	0.915451947685199	-0.0271812823294412	19	0	NA
ABCF1	ENSG00000204574	chr6:32981697-32982715	test	5017	299603	TRUE	0.832	-0.00503327799615505	0.996122755489228	0.684	349	304271	-0.0978890869799751	TRUE	1	0.6891878	0.985969237677608	-0.0387186137517975	19	0	NA
ABCF1	ENSG00000204574	chr6:32982865-32983834	test	5556	299064	TRUE	0.632	0.00671264760025347	0.992468484873567	1	246	304374	0.109121589462768	TRUE	1	0.924875	0.9999969	0.0261250331976251	20	0	NA
ABCF1	ENSG00000204574	chr6:32984036-32984375	test	5542	299078	TRUE	0.6	-0.00744281864409269	0.991589051302842	0.639102895683833	270	304350	0.114388909410939	TRUE	1	0.1822202	0.757006277767567	-0.0384767009275564	20	0	NA
ABCF1	ENSG00000204574	chr6:32984455-32985094	test	6256	298364	TRUE	0.884	0.000495999423879345	0.998424713919968	0.125640192357527	274	304346	0.153804805225759	TRUE	0.817838448089805	0.2719476	0.835803048884166	-0.0422389220970381	20	0	NA
ABCF1	ENSG00000204574	chr6:32999970-33000394	test	6074	298546	TRUE	0.84	0.00139963253540643	0.996446234191153	0.48	337	304283	-0.113278639664256	TRUE	1	0.0938194	0.642374898846312	-0.0408786262531758	20	0	NA
ABCF1	ENSG00000204574	chr6:33009235-33009931	test	5782	298838	TRUE	0.916	-0.00506124205587777	0.998424713919968	1	179	304441	-0.14418235975078	TRUE	1	0.9548432	0.9999969	-0.0321754813996346	20	0	NA
ABCF1	ENSG00000204574	chr6:33014769-33015436	test	5962	298658	TRUE	0.256	0.012765383058718	0.983913775172544	0.0829353506996001	590	304030	0.112738605729384	TRUE	0.755462798585188	0.0670997	0.598750768897638	0.0424486317242943	20	0	NA
ABCF1	ENSG00000204574	chr6:33029981-33030179	test	6321	298299	TRUE	0.496	-0.00925230519706899	0.991037925560064	0.208967094290596	350	304270	-0.140082417505689	TRUE	0.927486829426811	0.5222067	0.940428919454771	-0.0447101702163968	20	0	NA
ABCF1	ENSG00000204574	chr6:33049436-33049677	test	5119	299501	TRUE	0.536	0.00598845010840976	0.991037925560064	0.217954730197145	331	304289	0.130716778284766	TRUE	0.9396452792972	0.3584879	0.878088613811401	0.0353102827863968	18	0	NA
ABCF1	ENSG00000204574	chr6:33051226-33051462	test	6487	298133	TRUE	0.1	-0.0211250623785595	0.962706382978723	1	627	303993	-0.0755684003282959	TRUE	1	0.2254874	0.800997930351166	-0.0437743708775423	20	0	NA
ABCF1	ENSG00000204574	chr6:33062023-33062329	test	5690	298930	TRUE	0.136	-0.0206581210855921	0.968150389729482	1	183	304437	0.109745237500348	TRUE	1	0.6238138	0.96751513593411	-0.0343522680859136	20	0	NA
ABCF1	ENSG00000204574	chr6:33069402-33069630	test	6031	298589	TRUE	0.892	-0.00312663965002136	0.998424713919968	1	335	304285	0.0735626079683942	TRUE	1	0.989472	0.9999969	-0.0188732348058992	20	0	NA
ABCF1	ENSG00000204574	chr6:33073469-33073887	test	5766	298854	TRUE	0.976	-0.00185138224308434	0.999512642928923	0.56	331	304289	-0.120738829283239	TRUE	1	0.7230544	0.995397736776411	-0.0321135332338808	20	0	NA
ABCF1	ENSG00000204574	chr6:33075566-33076192	test	6829	297791	TRUE	0.66	0.00222959789961275	0.992658954926207	0.8	293	304327	-0.10696181286208	TRUE	1	0.8907482	0.9999969	-0.0242257562965087	20	0	NA
ABCF1	ENSG00000204574	chr6:33080171-33081452	test	6253	298367	TRUE	0.036	0.021194919972497	0.919658536585366	0.00482794176411692	241	304379	0.211962550378354	TRUE	0.467666809568152	0.0283918	0.486612948151951	0.040847335760836	20	0	NA
ABCF1	ENSG00000204574	chr6:33082767-33083042	test	6096	298524	TRUE	0.024	-0.0299980665640935	0.919658536585366	1	259	304361	-0.107469614174021	TRUE	1	0.5740468	0.955044447125372	-0.0458312589478917	20	0	NA
ABCF1	ENSG00000204574	chr6:33091862-33092619	test	6084	298536	TRUE	0.54	0.00549642586281229	0.991037925560064	0.88	300	304320	0.106920666639648	TRUE	1	0.5398487	0.94825175965858	-0.0333808911211168	20	0	NA
ABCF1	ENSG00000204574	chr6:33112210-33112672	test	5627	298993	TRUE	0.252	-0.0165671619803789	0.983913775172544	0.48	186	304434	-0.161428484046656	TRUE	1	0.7674443	0.997352323807677	-0.0315378459188446	20	0	NA
ABCF1	ENSG00000204574	chr6:33116430-33118817	test	5766	298854	TRUE	0.36	-0.0140873722213117	0.986924531045514	0.27559547363291	367	304253	-0.123473066555306	TRUE	1	0.5699964	0.955044447125372	-0.0445447864853208	20	0	NA
ABCF1	ENSG00000204574	chr6:33123471-33124880	test	5584	299036	TRUE	0.608	-0.00741074704628031	0.991705152052602	1	579	304041	0.0730320852044151	TRUE	1	0.1081688	0.671082708232219	-0.0526361182170738	20	0	NA
ABCF1	ENSG00000204574	chr6:33125958-33126566	test	5607	299013	TRUE	0.1	-0.0192593430619268	0.962706382978723	0.64	288	304332	-0.127839135379781	TRUE	1	0.26563	0.834008506532011	-0.0508076738213978	20	0	NA
ABCF1	ENSG00000204574	chr6:33136422-33136837	test	5747	298873	TRUE	0.428	0.0103046753774205	0.988404103506354	1	309	304311	-0.121975603545063	TRUE	1	0.9360796	0.9999969	0.0283873861100993	20	0	NA
ABCF1	ENSG00000204574	chr6:33143151-33143611	test	6496	298124	TRUE	0.388	-0.0112998280534202	0.988084230229293	0.8	239	304381	-0.124442224976218	TRUE	1	0.683829	0.985969237677608	-0.0375750981974345	20	0	NA
ABCF1	ENSG00000204574	chr6:33148150-33148553	test	5705	298915	TRUE	0.424	-0.0119881016768733	0.988404103506354	1	185	304435	0.131185474106291	TRUE	1	0.6606228	0.978632286255206	-0.0352004612503199	20	0	NA
ABCF1	ENSG00000204574	chr6:33161357-33162470	test	5340	299280	TRUE	0.156	0.0173640343814194	0.976612319442138	1	268	304352	0.117813225844958	TRUE	1	0.6288273	0.972004805148598	0.0380091243613514	20	0	NA
ABCF1	ENSG00000204574	chr6:33170110-33170273	test	6133	298487	TRUE	0.228	0.0144821144718357	0.983913775172544	0.48	205	304415	-0.155084940309702	TRUE	1	0.2544472	0.825856213658965	0.0455119878751953	20	0	NA
ABCF1	ENSG00000204574	chr6:33172538-33173310	test	5033	299587	TRUE	0.388	0.010360456290905	0.988084230229293	0.96	344	304276	-0.0955363391938017	TRUE	1	0.6557251	0.976022921964218	0.0309038851562238	20	0	NA
ABCF1	ENSG00000204574	chr6:33175635-33175999	test	5909	298711	TRUE	0.26	-0.0140478746051562	0.983913775172544	1	254	304366	0.100167690533257	TRUE	1	0.2322008	0.809651533127	-0.0376917126302495	20	0	NA
ABCF1	ENSG00000204574	chr6:33178894-33179564	test	6589	298031	TRUE	0.516	-0.00858790738825355	0.991037925560064	0.2940285676103	716	303904	-0.091030573701641	TRUE	1	0.2599965	0.830545299097282	-0.0428936519982249	20	0	NA
ABCF1	ENSG00000204574	chr6:33183035-33183424	test	5806	298814	TRUE	0.916	-0.00141322765911966	0.998424713919968	0.706477802443536	264	304356	-0.134321099343048	TRUE	1	0.1422564	0.719235027610862	-0.0454958691109502	20	0	NA
ABCF1	ENSG00000204574	chr6:33184979-33185475	test	5620	299000	TRUE	0.684	0.00577980281366441	0.994060666795144	0.96	339	304281	0.0908506253943153	TRUE	1	0.4127337	0.90212065067982	0.0385385944802115	20	0	NA
ABCF1	ENSG00000204574	chr6:33192035-33193499	test	5770	298850	TRUE	0.616	-0.00885128024511328	0.992468484873567	0.48	360	304260	-0.11774513330842	TRUE	1	0.6606228	0.978632286255206	-0.0312520440256978	20	0	NA
ABCF1	ENSG00000204574	chr6:33197523-33197806	test	5858	298762	TRUE	0.388	-0.0140870457321027	0.988084230229293	0.96	295	304325	-0.10438712845427	TRUE	1	0.2849184	0.847102758939163	-0.0452873834862046	20	0	NA
ABCF1	ENSG00000204574	chr6:33199885-33200000	test	4583	300037	TRUE	0.316	0.0124465005417846	0.984943282138106	0.401859865169213	285	304335	0.127006936372372	TRUE	1	0.5539553	0.953075430543108	0.0405445851574297	17	0	NA
ABHD16A	ENSG00000204427	chr1:156677207-156677419	test	3271	294209	TRUE	0.476	-0.0102583372444576	0.991037925560064	0.48	239	297241	-0.124288937570373	TRUE	1	0.6868433	0.985969237677608	-0.0389540334112008	10	0	NA
ABHD16A	ENSG00000204427	chr11:17719290-17719635	test	2599	294881	TRUE	0.84	0.00496756579101654	0.996446234191153	0.84	256	297224	0.104701188464961	TRUE	1	0.8038433	0.998880009328254	0.0330206273371879	10	0	NA
ABHD16A	ENSG00000204427	chr11:5254487-5254795	test	3099	294381	TRUE	0.88	0.00133104941160533	0.998424713919968	1	288	297192	-0.0869149634600462	TRUE	1	0.3394565	0.874696602380214	0.0481874499295578	10	0	NA
ABHD16A	ENSG00000204427	chr11:5254682-5254782	test	3081	294399	TRUE	0.668	0.00895704770929451	0.993040915503998	0.24	371	297109	0.134349016803507	TRUE	0.961823224406126	0.4713834	0.92282510202474	0.0358588471222302	10	0	NA
ABHD16A	ENSG00000204427	chr11:5269651-5269865	test	2835	294645	TRUE	0.228	0.0230300356755044	0.983913775172544	0.36	233	297247	0.131997623466588	TRUE	1	0.204194	0.784277276324149	0.0511500134128273	10	0	NA
ABHD16A	ENSG00000204427	chr12:102957453-102957736	test	3147	294333	TRUE	0.464	0.0122941648960574	0.990799276270007	1	390	297090	0.0669710766608589	TRUE	1	0.8680109	0.9999969	0.0320462459817582	10	0	NA
ABHD16A	ENSG00000204427	chr12:7789365-7789670	test	2378	295102	TRUE	0.304	-0.025347331498336	0.984943282138106	0.4	302	297178	0.118702282926117	TRUE	1	0.2241023	0.800997930351166	-0.0599161569246221	10	0	NA
ABHD16A	ENSG00000204427	chr2:113117714-113127811	test	2973	294507	TRUE	0.464	0.013260501778274	0.990799276270007	0.24	231	297249	0.167492601069593	TRUE	0.961823224406126	0.3025633	0.8500316635105	0.0414027986709551	10	0	NA
ABHD16A	ENSG00000204427	chr2:209424033-209424313	test	2912	294568	TRUE	0.924	-0.00359780315897062	0.998424713919968	0.8	369	297111	0.0951093189280297	TRUE	1	0.72935	0.995397736776411	-0.0399111283160105	10	0	NA
ABHD16A	ENSG00000204427	chr3:181711915-181712221	test	2856	294624	TRUE	0.34	0.0173752761948472	0.986924531045514	0.44	320	297160	0.114972041030027	TRUE	1	0.1467184	0.723447302290076	0.0536602798587516	10	0	NA
ABHD16A	ENSG00000204427	chr4:112515941-112516776	test	2819	294661	TRUE	0.144	0.0294554477563819	0.969756027862118	0.4	440	297040	0.102687271894835	TRUE	1	0.6290676	0.972035907248129	0.0382237181849015	10	0	NA
ABHD16A	ENSG00000204427	chr6:29702283-29703026	test	5523	291957	TRUE	0.0050173221113042	-0.0373502381956895	0.718323735312359	0.329006810002	255	297225	-0.138033564260604	TRUE	1	0.1115628	0.673644461093015	-0.0604700150192726	20	0	NA
ABHD16A	ENSG00000204427	chr6:29705703-29706028	test	5917	291563	TRUE	0.624	0.00633856573564195	0.992468484873567	0.88	316	297164	-0.114552040320344	TRUE	1	0.7230544	0.995397736776411	0.0331381619427315	20	0	NA
ABHD16A	ENSG00000204427	chr6:29723163-29724697	test	5944	291536	TRUE	0.644	0.00686085783926893	0.992648502810424	1	390	297090	0.0955146115980764	TRUE	1	0.8453606	0.9999969	0.0260220510343669	20	0	NA
ABHD16A	ENSG00000204427	chr6:29737737-29738687	test	5208	292272	TRUE	0.013649148128465	-0.0335853533394136	0.905285451771155	0.0759944865337685	244	297236	-0.196057111825212	TRUE	0.74521218947663	0.0114104	0.381687591549296	-0.0743870932446654	20	0	NA
ABHD16A	ENSG00000204427	chr6:29748405-29749554	test	6076	291404	TRUE	0.64	-0.00699380737005906	0.992648502810424	1	178	297302	-0.12998378194897	TRUE	1	0.9907958	0.9999969	-0.0300796638779781	20	0	NA
ABHD16A	ENSG00000204427	chr6:29752307-29753422	test	6072	291408	TRUE	0.084	0.0243695625936176	0.952	1	331	297149	0.106543239294666	TRUE	1	0.3763402	0.888934553517579	0.0415671333197382	20	0	NA
ABHD16A	ENSG00000204427	chr6:29758038-29758251	test	5826	291654	TRUE	0.476	-0.00988516011495955	0.991037925560064	0.414634575722861	235	297245	0.154322083236657	TRUE	1	0.40919	0.90212065067982	-0.0469722980460769	20	0	NA
ABHD16A	ENSG00000204427	chr6:29758782-29759248	test	4961	292519	TRUE	0.512	-0.0100108132673119	0.991037925560064	0.148699873425426	236	297244	-0.169570639754459	TRUE	0.847771098718158	0.0944767	0.645081278787879	-0.0422161777183952	20	0	NA
ABHD16A	ENSG00000204427	chr6:29759411-29759982	test	5565	291915	TRUE	0.236	0.0204574078415076	0.983913775172544	1	346	297134	0.0809073415711301	TRUE	1	0.9746097	0.9999969	0.0337108970388409	20	0	NA
ABHD16A	ENSG00000204427	chr6:29760264-29760749	test	5951	291529	TRUE	0.896	0.00174751534028694	0.998424713919968	1	464	297016	0.0748442967030077	TRUE	1	0.883043	0.9999969	0.0243957554400621	20	0	NA
ABHD16A	ENSG00000204427	chr6:29769292-29769656	test	5303	292177	TRUE	0.928	-0.000164573507155263	0.998424713919968	1	231	297249	0.116562057582942	TRUE	1	0.4918214	0.931793157960695	0.0349275175305016	19	0	NA
ABHD16A	ENSG00000204427	chr6:29791892-29793373	test	4982	292498	TRUE	0.388	0.0133574322060164	0.988084230229293	0.576	303	297177	0.119326430940123	TRUE	1	0.4041196	0.90212065067982	0.0444711191511115	18	0	NA
ABHD16A	ENSG00000204427	chr6:29812946-29813558	test	5935	291545	TRUE	0.964	0.00160055394285008	0.999215681997873	0.253567875687584	341	297139	-0.134852590645845	TRUE	0.983811387867949	0.5792511	0.959882843463303	-0.0280342186205589	20	0	NA
ABHD16A	ENSG00000204427	chr6:29813800-29815780	test	5668	291812	TRUE	0.0149487924544535	0.0338168377164424	0.919658536585366	0.52292481671161	297	297183	0.133462135565416	TRUE	1	0.3743255	0.888934553517579	0.0553581636286867	20	0	NA
ABHD16A	ENSG00000204427	chr6:29827334-29828897	test	5746	291734	TRUE	0.36	-0.0116441182280732	0.986924531045514	1	308	297172	0.111983532233483	TRUE	1	0.5398487	0.94825175965858	-0.04046795985868	20	0	NA
ABHD16A	ENSG00000204427	chr6:29834676-29835312	test	5364	292116	TRUE	0.26	-0.0151516572857272	0.983913775172544	0.96	293	297187	-0.123692977328371	TRUE	1	0.5525815	0.953075430543108	-0.0414946051309665	20	0	NA
ABHD16A	ENSG00000204427	chr6:29847861-29848382	test	5999	291481	TRUE	0.676	-0.00434534409904697	0.993210435053676	1	244	297236	-0.121358647769014	TRUE	1	0.9544148	0.9999969	-0.029169682482797	20	0	NA
ABHD16A	ENSG00000204427	chr6:29850094-29850626	test	6230	291250	TRUE	0.516	0.00895501751126992	0.991037925560064	1	316	297164	0.111840743285369	TRUE	1	0.8114574	0.99973612905192	0.0296862331454291	20	0	NA
ABHD16A	ENSG00000204427	chr6:29863832-29864500	test	5769	291711	TRUE	0.916	0.00337863346017941	0.998424713919968	0.544	205	297275	0.15695657751053	TRUE	1	0.8011652	0.998880009328254	0.0329773731529226	20	0	NA
ABHD16A	ENSG00000204427	chr6:29887280-29888879	test	5874	291606	TRUE	0.104	0.0234802197141609	0.962706382978723	0.654276144343244	493	296987	0.103371291812208	TRUE	1	0.8471983	0.9999969	0.0348675485225928	20	0	NA
ABHD16A	ENSG00000204427	chr6:29917733-29918203	test	5573	291907	TRUE	0.744	-0.00325061622002265	0.994124626071085	1	282	297198	-0.121143627779451	TRUE	1	0.7457705	0.997352323807677	-0.028600109578309	19	0	NA
ABHD16A	ENSG00000204427	chr6:29924848-29925041	test	5066	292414	TRUE	0.644	-0.00471848409423181	0.992648502810424	0.384	358	297122	-0.126355773437834	TRUE	1	0.1530222	0.728874794138722	-0.0359561148747766	16	0	NA
ABHD16A	ENSG00000204427	chr6:29926083-29927564	test	6100	291380	TRUE	0.96	0.000610848028601341	0.999215681997873	1	341	297139	-0.0973575823460092	TRUE	1	0.9158084	0.9999969	-0.0262252611532931	20	0	NA
ABHD16A	ENSG00000204427	chr6:29934071-29934293	test	6106	291374	TRUE	0.26	-0.0132235919626306	0.983913775172544	0.208	293	297187	0.158110761665512	TRUE	0.925761460042341	0.0214367	0.459052013208763	-0.0573623957362323	20	0	NA
ABHD16A	ENSG00000204427	chr6:29941886-29943609	test	5652	291828	TRUE	0.084	-0.0217696369821555	0.952	1	287	297193	-0.104319172809797	TRUE	1	0.5908122	0.960079856727717	-0.0462900783315719	20	0	NA
ABHD16A	ENSG00000204427	chr6:29956599-29956842	test	5621	291859	TRUE	0.416	0.0117758034978547	0.988084230229293	1	364	297116	0.102776612870122	TRUE	1	0.9304422	0.9999969	0.0269976479399578	20	0	NA
ABHD16A	ENSG00000204427	chr6:29964667-29966468	test	5984	291496	TRUE	0.504	-0.00770692685719776	0.991037925560064	0.48	350	297130	0.124372647228122	TRUE	1	0.1442958	0.720557570881226	-0.0409178964549499	20	0	NA
ABHD16A	ENSG00000204427	chr6:29967104-29967966	test	5273	292207	TRUE	0.744	-0.00278975634569389	0.994124626071085	1	365	297115	0.102369000258769	TRUE	1	0.9463203	0.9999969	-0.0257091340520182	20	0	NA
ABHD16A	ENSG00000204427	chr6:29975001-29975708	test	5544	291936	TRUE	0.828	0.0026291634799247	0.99595080947444	1	212	297268	0.10974760800216	TRUE	1	0.800369	0.998880009328254	0.0330665463301852	20	0	NA
ABHD16A	ENSG00000204427	chr6:29976370-29977471	test	5491	291989	TRUE	0.156	0.0234948789092662	0.976612319442138	0.684	536	296944	0.080699554787264	TRUE	1	0.8595925	0.9999969	0.0385378822434835	19	0	NA
ABHD16A	ENSG00000204427	chr6:29982251-29982430	test	5079	292401	TRUE	0.732	0.00487231432404622	0.994124626071085	0.188149728455377	250	297230	-0.16005253822758	TRUE	0.907101473443011	0.494674	0.934065700244304	-0.038458691016609	19	0	NA
ABHD16A	ENSG00000204427	chr6:29994672-29995484	test	6141	291339	TRUE	0.384	0.0121704920540874	0.987155547980228	0.271517836961795	281	297199	0.154236319754997	TRUE	1	0.5996566	0.965399714168378	0.0389439070568966	20	0	NA
ABHD16A	ENSG00000204427	chr6:30005570-30005755	test	2713	294767	TRUE	0.296	0.0217073437562627	0.984943282138106	0.36	378	297102	0.108793179963091	TRUE	1	0.5955981	0.962493575366754	0.0407427881709075	10	0	NA
ABHD16A	ENSG00000204427	chr6:30006203-30006475	test	5414	292066	TRUE	0.38	0.0123250496654591	0.987155547980228	1	150	297330	-0.155163529645862	TRUE	1	0.8783958	0.9999969	0.0251736779082723	20	0	NA
ABHD16A	ENSG00000204427	chr6:30006570-30007933	test	5656	291824	TRUE	0.272	-0.0146983691812759	0.983913775172544	0.0373123588079716	199	297281	-0.22431730282531	TRUE	0.67031148377456	0.1603263	0.736666760466239	-0.0458535136836071	20	0	NA
ABHD16A	ENSG00000204427	chr6:30013249-30013883	test	4990	292490	TRUE	0.508	-0.00790761367613879	0.991037925560064	1	230	297250	-0.128139643485139	TRUE	1	0.5461275	0.95273132267198	-0.0437931675570617	20	0	NA
ABHD16A	ENSG00000204427	chr6:30037221-30037673	test	5523	291957	TRUE	0.172	0.019385036141668	0.978149605718918	0.4005838398399	217	297263	0.162432707578217	TRUE	1	0.7159287	0.995397736776411	0.0438907517941313	20	0	NA
ABHD16A	ENSG00000204427	chr6:30041957-30042353	test	4952	292528	TRUE	0.808	-0.00440737727363705	0.99524526329544	0.76	311	297169	0.121367126191965	TRUE	1	0.559443	0.953075430543108	-0.0372901516852054	19	0	NA
ABHD16A	ENSG00000204427	chr6:30047199-30047568	test	836	296644	TRUE	0.504	-0.0246812728597438	0.991037925560064	1	223	297257	-0.05594462277529	TRUE	1	0.952627	0.9999969	-0.0297327914013079	4	0	NA
ABHD16A	ENSG00000204427	chr6:30060535-30062064	test	5900	291580	TRUE	0.564	-0.00736916416504751	0.991037925560064	0.124727393146775	286	297194	-0.16223031006435	TRUE	0.817838448089805	0.2989024	0.847102758939163	-0.0336227567098927	20	0	NA
ABHD16A	ENSG00000204427	chr6:30066546-30067702	test	5808	291672	TRUE	0.524	-0.00842553721052774	0.991037925560064	0.96	301	297179	0.114007185493327	TRUE	1	0.4180059	0.90212065067982	-0.0471174681013304	20	0	NA
ABHD16A	ENSG00000204427	chr6:30074348-30076389	test	6093	291387	TRUE	0.472	0.0111547775674656	0.990799276270007	1	268	297212	0.13190152772352	TRUE	1	0.5590134	0.953075430543108	0.0330556734355107	20	0	NA
ABHD16A	ENSG00000204427	chr6:30091888-30092343	test	6160	291320	TRUE	0.696	-0.00520194102846194	0.994124626071085	1	263	297217	-0.120963430442438	TRUE	1	0.3168295	0.863808731132075	-0.0487024841541636	20	0	NA
ABHD16A	ENSG00000204427	chr6:30097990-30098183	test	5460	292020	TRUE	0.676	0.00781639305932513	0.993210435053676	1	349	297131	0.113130322849786	TRUE	1	0.5109725	0.940428919454771	0.0376863133626067	20	0	NA
ABHD16A	ENSG00000204427	chr6:30101688-30103715	test	6046	291434	TRUE	0.22	0.0179429265915895	0.982275902901125	0.319149696465229	357	297123	0.134305860707244	TRUE	1	0.1714455	0.750487301969223	0.0521300787201207	19	0	NA
ABHD16A	ENSG00000204427	chr6:30121511-30121989	test	5916	291564	TRUE	0.544	-0.00787989206477957	0.991037925560064	0.373355392397509	282	297198	-0.144237247683683	TRUE	1	0.6952173	0.989708717917416	-0.0320817270066246	20	0	NA
ABHD16A	ENSG00000204427	chr6:30127137-30128131	test	5852	291628	TRUE	0.084	0.0246591893298684	0.952	0.0318803828334355	256	297224	0.208900135817463	TRUE	0.654681925107639	0.1416203	0.719235027610862	0.0493724134572348	20	0	NA
ABHD16A	ENSG00000204427	chr6:30130716-30131520	test	5675	291805	TRUE	0.568	-0.00678737367006599	0.991037925560064	0.8	198	297282	-0.16528438067758	TRUE	1	0.6921038	0.987446384039151	-0.0349446584532154	20	0	NA
ABHD16A	ENSG00000204427	chr6:30147145-30147402	test	6255	291225	TRUE	0.508	-0.00767801812941671	0.991037925560064	1	549	296931	-0.0655939211689225	TRUE	1	0.8356838	0.9999969	-0.0317402486416033	20	0	NA
ABHD16A	ENSG00000204427	chr6:30149290-30149508	test	4633	292847	TRUE	0.432	-0.0108308589182851	0.988469688694702	0.792	211	297269	-0.137349335030864	TRUE	1	0.3665853	0.887711063091942	-0.0422261289250841	18	0	NA
ABHD16A	ENSG00000204427	chr6:30151632-30151995	test	5651	291829	TRUE	0.00213571611222851	0.0426768645949854	0.554170553289926	0.262017088315649	325	297155	0.141603760433089	TRUE	0.992931590561874	0.0076014	0.353188651515152	0.0672138405702082	20	0	NA
ABHD16A	ENSG00000204427	chr6:30152089-30152261	test	3525	293955	TRUE	0.68	0.00931488052247653	0.993743774586749	0.936	334	297146	0.0942000555076351	TRUE	1	0.6368208	0.973783369648826	0.0399783842162386	13	0	NA
ABHD16A	ENSG00000204427	chr6:30156222-30156550	test	6315	291165	TRUE	0.316	0.0126271079037924	0.984943282138106	0.14872065705355	244	297236	0.182523398736098	TRUE	0.847771098718158	0.0827533	0.627207736716078	0.0555300184631116	20	0	NA
ABHD16A	ENSG00000204427	chr6:30160564-30160874	test	5443	292037	TRUE	0.388	0.0114912934888098	0.988084230229293	0.88	299	297181	0.112566060303985	TRUE	1	0.837917	0.9999969	0.0338442241786108	20	0	NA
ABHD16A	ENSG00000204427	chr6:30162341-30162709	test	5506	291974	TRUE	0.556	0.00716090906435185	0.991037925560064	1	189	297291	-0.132102457515117	TRUE	1	0.3911211	0.898022257969813	0.0415629108835733	20	0	NA
ABHD16A	ENSG00000204427	chr6:30163042-30164114	test	5544	291936	TRUE	0.516	0.00835384514835769	0.991037925560064	1	297	297183	-0.12532837999587	TRUE	1	0.4366339	0.91215603428769	0.0386173816359843	19	0	NA
ABHD16A	ENSG00000204427	chr6:30169716-30170337	test	5537	291943	TRUE	0.452	-0.00952680614214452	0.98952663512062	0.339598503256698	404	297076	-0.116756735546571	TRUE	1	0.0874277	0.634552800671423	-0.0595012349899333	20	0	NA
ABHD16A	ENSG00000204427	chr6:30171513-30172632	test	6478	291002	TRUE	0.7	0.00594849478967341	0.994124626071085	0.296	243	297237	-0.167104374118783	TRUE	1	0.06158	0.580985025456088	0.0370096815020699	20	0	NA
ABHD16A	ENSG00000204427	chr6:30185925-30186543	test	5660	291820	TRUE	0.972	0.000321248902971027	0.999215681997873	1	245	297235	0.0816751273557315	TRUE	1	0.5092266	0.939890931108211	0.0302984449631427	19	0	NA
ABHD16A	ENSG00000204427	chr6:30195391-30195892	test	5730	291750	TRUE	0.088	-0.0206430004219373	0.957612698412698	0.0833239341707959	204	297276	-0.208226272031933	TRUE	0.755462798585188	0.2918024	0.847102758939163	-0.0461723630501424	20	0	NA
ABHD16A	ENSG00000204427	chr6:30201759-30202174	test	5775	291705	TRUE	0.08	-0.0220481484595816	0.952	0.72	280	297200	-0.148523720626778	TRUE	1	0.0506602	0.559727322434445	-0.0624401954375087	20	0	NA
ABHD16A	ENSG00000204427	chr6:30206874-30207955	test	5348	292132	TRUE	0.132	0.0224966001807193	0.968150389729482	1	350	297130	0.102140756753257	TRUE	1	0.6180041	0.96751513593411	0.0452135863729693	20	0	NA
ABHD16A	ENSG00000204427	chr6:30212915-30213890	test	6286	291194	TRUE	0.164	0.0189508936028264	0.977412127758062	0.30809139550938	545	296935	0.108675182050266	TRUE	1	0.06158	0.580985025456088	0.0411468143673469	20	0	NA
ABHD16A	ENSG00000204427	chr6:30214044-30214752	test	5903	291577	TRUE	0.376	0.0120207763413794	0.987155547980228	0.456	423	297057	0.114572840044485	TRUE	1	0.6672978	0.981898141943196	0.0333580854814961	19	0	NA
ABHD16A	ENSG00000204427	chr6:30219237-30219674	test	5661	291819	TRUE	0.664	-0.00497716195349507	0.993040915503998	1	353	297127	0.10108516089513	TRUE	1	0.6123299	0.96751513593411	-0.0323722098715096	20	0	NA
ABHD16A	ENSG00000204427	chr6:30238308-30239117	test	5384	292096	TRUE	0.264	0.0165432798812324	0.983913775172544	1	370	297110	0.106011648286614	TRUE	1	0.2881616	0.847102758939163	0.0464380945953821	20	0	NA
ABHD16A	ENSG00000204427	chr6:30259125-30260790	test	5536	291944	TRUE	0.656	-0.00391258786233328	0.992658954926207	0.88	185	297295	-0.155343232308861	TRUE	1	0.1982133	0.777578616010855	-0.0502028343254009	20	0	NA
ABHD16A	ENSG00000204427	chr6:30272132-30272381	test	4207	293273	TRUE	0.0191109899825819	0.0376232323027981	0.919658536585366	0.48	428	297052	0.106826620471859	TRUE	1	0.2095076	0.789126673332956	0.0526853887006794	15	0	NA
ABHD16A	ENSG00000204427	chr6:30288810-30289200	test	5766	291714	TRUE	0.988	0.000976047468954411	0.999924809627776	0.96	265	297215	0.133474993222296	TRUE	1	0.8438459	0.9999969	0.0329681265771866	20	0	NA
ABHD16A	ENSG00000204427	chr6:30308057-30310057	test	5885	291595	TRUE	0.000933220820183452	0.045447392553807	0.43067142943086	1	270	297210	0.11823053382632	TRUE	1	0.0165125	0.421769131386861	0.0630478257697034	20	0	NA
ABHD16A	ENSG00000204427	chr6:30319613-30319898	test	5301	292179	TRUE	0.544	-0.00665523253212774	0.991037925560064	0.00493860704172878	228	297252	-0.238134469572282	TRUE	0.475063979831711	0.0289765	0.487797896682705	-0.0745816328153755	20	0	NA
ABHD16A	ENSG00000204427	chr6:30325707-30327514	test	5708	291772	TRUE	0.76	0.00569625917302363	0.994124626071085	1	268	297212	-0.104457253188323	TRUE	1	0.9473168	0.9999969	0.0171333818512224	19	0	NA
ABHD16A	ENSG00000204427	chr6:30340648-30340869	test	4963	292517	TRUE	0.6	-0.00678626786593206	0.991589051302842	1	268	297212	-0.0916883873324147	TRUE	1	0.9185181	0.9999969	-0.0298093593317488	19	0	NA
ABHD16A	ENSG00000204427	chr6:30344242-30345731	test	5779	291701	TRUE	0.816	-0.00207207642772167	0.99593879851828	1	576	296904	-0.0736463927020747	TRUE	1	0.6557251	0.976022921964218	-0.0351099062667575	20	0	NA
ABHD16A	ENSG00000204427	chr6:30357430-30358526	test	5484	291996	TRUE	0.196	0.0201796186955016	0.979766140792788	1	289	297191	-0.0803725800570314	TRUE	1	0.5944373	0.962493575366754	0.0379303957463562	19	0	NA
ABHD16A	ENSG00000204427	chr6:30360164-30360578	test	5566	291914	TRUE	0.836	-0.00100482657579437	0.996151434711162	0.64	199	297281	-0.140138320571714	TRUE	1	0.3254697	0.868903966543497	-0.0414578649417455	20	0	NA
ABHD16A	ENSG00000204427	chr6:30363554-30363784	test	6156	291324	TRUE	0.988	0.00240614228754166	0.999924809627776	0.96	336	297144	0.12048641462857	TRUE	1	0.8579196	0.9999969	0.0311537724571763	20	0	NA
ABHD16A	ENSG00000204427	chr6:30396705-30398221	test	5370	292110	TRUE	0.168	-0.0207000361130095	0.977412127758062	1	254	297226	0.127299521406931	TRUE	1	0.7458025	0.997352323807677	-0.0409508180817895	20	0	NA
ABHD16A	ENSG00000204427	chr6:30411464-30412023	test	5338	292142	TRUE	0.956	-0.000515742290759014	0.999215681997873	1	191	297289	0.106665690321692	TRUE	1	0.9798747	0.9999969	0.0235888012693082	17	0	NA
ABHD16A	ENSG00000204427	chr6:30444058-30444398	test	5290	292190	TRUE	0.736	0.00499121566855809	0.994124626071085	1	259	297221	0.125999470247169	TRUE	1	0.8280387	0.9999969	0.032377733306533	20	0	NA
ABHD16A	ENSG00000204427	chr6:30446257-30448256	test	5248	292232	TRUE	0.6	-0.00556809480807219	0.991589051302842	0.246091336946809	398	297082	-0.126051629302567	TRUE	0.9743937131671	0.1848506	0.757006277767567	0.0327319717908771	20	0	NA
ABHD16A	ENSG00000204427	chr6:30447259-30447756	test	5793	291687	TRUE	0.308	0.0127479950224065	0.984943282138106	0.306386375789879	363	297117	0.135314771126103	TRUE	1	0.2670675	0.834008506532011	0.0486803103380003	20	0	NA
ABHD16A	ENSG00000204427	chr6:30453099-30454130	test	5545	291935	TRUE	0.672	-0.00573641435601424	0.993040915503998	0.48	307	297173	-0.131417380516427	TRUE	1	0.7053815	0.990834674441205	-0.0332843161338178	20	0	NA
ABHD16A	ENSG00000204427	chr6:30463701-30464128	test	5767	291713	TRUE	0.436	-0.00923498565836067	0.989188363067481	0.912	391	297089	0.108998590462152	TRUE	1	0.4990077	0.93611614431163	-0.0493542672777287	19	0	NA
ABHD16A	ENSG00000204427	chr6:30464762-30464931	test	6232	291248	TRUE	0.848	0.0034136155096226	0.996794887382121	1	277	297203	-0.107309961546708	TRUE	1	0.4664855	0.92282510202474	0.0401783265156118	20	0	NA
ABHD16A	ENSG00000204427	chr6:30466076-30467154	test	5256	292224	TRUE	0.428	0.0115520558859012	0.988404103506354	0.912	300	297180	-0.113188359603875	TRUE	1	0.7070543	0.991767943804339	0.0352111375488906	19	0	NA
ABHD16A	ENSG00000204427	chr6:30480607-30480869	test	5999	291481	TRUE	0.784	0.00441114855549285	0.994265572447195	0.96	192	297288	0.153934432317097	TRUE	1	0.9237853	0.9999969	0.0231811155670769	20	0	NA
ABHD16A	ENSG00000204427	chr6:30481175-30482541	test	6481	290999	TRUE	0.86	0.00238907440715985	0.997099149793214	1	454	297026	-0.0825499797765206	TRUE	1	0.4664855	0.92282510202474	-0.0365248139551865	20	0	NA
ABHD16A	ENSG00000204427	chr6:30483757-30483993	test	3922	293558	TRUE	0.384	-0.0148312508460096	0.987155547980228	1	305	297175	0.0796305623732326	TRUE	1	0.8340309	0.9999969	-0.0332919699041279	16	0	NA
ABHD16A	ENSG00000204427	chr6:30489143-30490745	test	5715	291765	TRUE	0.856	0.00305003983195851	0.997029454011893	1	270	297210	-0.0915935547269732	TRUE	1	0.9888536	0.9999969	0.0203059345589051	20	0	NA
ABHD16A	ENSG00000204427	chr6:30495980-30497165	test	5351	292129	TRUE	0.828	-0.00107225134697497	0.99595080947444	0.120066910194795	273	297207	-0.164843328157082	TRUE	0.806969453982605	0.373546	0.888934553517579	-0.0292445696956994	20	0	NA
ABHD16A	ENSG00000204427	chr6:30500581-30501186	test	5594	291886	TRUE	0.96	0.000932282286983166	0.999215681997873	1	297	297183	-0.0895511445649423	TRUE	1	0.8715379	0.9999969	-0.0214582126362304	20	0	NA
ABHD16A	ENSG00000204427	chr6:30507742-30508763	test	5608	291872	TRUE	0.548	0.00993156676551443	0.991037925560064	1	313	297167	-0.0830773789307815	TRUE	1	0.8138331	0.99973612905192	0.0294255302287119	20	0	NA
ABHD16A	ENSG00000204427	chr6:30508894-30509757	test	5606	291874	TRUE	0.66	-0.00382321480837677	0.992658954926207	0.0321442828214022	292	297188	0.193316316418712	TRUE	0.655609229560787	0.1071375	0.671082708232219	-0.0553669853265858	20	0	NA
ABHD16A	ENSG00000204427	chr6:30515018-30515605	test	5421	292059	TRUE	0.208	-0.0164457501825691	0.982275902901125	0.371235482577919	288	297192	0.140966283710625	TRUE	1	0.4154456	0.90212065067982	-0.0405985433779639	20	0	NA
ABHD16A	ENSG00000204427	chr6:30515789-30516822	test	5577	291903	TRUE	0.268	0.0159225569719459	0.983913775172544	0.214448984811123	278	297202	-0.154274516726344	TRUE	0.934984963714742	0.3791096	0.891442669036754	0.0433246814621913	19	0	NA
ABHD16A	ENSG00000204427	chr6:30529488-30530455	test	5871	291609	TRUE	0.412	0.0109532949542204	0.988084230229293	1	288	297192	-0.104419106186621	TRUE	1	0.7569875	0.997352323807677	0.033414388223671	20	0	NA
ABHD16A	ENSG00000204427	chr6:30532361-30533007	test	5804	291676	TRUE	0.732	0.00443634765297807	0.994124626071085	0.48	276	297204	0.166992945756253	TRUE	1	0.7674443	0.997352323807677	0.032151083282983	20	0	NA
ABHD16A	ENSG00000204427	chr6:30541492-30542052	test	5394	292086	TRUE	0.976	6.86876056910091e-05	0.999512642928923	0.88	315	297165	-0.128685417871124	TRUE	1	0.4887674	0.929942330208899	-0.0411504564109739	20	0	NA
ABHD16A	ENSG00000204427	chr6:30543023-30543229	test	5152	292328	TRUE	0.732	-0.00362413447190035	0.994124626071085	0.8	269	297211	-0.135368961603454	TRUE	1	0.8511536	0.9999969	-0.031083247518508	20	0	NA
ABHD16A	ENSG00000204427	chr6:30544696-30545170	test	5423	292057	TRUE	0.76	-0.00362535104711592	0.994124626071085	1	359	297121	0.087270066540642	TRUE	1	0.7262054	0.995397736776411	-0.0343884219142669	20	0	NA
ABHD16A	ENSG00000204427	chr6:30555370-30557804	test	5361	292119	TRUE	0.932	0.00309489833362908	0.998424713919968	0.222446852108357	327	297153	-0.140949028785596	TRUE	0.944871176545247	0.5404246	0.948828490665681	-0.032994207836405	20	0	NA
ABHD16A	ENSG00000204427	chr6:30562461-30563161	test	5475	292005	TRUE	0.204	-0.0158315008180084	0.980562687233093	1	296	297184	0.116108019476725	TRUE	1	0.8199443	0.9999969	-0.039207811738379	20	0	NA
ABHD16A	ENSG00000204427	chr6:30563246-30563598	test	4994	292486	TRUE	0.416	-0.0113796949011746	0.988084230229293	1	212	297268	-0.135808925950561	TRUE	1	0.4751455	0.92282510202474	-0.0501703886109997	19	0	NA
ABHD16A	ENSG00000204427	chr6:30570784-30571978	test	5613	291867	TRUE	0.00784644342067373	0.0370574346863494	0.785811409349067	0.0489085203825042	241	297239	0.197920650743282	TRUE	0.690809466601159	0.1381932	0.709101590551181	0.0636911494020814	20	0	NA
ABHD16A	ENSG00000204427	chr6:30590211-30591236	test	5582	291898	TRUE	0.096	-0.0226401175505981	0.962706382978723	0.0516562945113838	188	297292	-0.22115384388691	TRUE	0.698744200799169	0.2060379	0.788266329745597	-0.0455222467892304	20	0	NA
ABHD16A	ENSG00000204427	chr6:30597208-30598002	test	5942	291538	TRUE	0.588	-0.00606098170262359	0.991037925560064	1	262	297218	-0.103846762761918	TRUE	1	0.3835133	0.894372378222997	-0.0333382565209383	20	0	NA
ABHD16A	ENSG00000204427	chr6:30598724-30599913	test	5415	292065	TRUE	0.18	-0.017298602928458	0.978176839374505	0.8	374	297106	-0.103253252048018	TRUE	1	0.7735824	0.997352323807677	-0.0405765318719874	20	0	NA
ABHD16A	ENSG00000204427	chr6:30614391-30614769	test	5921	291559	TRUE	0.504	0.00982114604787632	0.991037925560064	0.088	345	297135	-0.160037849683986	TRUE	0.761536258299701	0.3031953	0.8500316635105	0.0376937887991009	20	0	NA
ABHD16A	ENSG00000204427	chr6:30614891-30615577	test	5659	291821	TRUE	0.764	0.00332507644923474	0.994124626071085	0.88	223	297257	-0.139311159166005	TRUE	1	0.6372129	0.973783369648826	-0.0332775533214944	20	0	NA
ABHD16A	ENSG00000204427	chr6:30615799-30616364	test	5632	291848	TRUE	0.516	-0.00807275736437829	0.991037925560064	0.72	330	297150	0.113460931936787	TRUE	1	0.8453606	0.9999969	-0.0253517602813637	20	0	NA
ABHD16A	ENSG00000204427	chr6:30616759-30618138	test	5180	292300	TRUE	0.336	-0.0142819390152839	0.986924531045514	1	267	297213	-0.101578802364469	TRUE	1	0.9691688	0.9999969	-0.0369065576329284	20	0	NA
ABHD16A	ENSG00000204427	chr6:30625977-30627634	test	5610	291870	TRUE	0.404	-0.0102557775515992	0.988084230229293	0.217466342062138	320	297160	-0.138057230862311	TRUE	0.938614091429483	0.210371	0.790024602471216	-0.0492584308485856	19	0	NA
ABHD16A	ENSG00000204427	chr6:30631690-30632204	test	5415	292065	TRUE	0.652	-0.00536966848302822	0.992658954926207	1	328	297152	-0.0994949143388939	TRUE	1	0.9412884	0.9999969	-0.0219956130189266	20	0	NA
ABHD16A	ENSG00000204427	chr6:30633657-30637057	test	5255	292225	TRUE	0.564	0.00991152181845523	0.991037925560064	1	313	297167	0.121843608943346	TRUE	1	0.3438787	0.878088613811401	0.0413567090219946	18	0	NA
ABHD16A	ENSG00000204427	chr6:30646087-30646314	test	5348	292132	TRUE	0.152	0.0225484041275891	0.974630048465267	0.118984963961931	305	297175	0.163791437967629	TRUE	0.80683867513259	0.3530618	0.878088613811401	0.0556465477719301	19	0	NA
ABHD16A	ENSG00000204427	chr6:30646459-30646765	test	5462	292018	TRUE	0.848	0.00325556124764437	0.996794887382121	1	248	297232	0.0946189717138104	TRUE	1	0.3034393	0.8500316635105	0.0348165314387595	19	0	NA
ABHD16A	ENSG00000204427	chr6:30646848-30648070	test	6149	291331	TRUE	0.388	-0.0100609091756507	0.988084230229293	0.544519770710226	243	297237	-0.148381997321315	TRUE	1	0.2659822	0.834008506532011	-0.0416256012370045	20	0	NA
ABHD16A	ENSG00000204427	chr6:30652776-30653012	test	5627	291853	TRUE	0.424	-0.011092425235761	0.988404103506354	1	336	297144	-0.064324629998759	TRUE	1	0.9557449	0.9999969	-0.0247183395888062	18	0	NA
ABHD16A	ENSG00000204427	chr6:30666373-30666625	test	6431	291049	TRUE	0.688	0.00498891402875301	0.994124626071085	1	263	297217	-0.0986804201953367	TRUE	1	0.8991408	0.9999969	0.0271683974123133	20	0	NA
ABHD16A	ENSG00000204427	chr6:30670839-30671068	test	5530	291950	TRUE	0.78	-0.00303957197886928	0.994124626071085	0.64	458	297022	0.0970699444844806	TRUE	1	0.82835	0.9999969	-0.0315128880003982	20	0	NA
ABHD16A	ENSG00000204427	chr6:30672186-30673296	test	6110	291370	TRUE	0.988	0.000272659704695033	0.999924809627776	1	233	297247	0.129174049682364	TRUE	1	0.522567	0.940428919454771	0.0321551497124358	20	0	NA
ABHD16A	ENSG00000204427	chr6:30678987-30679540	test	5336	292144	TRUE	0.664	-0.00510642177840304	0.993040915503998	0.72	333	297147	0.122217410189481	TRUE	1	0.8688678	0.9999969	-0.0312096420098198	20	0	NA
ABHD16A	ENSG00000204427	chr6:30682129-30682401	test	5699	291781	TRUE	0.34	-0.0111946772404051	0.986924531045514	1	180	297300	0.121616751444992	TRUE	1	0.9412884	0.9999969	-0.0292895336688389	20	0	NA
ABHD16A	ENSG00000204427	chr6:30682482-30683008	test	5278	292202	TRUE	0.616	-0.00529921176625492	0.992468484873567	1	276	297204	-0.0802144771186162	TRUE	1	0.9412884	0.9999969	-0.0288059560531643	20	0	NA
ABHD16A	ENSG00000204427	chr6:30684704-30684912	test	6273	291207	TRUE	0.976	-0.000971256290758338	0.999512642928923	1	672	296808	0.0735283536388571	TRUE	1	0.7699083	0.997352323807677	0.0289847918330874	20	0	NA
ABHD16A	ENSG00000204427	chr6:30685474-30685641	test	6138	291342	TRUE	0.752	-0.00447702047351561	0.994124626071085	0.64	387	297093	0.115585617670516	TRUE	1	0.355653	0.878088613811401	-0.0299080144414032	20	0	NA
ABHD16A	ENSG00000204427	chr6:30686482-30687998	test	6472	291008	TRUE	0.08	-0.0206869606983183	0.952	0.64	313	297167	0.12592653598398	TRUE	1	0.2338484	0.810312848146267	-0.0469170975536211	20	0	NA
ABHD16A	ENSG00000204427	chr6:30690559-30691273	test	6060	291420	TRUE	0.808	0.00563649794155607	0.99524526329544	1	318	297162	0.0821287788933833	TRUE	1	0.8629322	0.9999969	0.0243170732252147	20	0	NA
ABHD16A	ENSG00000204427	chr6:30700400-30700858	test	5597	291883	TRUE	0.052	-0.0211242778254355	0.931628502095742	1	294	297186	-0.0996391652170215	TRUE	1	0.2393462	0.810312848146267	-0.0509998296364971	20	0	NA
ABHD16A	ENSG00000204427	chr6:30707151-30707854	test	5482	291998	TRUE	0.824	-0.00112169727999334	0.99595080947444	0.8	253	297227	-0.133241434814973	TRUE	1	0.5125746	0.940428919454771	-0.0353674507782091	20	0	NA
ABHD16A	ENSG00000204427	chr6:30708107-30708404	test	6079	291401	TRUE	0.464	0.00927953678481086	0.990799276270007	1	394	297086	0.0991898009662936	TRUE	1	0.9062606	0.9999969	0.0221191593901949	20	0	NA
ABHD16A	ENSG00000204427	chr6:30711844-30712032	test	5834	291646	TRUE	0.632	-0.00583402137991795	0.992468484873567	0.310339794248036	363	297117	0.131651727433163	TRUE	1	0.2989024	0.847102758939163	-0.0428617574632678	20	0	NA
ABHD16A	ENSG00000204427	chr6:30716974-30717822	test	5744	291736	TRUE	0.752	0.00497874871665549	0.994124626071085	0.88	260	297220	0.119329206101257	TRUE	1	0.7230544	0.995397736776411	0.028476547870277	20	0	NA
ABHD16A	ENSG00000204427	chr6:30719778-30720487	test	5554	291926	TRUE	0.188	0.0196658345628762	0.979766140792788	1	323	297157	0.0998774583848653	TRUE	1	0.9459528	0.9999969	0.0329590626883629	20	0	NA
ABHD16A	ENSG00000204427	chr6:30720841-30721102	test	6134	291346	TRUE	0.696	-0.00389174802069148	0.994124626071085	1	213	297267	-0.0841217218115972	TRUE	1	0.8484036	0.9999969	-0.0373241773776638	20	0	NA
ABHD16A	ENSG00000204427	chr6:30721303-30721829	test	5363	292117	TRUE	0.712	-0.00316105679993994	0.994124626071085	1	217	297263	-0.132114748747053	TRUE	1	0.7561467	0.997352323807677	-0.0433462176280199	19	0	NA
ABHD16A	ENSG00000204427	chr6:30724917-30725281	test	5324	292156	TRUE	0.12	0.0243112181104806	0.96532342314442	1	241	297239	0.117504425227299	TRUE	1	0.4778275	0.925146192216947	0.0474461998563915	19	0	NA
ABHD16A	ENSG00000204427	chr6:30725419-30726603	test	5558	291922	TRUE	0.136	0.0212781421774569	0.968150389729482	0.493088803421253	251	297229	0.144967744550924	TRUE	1	0.71588	0.995397736776411	0.0430095371548889	20	0	NA
ABHD16A	ENSG00000204427	chr6:30728282-30728481	test	6096	291384	TRUE	0.108	-0.018844097647698	0.962706382978723	0.96	287	297193	-0.11862426385151	TRUE	1	0.9237853	0.9999969	-0.03398117992478	20	0	NA
ABHD16A	ENSG00000204427	chr6:30730066-30731526	test	6180	291300	TRUE	0.508	0.00906908272236628	0.991037925560064	0.220047450653439	381	297099	0.132846084744689	TRUE	0.942651684568556	0.5372569	0.947694560980788	0.0349707333073742	20	0	NA
ABHD16A	ENSG00000204427	chr6:30742057-30744943	test	6017	291463	TRUE	0.256	0.0153334539783634	0.983913775172544	0.448	283	297197	0.144332139103192	TRUE	1	0.1198844	0.686164104077069	0.0533087205574933	20	0	NA
ABHD16A	ENSG00000204427	chr6:30752235-30753014	test	5649	291831	TRUE	0.596	0.00703472265332716	0.991037925560064	1	164	297316	-0.157743032229278	TRUE	1	0.8467	0.9999969	-0.0238266094156273	19	0	NA
ABHD16A	ENSG00000204427	chr6:30757410-30757958	test	5172	292308	TRUE	0.38	-0.0105919567256945	0.987155547980228	1	206	297274	-0.107706498302373	TRUE	1	0.883043	0.9999969	-0.0349385102262573	20	0	NA
ABHD16A	ENSG00000204427	chr6:30758826-30759331	test	5356	292124	TRUE	0.496	-0.00917989544911668	0.991037925560064	0.129591461565859	312	297168	-0.149525228405743	TRUE	0.821666912610938	0.3923629	0.899167797379762	-0.0348937507781225	20	0	NA
ABHD16A	ENSG00000204427	chr6:30763624-30764557	test	6094	291386	TRUE	0.28	-0.0128469110180139	0.984490861618799	1	374	297106	-0.104247418186029	TRUE	1	0.0686309	0.598750768897638	-0.0451682155734841	20	0	NA
ABHD16A	ENSG00000204427	chr6:30765581-30765804	test	5294	292186	TRUE	0.728	0.00552719377805833	0.994124626071085	0.0394162208202053	300	297180	0.194140104738047	TRUE	0.673113924050633	0.1673804	0.748015620571429	-0.0450074414331826	20	0	NA
ABHD16A	ENSG00000204427	chr6:30766589-30766750	test	6070	291410	TRUE	0.956	0.00126115620133682	0.999215681997873	1	258	297222	0.0969847727860255	TRUE	1	0.2544472	0.825856213658965	-0.0317044686261065	20	0	NA
ABHD16A	ENSG00000204427	chr6:30767368-30767935	test	5245	292235	TRUE	0.604	-0.00763527644831885	0.991705152052602	0.88	254	297226	-0.13252928126983	TRUE	1	0.613592	0.96751513593411	-0.0380328251039487	20	0	NA
ABHD16A	ENSG00000204427	chr6:30768976-30769922	test	5886	291594	TRUE	0.0167727104354393	0.0328675292148637	0.919658536585366	0.64	266	297214	0.128228522264488	TRUE	1	0.4893255	0.929942330208899	0.0528309481630414	20	0	NA
ABHD16A	ENSG00000204427	chr6:30779094-30779523	test	3744	293736	TRUE	0.044	-0.0318371042742766	0.925558716875872	0.0629542560643442	267	297213	-0.183001148681473	TRUE	0.719858981824298	0.0859604	0.634552800671423	-0.0716262918965569	15	0	NA
ABHD16A	ENSG00000204427	chr6:30781581-30782706	test	5894	291586	TRUE	0.472	-0.00886704962296814	0.990799276270007	0.5548	219	297261	-0.157082473668982	TRUE	1	0.8080973	0.998880009328254	-0.0350720863255852	19	0	NA
ABHD16A	ENSG00000204427	chr6:30785901-30786213	test	488	296992	TRUE	0.792	0.0111251202239461	0.994487669787683	1	257	297223	0.0211991214185229	TRUE	1	0.9855339	0.9999969	0.0117079270098007	2	0	NA
ABHD16A	ENSG00000204427	chr6:30790763-30791280	test	5459	292021	TRUE	0.108	0.0222493705528148	0.962706382978723	0.168	158	297322	-0.217639275992777	TRUE	0.87419445749178	0.1822202	0.757006277767567	0.0518336791899667	20	0	NA
ABHD16A	ENSG00000204427	chr6:30793355-30794059	test	5455	292025	TRUE	0.944	0.000672260298662297	0.998624265293812	1	294	297186	0.108623318954861	TRUE	1	0.9463203	0.9999969	0.0235112885600126	20	0	NA
ABHD16A	ENSG00000204427	chr6:30795771-30796496	test	5295	292185	TRUE	0.284	0.0183604505792586	0.984943282138106	0.38613987296684	242	297238	0.149583004611733	TRUE	1	0.1326381	0.704314378335197	0.0528067030840329	20	0	NA
ABHD16A	ENSG00000204427	chr6:30799159-30799421	test	4753	292727	TRUE	0.188	-0.0182765441751627	0.979766140792788	1	462	297018	0.0674082841297399	TRUE	1	0.8878376	0.9999969	-0.0359070806764892	18	0	NA
ABHD16A	ENSG00000204427	chr6:30802576-30803273	test	5844	291636	TRUE	0.332	0.0129893715072701	0.98639918052163	0.22504461357312	370	297110	0.138935454473387	TRUE	0.94681406824516	0.5438627	0.952157233097163	0.0421898087361903	20	0	NA
ABHD16A	ENSG00000204427	chr6:30810746-30811218	test	5684	291796	TRUE	0.252	0.0169475511198057	0.983913775172544	0.56	357	297123	-0.107834583257366	TRUE	1	0.3168295	0.863808731132075	0.0452546777542148	20	0	NA
ABHD16A	ENSG00000204427	chr6:30812806-30815582	test	6579	290901	TRUE	0.52	-0.00767502763417494	0.991037925560064	0.0056658531656003	456	297024	-0.168399014873467	TRUE	0.487555012224939	0.0327513	0.500965635801054	-0.0362902678483254	20	0	NA
ABHD16A	ENSG00000204427	chr6:30818556-30818778	test	5333	292147	TRUE	0.528	0.00926412498121232	0.991037925560064	0.648	317	297163	-0.10818061140872	TRUE	1	0.44141	0.915451947685199	0.0399450749911367	18	0	NA
ABHD16A	ENSG00000204427	chr6:30819960-30820556	test	6524	290956	TRUE	0.964	0.00331009458311915	0.999215681997873	1	399	297081	0.0951570079486704	TRUE	1	0.9678812	0.9999969	0.0266660754093293	20	0	NA
ABHD16A	ENSG00000204427	chr6:30821832-30824781	test	6102	291378	TRUE	0.228	0.0155093482644175	0.983913775172544	0.48	378	297102	0.12351688000452	TRUE	1	0.7674443	0.997352323807677	0.0307358430228325	20	0	NA
ABHD16A	ENSG00000204427	chr6:30821835-30822246	test	5629	291851	TRUE	0.928	0.00117294113742994	0.998424713919968	1	440	297040	0.0727738912043628	TRUE	1	0.936289	0.9999969	-0.0338632167899631	20	0	NA
ABHD16A	ENSG00000204427	chr6:30827960-30829342	test	6055	291425	TRUE	0.16	0.0192721868925422	0.977412127758062	0.395217792209102	232	297248	0.152352843177738	TRUE	1	0.6557251	0.976022921964218	0.0465522693711653	20	0	NA
ABHD16A	ENSG00000204427	chr6:30829685-30830050	test	5675	291805	TRUE	0.044	-0.0258125269938445	0.925558716875872	0.289282051972724	293	297187	-0.144590519781375	TRUE	1	0.1214854	0.687525835333163	-0.0580890019111556	20	0	NA
ABHD16A	ENSG00000204427	chr6:30834361-30835150	test	5452	292028	TRUE	0.188	0.0205899406885989	0.979766140792788	0.2083860561423	331	297149	-0.143897786592355	TRUE	0.926330579266949	0.0884892	0.634552800671423	0.0615021276699813	20	0	NA
ABHD16A	ENSG00000204427	chr6:30837850-30838025	test	3680	293800	TRUE	0.716	-0.00452125561256866	0.994124626071085	0.336	325	297155	-0.126426245412692	TRUE	1	0.5866394	0.960079856727717	-0.0406797850666983	14	0	NA
ABHD16A	ENSG00000204427	chr6:30838353-30838890	test	5248	292232	TRUE	0.992	4.64027039195347e-05	0.999924809627776	1	297	297183	0.101315066638872	TRUE	1	0.9064834	0.9999969	0.0287811417901087	20	0	NA
ABHD16A	ENSG00000204427	chr6:30839707-30840061	test	5748	291732	TRUE	0.7	0.0055201599636967	0.994124626071085	0.1748	197	297283	0.181376117571829	TRUE	0.886535313731434	0.0778956	0.614533650986881	0.0470689970869793	19	0	NA
ABHD16A	ENSG00000204427	chr6:30840712-30841135	test	5296	292184	TRUE	0.508	0.0103120199501576	0.991037925560064	0.532	220	297260	0.185374169557648	TRUE	1	0.7975812	0.998880009328254	0.0416464403843733	19	0	NA
ABHD16A	ENSG00000204427	chr6:30842041-30842500	test	5311	292169	TRUE	0.084	-0.0219926926852733	0.952	0.0843565689989631	272	297208	-0.180022775858881	TRUE	0.757522445468938	0.0270975	0.483134121989122	-0.0742452967539384	20	0	NA
ABHD16A	ENSG00000204427	chr6:30843326-30843522	test	6276	291204	TRUE	0.092	-0.0224262147764874	0.961327975613136	0.88	326	297154	0.109847159398218	TRUE	1	0.6180041	0.96751513593411	-0.0391571914535337	20	0	NA
ABHD16A	ENSG00000204427	chr6:30844084-30844576	test	5419	292061	TRUE	0.38	-0.0108721204223886	0.987155547980228	1	314	297166	-0.0876800145197431	TRUE	1	0.919342	0.9999969	-0.0335384486175376	20	0	NA
ABHD16A	ENSG00000204427	chr6:30844980-30845510	test	5026	292454	TRUE	0.108	-0.0222373383830129	0.962706382978723	0.456	233	297247	-0.15948373871016	TRUE	1	0.3501718	0.878088613811401	-0.0489031040117695	19	0	NA
ABHD16A	ENSG00000204427	chr6:30847422-30848551	test	5642	291838	TRUE	0.932	-0.00123081971258643	0.998424713919968	1	269	297211	-0.115010571826268	TRUE	1	0.8579196	0.9999969	0.0274312580618913	20	0	NA
ABHD16A	ENSG00000204427	chr6:30855845-30856055	test	5945	291535	TRUE	0.916	0.00362663798410501	0.998424713919968	0.56	356	297124	0.136838887467311	TRUE	1	0.1276674	0.695521029259897	0.0446623415322906	20	0	NA
ABHD16A	ENSG00000204427	chr6:30872366-30873391	test	6074	291406	TRUE	0.576	-0.00430710362921793	0.991037925560064	0.44096641704863	238	297242	-0.150558680454655	TRUE	1	0.4713107	0.92282510202474	-0.0386144630303027	20	0	NA
ABHD16A	ENSG00000204427	chr6:30875359-30875732	test	5722	291758	TRUE	0.0132821492333701	-0.031160460063282	0.895201226192069	0.72	239	297241	-0.139729650986455	TRUE	1	0.1214854	0.687525835333163	-0.0604854387439424	20	0	NA
ABHD16A	ENSG00000204427	chr6:30876743-30877052	test	2526	294954	TRUE	0.264	-0.0234935169378856	0.983913775172544	0.048	165	297315	-0.236426698544445	TRUE	0.687286248259429	0.1443696	0.720763655700766	-0.0814728348176388	10	0	NA
ABHD16A	ENSG00000204427	chr6:30877493-30878082	test	6089	291391	TRUE	0.176	0.017032451943927	0.978149605718918	1	308	297172	0.111786163701125	TRUE	1	0.2338484	0.810312848146267	0.0416990304730508	20	0	NA
ABHD16A	ENSG00000204427	chr6:30880617-30881325	test	5348	292132	TRUE	0.348	-0.0125615854497318	0.986924531045514	0.936	397	297083	0.112642630811561	TRUE	1	0.0389842	0.526754380585212	-0.0615557503701813	18	0	NA
ABHD16A	ENSG00000204427	chr6:30882549-30883059	test	5602	291878	TRUE	0.148	0.0204096873576787	0.971871821664925	0.565163676829778	294	297186	0.124702020784831	TRUE	1	0.0328827	0.500965635801054	0.0572997903162895	20	0	NA
ABHD16A	ENSG00000204427	chr6:30883795-30886796	test	5857	291623	TRUE	0.576	0.00784654624649894	0.991037925560064	0.96	348	297132	0.116756132077023	TRUE	1	0.3168295	0.863808731132075	0.0373580535542215	20	0	NA
ABHD16A	ENSG00000204427	chr6:30907744-30908674	test	5563	291917	TRUE	0.712	-0.00462985172518926	0.994124626071085	1	197	297283	-0.0892926963538359	TRUE	1	0.9983133	0.9999969	-0.0214318159375344	20	0	NA
ABHD16A	ENSG00000204427	chr6:30913634-30915262	test	5680	291800	TRUE	0.492	0.0107103901438148	0.991037925560064	0.124329822060417	264	297216	0.168562101537511	TRUE	0.817428612498112	0.3842601	0.894372378222997	0.03975494365943	19	0	NA
ABHD16A	ENSG00000204427	chr6:30915349-30915863	test	6286	291194	TRUE	0.936	0.0012927632186589	0.998424713919968	0.8	358	297122	-0.115398236599072	TRUE	1	0.883043	0.9999969	0.0259551978385224	20	0	NA
ABHD16A	ENSG00000204427	chr6:30922506-30923027	test	6034	291446	TRUE	0.248	0.0164766791596636	0.983913775172544	1	357	297123	0.0812726761162166	TRUE	1	0.5961518	0.962493575366754	0.0318139265957317	20	0	NA
ABHD16A	ENSG00000204427	chr6:30932797-30933004	test	5706	291774	TRUE	0.388	0.014056539921914	0.988084230229293	0.96	190	297290	-0.143648250581903	TRUE	1	0.2849184	0.847102758939163	0.0405806983865981	20	0	NA
ABHD16A	ENSG00000204427	chr6:30935143-30935338	test	5695	291785	TRUE	0.612	-0.00651992511330379	0.992263157894737	0.64	295	297185	0.135261435545642	TRUE	1	0.8243786	0.9999969	-0.0285867789565718	20	0	NA
ABHD16A	ENSG00000204427	chr6:30940241-30940981	test	5874	291606	TRUE	0.312	0.0157078179451735	0.984943282138106	0.27372409082516	273	297207	0.160024258148927	TRUE	1	0.1238463	0.690846903635604	0.0561690162113671	20	0	NA
ABHD16A	ENSG00000204427	chr6:30942337-30943208	test	5502	291978	TRUE	0.42	-0.0106015443662011	0.988084230229293	1	325	297155	-0.106933459403281	TRUE	1	0.8838537	0.9999969	-0.0326674358209062	20	0	NA
ABHD16A	ENSG00000204427	chr6:30955076-30956481	test	6430	291050	TRUE	0.692	-0.00281701420069003	0.994124626071085	1	398	297082	0.0929346178308887	TRUE	1	0.8284079	0.9999969	-0.0283604222033656	20	0	NA
ABHD16A	ENSG00000204427	chr6:30961427-30961676	test	5583	291897	TRUE	0.604	0.0090902954395744	0.991705152052602	1	328	297152	0.10207946785024	TRUE	1	0.6999504	0.990268930997877	0.0363856109012325	19	0	NA
ABHD16A	ENSG00000204427	chr6:30964039-30964778	test	5251	292229	TRUE	0.392	-0.0101799283854174	0.988084230229293	0.490221510593375	370	297110	0.117678271223136	TRUE	1	0.0522625	0.560060625362552	-0.0642492966077648	19	0	NA
ABHD16A	ENSG00000204427	chr6:30966261-30966461	test	4124	293356	TRUE	0.192	-0.0224699136551874	0.979766140792788	0.0553618681271008	355	297125	-0.161212005496968	TRUE	0.706239403114783	0.1887336	0.761926656058305	-0.055002335414047	14	0	NA
ABHD16A	ENSG00000204427	chr6:30972056-30972234	test	6165	291315	TRUE	0.648	-0.00385613321900613	0.992658954926207	0.38036150199091	251	297229	0.157085240196791	TRUE	1	0.6900598	0.985969237677608	-0.0293717991439222	20	0	NA
ABHD16A	ENSG00000204427	chr6:30974157-30976681	test	4957	292523	TRUE	0.408	-0.011804848527325	0.988084230229293	0.836	191	297289	0.165065542878163	TRUE	1	0.4108318	0.90212065067982	-0.0477106101329996	19	0	NA
ABHD16A	ENSG00000204427	chr6:30974571-30974809	test	5383	292097	TRUE	0.888	-0.00103596614785062	0.998424713919968	1	371	297109	-0.0995969014307559	TRUE	1	0.8484036	0.9999969	0.0262242895452634	20	0	NA
ABHD16A	ENSG00000204427	chr6:30981874-30982979	test	6171	291309	TRUE	0.46	0.0103797743782317	0.990280331144733	0.439029416601107	282	297198	-0.144472750124071	TRUE	1	0.0918781	0.636333751196172	0.0484148634192518	20	0	NA
ABHD16A	ENSG00000204427	chr6:30988472-30988856	test	5854	291626	TRUE	0.344	-0.0130214478574667	0.986924531045514	1	288	297192	-0.104218884574737	TRUE	1	0.8137538	0.99973612905192	-0.0342220285148117	20	0	NA
ABHD16A	ENSG00000204427	chr6:31001216-31001927	test	4761	292719	TRUE	0.612	0.00849312935812696	0.992263157894737	1	183	297297	0.127013011933355	TRUE	1	0.955153	0.9999969	0.0312118945226558	20	0	NA
ABHD16A	ENSG00000204427	chr6:31008274-31008455	test	5818	291662	TRUE	0.964	0.000633843930074041	0.999215681997873	0.648	319	297161	0.121405844590748	TRUE	1	0.8440064	0.9999969	-0.0324835769408025	20	0	NA
ABHD16A	ENSG00000204427	chr6:31009816-31010085	test	5605	291875	TRUE	0.344	-0.0125284416515077	0.986924531045514	0.414405554308235	190	297290	-0.167188636235682	TRUE	1	0.3090609	0.855522911016949	-0.0517730041893135	20	0	NA
ABHD16A	ENSG00000204427	chr6:31016738-31017365	test	6732	290748	TRUE	0.028	0.0294250461356557	0.919658536585366	0.00152435118169748	264	297216	0.253843021369663	TRUE	0.337625396825397	0.0100001	0.372157897435897	0.054905759507407	20	0	NA
ABHD16A	ENSG00000204427	chr6:31021855-31022378	test	2322	295158	TRUE	0.916	0.000607677107147264	0.998424713919968	1	285	297195	-0.053320625082563	TRUE	1	0.9218978	0.9999969	-0.0173234463245806	8	0	NA
ABHD16A	ENSG00000204427	chr6:31025525-31025931	test	5855	291625	TRUE	0.6	-0.00599100295692712	0.991589051302842	1	369	297111	-0.10228653596346	TRUE	1	0.9678812	0.9999969	-0.0226578967097598	20	0	NA
ABHD16A	ENSG00000204427	chr6:31040333-31040522	test	2126	295354	TRUE	0.452	0.0147828408563734	0.98952663512062	1	285	297195	0.0754412283905567	TRUE	1	0.5336789	0.944880176943771	0.0329583604192909	7	0	NA
ABHD16A	ENSG00000204427	chr6:31042790-31043131	test	5545	291935	TRUE	0.472	-0.00996789157491107	0.990799276270007	0.608	351	297129	-0.115926543438239	TRUE	1	0.0571642	0.576148798819255	-0.0532607354967022	19	0	NA
ABHD16A	ENSG00000204427	chr6:31044219-31044616	test	5138	292342	TRUE	0.36	-0.0142146658994412	0.986924531045514	0.48	210	297270	-0.153484355062173	TRUE	1	0.5007313	0.93611614431163	-0.0531746042217252	20	0	NA
ABHD16A	ENSG00000204427	chr6:31053801-31054266	test	5260	292220	TRUE	0.432	0.0117002222323712	0.988469688694702	0.278981847315014	298	297182	-0.148072070711212	TRUE	1	0.0205821	0.447967317288802	-0.0463597353145384	20	0	NA
ABHD16A	ENSG00000204427	chr6:31057464-31057857	test	6469	291011	TRUE	0.044	-0.0229681390749095	0.925558716875872	0.00725604387731636	245	297235	-0.240662239794417	TRUE	0.510816522574448	0.0407632	0.531233556557538	-0.0454197751807268	20	0	NA
ABHD16A	ENSG00000204427	chr6:31058176-31058760	test	5331	292149	TRUE	0.98	0.000952802581847489	0.999874988161758	0.0279477517241446	238	297242	0.217956672177346	TRUE	0.645875427964838	0.1274245	0.695521029259897	0.0512453251932468	20	0	NA
ABHD16A	ENSG00000204427	chr6:31068850-31069378	test	6274	291206	TRUE	0.46	-0.00807295150994169	0.990280331144733	0.206052119340233	564	296916	-0.108693557888281	TRUE	0.925761460042341	0.1405536	0.717737648463902	-0.0372813930631235	20	0	NA
ABHD16A	ENSG00000204427	chr6:31070632-31071235	test	5998	291482	TRUE	0.00527662436004219	-0.0354184011500598	0.72472811576363	0.118956915884081	353	297127	-0.150082144767518	TRUE	0.80683867513259	0.1848506	0.757006277767567	-0.0605641174912443	20	0	NA
ABHD16A	ENSG00000204427	chr6:31072588-31072809	test	6248	291232	TRUE	0.076	0.0256411492197429	0.949521537442015	0.0418304718954392	336	297144	0.176119850063368	TRUE	0.683945287777399	0.0157105	0.417902550979608	0.0621554899504453	20	0	NA
ABHD16A	ENSG00000204427	chr6:31079616-31080107	test	5610	291870	TRUE	0.504	-0.00703208664413502	0.991037925560064	0.836	325	297155	0.108654068441024	TRUE	1	0.729299	0.995397736776411	-0.0396716084498843	19	0	NA
ABHD16A	ENSG00000204427	chr6:31083575-31084324	test	5838	291642	TRUE	0.332	0.0137646027790062	0.98639918052163	0.662297843317605	427	297053	0.110322870367635	TRUE	1	0.8500579	0.9999969	0.0350546332998945	20	0	NA
ABHD16A	ENSG00000204427	chr6:31086852-31087115	test	5837	291643	TRUE	0.288	0.0139904557203678	0.984943282138106	1	428	297052	0.0946545107270961	TRUE	1	0.7969884	0.998880009328254	0.0333583500584246	20	0	NA
ABHD16A	ENSG00000204427	chr6:31087560-31087877	test	5160	292320	TRUE	0.32	0.0140474084165941	0.984943282138106	0.0402438131834773	191	297289	-0.223120816840486	TRUE	0.674654795032973	0.1701167	0.750487301969223	0.0351014203478301	20	0	NA
ABHD16A	ENSG00000204427	chr6:31092821-31093433	test	5824	291656	TRUE	0.38	0.0125173393773692	0.987155547980228	1	338	297142	0.100993336235913	TRUE	1	0.4353854	0.911067764457736	0.0447214897023242	20	0	NA
ABHD16A	ENSG00000204427	chr6:31102152-31102888	test	5850	291630	TRUE	0.868	0.00303121586379818	0.997647015789795	0.016	195	297285	0.389410277519266	TRUE	0.586629864278876	0.0804854	0.621205198119777	0.0660715974156466	20	0	NA
ABHD16A	ENSG00000204427	chr6:31111005-31111190	test	6079	291401	TRUE	0.468	0.0122005152314861	0.990799276270007	0.41510640790615	416	297064	0.119295197401276	TRUE	1	0.6228553	0.96751513593411	0.0372435902062814	20	0	NA
ABHD16A	ENSG00000204427	chr6:31114273-31115546	test	6049	291431	TRUE	0.052	0.0256030276380835	0.931628502095742	1	199	297281	0.162558568802207	TRUE	1	0.5398487	0.94825175965858	0.0498221409983394	20	0	NA
ABHD16A	ENSG00000204427	chr6:31115782-31118256	test	5397	292083	TRUE	0.204	0.0175355602302659	0.980562687233093	0.0076	207	297273	0.421105346774855	TRUE	0.510816522574448	0.0426428	0.533697404631896	0.0673710157247861	19	0	NA
ABHD16A	ENSG00000204427	chr6:31121455-31121665	test	5013	292467	TRUE	0.808	-0.00377613941071486	0.99524526329544	1	202	297278	0.11601766063992	TRUE	1	0.526556	0.941100133805842	-0.037612307566796	19	0	NA
ABHD16A	ENSG00000204427	chr6:31122864-31123588	test	5642	291838	TRUE	0.428	-0.0106781063676692	0.988404103506354	0.113330283043874	243	297237	0.185616042885887	TRUE	0.800283003710433	0.1166721	0.681578440764108	-0.0426396821385293	20	0	NA
ABHD16A	ENSG00000204427	chr6:31125080-31125417	test	6001	291479	TRUE	0.16	-0.01716866553649	0.977412127758062	0.33014337065354	305	297175	-0.137889958996151	TRUE	1	0.338954	0.874113380407372	-0.0406408751994092	19	0	NA
ABHD16A	ENSG00000204427	chr6:31126809-31127048	test	6271	291209	TRUE	0.896	-0.001627709039695	0.998424713919968	1	339	297141	-0.0752224235529653	TRUE	1	0.6713289	0.982233076415468	-0.0290229321328179	20	0	NA
ABHD16A	ENSG00000204427	chr6:31127937-31128440	test	5971	291509	TRUE	0.156	0.0193003418014632	0.976612319442138	0.0547564596689842	259	297221	-0.18712587449107	TRUE	0.706239403114783	0.0762168	0.611380855991338	0.0548241864994267	20	0	NA
ABHD16A	ENSG00000204427	chr6:31131382-31133381	test	5600	291880	TRUE	0.824	-0.00413158325686702	0.99595080947444	0.8	208	297272	-0.15496773326597	TRUE	1	0.651678	0.976022921964218	-0.0408563916039793	20	0	NA
ABHD16A	ENSG00000204427	chr6:31133357-31133579	test	5872	291608	TRUE	0.264	-0.0134943390777283	0.983913775172544	1	417	297063	-0.0736104323363884	TRUE	1	0.7872043	0.998880009328254	-0.0417998067247095	20	0	NA
ABHD16A	ENSG00000204427	chr6:31137292-31138485	test	6005	291475	TRUE	0.88	-0.000739634619420171	0.998424713919968	1	255	297225	-0.106583535234774	TRUE	1	0.7989077	0.998880009328254	0.023423366595211	20	0	NA
ABHD16A	ENSG00000204427	chr6:31139684-31140160	test	5502	291978	TRUE	0.464	-0.00836501645486754	0.990799276270007	0.198204011308356	248	297232	-0.163061447665567	TRUE	0.916963375850197	0.5069636	0.938659345181058	-0.0377506898727114	20	0	NA
ABHD16A	ENSG00000204427	chr6:31142479-31142749	test	5893	291587	TRUE	0.876	0.00376892793863204	0.998321223478208	1	373	297107	0.0978119521739771	TRUE	1	0.160688	0.736666760466239	0.0381034346953806	20	0	NA
ABHD16A	ENSG00000204427	chr6:31144857-31146857	test	5385	292095	TRUE	0.624	-0.00410380108762443	0.992468484873567	1	285	297195	0.109148608277529	TRUE	1	0.5888149	0.960079856727717	-0.0384627258608588	20	0	NA
ABHD16A	ENSG00000204427	chr6:31152858-31153057	test	5352	292128	TRUE	0.752	0.00616869159391087	0.994124626071085	0.0872303147343632	352	297128	-0.160430651651057	TRUE	0.761536258299701	0.3013222	0.848178480308292	-0.0363691932527454	20	0	NA
ABHD16A	ENSG00000204427	chr6:31157682-31159681	test	6145	291335	TRUE	0.756	-0.00251012055508182	0.994124626071085	1	468	297012	-0.0903217471345964	TRUE	1	0.7989077	0.998880009328254	-0.0314030103998435	20	0	NA
ABHD16A	ENSG00000204427	chr6:31157866-31159144	test	4943	292537	TRUE	0.216	-0.0177767415621223	0.982275902901125	0.267828674692236	195	297285	-0.178152822217502	TRUE	1	0.4713107	0.92282510202474	-0.0452781311562043	20	0	NA
ABHD16A	ENSG00000204427	chr6:31159254-31159656	test	6033	291447	TRUE	0.104	0.0253041991708286	0.962706382978723	0.219695305695738	277	297203	0.163202124172828	TRUE	0.942533032549146	0.5367874	0.947053974200398	0.0490775001100867	20	0	NA
ABHD16A	ENSG00000204427	chr6:31164051-31164328	test	5485	291995	TRUE	0.948	0.00149150132190234	0.999113620482433	0.10627345942399	306	297174	-0.162982189846958	TRUE	0.79148401323043	0.3447497	0.878088613811401	0.0431064773823829	20	0	NA
ABHD16A	ENSG00000204427	chr6:31169199-31170261	test	5455	292025	TRUE	0.5	-0.00912695438330235	0.991037925560064	1	275	297205	-0.107105651580059	TRUE	1	0.9360796	0.9999969	-0.0227056428656171	20	0	NA
ABHD16A	ENSG00000204427	chr6:31170419-31170828	test	6011	291469	TRUE	0.308	0.0128225310096041	0.984943282138106	0.64	282	297198	-0.145909317591036	TRUE	1	0.8419694	0.9999969	0.0326971104619408	20	0	NA
ABHD16A	ENSG00000204427	chr6:31170587-31170657	test	3089	294391	TRUE	0.528	0.0123070297803798	0.991037925560064	0.075403986902939	347	297133	0.14458316728414	TRUE	0.74521218947663	0.0587941	0.580985025456088	-0.0570392833780085	10	0	NA
ABHD16A	ENSG00000204427	chr6:31171729-31173747	test	5987	291493	TRUE	0.564	0.00750623573384235	0.991037925560064	1	297	297183	-0.109713076722818	TRUE	1	0.2322008	0.809651533127	0.0472433354331551	20	0	NA
ABHD16A	ENSG00000204427	chr6:31176046-31176308	test	5790	291690	TRUE	0.524	-0.00944405354596911	0.991037925560064	0.383595481753332	421	297059	0.119847736631885	TRUE	1	0.3037458	0.8500316635105	-0.031320986980903	20	0	NA
ABHD16A	ENSG00000204427	chr6:31178771-31179009	test	5937	291543	TRUE	0.164	-0.0175504781844409	0.977412127758062	1	172	297308	-0.083749005067526	TRUE	1	0.800369	0.998880009328254	-0.0363010802992812	20	0	NA
ABHD16A	ENSG00000204427	chr6:31180225-31181002	test	6122	291358	TRUE	0.9	-0.00156941725316795	0.998424713919968	1	231	297249	-0.0953790976517654	TRUE	1	0.9544148	0.9999969	-0.0218844150752626	20	0	NA
ABHD16A	ENSG00000204427	chr6:31180432-31187807	test	6100	291380	TRUE	0.964	0.000602304127670261	0.999215681997873	0.64	230	297250	0.149392226229506	TRUE	1	0.7230544	0.995397736776411	0.0341802827407147	20	0	NA
ABHD16A	ENSG00000204427	chr6:31192567-31192812	test	5359	292121	TRUE	0.3	0.0172211202626461	0.984943282138106	0.64	218	297262	0.161600976937782	TRUE	1	0.8419694	0.9999969	0.0428472001172983	20	0	NA
ABHD16A	ENSG00000204427	chr6:31196931-31198563	test	5541	291939	TRUE	0.276	0.0158963023282761	0.983913775172544	0.88	173	297307	0.160033970264489	TRUE	1	0.6740512	0.983561637301605	0.0445906252703069	20	0	NA
ABHD16A	ENSG00000204427	chr6:31200382-31203181	test	5159	292321	TRUE	0.48	-0.00904135555706076	0.991037925560064	0.287062329646766	214	297266	-0.17494822629353	TRUE	1	0.5590134	0.953075430543108	-0.0385698933485857	20	0	NA
ABHD16A	ENSG00000204427	chr6:31202775-31203156	test	5570	291910	TRUE	0.376	-0.0112981768539491	0.987155547980228	0.477749330370077	364	297116	-0.120213438208999	TRUE	1	0.5525815	0.953075430543108	-0.0375127785676342	20	0	NA
ABHD16A	ENSG00000204427	chr6:31203315-31204537	test	5165	292315	TRUE	0.736	-0.00396226684161771	0.994124626071085	1	189	297291	-0.1445766394763	TRUE	1	0.4752486	0.92282510202474	-0.0376150326785868	20	0	NA
ABHD16A	ENSG00000204427	chr6:31204790-31205139	test	5482	291998	TRUE	0.32	0.0146854221050426	0.984943282138106	1	221	297259	0.120471754838983	TRUE	1	0.9495553	0.9999969	0.0306070981185274	20	0	NA
ABHD16A	ENSG00000204427	chr6:31210029-31210432	test	5648	291832	TRUE	0.156	-0.0187925395124552	0.976612319442138	0.0485341782202198	342	297138	-0.170497343526202	TRUE	0.688741850191719	0.1965031	0.776780318584597	-0.037000736256615	20	0	NA
ABHD16A	ENSG00000204427	chr6:31214378-31214740	test	5326	292154	TRUE	0.064	0.0284753140106803	0.940812475633528	1	318	297162	0.0931688068804595	TRUE	1	0.5324206	0.943699885335892	0.0490102001080026	20	0	NA
ABHD16A	ENSG00000204427	chr6:31216413-31216739	test	5512	291968	TRUE	0.708	0.00463761057139367	0.994124626071085	0.532	271	297209	0.129825637135281	TRUE	1	0.7975812	0.998880009328254	0.0323359259919034	19	0	NA
ABHD16A	ENSG00000204427	chr6:31225249-31225486	test	5956	291524	TRUE	0.376	0.0136186440674011	0.987155547980228	1	236	297244	0.100685556645954	TRUE	1	0.8921412	0.9999969	0.037948404781222	20	0	NA
ABHD16A	ENSG00000204427	chr6:31227161-31227587	test	5111	292369	TRUE	0.38	0.0130193859723672	0.987155547980228	0.287089467567538	326	297154	0.139985725155809	TRUE	1	0.6164161	0.96751513593411	0.043623073894073	20	0	NA
ABHD16A	ENSG00000204427	chr6:31246063-31246842	test	5630	291850	TRUE	0.324	-0.0119289524772491	0.984943282138106	0.221944449362654	295	297185	-0.149748427721014	TRUE	0.944871176545247	0.5397658	0.94825175965858	-0.0425462281182406	20	0	NA
ABHD16A	ENSG00000204427	chr6:31268128-31268420	test	5381	292099	TRUE	0.028	-0.0310576332560594	0.919658536585366	1	219	297261	-0.129911086062407	TRUE	1	0.107289	0.671082708232219	-0.0553293824133668	19	0	NA
ABHD16A	ENSG00000204427	chr6:31270985-31272710	test	6505	290975	TRUE	0.652	0.00694850878440223	0.992658954926207	0.0131930403444298	562	296918	-0.141199765501535	TRUE	0.56500099087076	0.0142017	0.399655799745978	0.04462041518978	20	0	NA
ABHD16A	ENSG00000204427	chr6:31283611-31283788	test	4285	293195	TRUE	0.988	0.000374901197772615	0.999924809627776	0.9	379	297101	0.100570313214815	TRUE	1	0.2115098	0.790024602471216	-0.0435437235578651	15	0	NA
ABHD16A	ENSG00000204427	chr6:31307531-31309242	test	6043	291437	TRUE	0.896	0.00327911841730499	0.998424713919968	0.96	256	297224	-0.126967281303111	TRUE	1	0.4180059	0.90212065067982	0.034789660829637	20	0	NA
ABHD16A	ENSG00000204427	chr6:31321905-31322115	test	5084	292396	TRUE	0.708	-0.00418248927376341	0.994124626071085	1	239	297241	-0.0745697821632387	TRUE	1	0.9911823	0.9999969	-0.0210276231886332	17	0	NA
ABHD16A	ENSG00000204427	chr6:31355791-31357656	test	5883	291597	TRUE	0.356	0.0107856029511696	0.986924531045514	0.72	285	297195	-0.121012037142054	TRUE	1	0.800369	0.998880009328254	0.0291734650558925	20	0	NA
ABHD16A	ENSG00000204427	chr6:31366709-31367557	test	5366	292114	TRUE	0.172	0.0192654949839909	0.978149605718918	0.468299067199966	324	297156	0.131714524805682	TRUE	1	0.7605815	0.997352323807677	0.0389417401361194	20	0	NA
ABHD16A	ENSG00000204427	chr6:31374058-31374433	test	1068	296412	TRUE	0.42	0.0257656595941544	0.988084230229293	0.528	294	297186	0.0900462495427682	TRUE	1	0.3554483	0.878088613811401	0.0543387916627712	4	0	NA
ABHD16A	ENSG00000204427	chr6:31386778-31387564	test	5557	291923	TRUE	0.208	0.0182287295647062	0.982275902901125	0.8	316	297164	0.128314012686219	TRUE	1	0.2849184	0.847102758939163	0.0458380003386167	20	0	NA
ABHD16A	ENSG00000204427	chr6:31389100-31389716	test	5622	291858	TRUE	0.564	-0.00612317494580317	0.991037925560064	1	508	296972	-0.0621293680856702	TRUE	1	0.9712538	0.9999969	-0.0289782220709087	20	0	NA
ABHD16A	ENSG00000204427	chr6:31395558-31396207	test	5845	291635	TRUE	0.872	0.000228400496809056	0.99784925873659	0.0126443949776421	325	297155	0.194181923074105	TRUE	0.564827252024381	0.0659368	0.597070102574581	0.0366212438386662	20	0	NA
ABHD16A	ENSG00000204427	chr6:31396975-31397224	test	5473	292007	TRUE	0.32	-0.0134575688943551	0.984943282138106	0.528	313	297167	0.130018814973097	TRUE	1	0.7095762	0.992795382857383	-0.0411970224116738	20	0	NA
ABHD16A	ENSG00000204427	chr6:31399621-31400348	test	5560	291920	TRUE	0.184	-0.0187680696943353	0.979766140792788	0.72	276	297204	-0.130971723356726	TRUE	1	0.5699964	0.955044447125372	-0.0406158932422563	20	0	NA
ABHD16A	ENSG00000204427	chr6:31400530-31400962	test	5328	292152	TRUE	0.54	-0.00741729150358772	0.991037925560064	0.64	352	297128	-0.119294879727377	TRUE	1	0.3835133	0.894372378222997	-0.0392498275372606	20	0	NA
ABHD16A	ENSG00000204427	chr6:31402804-31402980	test	6168	291312	TRUE	0.776	0.00510197090598119	0.994124626071085	0.384319837317765	280	297200	-0.140123480795953	TRUE	1	0.185239	0.757006277767567	-0.0515897120592658	20	0	NA
ABHD16A	ENSG00000204427	chr6:31403053-31404177	test	5769	291711	TRUE	0.06	-0.025600325186292	0.940103885310617	1	267	297213	0.0990417840131983	TRUE	1	0.8777857	0.9999969	-0.0368203746876291	20	0	NA
ABHD16A	ENSG00000204427	chr6:31414179-31414776	test	6061	291419	TRUE	0.856	0.00375050429994805	0.997029454011893	0.88	309	297171	0.108096478345257	TRUE	1	0.4510617	0.915451947685199	0.0370391504603343	20	0	NA
ABHD16A	ENSG00000204427	chr6:31416045-31417027	test	5257	292223	TRUE	0.384	-0.0108744547037773	0.987155547980228	1	347	297133	-0.106858506895461	TRUE	1	0.85847	0.9999969	-0.0418587619664789	19	0	NA
ABHD16A	ENSG00000204427	chr6:31441114-31441278	test	6418	291062	TRUE	0.412	-0.0104161710109378	0.988084230229293	0.314023090122467	310	297170	-0.138424522547832	TRUE	1	0.0416965	0.533375381410256	-0.0486805260655049	20	0	NA
ABHD16A	ENSG00000204427	chr6:31441481-31443034	test	5916	291564	TRUE	0.756	0.00538431244920412	0.994124626071085	0.245786807447247	279	297201	-0.149962460662505	TRUE	0.974084526410208	0.4222024	0.905607749444104	0.0383889468641305	20	0	NA
ABHD16A	ENSG00000204427	chr6:31462653-31463642	test	6477	291003	TRUE	0.604	-0.00611985754296118	0.991705152052602	0.88	380	297100	-0.11027300811952	TRUE	1	0.6223846	0.96751513593411	-0.0332235999943491	20	0	NA
ABHD16A	ENSG00000204427	chr6:31467054-31467436	test	5773	291707	TRUE	0.692	-0.0040654510383521	0.994124626071085	1	414	297066	-0.08428783222432	TRUE	1	0.9459528	0.9999969	-0.026910922633807	20	0	NA
ABHD16A	ENSG00000204427	chr6:31474771-31475258	test	6151	291329	TRUE	0.444	0.0110796231756177	0.989302053479096	0.368	214	297266	0.163610120610501	TRUE	1	0.3584182	0.878088613811401	0.0395538699253746	20	0	NA
ABHD16A	ENSG00000204427	chr6:31475434-31475678	test	5778	291702	TRUE	0.432	-0.0103526818194742	0.988469688694702	0.125378260432728	363	297117	-0.141712313823897	TRUE	0.817838448089805	0.3841541	0.894372378222997	-0.029346732314152	20	0	NA
ABHD16A	ENSG00000204427	chr6:31486082-31486696	test	2911	294569	TRUE	0.58	0.00932236496460792	0.991037925560064	0.968	255	297225	0.0979537047754484	TRUE	1	0.0615787	0.580985025456088	0.050798478428927	11	0	NA
ABHD16A	ENSG00000204427	chr6:31491962-31492232	test	3621	293859	TRUE	0.592	-0.0088361119507615	0.991037925560064	0.572	313	297167	-0.0937257179545929	TRUE	1	0.4965506	0.93611614431163	-0.0488454618022079	13	0	NA
ABHD16A	ENSG00000204427	chr6:31493799-31494553	test	5775	291705	TRUE	0.324	-0.011546857971122	0.984943282138106	1	442	297038	-0.0789087804786318	TRUE	1	0.9503194	0.9999969	-0.0280803605047898	20	0	NA
ABHD16A	ENSG00000204427	chr6:31494826-31495422	test	5819	291661	TRUE	0.648	0.00647135720590097	0.992658954926207	0.56	267	297213	0.142386548786536	TRUE	1	0.5249911	0.940428919454771	0.037617223663176	20	0	NA
ABHD16A	ENSG00000204427	chr6:31497604-31498618	test	5761	291719	TRUE	0.484	-0.00830725135507449	0.991037925560064	0.64	352	297128	-0.0970213111210912	TRUE	1	0.7230544	0.995397736776411	-0.0218254372523317	20	0	NA
ABHD16A	ENSG00000204427	chr6:31497782-31499781	test	6860	290620	TRUE	0.404	0.0105034344311761	0.988084230229293	0.96	414	297066	0.100981510228391	TRUE	1	0.522567	0.940428919454771	0.0285342740507733	20	0	NA
ABHD16A	ENSG00000204427	chr6:31498750-31499105	test	6579	290901	TRUE	0.52	-0.00679509003857426	0.991037925560064	1	488	296992	-0.0858293094070971	TRUE	1	0.3691239	0.888934553517579	-0.038506622351354	20	0	NA
ABHD16A	ENSG00000204427	chr6:31508898-31509553	test	6130	291350	TRUE	0.084	0.0207127257081711	0.952	1	675	296805	0.0694808207275767	TRUE	1	0.701695	0.990268930997877	0.0366228879777109	20	0	NA
ABHD16A	ENSG00000204427	chr6:31510507-31513057	test	4647	292833	TRUE	0.756	0.00542754946706048	0.994124626071085	1	184	297296	0.111093810480703	TRUE	1	0.6557432	0.976022921964218	0.0312754907780769	20	0	NA
ABHD16A	ENSG00000204427	chr6:31511215-31511680	test	6320	291160	TRUE	0.516	0.00900574649072305	0.991037925560064	0.149858851834181	452	297028	0.13256675234846	TRUE	0.850717570997636	0.3584182	0.878088613811401	0.0405237989630726	20	0	NA
ABHD16A	ENSG00000204427	chr6:31515513-31516701	test	5877	291603	TRUE	0.184	-0.018396198393681	0.979766140792788	1	328	297152	0.0862819064439722	TRUE	1	0.6713289	0.982233076415468	-0.0410603739756813	20	0	NA
ABHD16A	ENSG00000204427	chr6:31517213-31517602	test	5029	292451	TRUE	0.812	0.00561587723230295	0.995926551191348	0.433874568233411	257	297223	0.157630487651785	TRUE	1	0.0110341	0.380784450689831	-0.0632986795869783	19	0	NA
ABHD16A	ENSG00000204427	chr6:31522833-31523158	test	6025	291455	TRUE	0.456	-0.00879998461038545	0.989949391139131	1	171	297309	-0.122034872583632	TRUE	1	0.9412884	0.9999969	-0.0308528537559751	20	0	NA
ABHD16A	ENSG00000204427	chr6:31525859-31526473	test	5846	291634	TRUE	0.0138360110968238	0.0338267005882806	0.907625287993738	0.72	414	297066	0.115041683272832	TRUE	1	0.2881616	0.847102758939163	0.0561197951157789	20	0	NA
ABHD16A	ENSG00000204427	chr6:31528277-31530194	test	5686	291794	TRUE	0.868	-0.00134869948717486	0.997647015789795	1	202	297278	0.130011307555103	TRUE	1	0.745591	0.997352323807677	0.0360764037591184	20	0	NA
ABHD16A	ENSG00000204427	chr6:31533582-31537581	test	5780	291700	TRUE	0.424	-0.0086880783205856	0.988404103506354	0.8	364	297116	0.109857100959234	TRUE	1	0.2599965	0.830545299097282	-0.045651286605794	20	0	NA
ABHD16A	ENSG00000204427	chr6:31541111-31542661	test	6127	291353	TRUE	0.46	-0.00947387042790604	0.990280331144733	1	283	297197	-0.113277654821013	TRUE	1	0.8138331	0.99973612905192	-0.0375607697291405	20	0	NA
ABHD16A	ENSG00000204427	chr6:31541761-31541994	test	2635	294845	TRUE	0.96	0.000762268205451777	0.999215681997873	0.48	361	297119	0.104706732340942	TRUE	1	0.6868433	0.985969237677608	-0.0183778293940704	10	0	NA
ABHD16A	ENSG00000204427	chr6:31546358-31547231	test	5347	292133	TRUE	0.676	-0.00534597545479398	0.993210435053676	1	247	297233	-0.100808118407736	TRUE	1	0.7255442	0.995397736776411	-0.0309891465212294	19	0	NA
ABHD16A	ENSG00000204427	chr6:31547323-31547789	test	5237	292243	TRUE	0.236	-0.0173980288470424	0.983913775172544	0.417071793688139	312	297168	-0.133091845183652	TRUE	1	0.2042755	0.784277276324149	-0.052624545142285	20	0	NA
ABHD16A	ENSG00000204427	chr6:31548048-31548524	test	5834	291646	TRUE	0.484	-0.00789678420076956	0.991037925560064	1	365	297115	-0.0914467626257974	TRUE	1	0.8453606	0.9999969	-0.0358341391305658	20	0	NA
ABHD16A	ENSG00000204427	chr6:31551431-31551649	test	5684	291796	TRUE	0.996	0.00104630930303229	0.999924809627776	1	292	297188	0.0840816556090385	TRUE	1	0.994751	0.9999969	-0.0188169725542029	20	0	NA
ABHD16A	ENSG00000204427	chr6:31558164-31558469	test	5740	291740	TRUE	0.272	-0.0117498984291574	0.983913775172544	0.10860234955162	366	297114	-0.150511845460046	TRUE	0.793561878545902	0.3516282	0.878088613811401	-0.0531776533832655	19	0	NA
ABHD16A	ENSG00000204427	chr6:31558756-31559619	test	5357	292123	TRUE	0.364	0.015134343188878	0.987018374024666	1	353	297127	0.0643612943582651	TRUE	1	0.9970662	0.9999969	0.028484403250936	20	0	NA
ABHD16A	ENSG00000204427	chr6:31559695-31560201	test	6110	291370	TRUE	0.78	0.00499471403646823	0.994124626071085	0.48	314	297166	0.135304870563062	TRUE	1	0.7674443	0.997352323807677	0.027172095524324	20	0	NA
ABHD16A	ENSG00000204427	chr6:31560306-31560752	test	5349	292131	TRUE	0.412	-0.00870411016300865	0.988084230229293	1	240	297240	0.102559972967756	TRUE	1	0.6102681	0.96751513593411	-0.0386834245985525	20	0	NA
ABHD16A	ENSG00000204427	chr6:31563051-31563662	test	5646	291834	TRUE	0.408	0.012925942243621	0.988084230229293	0.72	298	297182	-0.119772168089759	TRUE	1	0.2954668	0.847102758939163	0.0465096838275237	20	0	NA
ABHD16A	ENSG00000204427	chr6:31567593-31567936	test	5784	291696	TRUE	0.04	-0.0293269887759953	0.925558716875872	0.0110887056907288	459	297021	-0.162071367299127	TRUE	0.555155853840418	0.058933	0.580985025456088	-0.0565011779348542	20	0	NA
ABHD16A	ENSG00000204427	chr6:31568100-31568377	test	4881	292599	TRUE	0.428	0.0132606281094457	0.988404103506354	1	305	297175	0.0987139156860832	TRUE	1	0.8758168	0.9999969	0.0461806216481006	19	0	NA
ABHD16A	ENSG00000204427	chr6:31570582-31572581	test	5506	291974	TRUE	0.856	0.00353553984993693	0.997029454011893	0.0334551413202602	259	297221	-0.190374466314227	TRUE	0.662308331026847	0.1471464	0.723447302290076	0.0376821204477592	20	0	NA
ABHD16A	ENSG00000204427	chr6:31571859-31572562	test	5855	291625	TRUE	0.408	0.0111076926731202	0.988084230229293	1	221	297259	-0.130106427615376	TRUE	1	0.7699083	0.997352323807677	0.0285028599910285	20	0	NA
ABHD16A	ENSG00000204427	chr6:31573932-31575931	test	6087	291393	TRUE	0.9	-2.9759426631859e-05	0.998424713919968	1	326	297154	-0.122157652379441	TRUE	1	0.9463203	0.9999969	-0.0147085053701884	20	0	NA
ABHD16A	ENSG00000204427	chr6:31574156-31574793	test	6066	291414	TRUE	0.924	0.000195335231142901	0.998424713919968	1	255	297225	0.116837415223113	TRUE	1	0.9806722	0.9999969	0.0322678139439927	20	0	NA
ABHD16A	ENSG00000204427	chr6:31578384-31578819	test	5455	292025	TRUE	0.584	0.00845778582735079	0.991037925560064	1	194	297286	-0.103363625961291	TRUE	1	0.6469132	0.976022921964218	0.0290621042256572	20	0	NA
ABHD16A	ENSG00000204427	chr6:31580307-31582306	test	6408	291072	TRUE	0.996	0.00150108171753316	0.999924809627776	1	240	297240	-0.096896794901728	TRUE	1	0.7848053	0.998880009328254	-0.0326709195115402	20	0	NA
ABHD16A	ENSG00000204427	chr6:31580665-31581864	test	6491	290989	TRUE	0.676	0.00567419308110961	0.993210435053676	1	804	296676	0.0596046456218278	TRUE	1	0.8405637	0.9999969	0.0265042165929467	19	0	NA
ABHD16A	ENSG00000204427	chr6:31585583-31585819	test	6167	291313	TRUE	0.736	-0.00258813718237239	0.994124626071085	1	292	297188	0.0811359768601014	TRUE	1	0.9304422	0.9999969	-0.0252726689421291	20	0	NA
ABHD16A	ENSG00000204427	chr6:31589309-31589721	test	5444	292036	TRUE	0.248	0.018064865311759	0.983913775172544	0.00082505379290299	216	297264	0.29533877784698	TRUE	0.24482734649224	0.0056711	0.32608825	0.0469240717876467	20	0	NA
ABHD16A	ENSG00000204427	chr6:31592513-31593395	test	5045	292435	TRUE	0.3	-0.0140219271446093	0.984943282138106	0.72	164	297316	-0.151887085882332	TRUE	1	0.8440064	0.9999969	-0.0383362349871613	20	0	NA
ABHD16A	ENSG00000204427	chr6:31596984-31597323	test	3951	293529	TRUE	0.44	0.0102766753889968	0.989302053479096	0.0464715938501284	252	297228	0.186320282799278	TRUE	0.687286248259429	0.1748488	0.754835340390985	0.0484083968034296	15	0	NA
ABHD16A	ENSG00000204427	chr6:31598439-31599041	test	5801	291679	TRUE	0.728	0.00756800424284987	0.994124626071085	0.48	342	297138	0.112915579636689	TRUE	1	0.6228553	0.96751513593411	0.0349828654879701	20	0	NA
ABHD16A	ENSG00000204427	chr6:31609362-31610490	test	5820	291660	TRUE	0.944	-0.000681483593322763	0.998624265293812	0.72	222	297258	-0.162635625325709	TRUE	1	0.3007583	0.847102758939163	-0.0393573874528774	20	0	NA
ABHD16A	ENSG00000204427	chr6:31613382-31615931	test	5610	291870	TRUE	0.972	0.00284206597010739	0.999215681997873	1	277	297203	-0.0984031467435268	TRUE	1	0.8086668	0.998880009328254	-0.0289955554114411	20	0	NA
ABHD16A	ENSG00000204427	chr6:31618257-31620457	test	6189	291291	TRUE	0.828	-0.00357049749625549	0.99595080947444	0.04	181	297299	-0.232235975953386	TRUE	0.673113924050633	0.1693155	0.750487301969223	-0.0432443864031094	20	0	NA
ABHD16A	ENSG00000204427	chr6:31619900-31621361	test	5844	291636	TRUE	0.208	-0.0151116200733445	0.982275902901125	1	378	297102	-0.0889787904007361	TRUE	1	0.8356838	0.9999969	-0.0359043848935533	20	0	NA
ABHD16A	ENSG00000204427	chr6:31628282-31630281	test	6128	291352	TRUE	0.072	-0.0203775194526017	0.949076035658102	0.144188848859207	716	296764	-0.0992711591798651	TRUE	0.839029395401514	0.0150753	0.410174044617274	-0.0554702348487112	20	0	NA
ABHD16A	ENSG00000204427	chr6:31631181-31632983	test	5953	291527	TRUE	0.024	0.0320578695552126	0.919658536585366	0.114	238	297242	0.176064368224152	TRUE	0.802491302988859	0.0778956	0.614533650986881	0.0559479589579199	19	0	NA
ABHD16A	ENSG00000204427	chr6:31637209-31638951	test	5821	291659	TRUE	0.232	-0.0156274923648261	0.983913775172544	0.56	343	297137	-0.120486779537456	TRUE	1	0.3497824	0.878088613811401	-0.0505382313811723	20	0	NA
ABHD16A	ENSG00000204427	chr6:31638882-31641381	test	5463	292017	TRUE	0.836	-0.00156294866368101	0.996151434711162	1	259	297221	0.0941982314727839	TRUE	1	0.8384382	0.9999969	0.0260438468573427	20	0	NA
ABHD16A	ENSG00000204427	chr6:31639340-31639728	test	6387	291093	TRUE	0.268	-0.012842600339999	0.983913775172544	0.56	269	297211	-0.149028972575687	TRUE	1	0.2393462	0.810312848146267	-0.0472373595112945	20	0	NA
ABHD16A	ENSG00000204427	chr6:31643943-31644721	test	5419	292061	TRUE	0.78	0.00275393116610656	0.994124626071085	1	185	297295	0.105127906643028	TRUE	1	0.6865398	0.985969237677608	0.0338046101238402	20	0	NA
ABHD16A	ENSG00000204427	chr6:31644432-31646581	test	5457	292023	TRUE	0.36	0.0146185890450179	0.986924531045514	1	295	297185	0.091263576097951	TRUE	1	0.8360472	0.9999969	0.0370336769723686	19	0	NA
ABHD16A	ENSG00000204427	chr6:31650807-31653131	test	5463	292017	TRUE	0.072	-0.0258642201926953	0.949076035658102	0.1596	232	297248	-0.174701542080623	TRUE	0.86412616301878	0.4490439	0.915451947685199	-0.0509474497267015	19	0	NA
ABHD16A	ENSG00000204427	chr6:31651695-31653469	test	5760	291720	TRUE	0.328	-0.0128410832670325	0.985659932257422	0.121513871818995	306	297174	-0.164164421043323	TRUE	0.811664145583248	0.3764506	0.888934553517579	-0.0404436517161624	20	0	NA
ABHD16A	ENSG00000204427	chr6:31658396-31658559	test	5365	292115	TRUE	0.464	0.00989641376396688	0.990799276270007	1	374	297106	0.0701394380367307	TRUE	1	0.9906912	0.9999969	0.0227052832090842	19	0	NA
ABHD16A	ENSG00000204427	chr6:31659112-31659495	test	6666	290814	TRUE	0.952	0.00155135459993139	0.999126351680468	1	345	297135	-0.0737127539276792	TRUE	1	0.6361596	0.973783369648826	-0.0280463828914148	20	0	NA
ABHD16A	ENSG00000204427	chr6:31659583-31660191	test	6428	291052	TRUE	0.168	-0.0177648273677485	0.977412127758062	0.218870219139138	287	297193	-0.150613394436646	TRUE	0.941813652807431	0.1822202	0.757006277767567	-0.0555445721354981	20	0	NA
ABHD16A	ENSG00000204427	chr6:31660259-31661159	test	5355	292125	TRUE	0.704	-0.00388873351722485	0.994124626071085	0.72	405	297075	0.0929658376999649	TRUE	1	0.246378	0.820354939638331	-0.0407998374752985	20	0	NA
ABHD16A	ENSG00000204427	chr6:31663939-31664258	test	6154	291326	TRUE	0.412	-0.00917426235496799	0.988084230229293	0.0683566191605661	384	297096	-0.150489543158512	TRUE	0.731617575251402	0.2533931	0.825856213658965	-0.0482502654606857	20	0	NA
ABHD16A	ENSG00000204427	chr6:31664701-31666410	test	6033	291447	TRUE	0.848	-0.000858361555281184	0.996794887382121	1	607	296873	0.0722577303818371	TRUE	1	0.8975845	0.9999969	0.0184572137330503	20	0	NA
ABHD16A	ENSG00000204427	chr6:31665807-31669106	test	5705	291775	TRUE	0.024	0.0319227471626005	0.919658536585366	1	324	297156	0.0936469524745008	TRUE	1	0.1816564	0.757006277767567	0.0542338973040276	20	0	NA
ABHD16A	ENSG00000204427	chr6:31666094-31666177	test	2693	294787	TRUE	0.732	-0.00526347844320196	0.994124626071085	0.252	256	297224	-0.142732143874755	TRUE	0.979774923356413	0.4254793	0.906868757487334	-0.0443653594698197	9	0	NA
ABHD16A	ENSG00000204427	chr6:31674960-31675298	test	5929	291551	TRUE	0.96	0.00140940203051221	0.999215681997873	1	302	297178	0.0898570888226078	TRUE	1	0.9900336	0.9999969	-0.0192184335516939	20	0	NA
ABHD16A	ENSG00000204427	chr6:31676763-31677222	test	5927	291553	TRUE	0.884	0.00243028635904952	0.998424713919968	0.0357999518042855	280	297200	0.20126447847889	TRUE	0.662308331026847	0.1213167	0.687525835333163	0.0597714088035978	20	0	NA
ABHD16A	ENSG00000204427	chr6:31680584-31681602	test	5591	291889	TRUE	0.972	0.00175374742421941	0.999215681997873	0.72	538	296942	-0.101399909624369	TRUE	1	0.051838	0.559727322434445	0.0426463595032278	20	0	NA
ABHD16A	ENSG00000204427	chr6:31682877-31683871	test	4923	292557	TRUE	0.476	0.012432022122716	0.991037925560064	0.312	278	297202	0.140635504635066	TRUE	1	0.3835133	0.894372378222997	0.0441606928116465	20	0	NA
ABHD16A	ENSG00000204427	chr6:31686527-31686872	test	5488	291992	TRUE	0.46	0.0111750880409762	0.990280331144733	1	416	297064	0.0794921680088859	TRUE	1	0.5570222	0.953075430543108	0.0393332286222959	20	0	NA
ABHD16A	ENSG00000204427	chr6:31687457-31687620	test	5588	291892	TRUE	0.548	-0.00576236889215676	0.991037925560064	1	316	297164	0.0957103144034398	TRUE	1	0.5326611	0.943699885335892	-0.0429394667598679	20	0	NA
ABHD16A	ENSG00000204427	chr6:31689418-31689982	test	6071	291409	TRUE	0.248	0.016327930808242	0.983913775172544	0.0794439751977233	245	297235	-0.184293771777766	TRUE	0.751179545133493	0.075283	0.611380855991338	0.0559846586247391	20	0	NA
ABHD16A	ENSG00000204427	chr6:31690204-31691207	test	5323	292157	TRUE	0.3	-0.0132075893184141	0.984943282138106	1	247	297233	0.107058521605272	TRUE	1	0.6645909	0.980473512650923	-0.0393131931668838	20	0	NA
ABHD16A	ENSG00000204427	chr6:31690757-31692756	test	5617	291863	TRUE	0.744	0.00540721216442464	0.994124626071085	0.242583834357276	219	297261	-0.175112435637368	TRUE	0.967543342664244	0.5660314	0.955044447125372	-0.034314010659025	20	0	NA
ABHD16A	ENSG00000204427	chr6:31691466-31692043	test	6029	291451	TRUE	0.804	0.00362712039713042	0.994639719150891	1	474	297006	0.0687377599952302	TRUE	1	0.8060204	0.998880009328254	0.0271297216654323	20	0	NA
ABHD16A	ENSG00000204427	chr6:31702534-31703582	test	6238	291242	TRUE	0.992	0.00129687787538468	0.999924809627776	0.064	253	297227	0.210338862483567	TRUE	0.719858981824298	0.2415712	0.813517280441497	0.0507809534757793	20	0	NA
ABHD16A	ENSG00000204427	chr6:31706742-31706917	test	6203	291277	TRUE	0.392	0.0133741205637721	0.988084230229293	0.64	331	297149	-0.115166858888185	TRUE	1	0.2095513	0.789126673332956	0.048684357876512	20	0	NA
ABHD16A	ENSG00000204427	chr6:31710646-31710912	test	5673	291807	TRUE	0.24	-0.0135669708294109	0.983913775172544	0.96	331	297149	0.119050871629782	TRUE	1	0.7944135	0.998880009328254	-0.0344186871950665	20	0	NA
ABHD16A	ENSG00000204427	chr6:31711205-31712020	test	5882	291598	TRUE	0.684	0.00549498855894792	0.994060666795144	1	323	297157	0.0876576410630561	TRUE	1	0.9001757	0.9999969	0.0262930120303727	20	0	NA
ABHD16A	ENSG00000204427	chr6:31713909-31714678	test	4968	292512	TRUE	0.032	0.0297917977296692	0.919658536585366	0.036	209	297271	-0.220279313622115	TRUE	0.662308331026847	0.0639392	0.585217722306316	0.0635275134666737	18	0	NA
ABHD16A	ENSG00000204427	chr6:31717532-31717882	test	5933	291547	TRUE	0.236	0.0173640213224465	0.983913775172544	0.48	222	297258	0.153990243687097	TRUE	1	0.4609204	0.92282510202474	0.0358729622025118	20	0	NA
ABHD16A	ENSG00000204427	chr6:31718391-31718642	test	5886	291594	TRUE	0.952	0.000776566966271708	0.999126351680468	1	327	297153	0.0692230570964644	TRUE	1	0.8125634	0.99973612905192	-0.0243692470166946	20	0	NA
ABHD16A	ENSG00000204427	chr6:31723308-31723688	test	5288	292192	TRUE	0.932	-0.0016898310661585	0.998424713919968	0.170093626690156	355	297125	0.147693159531254	TRUE	0.879169779634111	0.3893896	0.896974250996016	0.0395723995094375	18	0	NA
ABHD16A	ENSG00000204427	chr6:31727307-31729306	test	6085	291395	TRUE	0.56	-0.00550456239547492	0.991037925560064	0.48	383	297097	0.128419733028471	TRUE	1	0.1822202	0.757006277767567	-0.0515202006362977	20	0	NA
ABHD16A	ENSG00000204427	chr6:31728778-31730584	test	5508	291972	TRUE	0.268	0.0147596750625643	0.983913775172544	0.48	280	297200	0.158768643211933	TRUE	1	0.6535842	0.976022921964218	0.0386815201265139	20	0	NA
ABHD16A	ENSG00000204427	chr6:31734684-31735403	test	6557	290923	TRUE	0.076	-0.0217684449493896	0.949521537442015	0.0935814680222276	483	296997	-0.132016070453447	TRUE	0.771364694327874	0.3180381	0.865851157240875	-0.0428862592989301	19	0	NA
ABHD16A	ENSG00000204427	chr6:31736254-31736691	test	6405	291075	TRUE	0.732	0.00481832683058192	0.994124626071085	1	483	296997	0.0843778703075165	TRUE	1	0.9449857	0.9999969	0.0227468432275763	20	0	NA
ABHD16A	ENSG00000204427	chr6:31736414-31736521	test	3106	294374	TRUE	0.22	-0.0236887144474071	0.982275902901125	0.28	352	297128	-0.111325069030369	TRUE	1	0.392837	0.899747786747984	-0.0473504260758033	10	0	NA
ABHD16A	ENSG00000204427	chr6:31737471-31737868	test	5661	291819	TRUE	0.076	0.0255714950775209	0.949521537442015	0.00388028878928804	318	297162	0.221944948221457	TRUE	0.452947189097104	0.0233489	0.469660710503089	0.0525150372952525	20	0	NA
ABHD16A	ENSG00000204427	chr6:31737959-31738266	test	5548	291932	TRUE	0.228	-0.0153654296563293	0.983913775172544	0.612524743399261	221	297259	-0.160210348134368	TRUE	1	0.7299328	0.995397736776411	-0.0442988979225054	20	0	NA
ABHD16A	ENSG00000204427	chr6:31738650-31738862	test	5740	291740	TRUE	0.46	-0.00773608567611817	0.990280331144733	1	451	297029	-0.0811989928073021	TRUE	1	0.709734	0.992795382857383	-0.0323730487287451	19	0	NA
ABHD16A	ENSG00000204427	chr6:31739606-31740673	test	6360	291120	TRUE	0.124	0.0234188995841754	0.96532342314442	0.105071561172367	377	297103	-0.144128402667024	TRUE	0.791018591038998	0.06158	0.580985025456088	0.0537117150032258	20	0	NA
ABHD16A	ENSG00000204427	chr6:31739907-31743157	test	6220	291260	TRUE	0.54	0.00887729199511256	0.991037925560064	0.8	207	297273	-0.137853459631595	TRUE	1	0.1825402	0.757006277767567	0.0454011572002046	20	0	NA
ABHD16A	ENSG00000204427	chr6:31745203-31745428	test	6247	291233	TRUE	0.82	0.00328212216691948	0.99593879851828	0.0620484341406702	320	297160	-0.163953273577296	TRUE	0.719858981824298	0.06158	0.580985025456088	0.0484650333797872	20	0	NA
ABHD16A	ENSG00000204427	chr6:31747177-31747395	test	5852	291628	TRUE	0.376	0.0125561043106145	0.987155547980228	1	288	297192	-0.121225739945436	TRUE	1	0.5590134	0.953075430543108	0.0368552387964134	20	0	NA
ABHD16A	ENSG00000204427	chr6:31749537-31749955	test	5141	292339	TRUE	0.8	0.00511403828756762	0.994487669787683	0.679817106841524	382	297098	-0.108897332107796	TRUE	1	0.527356	0.941100133805842	0.0447394017738378	20	0	NA
ABHD16A	ENSG00000204427	chr6:31750303-31751126	test	5758	291722	TRUE	0.94	0.00146150285070157	0.998624265293812	0.0862865293511007	320	297160	0.164772219467942	TRUE	0.761536258299701	0.2990292	0.847102758939163	-0.0336660092659365	20	0	NA
ABHD16A	ENSG00000204427	chr6:31752860-31753761	test	5868	291612	TRUE	0.284	-0.0134691572401805	0.984943282138106	0.0430428897801683	266	297214	-0.188513693086971	TRUE	0.68546037837859	0.1801253	0.757006277767567	-0.0381843436419785	19	0	NA
ABHD16A	ENSG00000204427	chr6:31762532-31764531	test	5239	292241	TRUE	0.0286446587093932	-0.0291360352525616	0.919658536585366	0.56	216	297264	-0.149921250990493	TRUE	1	0.3584182	0.878088613811401	-0.0604218974002931	20	0	NA
ABHD16A	ENSG00000204427	chr6:31762763-31764032	test	5777	291703	TRUE	0.4	-0.0127736850654944	0.988084230229293	0.258148597798448	316	297164	-0.147900095256174	TRUE	0.988609946619121	0.5041777	0.936565321953532	-0.0435057870646305	20	0	NA
ABHD16A	ENSG00000204427	chr6:31764314-31764571	test	6052	291428	TRUE	0.16	0.0212098985872389	0.977412127758062	0.988	549	296931	0.0874567459803798	TRUE	1	0.1858721	0.757006277767567	0.047380683872591	19	0	NA
ABHD16A	ENSG00000204427	chr6:31765928-31766802	test	5853	291627	TRUE	0.56	0.00800023880272971	0.991037925560064	0.0872900826336842	383	297097	0.151076479009017	TRUE	0.761536258299701	0.1701266	0.750487301969223	0.0488549552144667	20	0	NA
ABHD16A	ENSG00000204427	chr6:31769615-31770257	test	5339	292141	TRUE	0.496	-0.00876018328591355	0.991037925560064	1	267	297213	-0.101427243093663	TRUE	1	0.3497824	0.878088613811401	-0.0453186638174762	20	0	NA
ABHD16A	ENSG00000204427	chr6:31770470-31770715	test	5727	291753	TRUE	0.24	-0.013317452329736	0.983913775172544	0.56	380	297100	-0.120206302530181	TRUE	1	0.5908122	0.960079856727717	-0.0446569600020427	20	0	NA
ABHD16A	ENSG00000204427	chr6:31772888-31773174	test	5373	292107	TRUE	1	0.000681493873680661	1	1	524	296956	-0.0812155961228175	TRUE	1	0.5249911	0.940428919454771	0.0406055949913138	20	0	NA
ABHD16A	ENSG00000204427	chr6:31775257-31778081	test	6000	291480	TRUE	0.528	0.00851927599805091	0.991037925560064	0.032	266	297214	0.216398177364086	TRUE	0.654681925107639	0.1420358	0.719235027610862	0.0394677724102736	20	0	NA
ABHD16A	ENSG00000204427	chr6:31776485-31778192	test	6325	291155	TRUE	0.884	0.00344151943114801	0.998424713919968	0.96	284	297196	0.115028964867715	TRUE	1	0.7230544	0.995397736776411	-0.0338069879993599	20	0	NA
ABHD16A	ENSG00000204427	chr6:31791353-31791641	test	5824	291656	TRUE	0.116	0.0218966033067092	0.96426278659612	0.48	185	297295	0.175585051028608	TRUE	1	0.2975563	0.847102758939163	0.0555902992985287	20	0	NA
ABHD16A	ENSG00000204427	chr6:31794259-31796391	test	6200	291280	TRUE	0.472	-0.00880067251540029	0.990799276270007	0.361125612100028	337	297143	0.128869235756968	TRUE	1	0.3168295	0.863808731132075	-0.0409933564504416	20	0	NA
ABHD16A	ENSG00000204427	chr6:31806092-31807536	test	6075	291405	TRUE	0.136	0.0217809223390073	0.968150389729482	0.532	312	297168	0.130511205999103	TRUE	1	0.7975812	0.998880009328254	0.0341592257863017	19	0	NA
ABHD16A	ENSG00000204427	chr6:31814206-31817021	test	5842	291638	TRUE	0.44	-0.0118845542460677	0.989302053479096	1	279	297201	-0.10079593795613	TRUE	1	0.0893898	0.634552800671423	-0.0495291004992086	19	0	NA
ABHD16A	ENSG00000204427	chr6:31817239-31817580	test	5706	291774	TRUE	0.524	-0.007270890062402	0.991037925560064	0.131885608681923	372	297108	-0.145656361393295	TRUE	0.824163896189628	0.396784	0.90212065067982	-0.0481493191414393	20	0	NA
ABHD16A	ENSG00000204427	chr6:31821242-31822577	test	5728	291752	TRUE	0.284	-0.0131700916541821	0.984943282138106	0.140957026238707	311	297169	0.163254568130026	TRUE	0.838355328768034	0.4138324	0.90212065067982	-0.0462900877289023	20	0	NA
ABHD16A	ENSG00000204427	chr6:31821432-31823431	test	5308	292172	TRUE	0.368	-0.0110399651104596	0.987155547980228	1	299	297181	0.0962799389032354	TRUE	1	0.5398487	0.94825175965858	-0.0449933054543075	20	0	NA
ABHD16A	ENSG00000204427	chr6:31826877-31828644	test	6118	291362	TRUE	0.968	-0.000135460946520061	0.999215681997873	0.56	390	297090	-0.120932136855725	TRUE	1	0.4921808	0.931793157960695	0.0358786428291505	20	0	NA
ABHD16A	ENSG00000204427	chr6:31829433-31829741	test	723	296757	TRUE	0.7	-0.0125564053835573	0.994124626071085	0.288	327	297153	-0.0850842406391173	TRUE	1	0.3175651	0.865210976636472	-0.0601234718412024	2	0	NA
ABHD16A	ENSG00000204427	chr6:31834234-31835425	test	5644	291836	TRUE	0.32	0.0142790015284157	0.984943282138106	1	270	297210	0.111287463088275	TRUE	1	0.7462261	0.997352323807677	0.042723860734222	20	0	NA
ABHD16A	ENSG00000204427	chr6:31840063-31840910	test	4716	292764	TRUE	0.736	0.00598566248145405	0.994124626071085	0.56	240	297240	-0.128997387781231	TRUE	1	0.8086788	0.998880009328254	0.0336201352746549	20	0	NA
ABHD16A	ENSG00000204427	chr6:31841008-31842456	test	5718	291762	TRUE	0.096	0.0210713492625432	0.962706382978723	1	304	297176	-0.0870250477073342	TRUE	1	0.117678	0.681720120271919	0.0562497622845359	20	0	NA
ABHD16A	ENSG00000204427	chr6:31851673-31852487	test	5890	291590	TRUE	0.816	0.00305790150307594	0.99593879851828	0.126359585807811	353	297127	0.14625957708033	TRUE	0.817838448089805	0.1238463	0.690846903635604	0.0408698065315278	20	0	NA
ABHD16A	ENSG00000204427	chr6:31852624-31853075	test	2504	294976	TRUE	0.776	-0.00273425920742476	0.994124626071085	0.92	207	297273	0.128922212463584	TRUE	1	0.1837443	0.757006277767567	0.05315824054807	10	0	NA
ABHD16A	ENSG00000204427	chr6:31855366-31855668	test	2831	294649	TRUE	0.748	0.00636435151728387	0.994124626071085	1	116	297364	-0.12883112226995	TRUE	1	0.8732464	0.9999969	-0.0230964592171099	12	0	NA
ABHD16A	ENSG00000204427	chr6:31862357-31865881	test	6694	290786	TRUE	0.24	-0.0135726900446809	0.983913775172544	1	319	297161	-0.0885289982049671	TRUE	1	0.8696017	0.9999969	-0.0362354060524564	20	0	NA
ABHD16A	ENSG00000204427	chr6:31862478-31864168	test	6152	291328	TRUE	0.308	-0.0134919170868358	0.984943282138106	0.96	251	297229	-0.124651233679019	TRUE	1	0.6900598	0.985969237677608	-0.0397648995874606	20	0	NA
ABHD16A	ENSG00000204427	chr6:31870397-31871573	test	5653	291827	TRUE	0.592	-0.00733159977829978	0.991037925560064	0.0836	156	297324	-0.250649544583843	TRUE	0.755462798585188	0.2940854	0.847102758939163	-0.0429381315309151	19	0	NA
ABHD16A	ENSG00000204427	chr6:31874908-31875284	test	5397	292083	TRUE	0.176	0.0184236870695965	0.978149605718918	0.000139498530705816	276	297204	0.287369897324917	TRUE	0.0946170136328121	0.0010669	0.196445548476454	0.0675683387065651	20	1	NA
ABHD16A	ENSG00000204427	chr6:31877029-31879215	test	6083	291397	TRUE	0.876	0.00390501480157024	0.998321223478208	0.88	396	297084	-0.098522510180296	TRUE	1	0.1558733	0.731788973993289	0.0457052954792738	20	0	NA
ABHD16A	ENSG00000204427	chr6:31882412-31882682	test	5549	291931	TRUE	0.156	0.0179658974132867	0.976612319442138	0.532	272	297208	0.116169247318197	TRUE	1	0.4996622	0.93611614431163	0.0389089864274795	19	0	NA
ABHD16A	ENSG00000204427	chr6:31888461-31889457	test	5424	292056	TRUE	0.908	0.00429939606366347	0.998424713919968	1	316	297164	-0.100732417064471	TRUE	1	0.7665164	0.997352323807677	0.03222991046762	19	0	NA
ABHD16A	ENSG00000204427	chr6:31896953-31898663	test	5593	291887	TRUE	0.688	0.00561187612145819	0.994124626071085	1	355	297125	0.0710028702305806	TRUE	1	0.8511536	0.9999969	0.0233858518761978	20	0	NA
ABHD16A	ENSG00000204427	chr6:31898032-31900031	test	5661	291819	TRUE	0.292	0.0136223376000894	0.984943282138106	0.0076166778511152	302	297178	0.203509876347796	TRUE	0.510816522574448	0.0425609	0.533375381410256	0.0374779335588748	20	0	NA
ABHD16A	ENSG00000204427	chr6:31898742-31899032	test	5211	292269	TRUE	0.752	0.0049689739811869	0.994124626071085	0.351880750245534	262	297218	0.154299026904766	TRUE	1	0.3679903	0.888934553517579	0.036378497413382	19	0	NA
ABHD16A	ENSG00000204427	chr6:31901422-31902703	test	5512	291968	TRUE	0.284	-0.0141181838794805	0.984943282138106	1	242	297238	-0.131123742310901	TRUE	1	0.8114574	0.99973612905192	-0.0363662129978139	20	0	NA
ABHD16A	ENSG00000204427	chr6:31907333-31907885	test	1093	296387	TRUE	0.42	-0.0247879918429253	0.988084230229293	1	264	297216	-0.0682888046587214	TRUE	1	0.5853377	0.960079856727717	-0.0346176139138498	4	0	NA
ABHD16A	ENSG00000204427	chr6:31908818-31909158	test	4190	293290	TRUE	0.76	0.00409614777476408	0.994124626071085	0.504	295	297185	0.13077696326449	TRUE	1	0.4342562	0.911067764457736	-0.050755367592255	18	0	NA
ABHD16A	ENSG00000204427	chr6:31911491-31911673	test	709	296771	TRUE	0.584	0.0210270231153152	0.991037925560064	0.6	275	297205	0.0909020101756775	TRUE	1	0.745087	0.997352323807677	0.0372716723226963	3	0	NA
ABHD16A	ENSG00000204427	chr6:31919609-31920093	test	5864	291616	TRUE	0.132	-0.021112363474361	0.968150389729482	0.158360344591817	344	297136	-0.148218135828308	TRUE	0.86412616301878	0.1348138	0.709101590551181	-0.0452693441182728	19	0	NA
ABHD16A	ENSG00000204427	chr6:31923019-31923477	test	5658	291822	TRUE	0.124	-0.0198706353754122	0.96532342314442	0.0912	209	297271	0.202415404158145	TRUE	0.771364694327874	0.3124373	0.859280365154835	-0.0463093295300824	19	0	NA
ABHD16A	ENSG00000204427	chr6:31927370-31928524	test	5832	291648	TRUE	0.644	0.00746960070912028	0.992648502810424	1	346	297134	0.0890319465742712	TRUE	1	0.9141796	0.9999969	0.0232940416140147	20	0	NA
ABHD16A	ENSG00000204427	chr6:31928642-31929979	test	6550	290930	TRUE	0.672	-0.0046307591394712	0.993040915503998	0.64	387	297093	0.112982339660458	TRUE	1	0.2849184	0.847102758939163	-0.0357686516746536	20	0	NA
ABHD16A	ENSG00000204427	chr6:31933313-31934377	test	5690	291790	TRUE	0.196	0.015488684444285	0.979766140792788	1	390	297090	0.0898939335342973	TRUE	1	0.7070543	0.991767943804339	0.0323781751643847	19	0	NA
ABHD16A	ENSG00000204427	chr6:31933757-31937257	test	5967	291513	TRUE	0.84	-0.00131934269911649	0.996446234191153	1	307	297173	-0.114463430589298	TRUE	1	0.878997	0.9999969	-0.027991032372171	20	0	NA
ABHD16A	ENSG00000204427	chr6:31937857-31939856	test	4828	292652	TRUE	0.416	0.0125691822358611	0.988084230229293	0.488	188	297292	0.16969635102531	TRUE	1	0.4817612	0.928947173474124	0.0545606018828987	20	0	NA
ABHD16A	ENSG00000204427	chr6:31940351-31941119	test	5621	291859	TRUE	0.908	-0.0029005819018626	0.998424713919968	0.228275099552402	384	297096	0.13135023531256	TRUE	0.952567384471603	0.5480374	0.953075430543108	-0.0354957778438471	20	0	NA
ABHD16A	ENSG00000204427	chr6:31945607-31951356	test	5838	291642	TRUE	0.476	-0.0115617621703793	0.991037925560064	0.106222942966799	281	297199	-0.164371052707178	TRUE	0.79148401323043	0.1328064	0.705083179552716	-0.0448351173920564	20	0	NA
ABHD16A	ENSG00000204427	chr6:31945771-31946245	test	5796	291684	TRUE	0.116	0.0216421554854711	0.96426278659612	1	388	297092	0.0931068266864039	TRUE	1	0.4895374	0.929942330208899	0.0469581470073002	19	0	NA
ABHD16A	ENSG00000204427	chr6:31948750-31949416	test	5405	292075	TRUE	0.232	0.0180361662356342	0.983913775172544	0.8	256	297224	-0.145700752279822	TRUE	1	0.3488925	0.878088613811401	0.0445034630663989	20	0	NA
ABHD16A	ENSG00000204427	chr6:31952224-31952653	test	5809	291671	TRUE	0.296	0.0147480871211708	0.984943282138106	1	272	297208	-0.110957117355648	TRUE	1	0.8755955	0.9999969	0.0343239557479005	20	0	NA
ABHD16A	ENSG00000204427	chr6:31952857-31954856	test	5339	292141	TRUE	0.28	0.0165199030676212	0.984490861618799	0.456	273	297207	0.138327952255455	TRUE	1	0.7554265	0.997352323807677	0.0301311288017335	19	0	NA
ABHD16A	ENSG00000204427	chr6:31958452-31959632	test	5033	292447	TRUE	0.972	-0.00052746363584788	0.999215681997873	1	213	297267	-0.137968752781579	TRUE	1	0.6676459	0.982233076415468	-0.0378145264398657	19	0	NA
ABHD16A	ENSG00000204427	chr6:31969629-31970067	test	5723	291757	TRUE	0.876	-0.000636566279043738	0.998321223478208	0.96	161	297319	-0.150730092749216	TRUE	1	0.5866338	0.960079856727717	-0.040445425220565	20	0	NA
ABHD16A	ENSG00000204427	chr6:31971319-31972880	test	5242	292238	TRUE	0.032	0.0334065809017073	0.919658536585366	0.88	216	297264	0.134125658569167	TRUE	1	0.5041777	0.936565321953532	0.0577175257961061	20	0	NA
ABHD16A	ENSG00000204427	chr6:31972971-31973326	test	5288	292192	TRUE	0.064	-0.0250115250000186	0.940812475633528	1	296	297184	-0.114132844368941	TRUE	1	0.2161212	0.794405420619127	-0.0607237081314038	20	0	NA
ABHD16A	ENSG00000204427	chr6:31978820-31980627	test	5848	291632	TRUE	0.584	-0.00781807909219423	0.991037925560064	1	565	296915	-0.0856752211968017	TRUE	1	0.2268269	0.800997930351166	-0.0414488108452818	20	0	NA
ABHD16A	ENSG00000204427	chr6:31981726-31982144	test	5051	292429	TRUE	0.856	0.00403050411814265	0.997029454011893	0.458552849401655	214	297266	-0.166007879025339	TRUE	1	0.613592	0.96751513593411	-0.0357453232288821	20	0	NA
ABHD16A	ENSG00000204427	chr6:31982300-31983140	test	5853	291627	TRUE	0.14	0.0180382649579257	0.968150389729482	0.134571665716107	498	296982	-0.120328806943675	TRUE	0.830855418633635	0.1618335	0.737416095844458	0.05256518298296	20	0	NA
ABHD16A	ENSG00000204427	chr6:31983861-31984064	test	5352	292128	TRUE	0.116	-0.0218390775992215	0.96426278659612	0.114034116038209	306	297174	-0.162446383528316	TRUE	0.802491302988859	0.0150753	0.410174044617274	-0.0666735134567223	20	0	NA
ABHD16A	ENSG00000204427	chr6:31989275-31989852	test	5626	291854	TRUE	0.056	-0.0255781132922323	0.931628502095742	0.0890640466503767	264	297216	-0.178430700758942	TRUE	0.766652056572201	0.3057271	0.852777185774234	-0.0497261600999251	20	0	NA
ABHD16A	ENSG00000204427	chr6:31997498-31998270	test	5621	291859	TRUE	0.216	-0.0172423333046487	0.982275902901125	0.56	287	297193	0.127541231144466	TRUE	1	0.0184908	0.439785699226985	-0.0708346907262331	20	0	NA
ABHD16A	ENSG00000204427	chr6:32002562-32003711	test	5839	291641	TRUE	0.536	-0.00743718598456888	0.991037925560064	1	292	297188	-0.0965506167400109	TRUE	1	0.9293178	0.9999969	-0.0303467049222049	20	0	NA
ABHD16A	ENSG00000204427	chr6:32011727-32012212	test	5906	291574	TRUE	0.968	0.00166180017905426	0.999215681997873	0.324171375526498	611	296869	0.0989475651959443	TRUE	1	0.5270165	0.941100133805842	0.0271370953535138	19	0	NA
ABHD16A	ENSG00000204427	chr6:32012313-32013264	test	6245	291235	TRUE	0.36	0.0122981127492673	0.986924531045514	0.64	252	297228	0.126340782481738	TRUE	1	0.8412134	0.9999969	0.0372110288535391	20	0	NA
ABHD16A	ENSG00000204427	chr6:32044972-32047303	test	5470	292010	TRUE	0.144	-0.0167377485382366	0.969756027862118	0.37472971893623	244	297236	-0.157446187739652	TRUE	1	0.6962774	0.990268930997877	-0.04902472829671	20	0	NA
ABHD16A	ENSG00000204427	chr6:32048173-32048746	test	5851	291629	TRUE	0.736	0.00630223216829662	0.994124626071085	0.88	285	297195	-0.126124646809499	TRUE	1	0.9088225	0.9999969	0.0218353860089408	20	0	NA
ABHD16A	ENSG00000204427	chr6:32055182-32057181	test	6023	291457	TRUE	0.204	-0.0150516063226389	0.980562687233093	1	411	297069	0.072301253844504	TRUE	1	0.6012144	0.965399714168378	-0.0392095360199666	19	0	NA
ABHD16A	ENSG00000204427	chr6:32061096-32061628	test	5375	292105	TRUE	0.42	-0.00837986544878355	0.988084230229293	0.48	305	297175	-0.129453015753883	TRUE	1	0.7674443	0.997352323807677	-0.0435836916201567	20	0	NA
ABHD16A	ENSG00000204427	chr6:32063032-32065131	test	5604	291876	TRUE	0.632	0.00660220986680593	0.992468484873567	1	348	297132	0.106251902629911	TRUE	1	0.8783958	0.9999969	0.0313604725976214	20	0	NA
ABHD16A	ENSG00000204427	chr6:32067157-32069156	test	5950	291530	TRUE	0.00938992202074701	-0.0342037471123978	0.8074262251181	1	347	297133	-0.100532220354938	TRUE	1	0.4752486	0.92282510202474	-0.0524393415215687	20	0	NA
ABHD16A	ENSG00000204427	chr6:32069521-32070330	test	5801	291679	TRUE	0.74	-0.00468836024476393	0.994124626071085	0.64	267	297213	0.143417703921298	TRUE	1	0.8172372	0.9999969	-0.0291390613838735	20	0	NA
ABHD16A	ENSG00000204427	chr6:32071855-32072285	test	5818	291662	TRUE	0.972	-0.000584485799047574	0.999215681997873	0.8	284	297196	0.123141434246184	TRUE	1	0.6223846	0.96751513593411	0.0265410958115699	20	0	NA
ABHD16A	ENSG00000204427	chr6:32073209-32073641	test	5593	291887	TRUE	0.316	-0.0111911166240271	0.984943282138106	0.912	480	297000	-0.0877156735209795	TRUE	1	0.2742624	0.836402171407598	-0.0431658870390377	19	0	NA
ABHD16A	ENSG00000204427	chr6:32081168-32081577	test	5717	291763	TRUE	0.196	0.0172699489298452	0.979766140792788	0.0577614142900425	356	297124	-0.156401807886298	TRUE	0.715173556607657	0.0425578	0.533375381410256	0.0626073530002198	20	0	NA
ABHD16A	ENSG00000204427	chr6:32085866-32086089	test	6543	290937	TRUE	0.916	-0.00199870663124557	0.998424713919968	0.48	495	296985	0.0955577241557837	TRUE	1	0.3895041	0.896974250996016	-0.0372860068252913	20	0	NA
ABHD16A	ENSG00000204427	chr6:32087237-32088177	test	6015	291465	TRUE	0.424	0.0115633952356263	0.988404103506354	1	407	297073	0.0999040954100096	TRUE	1	0.2741863	0.836402171407598	0.0411079728144293	20	0	NA
ABHD16A	ENSG00000204427	chr6:32087832-32091781	test	6022	291458	TRUE	0.236	0.0157839427236767	0.983913775172544	0.64	269	297211	0.119886738308195	TRUE	1	0.8419694	0.9999969	0.0451997436179722	20	0	NA
ABHD16A	ENSG00000204427	chr6:32095446-32097270	test	5517	291963	TRUE	0.9	0.0029041396603724	0.998424713919968	0.48	216	297264	-0.172258686455868	TRUE	1	0.6900598	0.985969237677608	-0.0391634665761293	20	0	NA
ABHD16A	ENSG00000204427	chr6:32097157-32099156	test	5541	291939	TRUE	0.068	-0.0221753416002728	0.943343635025754	0.056	267	297213	-0.199937272078128	TRUE	0.706239403114783	0.2188761	0.799686383059419	-0.0597726091491911	20	0	NA
ABHD16A	ENSG00000204427	chr6:32103307-32106706	test	5156	292324	TRUE	0.156	0.0215133336887005	0.976612319442138	0.88	198	297282	0.134595540243637	TRUE	1	0.8284079	0.9999969	0.0422410111623289	20	0	NA
ABHD16A	ENSG00000204427	chr6:32103513-32103696	test	5530	291950	TRUE	0.108	0.0230374123600261	0.962706382978723	0.176847481311805	346	297134	0.146298944087467	TRUE	0.888716419656436	0.1318885	0.704314378335197	0.0538638657911683	18	0	NA
ABHD16A	ENSG00000204427	chr6:32108025-32109567	test	5755	291725	TRUE	1	0.00155830029139847	1	0.206096365271677	307	297173	-0.14942888794945	TRUE	0.925761460042341	0.5182037	0.940428919454771	0.0271199278321501	20	0	NA
ABHD16A	ENSG00000204427	chr6:32109687-32111103	test	5641	291839	TRUE	0.584	-0.00517352066517274	0.991037925560064	0.586990358668533	281	297199	0.141740400638715	TRUE	1	0.2989024	0.847102758939163	-0.0404388108065476	20	0	NA
ABHD16A	ENSG00000204427	chr6:32113813-32114430	test	5511	291969	TRUE	0.652	-0.00672196402630665	0.992658954926207	1	307	297173	-0.0977024646943351	TRUE	1	0.8916673	0.9999969	-0.0299956687846636	20	0	NA
ABHD16A	ENSG00000204427	chr6:32116811-32117036	test	5954	291526	TRUE	0.028	-0.0295083064038293	0.919658536585366	0.124973192494601	227	297253	-0.18777404402619	TRUE	0.817838448089805	0.1183242	0.683475841725994	-0.0618192428178532	20	0	NA
ABHD16A	ENSG00000204427	chr6:32118702-32120068	test	5584	291896	TRUE	0.636	-0.00552505088446309	0.992468484873567	0.88	160	297320	0.167510179940339	TRUE	1	0.2741863	0.836402171407598	0.0464631146203374	20	0	NA
ABHD16A	ENSG00000204427	chr6:32127536-32128582	test	5591	291889	TRUE	0.44	-0.0100568029903498	0.989302053479096	0.72	385	297095	-0.109121721869636	TRUE	1	0.4253766	0.906766166442178	-0.0370670492149259	20	0	NA
ABHD16A	ENSG00000204427	chr6:32129256-32129669	test	5283	292197	TRUE	0.936	0.000384644982601934	0.998424713919968	0.836	345	297135	0.107508773431335	TRUE	1	0.4132247	0.90212065067982	-0.0358238697516571	19	0	NA
ABHD16A	ENSG00000204427	chr6:32129978-32130841	test	4639	292841	TRUE	0.556	0.0109942727432576	0.991037925560064	1	310	297170	-0.0961422058379099	TRUE	1	0.3849388	0.894372378222997	0.0466465883708665	19	0	NA
ABHD16A	ENSG00000204427	chr6:32131560-32131874	test	5895	291585	TRUE	0.352	-0.0116654207221487	0.986924531045514	0.836	353	297127	-0.107440008893049	TRUE	1	0.7009837	0.990268930997877	-0.0392098607262124	19	0	NA
ABHD16A	ENSG00000204427	chr6:32146482-32148481	test	4941	292539	TRUE	0.408	-0.0116569153561303	0.988084230229293	0.456	193	297287	-0.156339666877431	TRUE	1	0.0654368	0.594449104277709	-0.0531207302641417	19	0	NA
ABHD16A	ENSG00000204427	chr6:32148386-32149177	test	5803	291677	TRUE	0.188	-0.0181173731412679	0.979766140792788	0.333522861924081	327	297153	-0.131596562480084	TRUE	1	0.6640399	0.980473512650923	-0.0388620504284675	19	0	NA
ABHD16A	ENSG00000204427	chr6:32152952-32155097	test	6042	291438	TRUE	0.672	0.00765608623057146	0.993040915503998	0.48	173	297307	-0.169193428237922	TRUE	1	0.5699964	0.955044447125372	0.032195877196455	20	0	NA
ABHD16A	ENSG00000204427	chr6:32162807-32166231	test	6021	291459	TRUE	0.9	-0.000222216855429558	0.998424713919968	0.214039083207997	285	297195	-0.152065768644089	TRUE	0.934984963714742	0.522567	0.940428919454771	-0.0488983218889133	20	0	NA
ABHD16A	ENSG00000204427	chr6:32166448-32169512	test	5293	292187	TRUE	0.848	-0.00161722515029505	0.996794887382121	0.76	200	297280	-0.143634713136078	TRUE	1	0.2646603	0.834008506532011	-0.0347223471594668	19	0	NA
ABHD16A	ENSG00000204427	chr6:32175777-32176333	test	5604	291876	TRUE	1	0.00171520686125959	1	1	351	297129	0.0714749568798142	TRUE	1	0.9823337	0.9999969	0.0178085794172011	20	0	NA
ABHD16A	ENSG00000204427	chr6:32177110-32178719	test	6762	290718	TRUE	0.616	-0.00559383175078243	0.992468484873567	0.28	197	297283	-0.178515081967838	TRUE	1	0.376958	0.888934553517579	-0.0471618271210834	20	0	NA
ABHD16A	ENSG00000204427	chr6:32184448-32184654	test	5996	291484	TRUE	0.576	0.00924956030272128	0.991037925560064	0.650784556144145	439	297041	0.108919723026276	TRUE	1	0.7798364	0.998880009328254	0.0329904611630133	20	0	NA
ABHD16A	ENSG00000204427	chr6:32185674-32186005	test	4304	293176	TRUE	0.708	0.00752032631628163	0.994124626071085	0.0515781546359836	231	297249	-0.208314737058431	TRUE	0.698744200799169	0.1980058	0.777578616010855	-0.0506536245846556	18	0	NA
ABHD16A	ENSG00000204427	chr6:32188316-32188540	test	2292	295188	TRUE	0.076	0.041119825557913	0.949521537442015	1	355	297125	0.0723197188618918	TRUE	1	0.3716492	0.888934553517579	0.0571556841347283	8	0	NA
ABHD16A	ENSG00000204427	chr6:32189659-32190569	test	5827	291653	TRUE	0.052	-0.0265937638730518	0.931628502095742	0.075057336422227	466	297014	-0.136170664588175	TRUE	0.74521218947663	0.272472	0.836402171407598	-0.0396360904756599	19	0	NA
ABHD16A	ENSG00000204427	chr6:32195086-32195317	test	5283	292197	TRUE	0.704	-0.00447033279095599	0.994124626071085	1	210	297270	-0.101359307298282	TRUE	1	0.4817612	0.928947173474124	-0.0398850926094281	20	0	NA
ABHD16A	ENSG00000204427	chr6:32195422-32196819	test	6151	291329	TRUE	0.048	0.0270799964633353	0.926959282970551	0.296	279	297201	-0.154210670883099	TRUE	1	0.2091492	0.789126673332956	0.0487253109064273	20	0	NA
ABHD16A	ENSG00000204427	chr6:32203405-32204039	test	6057	291423	TRUE	0.596	0.00752249727711984	0.991037925560064	1	414	297066	0.0813182587061123	TRUE	1	0.7014106	0.990268930997877	0.0369730179372002	20	0	NA
ABHD16A	ENSG00000204427	chr6:32204175-32204654	test	5813	291667	TRUE	0.94	0.00160060148016794	0.998624265293812	1	275	297205	-0.0974253104849456	TRUE	1	0.9447717	0.9999969	-0.0229815671251228	19	0	NA
ABHD16A	ENSG00000204427	chr6:32209987-32210755	test	5742	291738	TRUE	0.144	-0.0184260769575539	0.969756027862118	0.64	278	297202	-0.145956880744578	TRUE	1	0.7932505	0.998880009328254	-0.0391616725157132	20	0	NA
ABHD16A	ENSG00000204427	chr6:32212080-32212272	test	5119	292361	TRUE	0.256	0.0167800057800235	0.983913775172544	0.432	316	297164	0.126658687597064	TRUE	1	0.2773841	0.841520818210863	0.048942672720946	18	0	NA
ABHD16A	ENSG00000204427	chr6:32216313-32216731	test	5152	292328	TRUE	0.32	-0.0147489212980076	0.984943282138106	0.912	469	297011	-0.0936846331225086	TRUE	1	0.332282	0.873481803415096	-0.0525787756128585	19	0	NA
ABHD16A	ENSG00000204427	chr6:32217889-32218482	test	5752	291728	TRUE	0.0101897058127726	0.03602073188484	0.826027684575494	0.130439837071866	273	297207	0.167216819878436	TRUE	0.823706628364709	0.3584182	0.878088613811401	0.0497218151107156	20	0	NA
ABHD16A	ENSG00000204427	chr6:32228902-32229682	test	5483	291997	TRUE	0.616	-0.00484526870533075	0.992468484873567	0.0593395952913184	310	297170	-0.169823261238132	TRUE	0.717874845236881	0.2297537	0.806236323461092	-0.0538170760210249	19	0	NA
ABHD16A	ENSG00000204427	chr6:32234915-32235334	test	5877	291603	TRUE	0.16	0.0207110717588966	0.977412127758062	1	232	297248	0.130665691962972	TRUE	1	0.3743255	0.888934553517579	0.0500963383914284	20	0	NA
ABHD16A	ENSG00000204427	chr6:32244547-32245969	test	6504	290976	TRUE	0.264	0.0148854286144918	0.983913775172544	0.362501080486895	464	297016	0.116845937308391	TRUE	1	0.5908122	0.960079856727717	0.0354327642830655	20	0	NA
ABHD16A	ENSG00000204427	chr6:32254668-32256056	test	5239	292241	TRUE	0.504	0.00994121191242625	0.991037925560064	0.608	325	297155	0.127887241005739	TRUE	1	0.8317726	0.9999969	0.0286666677607376	19	0	NA
ABHD16A	ENSG00000204427	chr6:32288494-32288971	test	5353	292127	TRUE	0.516	-0.0056381212592832	0.991037925560064	0.48	434	297046	-0.104464869616813	TRUE	1	0.0229543	0.468529851442603	-0.0588066421872945	20	0	NA
ABHD16A	ENSG00000204427	chr6:32319493-32319643	test	628	296852	TRUE	0.884	0.00831396634152748	0.998424713919968	1	320	297160	0.00667486221398694	TRUE	1	0.9477233	0.9999969	0.00671448487816669	2	0	NA
ABHD16A	ENSG00000204427	chr6:32324390-32324675	test	5315	292165	TRUE	0.08	-0.0233991028644278	0.952	0.48	311	297169	-0.126557871261336	TRUE	1	0.0300007	0.493722834612528	-0.0643993212849003	20	0	NA
ABHD16A	ENSG00000204427	chr6:32391587-32391799	test	3908	293572	TRUE	0.676	0.00716069637641403	0.993210435053676	1	205	297275	-0.0844381112218908	TRUE	1	0.867756	0.9999969	-0.0205764890213469	13	0	NA
ABHD16A	ENSG00000204427	chr6:32393740-32393996	test	5232	292248	TRUE	0.128	0.0243182700511323	0.96633657022725	0.0938068863866266	288	297192	0.169293732892666	TRUE	0.771364694327874	0.3168283	0.863808731132075	0.0546411760927031	20	0	NA
ABHD16A	ENSG00000204427	chr6:32394801-32394975	test	5849	291631	TRUE	0.78	-0.004123856046931	0.994124626071085	1	313	297167	0.0721012406791891	TRUE	1	0.924875	0.9999969	-0.025848054819443	20	0	NA
ABHD16A	ENSG00000204427	chr6:32397672-32397840	test	5555	291925	TRUE	0.612	-0.0061871500411862	0.992263157894737	1	289	297191	-0.104047230523052	TRUE	1	0.9459528	0.9999969	-0.0322945264149912	20	0	NA
ABHD16A	ENSG00000204427	chr6:32402860-32403151	test	5738	291742	TRUE	0.728	-0.00423497744136714	0.994124626071085	1	468	297012	-0.0582152295237922	TRUE	1	0.9151289	0.9999969	-0.0247392373229748	20	0	NA
ABHD16A	ENSG00000204427	chr6:32413296-32413959	test	5132	292348	TRUE	0.72	-0.00318833439621935	0.994124626071085	0.145210625370479	360	297120	-0.135466530696769	TRUE	0.841439305062831	0.421563	0.905080510658915	-0.0365091782472649	20	0	NA
ABHD16A	ENSG00000204427	chr6:32415294-32416007	test	5885	291595	TRUE	0.0373082074450947	0.0287326643213933	0.925558716875872	0.56	523	296957	0.0979299482902617	TRUE	1	0.0981042	0.654003843550133	0.0560229075980252	20	0	NA
ABHD16A	ENSG00000204427	chr6:32439511-32440091	test	5378	292102	TRUE	0.136	-0.0196705934939888	0.968150389729482	1	245	297235	-0.113397699988293	TRUE	1	0.7735975	0.997352323807677	-0.0387826409344193	20	0	NA
ABHD16A	ENSG00000204427	chr6:32473155-32474197	test	5274	292206	TRUE	0.712	0.00584258683402394	0.994124626071085	0.88	345	297135	0.104956538114518	TRUE	1	0.8284079	0.9999969	-0.0315348819490085	20	0	NA
ABHD16A	ENSG00000204427	chr6:32475226-32476196	test	5354	292126	TRUE	0.752	0.00562779502562671	0.994124626071085	0.225929964071539	235	297245	0.171011300695751	TRUE	0.949234541487961	0.5450175	0.95273132267198	-0.0346080046555568	20	0	NA
ABHD16A	ENSG00000204427	chr6:32483958-32484937	test	5815	291665	TRUE	0.328	0.0149761604278974	0.985659932257422	0.376	205	297275	0.169962748132761	TRUE	1	0.0996388	0.654003843550133	0.0542915988368678	20	0	NA
ABHD16A	ENSG00000204427	chr6:32521797-32522141	test	5549	291931	TRUE	0.324	0.0134032784429708	0.984943282138106	0.272761519427841	333	297147	0.141600401716215	TRUE	1	0.0093518	0.367167245126994	0.0617323021463882	20	0	NA
ABHD16A	ENSG00000204427	chr6:32530041-32530840	test	5422	292058	TRUE	0.384	-0.0104896941381077	0.987155547980228	0.56	350	297130	-0.114847570633828	TRUE	1	0.5525815	0.953075430543108	-0.0439760024136238	20	0	NA
ABHD16A	ENSG00000204427	chr6:32558427-32558954	test	5684	291796	TRUE	0.564	-0.00683614955913403	0.991037925560064	1	283	297197	0.105963878226542	TRUE	1	0.6238138	0.96751513593411	-0.0393214127091936	20	0	NA
ABHD16A	ENSG00000204427	chr6:32583639-32584799	test	6138	291342	TRUE	0.872	-0.00107140351452406	0.99784925873659	1	222	297258	0.120674826619128	TRUE	1	0.8086668	0.998880009328254	0.0263262225356855	20	0	NA
ABHD16A	ENSG00000204427	chr6:32589565-32590024	test	6173	291307	TRUE	0.42	0.00931066068033859	0.988084230229293	1	184	297296	-0.111391074088342	TRUE	1	0.6858966	0.985969237677608	0.0278231896654585	20	0	NA
ABHD16A	ENSG00000204427	chr6:32609751-32610407	test	4982	292498	TRUE	0.696	-0.00343965402336766	0.994124626071085	0.8	218	297262	-0.159240743466933	TRUE	1	0.4887674	0.929942330208899	-0.0405233480291306	20	0	NA
ABHD16A	ENSG00000204427	chr6:32614485-32614951	test	5949	291531	TRUE	0.76	0.00433102498867122	0.994124626071085	1	314	297166	0.10643305062049	TRUE	1	0.7368276	0.997352323807677	0.0379332140021091	20	0	NA
ABHD16A	ENSG00000204427	chr6:32622509-32622789	test	4945	292535	TRUE	0.724	-0.00468858491145396	0.994124626071085	0.96	181	297299	-0.141359218447452	TRUE	1	0.5714036	0.955044447125372	-0.037953274536162	20	0	NA
ABHD16A	ENSG00000204427	chr6:32664796-32665308	test	5587	291893	TRUE	0.148	0.0201109433896561	0.971871821664925	0.456	357	297123	0.101222267820653	TRUE	1	0.5356233	0.945966299532686	0.0418232862083738	19	0	NA
ABHD16A	ENSG00000204427	chr6:32666396-32666894	test	5236	292244	TRUE	0.584	-0.00678782349577256	0.991037925560064	0.684	327	297153	-0.134569259664282	TRUE	1	0.8595925	0.9999969	-0.0258432522630559	19	0	NA
ABHD16A	ENSG00000204427	chr6:32692104-32692347	test	5761	291719	TRUE	0.512	0.0111277281075983	0.991037925560064	0.16	266	297214	0.176610024082268	TRUE	0.86412616301878	0.1680608	0.749022031768325	0.0450668850504046	20	0	NA
ABHD16A	ENSG00000204427	chr6:32700385-32701020	test	4950	292530	TRUE	0.844	0.00258860462933719	0.996722802511863	1	221	297259	-0.143409307932808	TRUE	1	0.3745852	0.888934553517579	-0.0405490815383049	20	0	NA
ABHD16A	ENSG00000204427	chr6:32745672-32745953	test	5277	292203	TRUE	0.524	0.00807089340107148	0.991037925560064	1	281	297199	0.0752230155754612	TRUE	1	0.8365705	0.9999969	0.0259996197289981	18	0	NA
ABHD16A	ENSG00000204427	chr6:32761119-32761904	test	6473	291007	TRUE	0.752	0.00539590233233656	0.994124626071085	0.56	461	297019	-0.121289284322705	TRUE	1	0.2741863	0.836402171407598	0.0466097045709964	20	0	NA
ABHD16A	ENSG00000204427	chr6:32763294-32763473	test	6245	291235	TRUE	0.856	0.00223503098430444	0.997029454011893	0.64	299	297181	-0.121922141170603	TRUE	1	0.2989024	0.847102758939163	0.035907020106034	20	0	NA
ABHD16A	ENSG00000204427	chr6:32785828-32786407	test	5989	291491	TRUE	0.276	0.0173769655220437	0.983913775172544	0.48	387	297093	0.134945277701287	TRUE	1	0.7674443	0.997352323807677	0.0392178049802012	20	0	NA
ABHD16A	ENSG00000204427	chr6:32796677-32797916	test	4924	292556	TRUE	0.552	-0.00874348504348588	0.991037925560064	0.262148193501845	237	297243	-0.166906487780129	TRUE	0.992931590561874	0.2614928	0.832897695410559	-0.0496479390942033	18	0	NA
ABHD16A	ENSG00000204427	chr6:32800117-32800295	test	2174	295306	TRUE	0.776	-0.0064564434302774	0.994124626071085	1	194	297286	-0.0651103141974627	TRUE	1	0.8774787	0.9999969	-0.0203390560753648	8	0	NA
ABHD16A	ENSG00000204427	chr6:32807243-32807426	test	5703	291777	TRUE	0.388	-0.00846544153345918	0.988084230229293	1	344	297136	0.099432353540488	TRUE	1	0.4887674	0.929942330208899	-0.0441920083404291	20	0	NA
ABHD16A	ENSG00000204427	chr6:32816993-32817234	test	3718	293762	TRUE	0.236	0.0202628967443277	0.983913775172544	0.576	457	297023	0.0981538002467484	TRUE	1	0.1437279	0.720557570881226	0.0544910332908208	16	0	NA
ABHD16A	ENSG00000204427	chr6:32819787-32820652	test	5560	291920	TRUE	0.656	-0.00567477662406235	0.992658954926207	1	296	297184	0.0877608003592054	TRUE	1	0.9356074	0.9999969	-0.0280515029719361	20	0	NA
ABHD16A	ENSG00000204427	chr6:32825915-32826883	test	4659	292821	TRUE	0.656	-0.006459633360272	0.992658954926207	0.0346141259782802	239	297241	0.213673809171046	TRUE	0.662308331026847	0.1511741	0.727773350275123	-0.0389393155342509	20	0	NA
ABHD16A	ENSG00000204427	chr6:32829550-32829856	test	6400	291080	TRUE	0.632	-0.00564696371037177	0.992468484873567	0.0499225852871273	364	297116	0.159584065572169	TRUE	0.696242912874759	0.2007738	0.779627321182381	0.0360408333459667	20	0	NA
ABHD16A	ENSG00000204427	chr6:32837657-32839102	test	5442	292038	TRUE	0.564	-0.00665095060184528	0.991037925560064	0.96	231	297249	-0.148570424593368	TRUE	1	0.2161212	0.794405420619127	-0.0530022131535638	20	0	NA
ABHD16A	ENSG00000204427	chr6:32843667-32845108	test	6380	291100	TRUE	0.064	-0.0225597219320059	0.940812475633528	1	434	297046	-0.0991340751205811	TRUE	1	0.8114574	0.99973612905192	-0.0410548416337549	20	0	NA
ABHD16A	ENSG00000204427	chr6:32853059-32854603	test	5797	291683	TRUE	0.828	-0.00331217486020829	0.99595080947444	1	228	297252	0.125800603806403	TRUE	1	0.8438459	0.9999969	0.0311206688042033	20	0	NA
ABHD16A	ENSG00000204427	chr6:32857713-32857900	test	5649	291831	TRUE	0.716	-0.00329797488739969	0.994124626071085	0.391998258272307	449	297031	-0.105233739917825	TRUE	1	0.7119489	0.994775096138891	-0.0316796756645199	19	0	NA
ABHD16A	ENSG00000204427	chr6:32861089-32861520	test	5156	292324	TRUE	0.248	-0.0158880556572041	0.983913775172544	0.96	383	297097	-0.0973140760825539	TRUE	1	0.3380843	0.873847389813375	-0.0471061914876737	20	0	NA
ABHD16A	ENSG00000204427	chr6:32866897-32867503	test	5252	292228	TRUE	0.864	-0.000157941413891027	0.997412445464983	1	308	297172	0.0655405057429866	TRUE	1	0.9918208	0.9999969	0.0165128922196184	20	0	NA
ABHD16A	ENSG00000204427	chr6:32868045-32868528	test	5751	291729	TRUE	0.716	0.00556440069794095	0.994124626071085	1	53	297427	0.188239419732218	TRUE	1	0.8284079	0.9999969	0.0355753703622017	20	0	NA
ABHD16A	ENSG00000204427	chr6:32885752-32886155	test	4475	293005	TRUE	0.6	-0.0100822787948356	0.991589051302842	1	290	297190	-0.0840456240195752	TRUE	1	0.9836547	0.9999969	-0.0331535341438111	20	0	NA
ABHD16A	ENSG00000204427	chr6:32893821-32895308	test	6135	291345	TRUE	0.464	0.0109608303040388	0.990799276270007	0.48	350	297130	0.126838350800866	TRUE	1	0.7170107	0.995397736776411	0.0386127952840231	20	0	NA
ABHD16A	ENSG00000204427	chr6:32915154-32915381	test	735	296745	TRUE	0.736	-0.0115867536427767	0.994124626071085	0.768	292	297188	-0.0618701030375566	TRUE	1	0.7221833	0.995397736776411	-0.0290288116863564	3	0	NA
ABHD16A	ENSG00000204427	chr6:32933624-32934051	test	6029	291451	TRUE	0.372	0.0134758259913487	0.987155547980228	1	479	297001	0.0943229255772667	TRUE	1	0.9316013	0.9999969	0.0288696206528152	19	0	NA
ABHD16A	ENSG00000204427	chr6:32937142-32937447	test	5058	292422	TRUE	0.76	-0.00318977386492025	0.994124626071085	1	349	297131	0.0923601306579872	TRUE	1	0.8582928	0.9999969	0.0296119721334494	18	0	NA
ABHD16A	ENSG00000204427	chr6:32940624-32941835	test	5450	292030	TRUE	0.928	0.000949525992377187	0.998424713919968	1	371	297109	-0.0790850365643548	TRUE	1	0.6557432	0.976022921964218	0.0317863344505797	20	0	NA
ABHD16A	ENSG00000204427	chr6:32947659-32948247	test	4872	292608	TRUE	0.584	-0.00607460151418981	0.991037925560064	1	241	297239	-0.0951650030860653	TRUE	1	0.9926794	0.9999969	-0.021494146084889	20	0	NA
ABHD16A	ENSG00000204427	chr6:32952896-32953531	test	5288	292192	TRUE	0.452	0.0122922678062554	0.98952663512062	0.456	285	297195	0.144585146368329	TRUE	1	0.6393141	0.973783369648826	0.0434377079485052	19	0	NA
ABHD16A	ENSG00000204427	chr6:32954999-32955373	test	4996	292484	TRUE	0.744	0.0051124712367695	0.994124626071085	0.183957088244803	219	297261	-0.173691090234361	TRUE	0.898546738648341	0.4857166	0.929942330208899	-0.0442893181856052	20	0	NA
ABHD16A	ENSG00000204427	chr6:32967566-32967796	test	5711	291769	TRUE	0.36	-0.00999521393839364	0.986924531045514	0.0483485027127228	413	297067	-0.146989559215889	TRUE	0.688018401112611	0.0001928	0.0758308639053255	-0.0701488890633765	20	0	NA
ABHD16A	ENSG00000204427	chr6:32968139-32970511	test	5617	291863	TRUE	0.832	-0.000516894589982386	0.996122755489228	0.139245357804949	256	297224	-0.16479400120086	TRUE	0.838355328768034	0.3380843	0.873847389813375	0.0385042230763119	20	0	NA
ABHD16A	ENSG00000204427	chr6:32970678-32971108	test	5933	291547	TRUE	0.676	-0.00587815733002739	0.993210435053676	1	549	296931	-0.0655867395706276	TRUE	1	0.8669831	0.9999969	-0.0263636410208406	20	0	NA
ABHD16A	ENSG00000204427	chr6:32971492-32972732	test	5946	291534	TRUE	0.04	0.0297631813882516	0.925558716875872	1	389	297091	0.100423588302115	TRUE	1	0.3318174	0.873481803415096	0.0531041339506238	20	0	NA
ABHD16A	ENSG00000204427	chr6:32980541-32981208	test	5540	291940	TRUE	0.316	-0.0114028793051589	0.984943282138106	1	300	297180	0.0984538658971121	TRUE	1	0.3138583	0.861325345815614	-0.0495135296645121	19	0	NA
ABHD16A	ENSG00000204427	chr6:32981697-32982715	test	4894	292586	TRUE	0.616	-0.00895173519772674	0.992468484873567	1	206	297274	-0.117638423830521	TRUE	1	0.9534058	0.9999969	-0.0298903472558293	19	0	NA
ABHD16A	ENSG00000204427	chr6:32982865-32983834	test	5391	292089	TRUE	0.852	0.00358242772295692	0.99694364448858	1	233	297247	0.0842832726554095	TRUE	1	0.9650795	0.9999969	0.0266683405460863	20	0	NA
ABHD16A	ENSG00000204427	chr6:32984036-32984375	test	5458	292022	TRUE	0.452	0.0118365999203942	0.98952663512062	0.287387208614959	279	297201	0.155840375775992	TRUE	1	0.1566713	0.731788973993289	0.0406843081449166	20	0	NA
ABHD16A	ENSG00000204427	chr6:32984455-32985094	test	6090	291390	TRUE	0.828	-0.00159245087743443	0.99595080947444	0.64	434	297046	0.108636894649963	TRUE	1	0.355653	0.878088613811401	0.0306476497847614	20	0	NA
ABHD16A	ENSG00000204427	chr6:32999970-33000394	test	5921	291559	TRUE	0.408	0.0121134143574522	0.988084230229293	0.56	334	297146	0.123866047309252	TRUE	1	0.8086788	0.998880009328254	0.0313389332367904	20	0	NA
ABHD16A	ENSG00000204427	chr6:33009235-33009931	test	5576	291904	TRUE	0.064	-0.0212244100595448	0.940812475633528	0.56	336	297144	-0.12750717214487	TRUE	1	0.7529037	0.997352323807677	-0.0451181543737278	20	0	NA
ABHD16A	ENSG00000204427	chr6:33014769-33015436	test	5712	291768	TRUE	0.52	0.0105170820620331	0.991037925560064	1	285	297195	-0.111385317579262	TRUE	1	0.4528041	0.915451947685199	0.043677850323014	20	0	NA
ABHD16A	ENSG00000204427	chr6:33029981-33030179	test	6257	291223	TRUE	0.136	0.0191585377559644	0.968150389729482	0.72	307	297173	0.11651374893973	TRUE	1	0.6645909	0.980473512650923	0.0404832110934866	20	0	NA
ABHD16A	ENSG00000204427	chr6:33049436-33049677	test	4999	292481	TRUE	0.688	0.00598209283794027	0.994124626071085	1	307	297173	0.111576159493131	TRUE	1	0.8787398	0.9999969	0.0274844428160713	18	0	NA
ABHD16A	ENSG00000204427	chr6:33051226-33051462	test	6338	291142	TRUE	0.212	0.0163573491307759	0.982275902901125	0.115683447559796	350	297130	0.159899509590553	TRUE	0.80683867513259	0.3646544	0.887339946112169	0.0391895926557681	20	0	NA
ABHD16A	ENSG00000204427	chr6:33062023-33062329	test	5579	291901	TRUE	0.624	-0.00865227854788531	0.992468484873567	0.545306152360156	316	297164	-0.129509751834948	TRUE	1	0.6180041	0.96751513593411	-0.0405659667265201	20	0	NA
ABHD16A	ENSG00000204427	chr6:33069402-33069630	test	5874	291606	TRUE	0.3	-0.0117570261027926	0.984943282138106	0.72	318	297162	-0.1230258535819	TRUE	1	0.6873221	0.985969237677608	-0.0423593464101266	20	0	NA
ABHD16A	ENSG00000204427	chr6:33073469-33073887	test	5577	291903	TRUE	0.492	-0.0105668098435636	0.991037925560064	1	203	297277	-0.134838679431354	TRUE	1	0.8991408	0.9999969	-0.0312399402206939	20	0	NA
ABHD16A	ENSG00000204427	chr6:33075566-33076192	test	6673	290807	TRUE	0.544	-0.00683564734341158	0.991037925560064	1	486	296994	-0.0879768003122188	TRUE	1	0.6717361	0.982233076415468	-0.0343543410527081	20	0	NA
ABHD16A	ENSG00000204427	chr6:33080171-33081452	test	6058	291422	TRUE	0.216	0.0178216667662648	0.982275902901125	0.00374996925654704	300	297180	0.23060236359076	TRUE	0.445922211930247	0.0226513	0.467007416563275	0.0537540892656209	20	0	NA
ABHD16A	ENSG00000204427	chr6:33082767-33083042	test	6045	291435	TRUE	0.096	0.0209001281048719	0.962706382978723	0.112716312649798	348	297132	-0.150221562118273	TRUE	0.798225562394436	0.06158	0.580985025456088	0.0599079646596637	20	0	NA
ABHD16A	ENSG00000204427	chr6:33091862-33092619	test	5949	291531	TRUE	0.772	0.00552925820813943	0.994124626071085	0.0759161188916633	283	297197	0.187252836755531	TRUE	0.74521218947663	0.2732659	0.836402171407598	0.0422937155766645	20	0	NA
ABHD16A	ENSG00000204427	chr6:33112210-33112672	test	5545	291935	TRUE	0.916	-0.00071489399661917	0.998424713919968	1	283	297197	0.118730208321356	TRUE	1	0.5599587	0.953075430543108	0.0288448167626921	20	0	NA
ABHD16A	ENSG00000204427	chr6:33116430-33118817	test	5630	291850	TRUE	0.536	0.00816476518359699	0.991037925560064	0.64	333	297147	0.115177873260127	TRUE	1	0.5699964	0.955044447125372	0.0217062981149182	20	0	NA
ABHD16A	ENSG00000204427	chr6:33123471-33124880	test	5510	291970	TRUE	0.72	-0.00441666981568023	0.994124626071085	0.56	320	297160	-0.118253187883417	TRUE	1	0.1066761	0.671082708232219	-0.0385266134280073	20	0	NA
ABHD16A	ENSG00000204427	chr6:33125958-33126566	test	5562	291918	TRUE	0.82	0.00248275206665516	0.99593879851828	1	284	297196	0.0644489741163656	TRUE	1	0.998378	0.9999969	0.0150891467667389	20	0	NA
ABHD16A	ENSG00000204427	chr6:33136422-33136837	test	5613	291867	TRUE	0.64	0.00531631554028655	0.992648502810424	0.96	297	297183	0.11389459862421	TRUE	1	0.7823545	0.998880009328254	-0.0265623922471148	20	0	NA
ABHD16A	ENSG00000204427	chr6:33143151-33143611	test	6295	291185	TRUE	0.548	-0.00765379707527969	0.991037925560064	0.48	262	297218	0.15007457751677	TRUE	1	0.5492786	0.953075430543108	0.0339656566765384	20	0	NA
ABHD16A	ENSG00000204427	chr6:33148150-33148553	test	5618	291862	TRUE	0.348	0.0147137203365623	0.986924531045514	1	294	297186	-0.0879534405938841	TRUE	1	0.7944135	0.998880009328254	0.0329897615658397	20	0	NA
ABHD16A	ENSG00000204427	chr6:33161357-33162470	test	5205	292275	TRUE	0.676	0.00521813912627223	0.993210435053676	0.88	423	297057	-0.0939818426680804	TRUE	1	0.2398057	0.810312848146267	0.0682800827384029	20	0	NA
ABHD16A	ENSG00000204427	chr6:33170110-33170273	test	5960	291520	TRUE	0.516	-0.00661836609333177	0.991037925560064	0.48	340	297140	-0.131973888222785	TRUE	1	0.2881616	0.847102758939163	-0.0442243292876642	20	0	NA
ABHD16A	ENSG00000204427	chr6:33172538-33173310	test	4919	292561	TRUE	0.668	-0.00700305502738641	0.993040915503998	1	272	297208	-0.0974248202796193	TRUE	1	0.9695242	0.9999969	0.0212880354373715	20	0	NA
ABHD16A	ENSG00000204427	chr6:33175635-33175999	test	5806	291674	TRUE	0.892	-0.00171788831097752	0.998424713919968	1	389	297091	0.0844109306867431	TRUE	1	0.7462261	0.997352323807677	-0.0256166747141903	20	0	NA
ABHD16A	ENSG00000204427	chr6:33178894-33179564	test	6409	291071	TRUE	0.392	0.0110759100909733	0.988084230229293	0.0543842495640371	340	297140	0.167548847648963	TRUE	0.706239403114783	0.214128	0.794226184476313	0.0378568567062325	20	0	NA
ABHD16A	ENSG00000204427	chr6:33183035-33183424	test	5710	291770	TRUE	0.82	0.00533998645148615	0.99593879851828	1	276	297204	-0.089041923124634	TRUE	1	0.7316461	0.995397736776411	0.0308870030111854	20	0	NA
ABHD16A	ENSG00000204427	chr6:33184979-33185475	test	5500	291980	TRUE	0.224	-0.0174565080989513	0.983310320740439	1	234	297246	-0.102265411217022	TRUE	1	0.8715379	0.9999969	-0.0389247818783499	20	0	NA
ABHD16A	ENSG00000204427	chr6:33192035-33193499	test	5687	291793	TRUE	0.648	-0.00587543571558058	0.992658954926207	0.139167294966066	191	297289	-0.196007600957107	TRUE	0.838355328768034	0.4105418	0.90212065067982	-0.0446350450850717	20	0	NA
ABHD16A	ENSG00000204427	chr6:33197523-33197806	test	5714	291766	TRUE	0.048	0.0280435551998139	0.926959282970551	0.145184398308138	515	296965	0.119831833398346	TRUE	0.841439305062831	0.0088666	0.365271499701493	0.0455377269461871	20	0	NA
ABHD16A	ENSG00000204427	chr6:33199885-33200000	test	4442	293038	TRUE	0.76	-0.00401128168156628	0.994124626071085	1	370	297110	0.0891960578285297	TRUE	1	0.9428121	0.9999969	-0.0369397504205035	17	0	NA
AGER	ENSG00000204305	chr1:156677207-156677419	test	875	76243	TRUE	0.928	0.00413621674556874	0.998424713919968	0.48	94	77024	0.266217341501771	TRUE	1	0.5585002	0.953075430543108	0.100755830780246	10	0	NA
AGER	ENSG00000204305	chr11:17719290-17719635	test	684	76434	TRUE	0.776	0.0155059822794825	0.994124626071085	0.56	49	77069	-0.388261286757508	TRUE	1	0.1063169	0.671082708232219	-0.166471854614142	10	0	NA
AGER	ENSG00000204305	chr11:5254487-5254795	test	799	76319	TRUE	0.988	-0.0001410071169472	0.999924809627776	1	108	77010	0.141188751743416	TRUE	1	0.9965522	0.9999969	-0.0332087039463237	10	0	NA
AGER	ENSG00000204305	chr11:5254682-5254782	test	864	76254	TRUE	0.12	0.0797414543771682	0.96532342314442	1	90	77028	0.199981019069983	TRUE	1	0.4384143	0.914239632105659	0.116007679742144	10	0	NA
AGER	ENSG00000204305	chr11:5269651-5269865	test	761	76357	TRUE	0.924	0.00388971278089301	0.998424713919968	0.24	64	77054	-0.361541376870159	TRUE	0.961823224406126	0.3516288	0.878088613811401	-0.134857360043257	10	0	NA
AGER	ENSG00000204305	chr12:102957453-102957736	test	847	76271	TRUE	0.42	0.0372135979683839	0.988084230229293	1	92	77026	-0.164984484216873	TRUE	1	0.8419267	0.9999969	0.0631942797226824	10	0	NA
AGER	ENSG00000204305	chr12:7789365-7789670	test	626	76492	TRUE	0.536	-0.0303782790507541	0.991037925560064	1	65	77053	-0.245131423208979	TRUE	1	0.8345245	0.9999969	-0.085869426119533	10	0	NA
AGER	ENSG00000204305	chr2:113117714-113127811	test	740	76378	TRUE	0.196	-0.0678334169792618	0.979766140792788	0.179472548971817	63	77055	-0.408913459256202	TRUE	0.892813969106783	0.0994664	0.654003843550133	-0.161741504231824	10	0	NA
AGER	ENSG00000204305	chr2:209424033-209424313	test	763	76355	TRUE	0.632	-0.0196421837968626	0.992468484873567	0.44	88	77030	-0.29279374777161	TRUE	1	0.6592985	0.978632286255206	0.0682407845053109	10	0	NA
AGER	ENSG00000204305	chr3:181711915-181712221	test	760	76358	TRUE	1	-0.00519668459268319	1	0.48	73	77045	-0.327702444492866	TRUE	1	0.2502898	0.824500099415205	-0.152997931673684	10	0	NA
AGER	ENSG00000204305	chr4:112515941-112516776	test	738	76380	TRUE	1	0.00201215906097607	1	0.124793126410269	72	77046	0.415718442478895	TRUE	0.817838448089805	0.3034029	0.8500316635105	0.107654385856691	10	0	NA
AGER	ENSG00000204305	chr6:29702283-29703026	test	1491	75627	TRUE	0.936	0.00845687684009255	0.998424713919968	0.96	52	77066	-0.392708009161738	TRUE	1	0.1214854	0.687525835333163	-0.133308205441835	20	0	NA
AGER	ENSG00000204305	chr6:29705703-29706028	test	1592	75526	TRUE	0.968	-0.000315833131044219	0.999215681997873	0.8	60	77058	-0.3397294144375	TRUE	1	0.348976	0.878088613811401	-0.112276163090565	20	0	NA
AGER	ENSG00000204305	chr6:29723163-29724697	test	1606	75512	TRUE	0.58	0.0219015767564519	0.991037925560064	1	103	77015	0.244847093146008	TRUE	1	0.8783958	0.9999969	0.0774119381342267	20	0	NA
AGER	ENSG00000204305	chr6:29737737-29738687	test	1415	75703	TRUE	0.504	0.0320521050760194	0.991037925560064	0.48	108	77010	0.303822532461612	TRUE	1	0.1497061	0.723447302290076	-0.128079148864157	20	0	NA
AGER	ENSG00000204305	chr6:29748405-29749554	test	1601	75517	TRUE	0.98	-2.34914286612042e-05	0.999874988161758	0.100701108260501	125	76993	0.376385875500334	TRUE	0.783371448614521	0.3325406	0.873481803415096	0.0667555553725453	20	0	NA
AGER	ENSG00000204305	chr6:29752307-29753422	test	1623	75495	TRUE	0.332	0.0340310673584894	0.98639918052163	0.120190350318844	66	77052	0.484721111173963	TRUE	0.807219620662176	0.3737899	0.888934553517579	0.0990799009522545	20	0	NA
AGER	ENSG00000204305	chr6:29758038-29758251	test	1535	75583	TRUE	0.576	-0.0194879815540265	0.991037925560064	0.88	75	77043	-0.354646458527149	TRUE	1	0.613592	0.96751513593411	-0.0922006344383884	20	0	NA
AGER	ENSG00000204305	chr6:29758782-29759248	test	1305	75813	TRUE	0.54	0.0260467776960891	0.991037925560064	0.265253388075558	57	77061	-0.443680959672734	TRUE	0.995224243925397	0.2975563	0.847102758939163	0.123828516369335	20	0	NA
AGER	ENSG00000204305	chr6:29759411-29759982	test	1456	75662	TRUE	0.712	-0.014382185240823	0.994124626071085	0.0812179107363833	112	77006	0.399056738246602	TRUE	0.755462798585188	0.2865815	0.847102758939163	-0.0883166836125224	20	0	NA
AGER	ENSG00000204305	chr6:29760264-29760749	test	1616	75502	TRUE	0.416	0.0314906532503105	0.988084230229293	0.56	116	77002	0.280762549525166	TRUE	1	0.2254874	0.800997930351166	-0.109303834522815	20	0	NA
AGER	ENSG00000204305	chr6:29769292-29769656	test	1372	75746	TRUE	0.284	-0.0384835313441219	0.984943282138106	0.229157758049193	42	77076	-0.517018952076879	TRUE	0.954742208868612	0.5517657	0.953075430543108	-0.148580517482056	19	0	NA
AGER	ENSG00000204305	chr6:29791892-29793373	test	1307	75811	TRUE	0.416	-0.026675106711755	0.988084230229293	1	71	77047	-0.2578047161636	TRUE	1	0.9146876	0.9999969	-0.0938591537838794	18	0	NA
AGER	ENSG00000204305	chr6:29812946-29813558	test	1631	75487	TRUE	0.164	0.0495009810977247	0.977412127758062	0.256817917533369	121	76997	0.343866898421136	TRUE	0.985819864656676	0.5699964	0.955044447125372	0.0881720972338331	20	0	NA
AGER	ENSG00000204305	chr6:29813800-29815780	test	1487	75631	TRUE	0.396	0.0316572234470913	0.988084230229293	0.379962733272075	88	77030	0.350411600031844	TRUE	1	0.7004128	0.990268930997877	0.0986853209279195	20	0	NA
AGER	ENSG00000204305	chr6:29827334-29828897	test	1537	75581	TRUE	0.552	-0.0143345221844393	0.991037925560064	1	71	77047	-0.299605441629616	TRUE	1	0.8783958	0.9999969	-0.0693486149077528	20	0	NA
AGER	ENSG00000204305	chr6:29834676-29835312	test	1439	75679	TRUE	0.424	0.0351628139496436	0.988404103506354	1	71	77047	-0.28515551888141	TRUE	1	0.3381278	0.873847389813375	0.103738514731715	20	0	NA
AGER	ENSG00000204305	chr6:29847861-29848382	test	1624	75494	TRUE	0.3	0.032973890465682	0.984943282138106	0.286367177432654	64	77054	0.440862870271997	TRUE	1	0.6156755	0.96751513593411	0.117599116557884	20	0	NA
AGER	ENSG00000204305	chr6:29850094-29850626	test	1645	75473	TRUE	0.996	0.00423047930226139	0.999924809627776	0.64	96	77022	0.37329047898666	TRUE	1	0.6900598	0.985969237677608	0.074033652485696	20	0	NA
AGER	ENSG00000204305	chr6:29863832-29864500	test	1569	75549	TRUE	0.552	0.0246814043708645	0.991037925560064	0.64	70	77048	0.327567007905899	TRUE	1	0.3168295	0.863808731132075	0.113979968724808	20	0	NA
AGER	ENSG00000204305	chr6:29887280-29888879	test	1535	75583	TRUE	0.632	-0.0146749176530045	0.992468484873567	0.56	77	77041	-0.394275374705998	TRUE	1	0.8086788	0.998880009328254	0.0979392145898154	20	0	NA
AGER	ENSG00000204305	chr6:29917733-29918203	test	1482	75636	TRUE	0.436	0.026890703364955	0.989188363067481	0.0019576389440969	107	77011	0.52265382495536	TRUE	0.368565048135196	0.0125962	0.392347429240862	0.148334402038461	19	0	NA
AGER	ENSG00000204305	chr6:29924848-29925041	test	1345	75773	TRUE	0.356	-0.0399674455796675	0.986924531045514	0.121946335397368	59	77059	-0.454060839502372	TRUE	0.812853280571906	0.3528533	0.878088613811401	-0.137798859888504	16	0	NA
AGER	ENSG00000204305	chr6:29926083-29927564	test	1722	75396	TRUE	0.076	0.0651464324186664	0.949521537442015	1	117	77001	0.25627220851169	TRUE	1	0.3911211	0.898022257969813	0.124298998080762	20	0	NA
AGER	ENSG00000204305	chr6:29934071-29934293	test	1682	75436	TRUE	0.08	0.0611968508767309	0.952	1	59	77059	-0.339534664199587	TRUE	1	0.1816564	0.757006277767567	0.126655611511105	20	0	NA
AGER	ENSG00000204305	chr6:29941886-29943609	test	1517	75601	TRUE	0.704	-0.0122626294911168	0.994124626071085	0.48	61	77057	-0.379017444682507	TRUE	1	0.2705389	0.834008506532011	-0.137596565326073	20	0	NA
AGER	ENSG00000204305	chr6:29956599-29956842	test	1463	75655	TRUE	0.144	-0.0506251964124853	0.969756027862118	1	86	77032	0.243350413264133	TRUE	1	0.9474085	0.9999969	-0.096332394097607	20	0	NA
AGER	ENSG00000204305	chr6:29964667-29966468	test	1621	75497	TRUE	0.384	0.0298317015024536	0.987155547980228	0.72	113	77005	0.290447879096868	TRUE	1	0.3743255	0.888934553517579	0.0984715488526748	20	0	NA
AGER	ENSG00000204305	chr6:29967104-29967966	test	1416	75702	TRUE	0.716	-0.0104476689154522	0.994124626071085	0.0419250206985691	49	77069	-0.587398666541667	TRUE	0.683945287777399	0.1755811	0.755925339443005	-0.102117057820498	20	0	NA
AGER	ENSG00000204305	chr6:29975001-29975708	test	1463	75655	TRUE	0.532	-0.017380203411494	0.991037925560064	0.48	59	77059	0.406350304632334	TRUE	1	0.7095762	0.992795382857383	-0.111974032945793	20	0	NA
AGER	ENSG00000204305	chr6:29976370-29977471	test	1454	75664	TRUE	0.82	0.0135685953448448	0.99593879851828	0.0731848732707748	79	77039	0.495689389200008	TRUE	0.738400404321896	0.0741433	0.611380855991338	0.149326871465088	19	0	NA
AGER	ENSG00000204305	chr6:29982251-29982430	test	1359	75759	TRUE	0.632	0.0217112262045456	0.992468484873567	1	95	77023	0.244649732494472	TRUE	1	0.9884343	0.9999969	-0.0617737419850618	19	0	NA
AGER	ENSG00000204305	chr6:29994672-29995484	test	1681	75437	TRUE	0.064	0.0625065840654946	0.940812475633528	0.72	211	76907	0.226473206029384	TRUE	1	0.6009242	0.965399714168378	0.105851082638189	20	0	NA
AGER	ENSG00000204305	chr6:30005570-30005755	test	759	76359	TRUE	0.16	0.0694363096786177	0.977412127758062	0.24	104	77014	0.321719450869374	TRUE	0.961823224406126	0.2173676	0.796802755859483	0.142695075939653	10	0	NA
AGER	ENSG00000204305	chr6:30006203-30006475	test	1446	75672	TRUE	0.936	0.0065229424605906	0.998424713919968	1	72	77046	0.275313755062153	TRUE	1	0.9873357	0.9999969	0.0532167476725679	20	0	NA
AGER	ENSG00000204305	chr6:30006570-30007933	test	1615	75503	TRUE	0.00352773854939962	0.101497419142574	0.664530715453211	0.117127266137453	114	77004	0.367499378381795	TRUE	0.80683867513259	0.0166571	0.424392627488515	0.149932964883344	20	0	NA
AGER	ENSG00000204305	chr6:30013249-30013883	test	1332	75786	TRUE	0.936	0.00114974860987682	0.998424713919968	0.0787776894342265	37	77081	-0.646931596012484	TRUE	0.751179545133493	0.2804886	0.844770151427277	-0.116805338336339	20	0	NA
AGER	ENSG00000204305	chr6:30037221-30037673	test	1465	75653	TRUE	0.796	-0.00997115950457927	0.994487669787683	0.193512835913009	30	77088	-0.607868486551668	TRUE	0.910253924218931	0.4530652	0.915451947685199	-0.13972460916822	20	0	NA
AGER	ENSG00000204305	chr6:30041957-30042353	test	1338	75780	TRUE	0.796	0.0173067483977196	0.994487669787683	1	119	76999	0.209870497419441	TRUE	1	0.8449836	0.9999969	-0.0793591337056867	19	0	NA
AGER	ENSG00000204305	chr6:30047199-30047568	test	223	76895	TRUE	0.824	-0.0294105429812148	0.99595080947444	0.176	61	77057	-0.366597920994419	TRUE	0.886535313731434	0.1906371	0.766225672046911	-0.172542407012597	4	0	NA
AGER	ENSG00000204305	chr6:30060535-30062064	test	1528	75590	TRUE	0.428	-0.0295643632492195	0.988404103506354	0.0442570752316783	80	77038	-0.465448244364079	TRUE	0.687286248259429	0.1830959	0.757006277767567	-0.124505553976789	20	0	NA
AGER	ENSG00000204305	chr6:30066546-30067702	test	1536	75582	TRUE	0.408	-0.022497917414515	0.988084230229293	1	90	77028	0.252651556569555	TRUE	1	0.4636048	0.92282510202474	-0.109199981011615	20	0	NA
AGER	ENSG00000204305	chr6:30074348-30076389	test	1634	75484	TRUE	0.548	0.0210528562996455	0.991037925560064	1	82	77036	0.266638958596838	TRUE	1	0.8172372	0.9999969	0.0718082053322235	20	0	NA
AGER	ENSG00000204305	chr6:30091888-30092343	test	1624	75494	TRUE	0.38	-0.0277584520370735	0.987155547980228	0.48	118	77000	0.304616040080564	TRUE	1	0.0682743	0.598750768897638	-0.157701889886383	20	0	NA
AGER	ENSG00000204305	chr6:30097990-30098183	test	1450	75668	TRUE	0.232	-0.0407017285045936	0.983913775172544	0.48	101	77017	0.291443021174973	TRUE	1	0.7674443	0.997352323807677	-0.0867615101248469	20	0	NA
AGER	ENSG00000204305	chr6:30101688-30103715	test	1630	75488	TRUE	0.62	0.0248791654518457	0.992468484873567	1	47	77071	0.341600924505126	TRUE	1	0.4684638	0.92282510202474	0.121714807454363	19	0	NA
AGER	ENSG00000204305	chr6:30121511-30121989	test	1522	75596	TRUE	0.088	-0.0652353003993247	0.957612698412698	0.412278121897539	64	77054	-0.383994762129963	TRUE	1	0.0764525	0.611380855991338	-0.161041877891806	20	0	NA
AGER	ENSG00000204305	chr6:30127137-30128131	test	1511	75607	TRUE	0.248	-0.0403591214979158	0.983913775172544	0.201852620267618	52	77066	-0.493777094321808	TRUE	0.921029534419849	0.2296811	0.806066669324182	-0.149878985394259	20	0	NA
AGER	ENSG00000204305	chr6:30130716-30131520	test	1434	75684	TRUE	0.14	-0.05134836294807	0.968150389729482	0.0395234970560068	54	77064	-0.557074538362996	TRUE	0.673113924050633	0.1677295	0.749022031768325	-0.182109488103257	20	0	NA
AGER	ENSG00000204305	chr6:30147145-30147402	test	1729	75389	TRUE	0.116	0.0523686813325557	0.96426278659612	1	46	77072	0.338689380924211	TRUE	1	0.5252084	0.940428919454771	0.112014430078971	20	0	NA
AGER	ENSG00000204305	chr6:30149290-30149508	test	1160	75958	TRUE	0.024	-0.0785139917012738	0.919658536585366	0.174834486968467	42	77076	-0.549923709129845	TRUE	0.886535313731434	0.0216165	0.460380889138097	-0.208290129223018	18	0	NA
AGER	ENSG00000204305	chr6:30151632-30151995	test	1507	75611	TRUE	0.556	0.0258037213122981	0.991037925560064	0.48	62	77056	-0.314361680025442	TRUE	1	0.5324206	0.943699885335892	0.100815143892163	20	0	NA
AGER	ENSG00000204305	chr6:30152089-30152261	test	956	76162	TRUE	0.752	0.0199467533411901	0.994124626071085	1	104	77014	0.242125365729178	TRUE	1	0.6297938	0.972797478353821	-0.102978061580078	13	0	NA
AGER	ENSG00000204305	chr6:30156222-30156550	test	1656	75462	TRUE	0.788	-0.00550996319631869	0.994487669787683	0.458961061809195	102	77016	0.323664365403682	TRUE	1	0.3584182	0.878088613811401	0.0811719858144435	20	0	NA
AGER	ENSG00000204305	chr6:30160564-30160874	test	1417	75701	TRUE	0.664	-0.0117972205160526	0.993040915503998	1	63	77055	-0.258537272048835	TRUE	1	0.6163777	0.96751513593411	-0.0872033522390562	20	0	NA
AGER	ENSG00000204305	chr6:30162341-30162709	test	1453	75665	TRUE	0.456	-0.0246562699282944	0.989949391139131	1	77	77041	-0.273180471542799	TRUE	1	0.4272962	0.907459593725039	-0.112668323988518	20	0	NA
AGER	ENSG00000204305	chr6:30163042-30164114	test	1453	75665	TRUE	0.384	0.0299687312903802	0.987155547980228	1	67	77051	0.235040637711424	TRUE	1	0.7316986	0.995397736776411	0.0869289061467683	19	0	NA
AGER	ENSG00000204305	chr6:30169716-30170337	test	1467	75651	TRUE	0.396	-0.0326447660157021	0.988084230229293	0.204850025413052	42	77076	-0.543090881722273	TRUE	0.924209678219342	0.5164579	0.940428919454771	-0.114937243742444	20	0	NA
AGER	ENSG00000204305	chr6:30171513-30172632	test	1661	75457	TRUE	0.268	-0.036036735116916	0.983913775172544	1	90	77028	-0.270272220442917	TRUE	1	0.8257675	0.9999969	-0.0985238728883392	20	0	NA
AGER	ENSG00000204305	chr6:30185925-30186543	test	1469	75649	TRUE	0.16	-0.0525135353654067	0.977412127758062	0.912	91	77027	-0.28991169022849	TRUE	1	0.4990077	0.93611614431163	-0.141678445084424	19	0	NA
AGER	ENSG00000204305	chr6:30195391-30195892	test	1493	75625	TRUE	0.136	-0.0477076928479052	0.968150389729482	1	66	77052	-0.25848100693597	TRUE	1	0.9310241	0.9999969	-0.0925861749375814	20	0	NA
AGER	ENSG00000204305	chr6:30201759-30202174	test	1547	75571	TRUE	0.68	0.0186125781876789	0.993743774586749	1	79	77039	-0.297812368846947	TRUE	1	0.5740468	0.955044447125372	0.090757873425372	20	0	NA
AGER	ENSG00000204305	chr6:30206874-30207955	test	1406	75712	TRUE	0.968	0.00888448563253896	0.999215681997873	0.265573378628982	97	77021	0.374804981877179	TRUE	0.995750365380665	0.2217937	0.80040323790651	0.0958431000871588	20	0	NA
AGER	ENSG00000204305	chr6:30212915-30213890	test	1678	75440	TRUE	0.436	0.024750662229077	0.989188363067481	0.0127318395794138	67	77051	0.565973100571156	TRUE	0.564827252024381	0.0663166	0.598750768897638	0.139725681331516	20	0	NA
AGER	ENSG00000204305	chr6:30214044-30214752	test	1638	75480	TRUE	0.268	0.0385665341183739	0.983913775172544	1	108	77010	0.249786199745977	TRUE	1	0.7479741	0.997352323807677	0.077156343113886	19	0	NA
AGER	ENSG00000204305	chr6:30219237-30219674	test	1500	75618	TRUE	0.824	-0.00638631108920706	0.99595080947444	0.96	94	77024	0.301264051027729	TRUE	1	0.3665772	0.887711063091942	-0.122048848000774	20	0	NA
AGER	ENSG00000204305	chr6:30238308-30239117	test	1373	75745	TRUE	0.464	-0.0272787507314542	0.990799276270007	0.181812128697315	64	77054	0.472411475487989	TRUE	0.897982775636092	0.0326616	0.500400069831758	-0.151292491815226	20	0	NA
AGER	ENSG00000204305	chr6:30259125-30260790	test	1545	75573	TRUE	0.088	0.0618357227339359	0.957612698412698	0.64	124	76994	0.286473752914935	TRUE	1	0.1492136	0.723447302290076	0.132687860153072	20	0	NA
AGER	ENSG00000204305	chr6:30272132-30272381	test	1127	75991	TRUE	0.52	-0.0294055248005001	0.991037925560064	1	77	77041	-0.286749001727773	TRUE	1	0.9200097	0.9999969	-0.100858760712052	15	0	NA
AGER	ENSG00000204305	chr6:30288810-30289200	test	1496	75622	TRUE	0.6	-0.0177205106663352	0.991589051302842	0.72	90	77028	0.2853600275195	TRUE	1	0.2091492	0.789126673332956	-0.100757248122981	20	0	NA
AGER	ENSG00000204305	chr6:30308057-30310057	test	1542	75576	TRUE	0.696	-0.0104885112269539	0.994124626071085	0.56	102	77016	0.295473012306663	TRUE	1	0.800805	0.998880009328254	-0.0900775423819931	20	0	NA
AGER	ENSG00000204305	chr6:30319613-30319898	test	1423	75695	TRUE	0.568	-0.0180113485870825	0.991037925560064	0.56	78	77040	-0.364745690662931	TRUE	1	0.2881616	0.847102758939163	-0.117255254228448	20	0	NA
AGER	ENSG00000204305	chr6:30325707-30327514	test	1536	75582	TRUE	0.672	0.0151432719989151	0.993040915503998	1	115	77003	-0.237228840840216	TRUE	1	0.7730125	0.997352323807677	0.076736666593875	19	0	NA
AGER	ENSG00000204305	chr6:30340648-30340869	test	1341	75777	TRUE	0.684	0.0183735101946545	0.994060666795144	0.76	49	77069	-0.394208958978708	TRUE	1	0.6349165	0.973783369648826	-0.0969495938648975	19	0	NA
AGER	ENSG00000204305	chr6:30344242-30345731	test	1550	75568	TRUE	0.936	-0.00126092808872769	0.998424713919968	1	123	76995	0.259132907135989	TRUE	1	0.376958	0.888934553517579	-0.0923113620750207	20	0	NA
AGER	ENSG00000204305	chr6:30357430-30358526	test	1397	75721	TRUE	0.052	-0.0645081923085238	0.931628502095742	0.988	66	77052	-0.336511585276823	TRUE	1	0.6305855	0.973048058895905	-0.130713973349007	19	0	NA
AGER	ENSG00000204305	chr6:30360164-30360578	test	1478	75640	TRUE	0.964	0.00377102090985826	0.999215681997873	1	69	77049	-0.340124202011713	TRUE	1	0.7146563	0.995397736776411	-0.0960918803917112	20	0	NA
AGER	ENSG00000204305	chr6:30363554-30363784	test	1639	75479	TRUE	0.904	0.00908180671134695	0.998424713919968	0.72	102	77016	0.336299761299641	TRUE	1	0.7014106	0.990268930997877	0.0888180238234098	20	0	NA
AGER	ENSG00000204305	chr6:30396705-30398221	test	1414	75704	TRUE	0.804	-0.00543299370502548	0.994639719150891	1	104	77014	-0.238688290329377	TRUE	1	0.5829876	0.960079856727717	-0.0914620699139335	20	0	NA
AGER	ENSG00000204305	chr6:30411464-30412023	test	1420	75698	TRUE	0.936	0.000913645908823479	0.998424713919968	0.408	93	77025	0.325967895209046	TRUE	1	0.3486354	0.878088613811401	0.0967956134639452	17	0	NA
AGER	ENSG00000204305	chr6:30444058-30444398	test	1349	75769	TRUE	0.092	-0.0662396610882336	0.961327975613136	1	65	77053	0.321368843275648	TRUE	1	0.5249911	0.940428919454771	-0.140020156301076	20	0	NA
AGER	ENSG00000204305	chr6:30446257-30448256	test	1425	75693	TRUE	0.868	0.00819089563362518	0.997647015789795	0.64	60	77058	-0.386558836208941	TRUE	1	0.8172372	0.9999969	-0.0854472161847073	20	0	NA
AGER	ENSG00000204305	chr6:30447259-30447756	test	1595	75523	TRUE	0.504	0.0268066828015772	0.991037925560064	1	47	77071	-0.390114457434316	TRUE	1	0.4702325	0.92282510202474	0.0924893681079979	20	0	NA
AGER	ENSG00000204305	chr6:30453099-30454130	test	1426	75692	TRUE	0.124	-0.0489732763007773	0.96532342314442	1	57	77061	-0.278332176042098	TRUE	1	0.961781	0.9999969	-0.0885715727221979	20	0	NA
AGER	ENSG00000204305	chr6:30463701-30464128	test	1547	75571	TRUE	0.704	0.01607029951691	0.994124626071085	1	90	77028	-0.245316258843673	TRUE	1	0.4200289	0.904445268165473	0.104500944158684	19	0	NA
AGER	ENSG00000204305	chr6:30464762-30464931	test	1651	75467	TRUE	0.684	-0.00769015883573654	0.994060666795144	1	119	76999	-0.172716182384065	TRUE	1	0.9711159	0.9999969	-0.0673607956482192	20	0	NA
AGER	ENSG00000204305	chr6:30466076-30467154	test	1375	75743	TRUE	0.412	-0.0324406650078328	0.988084230229293	1	49	77069	-0.31835094353797	TRUE	1	0.9716941	0.9999969	-0.0905499693050921	19	0	NA
AGER	ENSG00000204305	chr6:30480607-30480869	test	1608	75510	TRUE	0.588	0.0246358638220585	0.991037925560064	1	80	77038	0.288732703829743	TRUE	1	0.3665772	0.887711063091942	0.100089168023076	20	0	NA
AGER	ENSG00000204305	chr6:30481175-30482541	test	1702	75416	TRUE	0.732	-0.0105350074142025	0.994124626071085	1	127	76991	0.204992845046761	TRUE	1	0.4180059	0.90212065067982	0.0720532820960289	20	0	NA
AGER	ENSG00000204305	chr6:30483757-30483993	test	1040	76078	TRUE	1	-0.00349548770855512	1	0.0461776662887055	77	77041	-0.439492931321709	TRUE	0.687286248259429	0.0820892	0.62545496607061	-0.152869237401705	16	0	NA
AGER	ENSG00000204305	chr6:30489143-30490745	test	1528	75590	TRUE	0.792	0.00900503977154576	0.994487669787683	1	67	77051	0.274925834322299	TRUE	1	0.7699083	0.997352323807677	0.0870695014273489	20	0	NA
AGER	ENSG00000204305	chr6:30495980-30497165	test	1403	75715	TRUE	0.368	-0.0295573560126057	0.987155547980228	0.72	52	77066	-0.477514166317507	TRUE	1	0.745591	0.997352323807677	-0.130435201803401	20	0	NA
AGER	ENSG00000204305	chr6:30500581-30501186	test	1493	75625	TRUE	0.652	-0.0188589513908801	0.992658954926207	1	107	77011	0.197682725995269	TRUE	1	0.7848053	0.998880009328254	-0.085859962285791	20	0	NA
AGER	ENSG00000204305	chr6:30507742-30508763	test	1472	75646	TRUE	0.7	0.0178394639718078	0.994124626071085	0.129164068289406	47	77071	-0.529291147914163	TRUE	0.820868285222711	0.3915393	0.898335569318378	-0.106388914331717	20	0	NA
AGER	ENSG00000204305	chr6:30508894-30509757	test	1441	75677	TRUE	0.044	-0.0737671767435806	0.925558716875872	0.284882553021372	38	77080	-0.490448513791227	TRUE	1	0.051838	0.559727322434445	-0.184514219602085	20	0	NA
AGER	ENSG00000204305	chr6:30515018-30515605	test	1458	75660	TRUE	0.448	0.0299010928544321	0.98952663512062	1	126	76992	-0.17516481403092	TRUE	1	0.2338484	0.810312848146267	0.0971638582522929	20	0	NA
AGER	ENSG00000204305	chr6:30515789-30516822	test	1509	75609	TRUE	0.56	0.0183842972087429	0.991037925560064	0.0179209582497456	50	77068	-0.622609217252851	TRUE	0.60703196347032	0.0140148	0.398003949447748	-0.179780484742771	19	0	NA
AGER	ENSG00000204305	chr6:30529488-30530455	test	1552	75566	TRUE	0.872	0.0102848377782756	0.99784925873659	1	38	77080	-0.39092289829373	TRUE	1	0.973258	0.9999969	-0.0581234286059947	20	0	NA
AGER	ENSG00000204305	chr6:30532361-30533007	test	1574	75544	TRUE	0.712	0.0136060768415358	0.994124626071085	1	139	76979	0.199391027738411	TRUE	1	0.6074117	0.96751513593411	0.0832424625701669	20	0	NA
AGER	ENSG00000204305	chr6:30541492-30542052	test	1436	75682	TRUE	0.652	-0.0113221564209529	0.992658954926207	0.306690992078598	68	77050	0.430559960149081	TRUE	1	0.2217937	0.80040323790651	-0.138682555820479	20	0	NA
AGER	ENSG00000204305	chr6:30543023-30543229	test	1370	75748	TRUE	0.768	-0.00609050522783949	0.994124626071085	1	89	77029	0.220283238603169	TRUE	1	0.7299328	0.995397736776411	-0.0905028301713902	20	0	NA
AGER	ENSG00000204305	chr6:30544696-30545170	test	1452	75666	TRUE	0.844	-0.000467746436050742	0.996722802511863	0.293224958417509	100	77018	0.364162621768294	TRUE	1	0.1497061	0.723447302290076	-0.138800802691065	20	0	NA
AGER	ENSG00000204305	chr6:30555370-30557804	test	1357	75761	TRUE	0.052	-0.081526871102799	0.931628502095742	0.0459711752801721	65	77053	-0.518381989861038	TRUE	0.687286248259429	0.1236649	0.690846903635604	-0.167730726728544	20	0	NA
AGER	ENSG00000204305	chr6:30562461-30563161	test	1459	75659	TRUE	0.616	-0.0187150696518947	0.992468484873567	0.8	101	77017	0.277871618554489	TRUE	1	0.2849184	0.847102758939163	-0.139692922129396	20	0	NA
AGER	ENSG00000204305	chr6:30563246-30563598	test	1271	75847	TRUE	0.068	-0.0657344049667317	0.943343635025754	0.0212263886585959	61	77057	-0.574059079103595	TRUE	0.633802145411204	0.1023382	0.66378256876707	-0.153093773421644	19	0	NA
AGER	ENSG00000204305	chr6:30570784-30571978	test	1494	75624	TRUE	0.58	-0.0212064644093379	0.991037925560064	0.0880710607430146	34	77084	-0.669259158070181	TRUE	0.76195280588158	0.2217937	0.80040323790651	-0.154645682256133	20	0	NA
AGER	ENSG00000204305	chr6:30590211-30591236	test	1498	75620	TRUE	0.44	-0.0211724770908952	0.989302053479096	1	54	77064	0.3003045927829	TRUE	1	0.973258	0.9999969	-0.061206812249425	20	0	NA
AGER	ENSG00000204305	chr6:30597208-30598002	test	1617	75501	TRUE	0.58	0.0216920926276682	0.991037925560064	0.8	87	77031	0.337658389842108	TRUE	1	0.8086668	0.998880009328254	0.095633968985913	20	0	NA
AGER	ENSG00000204305	chr6:30598724-30599913	test	1462	75656	TRUE	0.764	0.0106354527950281	0.994124626071085	0.48	110	77008	0.345563944190415	TRUE	1	0.0416965	0.533375381410256	-0.126487901045634	20	0	NA
AGER	ENSG00000204305	chr6:30614391-30614769	test	1587	75531	TRUE	0.912	0.00807324595985737	0.998424713919968	0.48	77	77041	-0.400957084120237	TRUE	1	0.1684877	0.749022031768325	-0.121976574592139	20	0	NA
AGER	ENSG00000204305	chr6:30614891-30615577	test	1482	75636	TRUE	0.324	-0.0317441465044259	0.984943282138106	1	59	77059	-0.365879266171804	TRUE	1	0.5754803	0.955396761601478	-0.133822494207254	20	0	NA
AGER	ENSG00000204305	chr6:30615799-30616364	test	1508	75610	TRUE	0.384	0.0325485053337671	0.987155547980228	1	77	77041	0.283699569716331	TRUE	1	0.8923866	0.9999969	0.0796230219340901	20	0	NA
AGER	ENSG00000204305	chr6:30616759-30618138	test	1392	75726	TRUE	0.632	-0.0157461517596635	0.992468484873567	1	81	77037	0.204649712767354	TRUE	1	0.7569875	0.997352323807677	-0.0775464220233657	20	0	NA
AGER	ENSG00000204305	chr6:30625977-30627634	test	1508	75610	TRUE	0.536	0.0251576693423565	0.991037925560064	1	76	77042	0.28795775874538	TRUE	1	0.6481925	0.976022921964218	0.0783090363565567	19	0	NA
AGER	ENSG00000204305	chr6:30631690-30632204	test	1407	75711	TRUE	0.488	-0.0300233390156446	0.991037925560064	1	82	77036	-0.28788954376558	TRUE	1	0.7873485	0.998880009328254	-0.0922033061760003	20	0	NA
AGER	ENSG00000204305	chr6:30633657-30637057	test	1380	75738	TRUE	0.856	-0.00368495003696712	0.997029454011893	1	47	77071	-0.387268724562624	TRUE	1	0.7779954	0.998880009328254	-0.0930114840530867	18	0	NA
AGER	ENSG00000204305	chr6:30646087-30646314	test	1423	75695	TRUE	0.66	-0.0156890628866624	0.992658954926207	0.76	87	77031	-0.29032207321832	TRUE	1	0.3489667	0.878088613811401	-0.118348931634547	19	0	NA
AGER	ENSG00000204305	chr6:30646459-30646765	test	1497	75621	TRUE	0.84	0.0108092517448362	0.996446234191153	1	79	77039	-0.28723704703922	TRUE	1	0.7982654	0.998880009328254	-0.0831526984410308	19	0	NA
AGER	ENSG00000204305	chr6:30646848-30648070	test	1572	75546	TRUE	0.08	-0.0606329708216726	0.952	0.160921278265824	71	77047	-0.425528463072633	TRUE	0.866424865201149	0.4488328	0.915451947685199	-0.113346053213553	20	0	NA
AGER	ENSG00000204305	chr6:30652776-30653012	test	1502	75616	TRUE	0.752	-0.00621083853176896	0.994124626071085	1	87	77031	-0.228874251621541	TRUE	1	0.9858793	0.9999969	-0.0492826261302118	18	0	NA
AGER	ENSG00000204305	chr6:30666373-30666625	test	1668	75450	TRUE	0.38	-0.0267282076442106	0.987155547980228	1	45	77073	-0.330959971018584	TRUE	1	0.9158084	0.9999969	-0.0834057594104136	20	0	NA
AGER	ENSG00000204305	chr6:30670839-30671068	test	1472	75646	TRUE	0.996	0.00150643577063136	0.999924809627776	0.399212239071232	105	77013	0.341295489331003	TRUE	1	0.0991884	0.654003843550133	-0.138968882360774	20	0	NA
AGER	ENSG00000204305	chr6:30672186-30673296	test	1613	75505	TRUE	0.196	-0.0403757059113055	0.979766140792788	0.337862969017168	46	77072	-0.490998344563925	TRUE	1	0.0781671	0.614533650986881	-0.164751547045583	20	0	NA
AGER	ENSG00000204305	chr6:30678987-30679540	test	1367	75751	TRUE	0.392	-0.0233268445960124	0.988084230229293	1	60	77058	-0.233714643085819	TRUE	1	0.9998382	0.9999969	-0.0522743794817946	20	0	NA
AGER	ENSG00000204305	chr6:30682129-30682401	test	1525	75593	TRUE	0.588	-0.0187476686553167	0.991037925560064	0.56	92	77026	0.319684188716138	TRUE	1	0.7368276	0.997352323807677	-0.0988049935180422	20	0	NA
AGER	ENSG00000204305	chr6:30682482-30683008	test	1409	75709	TRUE	0.868	0.00118007581425594	0.997647015789795	0.37149530805537	35	77083	-0.572276643184696	TRUE	1	0.6396925	0.973783369648826	-0.138720040321558	20	0	NA
AGER	ENSG00000204305	chr6:30684704-30684912	test	1679	75439	TRUE	0.536	-0.012854869501687	0.991037925560064	1	106	77012	0.242836470323752	TRUE	1	0.6228553	0.96751513593411	-0.080189328781936	20	0	NA
AGER	ENSG00000204305	chr6:30685474-30685641	test	1556	75562	TRUE	0.108	-0.0540641180112458	0.962706382978723	0.96	87	77031	-0.295776847116848	TRUE	1	0.1317828	0.704314378335197	-0.137731303773925	20	0	NA
AGER	ENSG00000204305	chr6:30686482-30687998	test	1711	75407	TRUE	0.448	-0.0264332830176091	0.98952663512062	0.225536074543426	184	76934	0.265704233673091	TRUE	0.948468762272163	0.0555539	0.570947141937462	-0.151859220806601	20	0	NA
AGER	ENSG00000204305	chr6:30690559-30691273	test	1572	75546	TRUE	0.392	-0.0220741589967044	0.988084230229293	0.8	44	77074	-0.382335195939799	TRUE	1	0.8453606	0.9999969	-0.0974151865458936	20	0	NA
AGER	ENSG00000204305	chr6:30700400-30700858	test	1535	75583	TRUE	0.244	0.0467716660365745	0.983913775172544	0.168090795995306	136	76982	0.333063486581269	TRUE	0.874393113930818	0.4458308	0.915451947685199	0.115375027884272	20	0	NA
AGER	ENSG00000204305	chr6:30707151-30707854	test	1521	75597	TRUE	0.092	0.0644490423594033	0.961327975613136	0.0766218407956228	96	77022	0.431867978219188	TRUE	0.747603809192525	0.2750578	0.837559758394796	0.107333114348156	20	0	NA
AGER	ENSG00000204305	chr6:30708107-30708404	test	1632	75486	TRUE	0.544	-0.0225225115439336	0.991037925560064	1	98	77020	0.285281462014654	TRUE	1	0.9421898	0.9999969	-0.0745639598873745	20	0	NA
AGER	ENSG00000204305	chr6:30711844-30712032	test	1520	75598	TRUE	0.756	0.01116893290659	0.994124626071085	0.105480746474098	100	77018	-0.378360221452841	TRUE	0.79148401323043	0.1011228	0.658502728483306	-0.124223120047212	20	0	NA
AGER	ENSG00000204305	chr6:30716974-30717822	test	1540	75578	TRUE	0.144	0.0507097805794212	0.969756027862118	1	60	77058	0.334831651731713	TRUE	1	0.5084675	0.939141789624319	0.135536598628806	20	0	NA
AGER	ENSG00000204305	chr6:30719778-30720487	test	1505	75613	TRUE	0.724	0.0152331947745772	0.994124626071085	1	71	77047	-0.265105145249428	TRUE	1	0.8922524	0.9999969	-0.0536706723448955	20	0	NA
AGER	ENSG00000204305	chr6:30720841-30721102	test	1611	75507	TRUE	0.908	0.00877602826066859	0.998424713919968	0.8	84	77034	-0.285177127895295	TRUE	1	0.4528041	0.915451947685199	-0.112768337324196	20	0	NA
AGER	ENSG00000204305	chr6:30721303-30721829	test	1439	75679	TRUE	0.528	0.0242462139414796	0.991037925560064	0.104589866764525	139	76979	0.345852405283444	TRUE	0.789294540309849	0.0599526	0.580985025456088	-0.145819919900413	19	0	NA
AGER	ENSG00000204305	chr6:30724917-30725281	test	1406	75712	TRUE	0.92	0.00780843345388971	0.998424713919968	1	64	77054	-0.254581450041279	TRUE	1	0.146538	0.723447302290076	0.106279137473285	19	0	NA
AGER	ENSG00000204305	chr6:30725419-30726603	test	1458	75660	TRUE	0.904	0.00946155064313348	0.998424713919968	1	175	76943	0.155861519099028	TRUE	1	0.9412884	0.9999969	-0.056734056552677	20	0	NA
AGER	ENSG00000204305	chr6:30728282-30728481	test	1627	75491	TRUE	0.42	0.0309893843487039	0.988084230229293	0.48	105	77013	0.330234620723119	TRUE	1	0.3168295	0.863808731132075	0.123161097859794	20	0	NA
AGER	ENSG00000204305	chr6:30730066-30731526	test	1573	75545	TRUE	0.184	-0.041803554449678	0.979766140792788	0.64	53	77065	-0.459512270600473	TRUE	1	0.7818654	0.998880009328254	-0.102675562968537	20	0	NA
AGER	ENSG00000204305	chr6:30742057-30744943	test	1604	75514	TRUE	0.744	0.0153351028235984	0.994124626071085	0.191404451788135	75	77043	0.438529917524188	TRUE	0.907101473443011	0.4969807	0.93611614431163	0.112787061649645	20	0	NA
AGER	ENSG00000204305	chr6:30752235-30753014	test	1547	75571	TRUE	0.172	0.0500084188293513	0.978149605718918	0.532	63	77055	0.397952125862308	TRUE	1	0.7975812	0.998880009328254	0.0956617280457338	19	0	NA
AGER	ENSG00000204305	chr6:30757410-30757958	test	1388	75730	TRUE	0.8	-0.0110674560991306	0.994487669787683	0.632325256775711	78	77040	-0.341435541357196	TRUE	1	0.839068	0.9999969	-0.0777039326350124	20	0	NA
AGER	ENSG00000204305	chr6:30758826-30759331	test	1464	75654	TRUE	0.2	0.0522633380153736	0.979821997011629	0.56	59	77059	-0.403244251296449	TRUE	1	0.2161212	0.794405420619127	0.138128492325612	20	0	NA
AGER	ENSG00000204305	chr6:30763624-30764557	test	1598	75520	TRUE	0.524	-0.0241042393625046	0.991037925560064	0.00554005160964967	65	77053	-0.626744583662669	TRUE	0.487555012224939	0.0321031	0.49891024328114	-0.14850434385962	20	0	NA
AGER	ENSG00000204305	chr6:30765581-30765804	test	1467	75651	TRUE	0.064	0.0638510344042174	0.940812475633528	0.64	117	77001	0.297733218515582	TRUE	1	0.8419694	0.9999969	0.107026834000591	20	0	NA
AGER	ENSG00000204305	chr6:30766589-30766750	test	1640	75478	TRUE	0.66	0.0185779187450905	0.992658954926207	0.48	50	77068	-0.415510275510153	TRUE	1	0.7674443	0.997352323807677	-0.0698079899782077	20	0	NA
AGER	ENSG00000204305	chr6:30767368-30767935	test	1408	75710	TRUE	0.828	-0.00325989514799896	0.99595080947444	1	71	77047	0.313450909242363	TRUE	1	0.4921808	0.931793157960695	-0.0966319318883279	20	0	NA
AGER	ENSG00000204305	chr6:30768976-30769922	test	1548	75570	TRUE	0.692	-0.0141216285663628	0.994124626071085	1	75	77043	0.195545178860272	TRUE	1	0.7823545	0.998880009328254	-0.0663062989031147	20	0	NA
AGER	ENSG00000204305	chr6:30779094-30779523	test	1050	76068	TRUE	0.156	0.0641423360940752	0.976612319442138	1	111	77007	0.176020020382222	TRUE	1	0.9255121	0.9999969	0.0886959026583209	15	0	NA
AGER	ENSG00000204305	chr6:30781581-30782706	test	1560	75558	TRUE	0.604	0.0173876519980654	0.991705152052602	1	77	77041	0.273563620384067	TRUE	1	0.4751455	0.92282510202474	0.0885632087623528	19	0	NA
AGER	ENSG00000204305	chr6:30785901-30786213	test	122	76996	TRUE	0.26	-0.131783419275115	0.983913775172544	0.792	65	77053	-0.153511725354101	TRUE	1	0.4425071	0.915451947685199	-0.131898041411702	2	0	NA
AGER	ENSG00000204305	chr6:30790763-30791280	test	1405	75713	TRUE	0.156	-0.0498190322148269	0.976612319442138	0.159468225389533	56	77062	-0.471975273989832	TRUE	0.86412616301878	0.4463971	0.915451947685199	-0.132735437739991	20	0	NA
AGER	ENSG00000204305	chr6:30793355-30794059	test	1410	75708	TRUE	0.076	-0.0559196328645704	0.949521537442015	0.48	55	77063	-0.428054443966035	TRUE	1	0.7674443	0.997352323807677	-0.132300891803863	20	0	NA
AGER	ENSG00000204305	chr6:30795771-30796496	test	1428	75690	TRUE	0.708	0.0183455911222676	0.994124626071085	0.64	71	77047	0.348182244731146	TRUE	1	0.7932505	0.998880009328254	0.0901992631431595	20	0	NA
AGER	ENSG00000204305	chr6:30799159-30799421	test	1297	75821	TRUE	0.612	0.0238969135791423	0.992263157894737	0.55895048875456	71	77047	0.373378157421552	TRUE	1	0.2721421	0.835803048884166	0.117297401698253	18	0	NA
AGER	ENSG00000204305	chr6:30802576-30803273	test	1645	75473	TRUE	0.032	0.0815854424782578	0.919658536585366	1	114	77004	0.271812421290831	TRUE	1	0.3372388	0.873847389813375	0.12449020215152	20	0	NA
AGER	ENSG00000204305	chr6:30810746-30811218	test	1580	75538	TRUE	0.116	0.0631660262680347	0.96426278659612	0.295015597284136	102	77016	0.35708876031543	TRUE	1	0.1109238	0.673644461093015	0.138133557092727	20	0	NA
AGER	ENSG00000204305	chr6:30812806-30815582	test	1769	75349	TRUE	1	0.00249060601408613	1	0.304949348858067	90	77028	-0.367881618195681	TRUE	1	0.4180059	0.90212065067982	0.0985877657644667	20	0	NA
AGER	ENSG00000204305	chr6:30818556-30818778	test	1505	75613	TRUE	0.000808538415583194	0.124264792725225	0.406489993306399	0.432	108	77010	0.325606162241556	TRUE	1	0.1424092	0.719460327126245	0.139432469289262	18	0	NA
AGER	ENSG00000204305	chr6:30819960-30820556	test	1773	75345	TRUE	0.516	0.0231428570475922	0.991037925560064	1	69	77049	-0.182918010897229	TRUE	1	0.9978739	0.9999969	0.0604295336081369	20	0	NA
AGER	ENSG00000204305	chr6:30821832-30824781	test	1624	75494	TRUE	0.808	-0.00214687577167716	0.99524526329544	1	87	77031	0.314895452401169	TRUE	1	0.2741863	0.836402171407598	0.0933554115054653	20	0	NA
AGER	ENSG00000204305	chr6:30821835-30822246	test	1526	75592	TRUE	0.288	0.0364211552760108	0.984943282138106	1	136	76982	0.181109878341934	TRUE	1	0.7735824	0.997352323807677	-0.0920125995654295	20	0	NA
AGER	ENSG00000204305	chr6:30827960-30829342	test	1575	75543	TRUE	0.848	-0.00909303250629701	0.996794887382121	0.285848817995685	40	77078	-0.500551250239037	TRUE	1	0.6151161	0.96751513593411	-0.0951265553104939	20	0	NA
AGER	ENSG00000204305	chr6:30829685-30830050	test	1540	75578	TRUE	0.752	0.0203841921809647	0.994124626071085	1	103	77015	0.2341106627893	TRUE	1	0.9900336	0.9999969	0.049375871517212	20	0	NA
AGER	ENSG00000204305	chr6:30834361-30835150	test	1413	75705	TRUE	0.184	-0.0535587034015443	0.979766140792788	0.64	74	77044	-0.366894680357176	TRUE	1	0.6900598	0.985969237677608	-0.102910296156742	20	0	NA
AGER	ENSG00000204305	chr6:30837850-30838025	test	950	76168	TRUE	0.18	-0.0654348640445963	0.978176839374505	0.259939033341547	46	77072	-0.480408283296779	TRUE	0.99083820662768	0.1198719	0.686164104077069	-0.192796166154392	14	0	NA
AGER	ENSG00000204305	chr6:30838353-30838890	test	1407	75711	TRUE	0.248	0.0467205166917066	0.983913775172544	0.64	70	77048	0.403347892017827	TRUE	1	0.1566713	0.731788973993289	0.139707399470142	20	0	NA
AGER	ENSG00000204305	chr6:30839707-30840061	test	1548	75570	TRUE	0.556	0.0203004137237677	0.991037925560064	0.0958413409822811	111	77007	0.382697363771941	TRUE	0.771364694327874	0.0862705	0.634552800671423	0.147139149979576	19	0	NA
AGER	ENSG00000204305	chr6:30840712-30841135	test	1402	75716	TRUE	0.984	0.00343579944609429	0.999924809627776	0.362966199688274	38	77080	-0.503488694914447	TRUE	1	0.4996622	0.93611614431163	-0.115702795604125	19	0	NA
AGER	ENSG00000204305	chr6:30842041-30842500	test	1419	75699	TRUE	0.784	-0.00292274709630491	0.994265572447195	1	78	77040	0.277718644789219	TRUE	1	0.6223846	0.96751513593411	-0.110881276119484	20	0	NA
AGER	ENSG00000204305	chr6:30843326-30843522	test	1686	75432	TRUE	0.884	-0.000446573173126685	0.998424713919968	1	55	77063	-0.294503419353975	TRUE	1	0.908733	0.9999969	-0.0783403640018485	20	0	NA
AGER	ENSG00000204305	chr6:30844084-30844576	test	1467	75651	TRUE	0.8	0.016800109156518	0.994487669787683	0.72	75	77043	-0.360639808005379	TRUE	1	0.3318174	0.873481803415096	0.103028031608751	20	0	NA
AGER	ENSG00000204305	chr6:30844980-30845510	test	1360	75758	TRUE	0.564	0.0272263540211732	0.991037925560064	0.76	77	77041	-0.312136080464792	TRUE	1	0.7594431	0.997352323807677	0.105856973435037	19	0	NA
AGER	ENSG00000204305	chr6:30847422-30848551	test	1433	75685	TRUE	0.0311388784819814	-0.076919496690018	0.919658536585366	0.72	64	77054	-0.357345761198704	TRUE	1	0.5914661	0.960079856727717	-0.146225239314527	20	0	NA
AGER	ENSG00000204305	chr6:30855845-30856055	test	1545	75573	TRUE	0.172	-0.0399547817257269	0.978149605718918	1	120	76998	-0.208562258108739	TRUE	1	0.8842059	0.9999969	-0.0976554267979482	20	0	NA
AGER	ENSG00000204305	chr6:30872366-30873391	test	1614	75504	TRUE	0.364	0.0331244109605109	0.987018374024666	0.283274067646419	108	77010	0.320420592456607	TRUE	1	0.522567	0.940428919454771	0.112618717155432	20	0	NA
AGER	ENSG00000204305	chr6:30875359-30875732	test	1535	75583	TRUE	0.804	0.0146087296685378	0.994639719150891	0.56	49	77069	-0.431354901723086	TRUE	1	0.7003276	0.990268930997877	-0.0951020568348902	20	0	NA
AGER	ENSG00000204305	chr6:30876743-30877052	test	666	76452	TRUE	0.896	-0.00644740468143534	0.998424713919968	0.64	64	77054	-0.321976744098528	TRUE	1	0.7749107	0.998059498072042	-0.0779692270046246	10	0	NA
AGER	ENSG00000204305	chr6:30877493-30878082	test	1617	75501	TRUE	0.72	0.017577636463894	0.994124626071085	0.124620623162185	134	76984	0.334853055990377	TRUE	0.817838448089805	0.382636	0.894372378222997	0.0806091557777608	20	0	NA
AGER	ENSG00000204305	chr6:30880617-30881325	test	1472	75646	TRUE	0.216	0.0453631960139509	0.982275902901125	1	58	77060	-0.322471971243654	TRUE	1	0.604564	0.96751513593411	0.103684227757605	18	0	NA
AGER	ENSG00000204305	chr6:30882549-30883059	test	1505	75613	TRUE	0.56	0.025112157683401	0.991037925560064	0.122836496862166	82	77036	0.442607592794253	TRUE	0.815515575951675	0.3790879	0.891442669036754	0.135142790294119	20	0	NA
AGER	ENSG00000204305	chr6:30883795-30886796	test	1534	75584	TRUE	0.62	-0.0142897699334679	0.992468484873567	0.64	112	77006	0.295750490317695	TRUE	1	0.7818654	0.998880009328254	-0.092090360620722	20	0	NA
AGER	ENSG00000204305	chr6:30907744-30908674	test	1475	75643	TRUE	0.796	-0.00516257922268459	0.994487669787683	0.0444143869901747	64	77054	-0.502301258071404	TRUE	0.687286248259429	0.1836002	0.757006277767567	-0.0921575596445499	20	0	NA
AGER	ENSG00000204305	chr6:30913634-30915262	test	1468	75650	TRUE	0.996	0.0062797926096767	0.999924809627776	0.76	44	77074	-0.456705116128792	TRUE	1	0.3119655	0.859165015242513	-0.122712825377634	19	0	NA
AGER	ENSG00000204305	chr6:30915349-30915863	test	1643	75475	TRUE	0.588	-0.018957551434776	0.991037925560064	0.657077949714258	83	77035	-0.327426412301669	TRUE	1	0.8482026	0.9999969	-0.0927845009570973	20	0	NA
AGER	ENSG00000204305	chr6:30922506-30923027	test	1610	75508	TRUE	0.648	0.0159622148469967	0.992658954926207	1	92	77026	0.274963037694069	TRUE	1	0.9771265	0.9999969	0.0482604880963539	20	0	NA
AGER	ENSG00000204305	chr6:30932797-30933004	test	1534	75584	TRUE	0.944	-0.000772268584650515	0.998624265293812	1	97	77021	0.280277319467906	TRUE	1	0.7262054	0.995397736776411	0.0892017507509512	20	0	NA
AGER	ENSG00000204305	chr6:30935143-30935338	test	1485	75633	TRUE	0.344	-0.0273797555433541	0.986924531045514	0.8	92	77026	0.323649651292186	TRUE	1	0.8040114	0.998880009328254	-0.10038846818553	20	0	NA
AGER	ENSG00000204305	chr6:30940241-30940981	test	1563	75555	TRUE	0.624	0.0186615948900755	0.992468484873567	0.150920614418846	89	77029	0.410551854631507	TRUE	0.852500692133399	0.1974318	0.777578616010855	0.101523585284379	20	0	NA
AGER	ENSG00000204305	chr6:30942337-30943208	test	1454	75664	TRUE	0.372	-0.0345585430658533	0.987155547980228	1	70	77048	-0.230733946614696	TRUE	1	0.9661032	0.9999969	-0.085868693658011	20	0	NA
AGER	ENSG00000204305	chr6:30955076-30956481	test	1734	75384	TRUE	0.404	0.0301574880943787	0.988084230229293	1	119	76999	0.236817421986405	TRUE	1	0.946304	0.9999969	0.0604288498259144	20	0	NA
AGER	ENSG00000204305	chr6:30961427-30961676	test	1473	75645	TRUE	0.992	-0.00168280315217739	0.999924809627776	0.0870285805918823	44	77074	-0.561336639290766	TRUE	0.761536258299701	0.1166557	0.681578440764108	-0.151085532402729	19	0	NA
AGER	ENSG00000204305	chr6:30964039-30964778	test	1429	75689	TRUE	0.128	0.0618602200657079	0.96633657022725	1	176	76942	0.16779906949525	TRUE	1	0.7665164	0.997352323807677	0.100493254953428	19	0	NA
AGER	ENSG00000204305	chr6:30966261-30966461	test	1143	75975	TRUE	0.424	0.035243664442367	0.988404103506354	0.392	108	77010	0.312920468054721	TRUE	1	0.6672933	0.981898141943196	0.109194904654701	14	0	NA
AGER	ENSG00000204305	chr6:30972056-30972234	test	1651	75467	TRUE	0.264	0.0404961452375359	0.983913775172544	0.96	109	77009	0.257384082544554	TRUE	1	0.3858392	0.894372378222997	0.111768833228462	20	0	NA
AGER	ENSG00000204305	chr6:30974157-30976681	test	1353	75765	TRUE	0.204	0.0495479946353929	0.980562687233093	1	56	77062	0.36305605683112	TRUE	1	0.4933359	0.932304206175016	0.118674576961719	19	0	NA
AGER	ENSG00000204305	chr6:30974571-30974809	test	1453	75665	TRUE	0.6	0.0237601798587246	0.991589051302842	1	141	76977	0.240396684189471	TRUE	1	0.800369	0.998880009328254	0.0851372834557125	20	0	NA
AGER	ENSG00000204305	chr6:30981874-30982979	test	1684	75434	TRUE	0.228	0.0457356804732254	0.983913775172544	0.96	91	77027	0.280393919786627	TRUE	1	0.7146563	0.995397736776411	0.103393796569286	20	0	NA
AGER	ENSG00000204305	chr6:30988472-30988856	test	1472	75646	TRUE	0.00548769491843847	-0.0974498804823425	0.73207869352463	0.56	61	77057	-0.441572919271205	TRUE	1	0.7580795	0.997352323807677	-0.136212246547341	20	0	NA
AGER	ENSG00000204305	chr6:31001216-31001927	test	1315	75803	TRUE	0.148	0.0573213167508417	0.971871821664925	1	97	77021	0.250364683651608	TRUE	1	0.4893255	0.929942330208899	0.117216526524869	20	0	NA
AGER	ENSG00000204305	chr6:31008274-31008455	test	1589	75529	TRUE	0.316	0.0420137542095707	0.984943282138106	1	95	77023	0.23542016019709	TRUE	1	0.8518556	0.9999969	0.086118001250216	20	0	NA
AGER	ENSG00000204305	chr6:31009816-31010085	test	1461	75657	TRUE	0.736	-0.00954360609087446	0.994124626071085	0.64	83	77035	0.340289452491422	TRUE	1	0.117678	0.681720120271919	-0.124070039349257	20	0	NA
AGER	ENSG00000204305	chr6:31016738-31017365	test	1771	75347	TRUE	0.736	0.0137048425026085	0.994124626071085	1	131	76987	0.250464159843314	TRUE	1	0.40919	0.90212065067982	0.099460148008102	20	0	NA
AGER	ENSG00000204305	chr6:31021855-31022378	test	623	76495	TRUE	0.868	-0.00255321244030737	0.997647015789795	1	56	77062	-0.217013594253743	TRUE	1	0.7174233	0.995397736776411	-0.0694832054083147	8	0	NA
AGER	ENSG00000204305	chr6:31025525-31025931	test	1529	75589	TRUE	0.268	-0.0354210179238523	0.983913775172544	0.108913172479349	34	77084	-0.641110103801717	TRUE	0.794437729413541	0.3504307	0.878088613811401	-0.168073699130273	20	0	NA
AGER	ENSG00000204305	chr6:31040333-31040522	test	565	76553	TRUE	0.76	-0.00814520929568174	0.994124626071085	0.644	96	77022	0.258195822470048	TRUE	1	0.4982692	0.93611614431163	-0.0958394737744358	7	0	NA
AGER	ENSG00000204305	chr6:31042790-31043131	test	1437	75681	TRUE	0.144	-0.0513328546497971	0.969756027862118	1	65	77053	-0.315894305631063	TRUE	1	0.6927964	0.987613791756026	-0.127249443735887	19	0	NA
AGER	ENSG00000204305	chr6:31044219-31044616	test	1338	75780	TRUE	0.464	-0.0306682630517798	0.990799276270007	1	77	77041	-0.286628523051363	TRUE	1	0.4876809	0.929942330208899	-0.124837345372229	20	0	NA
AGER	ENSG00000204305	chr6:31053801-31054266	test	1306	75812	TRUE	0.0177556662958608	-0.0881535566154219	0.919658536585366	0.507206540443838	108	77010	-0.293818480322489	TRUE	1	0.1558733	0.731788973993289	-0.149168710853342	20	0	NA
AGER	ENSG00000204305	chr6:31057464-31057857	test	1700	75418	TRUE	0.108	-0.0512599668246123	0.962706382978723	0.56	77	77041	-0.375678110191587	TRUE	1	0.7316461	0.995397736776411	-0.105899648937715	20	0	NA
AGER	ENSG00000204305	chr6:31058176-31058760	test	1394	75724	TRUE	0.164	-0.0563268494291813	0.977412127758062	0.88	57	77061	0.362147323493861	TRUE	1	0.2398057	0.810312848146267	-0.16426207889112	20	0	NA
AGER	ENSG00000204305	chr6:31068850-31069378	test	1689	75429	TRUE	0.452	-0.0204991931487128	0.98952663512062	0.104014853015078	152	76966	-0.326185481193158	TRUE	0.787251427360045	0.0365732	0.516035370112027	-0.126094424701934	20	0	NA
AGER	ENSG00000204305	chr6:31070632-31071235	test	1626	75492	TRUE	0.484	-0.0211851902693418	0.991037925560064	1	58	77060	0.264173015586825	TRUE	1	0.8284079	0.9999969	-0.0987353506115963	20	0	NA
AGER	ENSG00000204305	chr6:31072588-31072809	test	1658	75460	TRUE	0.996	0.00201882749293114	0.999924809627776	1	64	77054	-0.272355544127991	TRUE	1	0.951036	0.9999969	-0.0580452339406578	20	0	NA
AGER	ENSG00000204305	chr6:31079616-31080107	test	1541	75577	TRUE	0.528	0.0231271209212174	0.991037925560064	0.0146880129106757	56	77062	0.627355481363659	TRUE	0.585578362883861	0.0751905	0.611380855991338	0.148714293282382	19	0	NA
AGER	ENSG00000204305	chr6:31083575-31084324	test	1585	75533	TRUE	0.452	0.0305689627890733	0.98952663512062	0.384063782179174	96	77022	0.341722062466029	TRUE	1	0.2858287	0.847102758939163	0.121020125132124	20	0	NA
AGER	ENSG00000204305	chr6:31086852-31087115	test	1575	75543	TRUE	0.88	0.00980215087095604	0.998424713919968	1	152	76966	0.194547416902512	TRUE	1	0.572802	0.955044447125372	-0.0843657096129826	20	0	NA
AGER	ENSG00000204305	chr6:31087560-31087877	test	1328	75790	TRUE	0.18	-0.0434854227165207	0.978176839374505	1	42	77076	-0.343230612813489	TRUE	1	0.7524245	0.997352323807677	-0.13172830494101	20	0	NA
AGER	ENSG00000204305	chr6:31092821-31093433	test	1493	75625	TRUE	0.268	-0.0325963907641771	0.983913775172544	0.64	65	77053	-0.361775270405023	TRUE	1	0.8419694	0.9999969	-0.0880369386067674	20	0	NA
AGER	ENSG00000204305	chr6:31102152-31102888	test	1546	75572	TRUE	0.4	-0.0232621405784628	0.988084230229293	1	85	77033	0.30710514896493	TRUE	1	0.2398057	0.810312848146267	-0.12716027684036	20	0	NA
AGER	ENSG00000204305	chr6:31111005-31111190	test	1685	75433	TRUE	0.0487278454807339	0.0682402195846465	0.931628502095742	0.96	122	76996	0.256914334680743	TRUE	1	0.6808772	0.985842929541005	0.110598115377788	20	0	NA
AGER	ENSG00000204305	chr6:31114273-31115546	test	1673	75445	TRUE	0.06	0.0684658477659537	0.940103885310617	1	104	77014	0.245204832333687	TRUE	1	0.4887674	0.929942330208899	0.122489510807189	20	0	NA
AGER	ENSG00000204305	chr6:31115782-31118256	test	1430	75688	TRUE	0.772	-0.00834997911733248	0.994124626071085	1	94	77024	0.269198166508464	TRUE	1	0.2081567	0.789126673332956	-0.120114716027481	19	0	NA
AGER	ENSG00000204305	chr6:31121455-31121665	test	1309	75809	TRUE	0.988	0.00365649737566653	0.999924809627776	0.684	79	77039	0.361272389211892	TRUE	1	0.210371	0.790024602471216	-0.125986499651257	19	0	NA
AGER	ENSG00000204305	chr6:31122864-31123588	test	1444	75674	TRUE	0.308	-0.0340100964221515	0.984943282138106	1	77	77041	-0.241767485241757	TRUE	1	0.8755955	0.9999969	-0.0906445648140197	20	0	NA
AGER	ENSG00000204305	chr6:31125080-31125417	test	1591	75527	TRUE	0.608	0.0186962538124038	0.991705152052602	0.167100354040687	85	77033	0.410801223063778	TRUE	0.87419445749178	0.1348138	0.709101590551181	0.119819463858694	19	0	NA
AGER	ENSG00000204305	chr6:31126809-31127048	test	1732	75386	TRUE	0.12	0.0607641133667916	0.96532342314442	0.340963525257676	120	76998	0.319349528516	TRUE	1	0.2042755	0.784277276324149	0.117751077713061	20	0	NA
AGER	ENSG00000204305	chr6:31127937-31128440	test	1631	75487	TRUE	0.136	0.0513933882361466	0.968150389729482	0.224751669211988	130	76988	0.328516125086309	TRUE	0.946240401097089	0.4165335	0.90212065067982	0.116689607851471	20	0	NA
AGER	ENSG00000204305	chr6:31131382-31133381	test	1456	75662	TRUE	0.224	-0.0381220123789081	0.983310320740439	1	56	77062	-0.197408831835988	TRUE	1	0.8916673	0.9999969	-0.10107569767584	20	0	NA
AGER	ENSG00000204305	chr6:31133357-31133579	test	1570	75548	TRUE	0.988	0.000732048347038328	0.999924809627776	0.64	105	77013	0.329515108861597	TRUE	1	0.4127337	0.90212065067982	-0.0875114942215568	20	0	NA
AGER	ENSG00000204305	chr6:31137292-31138485	test	1597	75521	TRUE	0.924	-0.000372771643355918	0.998424713919968	0.48	68	77050	0.384529734898277	TRUE	1	0.376958	0.888934553517579	0.0901190943994533	20	0	NA
AGER	ENSG00000204305	chr6:31139684-31140160	test	1456	75662	TRUE	0.692	-0.00950365918162799	0.994124626071085	0.8	84	77034	0.32804699706555	TRUE	1	0.416005	0.90212065067982	-0.115796225771002	20	0	NA
AGER	ENSG00000204305	chr6:31142479-31142749	test	1523	75595	TRUE	0.228	-0.0395215502008985	0.983913775172544	0.250500647678679	46	77072	-0.520775750418343	TRUE	0.979774923356413	0.575606	0.955512101086278	-0.125058367881773	20	0	NA
AGER	ENSG00000204305	chr6:31144857-31146857	test	1425	75693	TRUE	0.844	-0.00462550977599241	0.996722802511863	0.0904088428400274	37	77081	-0.642050890490325	TRUE	0.770851722377165	0.2371435	0.810312848146267	-0.171474896559769	20	0	NA
AGER	ENSG00000204305	chr6:31152858-31153057	test	1445	75673	TRUE	0.68	0.0176649919856724	0.993743774586749	0.72	60	77058	-0.333328041733285	TRUE	1	0.471798	0.92282510202474	0.101179430872291	20	0	NA
AGER	ENSG00000204305	chr6:31157682-31159681	test	1686	75432	TRUE	0.096	0.0613494034752824	0.962706382978723	0.48	158	76960	0.28673512913869	TRUE	1	0.5754803	0.955396761601478	0.0930048743342161	20	0	NA
AGER	ENSG00000204305	chr6:31157866-31159144	test	1337	75781	TRUE	0.62	0.0198262126133171	0.992468484873567	0.215985055609262	126	76992	0.337827365971144	TRUE	0.934984963714742	0.06158	0.580985025456088	-0.136194632346209	20	0	NA
AGER	ENSG00000204305	chr6:31159254-31159656	test	1608	75510	TRUE	0.548	0.0288839547797959	0.991037925560064	0.72	100	77018	0.329529480450503	TRUE	1	0.1326381	0.704314378335197	0.0999320641037441	20	0	NA
AGER	ENSG00000204305	chr6:31164051-31164328	test	1460	75658	TRUE	0.612	-0.0167975405666552	0.992263157894737	0.153649332473031	44	77074	-0.552357984605372	TRUE	0.857453112101093	0.4364701	0.91215603428769	-0.116366099885747	20	0	NA
AGER	ENSG00000204305	chr6:31169199-31170261	test	1432	75686	TRUE	0.624	-0.0122879004100303	0.992468484873567	0.88	77	77041	0.313532176075389	TRUE	1	0.6557432	0.976022921964218	-0.096645612971131	20	0	NA
AGER	ENSG00000204305	chr6:31170419-31170828	test	1628	75490	TRUE	0.476	0.0295470356665861	0.991037925560064	1	94	77024	0.213415830720551	TRUE	1	0.4353854	0.911067764457736	0.0922743318120471	20	0	NA
AGER	ENSG00000204305	chr6:31170587-31170657	test	819	76299	TRUE	0.52	-0.0307829862885194	0.991037925560064	0.24	58	77060	-0.441061381424048	TRUE	0.961823224406126	0.4134365	0.90212065067982	-0.155874212701393	10	0	NA
AGER	ENSG00000204305	chr6:31171729-31173747	test	1538	75580	TRUE	0.024	-0.0729766259226901	0.919658536585366	1	69	77049	-0.260275009475137	TRUE	1	0.800805	0.998880009328254	-0.125622047414034	20	0	NA
AGER	ENSG00000204305	chr6:31176046-31176308	test	1581	75537	TRUE	0.264	0.0459589956740469	0.983913775172544	0.72	77	77041	0.318650585443877	TRUE	1	0.8688678	0.9999969	0.0954103386608176	20	0	NA
AGER	ENSG00000204305	chr6:31178771-31179009	test	1572	75546	TRUE	0.82	-0.00697844977758932	0.99593879851828	0.324535840075452	47	77071	-0.504030793310405	TRUE	1	0.5740468	0.955044447125372	-0.101912704326383	20	0	NA
AGER	ENSG00000204305	chr6:31180225-31181002	test	1606	75512	TRUE	0.388	-0.0272031623832067	0.988084230229293	0.72	82	77036	-0.34075898626244	TRUE	1	0.5180348	0.940428919454771	-0.126920543428864	20	0	NA
AGER	ENSG00000204305	chr6:31180432-31187807	test	1628	75490	TRUE	0.784	0.00854557674538703	0.994265572447195	0.88	80	77038	-0.337851930717282	TRUE	1	0.7230544	0.995397736776411	0.0809618138919151	20	0	NA
AGER	ENSG00000204305	chr6:31192567-31192812	test	1440	75678	TRUE	0.452	0.0265185474345813	0.98952663512062	1	78	77040	0.295401051456011	TRUE	1	0.3691239	0.888934553517579	0.0981786777259975	20	0	NA
AGER	ENSG00000204305	chr6:31196931-31198563	test	1533	75585	TRUE	0.164	0.0502907340335412	0.977412127758062	0.0011977237404978	66	77052	0.697368203149108	TRUE	0.295422222222222	0.0080182	0.353188651515152	0.170139490869545	20	0	NA
AGER	ENSG00000204305	chr6:31200382-31203181	test	1394	75724	TRUE	0.3	0.0409099290814103	0.984943282138106	0.0234739884760177	118	77000	0.426627468659604	TRUE	0.633802145411204	0.1105746	0.673644461093015	-0.154604623318709	20	0	NA
AGER	ENSG00000204305	chr6:31202775-31203156	test	1462	75656	TRUE	0.216	-0.0433653211256819	0.982275902901125	0.370498576931199	53	77065	-0.467747751361198	TRUE	1	0.6228553	0.96751513593411	-0.135529025673396	20	0	NA
AGER	ENSG00000204305	chr6:31203315-31204537	test	1338	75780	TRUE	0.092	-0.0614979149580273	0.961327975613136	0.8	52	77066	-0.372825487761352	TRUE	1	0.298719	0.847102758939163	-0.146303381050095	20	0	NA
AGER	ENSG00000204305	chr6:31204790-31205139	test	1442	75676	TRUE	0.78	-0.0131165934595843	0.994124626071085	0.164842702536582	76	77042	0.481503921888865	TRUE	0.87419445749178	0.4553983	0.91839578279733	0.0886263819791464	20	0	NA
AGER	ENSG00000204305	chr6:31210029-31210432	test	1472	75646	TRUE	0.328	-0.0285335748381486	0.985659932257422	0.56	65	77053	-0.369246327785162	TRUE	1	0.5721459	0.955044447125372	-0.12472848221433	20	0	NA
AGER	ENSG00000204305	chr6:31214378-31214740	test	1410	75708	TRUE	0.868	-0.00194155216049863	0.997647015789795	0.227192022070588	67	77051	-0.442805201578536	TRUE	0.951598643727238	0.5466415	0.95273132267198	-0.0869882569689704	20	0	NA
AGER	ENSG00000204305	chr6:31216413-31216739	test	1515	75603	TRUE	0.032	0.0739770919235687	0.919658536585366	1	101	77017	0.270503686524333	TRUE	1	0.85847	0.9999969	0.106635167698214	19	0	NA
AGER	ENSG00000204305	chr6:31225249-31225486	test	1526	75592	TRUE	0.184	-0.0477358218023325	0.979766140792788	1	44	77074	-0.362107625498971	TRUE	1	0.9177812	0.9999969	-0.104403684169206	20	0	NA
AGER	ENSG00000204305	chr6:31227161-31227587	test	1321	75797	TRUE	0.112	-0.0589278448489365	0.962852713178294	0.0456852861772827	43	77075	-0.638846676659613	TRUE	0.687286248259429	0.1115628	0.673644461093015	-0.200950125035066	20	0	NA
AGER	ENSG00000204305	chr6:31246063-31246842	test	1504	75614	TRUE	0.856	0.00129969218133019	0.997029454011893	0.168335478847892	125	76993	0.317738835844339	TRUE	0.874981176025913	0.3858392	0.894372378222997	-0.117714500903607	20	0	NA
AGER	ENSG00000204305	chr6:31268128-31268420	test	1442	75676	TRUE	0.788	0.0143859984433756	0.994487669787683	1	82	77036	0.296013354902376	TRUE	1	0.7678862	0.997352323807677	0.0767926636813592	19	0	NA
AGER	ENSG00000204305	chr6:31270985-31272710	test	1714	75404	TRUE	0.364	-0.0265821440784357	0.987018374024666	0.72	60	77058	-0.341448397151372	TRUE	1	0.7580795	0.997352323807677	-0.0977389756618803	20	0	NA
AGER	ENSG00000204305	chr6:31283611-31283788	test	1172	75946	TRUE	0.748	-0.0125378175071547	0.994124626071085	1	110	77008	-0.177699116159346	TRUE	1	0.8484402	0.9999969	-0.0728803793963464	15	0	NA
AGER	ENSG00000204305	chr6:31307531-31309242	test	1574	75544	TRUE	0.264	-0.0358089428541317	0.983913775172544	0.000707156734589074	71	77047	-0.683166669843102	TRUE	0.240149913710753	0.0049168	0.312054830637488	-0.121283891449313	20	0	NA
AGER	ENSG00000204305	chr6:31321905-31322115	test	1370	75748	TRUE	0.836	0.00893362821959154	0.996151434711162	1	90	77028	-0.151147901145912	TRUE	1	0.9993588	0.9999969	0.0357461642322411	17	0	NA
AGER	ENSG00000204305	chr6:31355791-31357656	test	1570	75548	TRUE	0.508	0.0208582901794132	0.991037925560064	0.8	95	77023	0.313453572030245	TRUE	1	0.0682743	0.598750768897638	0.10576220601266	20	0	NA
AGER	ENSG00000204305	chr6:31366709-31367557	test	1395	75723	TRUE	0.336	-0.0357057663257236	0.986924531045514	0.162105698519344	43	77075	-0.543579622477594	TRUE	0.868896672687635	0.4508254	0.915451947685199	-0.136804021625401	20	0	NA
AGER	ENSG00000204305	chr6:31374058-31374433	test	282	76836	TRUE	0.9	-0.00127363258779511	0.998424713919968	1	63	77055	-0.0784469813608619	TRUE	1	0.9288069	0.9999969	-0.0165235387253416	4	0	NA
AGER	ENSG00000204305	chr6:31386778-31387564	test	1515	75603	TRUE	0.32	0.0418151015664698	0.984943282138106	0.395249230503186	51	77067	-0.434225732202572	TRUE	1	0.7120267	0.994775096138891	0.0994567644519346	20	0	NA
AGER	ENSG00000204305	chr6:31389100-31389716	test	1492	75626	TRUE	0.364	-0.0257379953587358	0.987018374024666	0.64	50	77068	0.439336554040761	TRUE	1	0.4713107	0.92282510202474	-0.100997933792195	20	0	NA
AGER	ENSG00000204305	chr6:31395558-31396207	test	1559	75559	TRUE	0.964	-0.00118921661766169	0.999215681997873	1	104	77014	0.232658590238833	TRUE	1	0.4893255	0.929942330208899	-0.0902263969139431	20	0	NA
AGER	ENSG00000204305	chr6:31396975-31397224	test	1473	75645	TRUE	0.592	0.0249964140678491	0.991037925560064	0.8	91	77027	0.324768334032826	TRUE	1	0.7146563	0.995397736776411	0.106486607892846	20	0	NA
AGER	ENSG00000204305	chr6:31399621-31400348	test	1532	75586	TRUE	0.712	0.0132666178360772	0.994124626071085	0.88	58	77060	0.369155537978982	TRUE	1	0.9088225	0.9999969	0.0575340911234251	20	0	NA
AGER	ENSG00000204305	chr6:31400530-31400962	test	1429	75689	TRUE	0.62	0.0219657841866034	0.992468484873567	1	60	77058	-0.21193118391642	TRUE	1	0.9627945	0.9999969	0.0573113648368639	20	0	NA
AGER	ENSG00000204305	chr6:31402804-31402980	test	1675	75443	TRUE	0.348	0.0315928820420555	0.986924531045514	0.72	130	76988	0.282480465468146	TRUE	1	0.1566713	0.731788973993289	-0.11108513944555	20	0	NA
AGER	ENSG00000204305	chr6:31403053-31404177	test	1586	75532	TRUE	0.84	0.0147315224693596	0.996446234191153	0.72	119	76999	0.261432837852485	TRUE	1	0.8688678	0.9999969	0.0767919418628054	20	0	NA
AGER	ENSG00000204305	chr6:31414179-31414776	test	1566	75552	TRUE	0.256	-0.0376444439213608	0.983913775172544	0.135227338951735	94	77024	0.391299587094391	TRUE	0.830855418633635	0.1121477	0.67375791928778	-0.146954790027534	20	0	NA
AGER	ENSG00000204305	chr6:31416045-31417027	test	1329	75789	TRUE	0.028	-0.0940384334530613	0.919658536585366	0.456	65	77053	-0.395302535741502	TRUE	1	0.5199093	0.940428919454771	-0.14555275951346	19	0	NA
AGER	ENSG00000204305	chr6:31441114-31441278	test	1724	75394	TRUE	0.196	0.0423688821163677	0.979766140792788	1	88	77030	0.256084462882143	TRUE	1	0.9823337	0.9999969	0.0716121111232306	20	0	NA
AGER	ENSG00000204305	chr6:31441481-31443034	test	1508	75610	TRUE	0.0121553898570908	-0.0874863481224843	0.867230141819235	0.117144398634996	69	77049	-0.472868013271692	TRUE	0.80683867513259	0.3676397	0.888934553517579	-0.139120916758129	20	0	NA
AGER	ENSG00000204305	chr6:31462653-31463642	test	1745	75373	TRUE	0.144	0.052605272886991	0.969756027862118	0.035240394992747	114	77004	0.414481115622845	TRUE	0.662308331026847	0.0186049	0.439785699226985	0.103534401256426	20	0	NA
AGER	ENSG00000204305	chr6:31467054-31467436	test	1547	75571	TRUE	0.544	0.0208791442075069	0.991037925560064	0.56	74	77044	0.361285767603612	TRUE	1	0.1822202	0.757006277767567	0.124925907794705	20	0	NA
AGER	ENSG00000204305	chr6:31474771-31475258	test	1650	75468	TRUE	0.332	0.037764705514771	0.98639918052163	1	94	77024	-0.264968413626562	TRUE	1	0.2741863	0.836402171407598	0.100258365193027	20	0	NA
AGER	ENSG00000204305	chr6:31475434-31475678	test	1549	75569	TRUE	0.728	0.0156401676385314	0.994124626071085	0.127160852999505	65	77053	-0.467867266564238	TRUE	0.817838448089805	0.2989024	0.847102758939163	0.0983420697248077	20	0	NA
AGER	ENSG00000204305	chr6:31486082-31486696	test	771	76347	TRUE	0.972	0.00247570464373337	0.999215681997873	0.308	31	77087	-0.554079338724134	TRUE	1	0.178842	0.757006277767567	-0.19370234464951	11	0	NA
AGER	ENSG00000204305	chr6:31491962-31492232	test	1009	76109	TRUE	0.32	0.0482999326157776	0.984943282138106	0.624	60	77058	-0.376291238918051	TRUE	1	0.4682194	0.92282510202474	0.117655310474991	13	0	NA
AGER	ENSG00000204305	chr6:31493799-31494553	test	1559	75559	TRUE	0.996	0.00559911242709754	0.999924809627776	1	72	77046	0.324231041533246	TRUE	1	0.7864837	0.998880009328254	-0.0863249953540798	20	0	NA
AGER	ENSG00000204305	chr6:31494826-31495422	test	1574	75544	TRUE	0.352	0.0337568715776424	0.986924531045514	0.48	89	77029	0.332077929780989	TRUE	1	0.3556056	0.878088613811401	0.121409532713761	20	0	NA
AGER	ENSG00000204305	chr6:31497604-31498618	test	1514	75604	TRUE	0.576	-0.0148715923549558	0.991037925560064	0.72	128	76990	0.267763194026793	TRUE	1	0.7932505	0.998880009328254	-0.0870599683093306	20	0	NA
AGER	ENSG00000204305	chr6:31497782-31499781	test	1809	75309	TRUE	0.944	0.003494977752734	0.998624265293812	1	162	76956	0.131534867936078	TRUE	1	0.9710246	0.9999969	0.044887889467543	20	0	NA
AGER	ENSG00000204305	chr6:31498750-31499105	test	1768	75350	TRUE	0.936	-0.00084535730896218	0.998424713919968	1	68	77050	-0.245279318215002	TRUE	1	0.9554097	0.9999969	-0.0623054749066777	20	0	NA
AGER	ENSG00000204305	chr6:31508898-31509553	test	1563	75555	TRUE	0.092	-0.0635141936778276	0.961327975613136	0.155936520829097	74	77044	-0.440350275618617	TRUE	0.860810227461398	0.4403796	0.915451947685199	-0.137683939936578	20	0	NA
AGER	ENSG00000204305	chr6:31510507-31513057	test	1210	75908	TRUE	0.48	-0.0293711797429599	0.991037925560064	1	49	77069	-0.20624591172991	TRUE	1	0.9747311	0.9999969	-0.0875993073785209	20	0	NA
AGER	ENSG00000204305	chr6:31511215-31511680	test	1655	75463	TRUE	0.552	-0.0137883064380839	0.991037925560064	1	110	77008	0.23065086055545	TRUE	1	0.9048975	0.9999969	-0.0809376789073843	20	0	NA
AGER	ENSG00000204305	chr6:31515513-31516701	test	1587	75531	TRUE	0.404	0.0300268356274316	0.988084230229293	0.48	160	76958	0.238095906907578	TRUE	1	0.5754803	0.955396761601478	0.102474832072026	20	0	NA
AGER	ENSG00000204305	chr6:31517213-31517602	test	1329	75789	TRUE	0.892	0.0051062280453964	0.998424713919968	1	86	77032	0.176562075317377	TRUE	1	0.3362796	0.873847389813375	-0.0897522017578639	19	0	NA
AGER	ENSG00000204305	chr6:31522833-31523158	test	1627	75491	TRUE	0.86	-0.00830641300053125	0.997099149793214	0.8	55	77063	-0.350701003766627	TRUE	1	0.8114574	0.99973612905192	-0.0844361974074784	20	0	NA
AGER	ENSG00000204305	chr6:31525859-31526473	test	1565	75553	TRUE	0.42	0.0301302387714881	0.988084230229293	0.56	88	77030	-0.351215890053271	TRUE	1	0.2670675	0.834008506532011	0.115142239921614	20	0	NA
AGER	ENSG00000204305	chr6:31528277-31530194	test	1519	75599	TRUE	0.468	0.026327693064764	0.990799276270007	0.88	73	77045	-0.331205839580646	TRUE	1	0.7230544	0.995397736776411	0.0979044687081463	20	0	NA
AGER	ENSG00000204305	chr6:31533582-31537581	test	1573	75545	TRUE	0.956	0.00250306569303582	0.999215681997873	0.175096950653821	94	77024	0.393193566693566	TRUE	0.886535313731434	0.3380843	0.873847389813375	0.10532569364614	20	0	NA
AGER	ENSG00000204305	chr6:31541111-31542661	test	1626	75492	TRUE	0.74	-0.00534427611690402	0.994124626071085	0.163831966056598	63	77055	-0.453682931924585	TRUE	0.872162743667106	0.0903218	0.634552800671423	-0.108308137661694	20	0	NA
AGER	ENSG00000204305	chr6:31541761-31541994	test	729	76389	TRUE	0.284	0.0597203714841443	0.984943282138106	0.206289844381081	98	77020	0.340272452081561	TRUE	0.925761460042341	0.4283514	0.908361567172748	0.111984347334168	10	0	NA
AGER	ENSG00000204305	chr6:31546358-31547231	test	1386	75732	TRUE	0.348	-0.0336539575664385	0.986924531045514	0.00486037239510726	35	77083	-0.839081524003611	TRUE	0.469576966719156	0.0287467	0.487145864238411	-0.161963959014317	19	0	NA
AGER	ENSG00000204305	chr6:31547323-31547789	test	1425	75693	TRUE	0.364	0.0340288493458023	0.987018374024666	1	96	77022	0.23994049349671	TRUE	1	0.70253	0.990416956881376	0.0873263195285252	20	0	NA
AGER	ENSG00000204305	chr6:31548048-31548524	test	1597	75521	TRUE	0.172	0.0484087254786518	0.978149605718918	1	57	77061	-0.36055165053452	TRUE	1	0.355653	0.878088613811401	0.116915995566141	20	0	NA
AGER	ENSG00000204305	chr6:31551431-31551649	test	1531	75587	TRUE	0.932	-0.00232024599606606	0.998424713919968	0.199220131982954	79	77039	0.419103349710784	TRUE	0.916963375850197	0.0399529	0.526754380585212	0.144441502699397	20	0	NA
AGER	ENSG00000204305	chr6:31558164-31558469	test	1537	75581	TRUE	0.684	-0.00979221010405618	0.994060666795144	0.28616172862634	37	77081	-0.534102334880826	TRUE	1	0.0177693	0.436483876940133	-0.178472623595017	19	0	NA
AGER	ENSG00000204305	chr6:31558756-31559619	test	1424	75694	TRUE	0.36	0.040916852148817	0.986924531045514	0.72	63	77055	0.443588637966948	TRUE	1	0.5913798	0.960079856727717	0.150621873488498	20	0	NA
AGER	ENSG00000204305	chr6:31559695-31560201	test	1635	75483	TRUE	0.852	-0.00219208287028105	0.99694364448858	0.56	34	77084	-0.524584073430424	TRUE	1	0.6793657	0.985453868693261	-0.111961557953024	20	0	NA
AGER	ENSG00000204305	chr6:31560306-31560752	test	1414	75704	TRUE	0.94	-0.00598737618335332	0.998624265293812	1	92	77026	0.229768990039807	TRUE	1	0.7848053	0.998880009328254	0.0897662553697835	20	0	NA
AGER	ENSG00000204305	chr6:31563051-31563662	test	1557	75561	TRUE	0.44	0.0314667961308615	0.989302053479096	0.72	93	77025	0.309239136883937	TRUE	1	0.5225329	0.940428919454771	0.107938922059643	20	0	NA
AGER	ENSG00000204305	chr6:31567593-31567936	test	1534	75584	TRUE	0.324	-0.0302799845031818	0.984943282138106	0.12599138696726	77	77041	-0.426561351100576	TRUE	0.817838448089805	0.1833239	0.757006277767567	-0.134781898749284	20	0	NA
AGER	ENSG00000204305	chr6:31568100-31568377	test	1311	75807	TRUE	0.44	0.0294006354034799	0.989302053479096	0.836	78	77040	0.359393942190348	TRUE	1	0.9012491	0.9999969	0.0907483603980182	19	0	NA
AGER	ENSG00000204305	chr6:31570582-31572581	test	1459	75659	TRUE	0.856	0.0116717893786136	0.997029454011893	0.96	102	77016	0.271632072311277	TRUE	1	0.9237853	0.9999969	0.0682846017372771	20	0	NA
AGER	ENSG00000204305	chr6:31571859-31572562	test	1554	75564	TRUE	0.716	-0.0141418420017387	0.994124626071085	0.72	48	77070	-0.376036976267443	TRUE	1	0.4007192	0.90212065067982	-0.128055516092852	20	0	NA
AGER	ENSG00000204305	chr6:31573932-31575931	test	1606	75512	TRUE	0.916	0.00813487184528339	0.998424713919968	1	94	77024	-0.239633190029562	TRUE	1	0.6793657	0.985453868693261	0.0838050216496801	20	0	NA
AGER	ENSG00000204305	chr6:31574156-31574793	test	1605	75513	TRUE	0.66	-0.0130511445735366	0.992658954926207	1	77	77041	-0.241680714510669	TRUE	1	0.0991289	0.654003843550133	-0.107647498671406	19	0	NA
AGER	ENSG00000204305	chr6:31578384-31578819	test	1505	75613	TRUE	0.024	0.0825510126022502	0.919658536585366	0.0848846623130835	107	77011	0.404818904084003	TRUE	0.758990571123137	0.295623	0.847102758939163	0.133600327391219	20	0	NA
AGER	ENSG00000204305	chr6:31580307-31582306	test	1738	75380	TRUE	0.784	0.014311102938402	0.994265572447195	1	65	77053	-0.261250642750571	TRUE	1	0.7299328	0.995397736776411	0.0634802207132851	20	0	NA
AGER	ENSG00000204305	chr6:31580665-31581864	test	1803	75315	TRUE	0.052	0.067826814430159	0.931628502095742	1	115	77003	0.247284293309109	TRUE	1	0.6031944	0.96751513593411	0.096982747735004	19	0	NA
AGER	ENSG00000204305	chr6:31585583-31585819	test	1635	75483	TRUE	0.916	0.00359880931316869	0.998424713919968	1	84	77034	-0.244736797020241	TRUE	1	0.683829	0.985969237677608	-0.0892854814747043	20	0	NA
AGER	ENSG00000204305	chr6:31589309-31589721	test	1415	75703	TRUE	0.964	0.00156481410156739	0.999215681997873	0.620157472707917	74	77044	-0.353898346588908	TRUE	1	0.416005	0.90212065067982	-0.106274276972561	20	0	NA
AGER	ENSG00000204305	chr6:31592513-31593395	test	1334	75784	TRUE	0.448	-0.02700425214221	0.98952663512062	1	46	77072	-0.407318794146931	TRUE	1	0.4510617	0.915451947685199	-0.119776171737133	20	0	NA
AGER	ENSG00000204305	chr6:31596984-31597323	test	1091	76027	TRUE	0.188	0.0557383391932225	0.979766140792788	0.268326560095244	80	77038	0.376274879206837	TRUE	1	0.5712266	0.955044447125372	0.111031282670162	15	0	NA
AGER	ENSG00000204305	chr6:31598439-31599041	test	1529	75589	TRUE	0.352	-0.0349371390478179	0.986924531045514	0.64	98	77020	0.348153215889486	TRUE	1	0.3208482	0.865851157240875	-0.137952072839787	20	0	NA
AGER	ENSG00000204305	chr6:31609362-31610490	test	1535	75583	TRUE	0.848	-0.00567977156927624	0.996794887382121	0.56	108	77010	-0.265149017775255	TRUE	1	0.70253	0.990416956881376	-0.0937661851359913	20	0	NA
AGER	ENSG00000204305	chr6:31613382-31615931	test	1483	75635	TRUE	0.916	0.00218552196696975	0.998424713919968	0.48	77	77041	0.360899050501355	TRUE	1	0.2599965	0.830545299097282	-0.122304546542056	20	0	NA
AGER	ENSG00000204305	chr6:31618257-31620457	test	1711	75407	TRUE	0.0063789197301048	0.0919364696082836	0.764823286457265	0.0507272696320412	85	77033	0.471764386514749	TRUE	0.698744200799169	0.1750837	0.755260791680187	0.146851777840872	20	0	NA
AGER	ENSG00000204305	chr6:31619900-31621361	test	1576	75542	TRUE	0.772	0.0119122063964194	0.994124626071085	0.64	76	77042	-0.344037947538833	TRUE	1	0.4454267	0.915451947685199	-0.104486812217876	20	0	NA
AGER	ENSG00000204305	chr6:31628282-31630281	test	1652	75466	TRUE	0.992	0.00182088881295228	0.999924809627776	0.72	49	77069	-0.436305724840038	TRUE	1	0.075283	0.611380855991338	-0.12987927166052	20	0	NA
AGER	ENSG00000204305	chr6:31631181-31632983	test	1516	75602	TRUE	0.424	-0.0285426706197278	0.988404103506354	1	48	77070	-0.405394607389543	TRUE	1	0.709734	0.992795382857383	-0.131419203241959	19	0	NA
AGER	ENSG00000204305	chr6:31637209-31638951	test	1554	75564	TRUE	0.884	-0.000655888594679244	0.998424713919968	0.64	53	77065	0.438460220570152	TRUE	1	0.1618335	0.737416095844458	0.126202257097567	20	0	NA
AGER	ENSG00000204305	chr6:31638882-31641381	test	1478	75640	TRUE	0.936	0.0100802258218209	0.998424713919968	0.56	98	77020	0.333615389235313	TRUE	1	0.5249911	0.940428919454771	-0.090719916522224	20	0	NA
AGER	ENSG00000204305	chr6:31639340-31639728	test	1645	75473	TRUE	0.332	-0.0316533755174562	0.98639918052163	0.96	59	77059	-0.359873115963129	TRUE	1	0.9237853	0.9999969	-0.0838171364978096	20	0	NA
AGER	ENSG00000204305	chr6:31643943-31644721	test	1403	75715	TRUE	0.764	0.0119222974772035	0.994124626071085	1	88	77030	0.219636856428121	TRUE	1	0.398919	0.90212065067982	-0.0953484446382262	20	0	NA
AGER	ENSG00000204305	chr6:31644432-31646581	test	1441	75677	TRUE	0.804	-0.00586060108268294	0.994639719150891	1	113	77005	0.175835005391393	TRUE	1	0.9542376	0.9999969	-0.07154902434342	19	0	NA
AGER	ENSG00000204305	chr6:31650807-31653131	test	1405	75713	TRUE	0.0190206496066549	-0.0884500141325284	0.919658536585366	0.451866731463711	49	77069	-0.459918095345964	TRUE	1	0.0955842	0.649040714430998	-0.209850662009826	19	0	NA
AGER	ENSG00000204305	chr6:31651695-31653469	test	1556	75562	TRUE	0.752	0.0200825793246278	0.994124626071085	0.521192229749138	91	77027	-0.296995835434391	TRUE	1	0.1497061	0.723447302290076	-0.128068149259467	20	0	NA
AGER	ENSG00000204305	chr6:31658396-31658559	test	1405	75713	TRUE	0.62	-0.0141676343923278	0.992468484873567	0.76	58	77060	0.322168947223178	TRUE	1	0.1261617	0.69449012	-0.124028634696185	19	0	NA
AGER	ENSG00000204305	chr6:31659112-31659495	test	1736	75382	TRUE	0.208	-0.0420602287163871	0.982275902901125	1	94	77024	0.249065959745362	TRUE	1	0.8114574	0.99973612905192	-0.0931043847036056	20	0	NA
AGER	ENSG00000204305	chr6:31659583-31660191	test	1692	75426	TRUE	0.484	-0.0205857535146823	0.991037925560064	0.0433207998803899	97	77021	0.454679073140234	TRUE	0.68546037837859	0.1801088	0.757006277767567	-0.0962439288776543	20	0	NA
AGER	ENSG00000204305	chr6:31660259-31661159	test	1468	75650	TRUE	0.552	0.0230933432729983	0.991037925560064	1	93	77025	0.293229741211047	TRUE	1	0.4180059	0.90212065067982	-0.0974791922787721	20	0	NA
AGER	ENSG00000204305	chr6:31663939-31664258	test	1649	75469	TRUE	0.42	-0.0251643519253901	0.988084230229293	1	77	77041	-0.241943964430526	TRUE	1	0.9766704	0.9999969	-0.0754775733048153	20	0	NA
AGER	ENSG00000204305	chr6:31664701-31666410	test	1577	75541	TRUE	0.22	-0.0329767530548246	0.982275902901125	1	69	77049	-0.334880046412944	TRUE	1	0.5740468	0.955044447125372	-0.106888148569343	20	0	NA
AGER	ENSG00000204305	chr6:31665807-31669106	test	1475	75643	TRUE	0.144	-0.0490825155385157	0.969756027862118	1	57	77061	-0.359750813021017	TRUE	1	0.7230544	0.995397736776411	-0.109118272602452	20	0	NA
AGER	ENSG00000204305	chr6:31666094-31666177	test	752	76366	TRUE	0.168	0.0751701120024075	0.977412127758062	0.792	52	77066	0.31010542558872	TRUE	1	0.4488952	0.915451947685199	0.131316255420007	9	0	NA
AGER	ENSG00000204305	chr6:31674960-31675298	test	1528	75590	TRUE	0.04	-0.0686302072105114	0.925558716875872	0.48	62	77056	-0.404208687106399	TRUE	1	0.0367288	0.516035370112027	-0.178948451437264	20	0	NA
AGER	ENSG00000204305	chr6:31676763-31677222	test	1519	75599	TRUE	0.244	-0.0475418894654465	0.983913775172544	0.56	80	77038	-0.337412388338626	TRUE	1	0.1381932	0.709101590551181	-0.162126292333606	20	0	NA
AGER	ENSG00000204305	chr6:31680584-31681602	test	1549	75569	TRUE	0.156	0.0518148253917066	0.976612319442138	0.48	102	77016	0.364501678754933	TRUE	1	0.226265	0.800997930351166	0.141893117929898	20	0	NA
AGER	ENSG00000204305	chr6:31682877-31683871	test	1368	75750	TRUE	0.336	0.0365390163362604	0.986924531045514	0.96	81	77037	0.306664407854792	TRUE	1	0.6858966	0.985969237677608	0.107561054588977	20	0	NA
AGER	ENSG00000204305	chr6:31686527-31686872	test	1426	75692	TRUE	0.292	-0.030317693731986	0.984943282138106	1	38	77080	-0.33633063395674	TRUE	1	0.800369	0.998880009328254	-0.112885794151088	20	0	NA
AGER	ENSG00000204305	chr6:31687457-31687620	test	1432	75686	TRUE	0.056	-0.0719037002578788	0.931628502095742	0.48	68	77050	-0.394418425281899	TRUE	1	0.1671016	0.747950980149384	-0.174978703031549	20	0	NA
AGER	ENSG00000204305	chr6:31689418-31689982	test	1615	75503	TRUE	0.988	0.0050155506589955	0.999924809627776	0.48	65	77053	0.40648657977925	TRUE	1	0.7674443	0.997352323807677	0.0862419930894644	20	0	NA
AGER	ENSG00000204305	chr6:31690204-31691207	test	1395	75723	TRUE	0.28	-0.034738060788351	0.984490861618799	0.96	52	77066	-0.359248712479924	TRUE	1	0.8060204	0.998880009328254	-0.118160776217875	20	0	NA
AGER	ENSG00000204305	chr6:31690757-31692756	test	1549	75569	TRUE	0.072	0.0634488602334164	0.949076035658102	0.48	59	77059	-0.342267388996762	TRUE	1	0.075283	0.611380855991338	0.16226535840222	20	0	NA
AGER	ENSG00000204305	chr6:31691466-31692043	test	1587	75531	TRUE	0.832	-0.00521979370734527	0.996122755489228	1	177	76941	-0.18382764649604	TRUE	1	0.3858392	0.894372378222997	-0.0799690039746582	20	0	NA
AGER	ENSG00000204305	chr6:31702534-31703582	test	1632	75486	TRUE	0.26	-0.035775762844064	0.983913775172544	0.0192663255407575	102	77016	0.493961090919586	TRUE	0.612742898896723	0.0939527	0.642757921881433	-0.134828354781167	20	0	NA
AGER	ENSG00000204305	chr6:31706742-31706917	test	1602	75516	TRUE	0.136	-0.0542394340452841	0.968150389729482	0.64	149	76969	-0.221634164040979	TRUE	1	0.3895041	0.896974250996016	-0.111773973272172	20	0	NA
AGER	ENSG00000204305	chr6:31710646-31710912	test	1506	75612	TRUE	0.572	-0.0157855613229589	0.991037925560064	1	44	77074	-0.415079017622313	TRUE	1	0.1684877	0.749022031768325	-0.1296118348804	20	0	NA
AGER	ENSG00000204305	chr6:31711205-31712020	test	1553	75565	TRUE	0.34	-0.0279570738305552	0.986924531045514	0.48	43	77075	-0.484608419153319	TRUE	1	0.7674443	0.997352323807677	-0.108153428967719	20	0	NA
AGER	ENSG00000204305	chr6:31713909-31714678	test	1338	75780	TRUE	0.22	0.0463093000851527	0.982275902901125	1	47	77071	0.363138308751891	TRUE	1	0.6187023	0.96751513593411	0.115985620930408	18	0	NA
AGER	ENSG00000204305	chr6:31717532-31717882	test	1579	75539	TRUE	0.652	0.0199562204684516	0.992658954926207	1	154	76964	0.192982906332726	TRUE	1	0.5525815	0.953075430543108	0.0933593741648391	20	0	NA
AGER	ENSG00000204305	chr6:31718391-31718642	test	1548	75570	TRUE	0.66	0.0149396396255463	0.992658954926207	0.557002043017925	99	77019	0.32495260866581	TRUE	1	0.7569875	0.997352323807677	-0.0880236039680499	20	0	NA
AGER	ENSG00000204305	chr6:31723308-31723688	test	1412	75706	TRUE	0.7	-0.014058222756111	0.994124626071085	0.792	56	77062	-0.386760935229929	TRUE	1	0.7076255	0.991983022292053	-0.114039039485301	18	0	NA
AGER	ENSG00000204305	chr6:31727307-31729306	test	1620	75498	TRUE	0.976	-0.00235927867104668	0.999512642928923	1	53	77065	-0.307230234167749	TRUE	1	0.9689718	0.9999969	0.0537847480649376	20	0	NA
AGER	ENSG00000204305	chr6:31728778-31730584	test	1438	75680	TRUE	0.604	-0.0161600888707654	0.991705152052602	1	92	77026	-0.285879836001152	TRUE	1	0.8755955	0.9999969	-0.0878294087408071	20	0	NA
AGER	ENSG00000204305	chr6:31734684-31735403	test	1741	75377	TRUE	0.936	0.00842158335316157	0.998424713919968	0.332452050545711	102	77016	0.350916198591119	TRUE	1	0.6630847	0.980280501434066	0.103858141265212	19	0	NA
AGER	ENSG00000204305	chr6:31736254-31736691	test	1681	75437	TRUE	0.992	0.00471878468837517	0.999924809627776	0.64	62	77056	-0.331450736902509	TRUE	1	0.4921808	0.931793157960695	-0.103286285447337	20	0	NA
AGER	ENSG00000204305	chr6:31736414-31736521	test	830	76288	TRUE	0.844	0.00652824261012208	0.996722802511863	1	81	77037	-0.249356749964818	TRUE	1	0.3516288	0.878088613811401	-0.129287328368385	10	0	NA
AGER	ENSG00000204305	chr6:31737471-31737868	test	1478	75640	TRUE	0.384	-0.0293323049368983	0.987155547980228	0.294156511062727	72	77046	0.408359176278409	TRUE	1	0.6102681	0.96751513593411	-0.114353924292538	20	0	NA
AGER	ENSG00000204305	chr6:31737959-31738266	test	1477	75641	TRUE	0.516	0.0272404951930549	0.991037925560064	1	103	77015	0.247907649972523	TRUE	1	0.7462261	0.997352323807677	0.0762592837934358	20	0	NA
AGER	ENSG00000204305	chr6:31738650-31738862	test	1469	75649	TRUE	0.2	-0.0417362433034076	0.979821997011629	0.163565765857543	94	77024	-0.368671179018204	TRUE	0.871939727047148	0.4557085	0.918798349763407	-0.112134693909631	19	0	NA
AGER	ENSG00000204305	chr6:31739606-31740673	test	1677	75441	TRUE	0.984	0.00492438038962262	0.999924809627776	1	63	77055	0.328841786421753	TRUE	1	0.9548432	0.9999969	-0.0554292759644469	20	0	NA
AGER	ENSG00000204305	chr6:31739907-31743157	test	1643	75475	TRUE	0.712	-0.00911625105342107	0.994124626071085	0.48	109	77009	0.277344902052285	TRUE	1	0.6223846	0.96751513593411	-0.0799039658890092	20	0	NA
AGER	ENSG00000204305	chr6:31745203-31745428	test	1658	75460	TRUE	0.748	0.0105198450503949	0.994124626071085	0.14816130834233	100	77018	-0.364973003656027	TRUE	0.846727036842462	0.4268218	0.907459593725039	0.0770021248319359	20	0	NA
AGER	ENSG00000204305	chr6:31747177-31747395	test	1531	75587	TRUE	0.904	0.00265579281668948	0.998424713919968	0.8	80	77038	0.339479529926157	TRUE	1	0.8907482	0.9999969	0.0650615044440365	20	0	NA
AGER	ENSG00000204305	chr6:31749537-31749955	test	1328	75790	TRUE	0.164	-0.0521824293306181	0.977412127758062	0.72	68	77050	-0.318162900910298	TRUE	1	0.8688678	0.9999969	-0.107474899453963	20	0	NA
AGER	ENSG00000204305	chr6:31750303-31751126	test	1525	75593	TRUE	0.96	0.00105466244501495	0.999215681997873	1	70	77048	0.265244585143951	TRUE	1	0.7462261	0.997352323807677	-0.0756598885448024	20	0	NA
AGER	ENSG00000204305	chr6:31752860-31753761	test	1550	75568	TRUE	0.532	-0.0220574857102023	0.991037925560064	0.41989013132584	86	77032	-0.351741235559079	TRUE	1	0.4538856	0.91629034295086	-0.134573330499383	19	0	NA
AGER	ENSG00000204305	chr6:31762532-31764531	test	1432	75686	TRUE	0.236	0.0375108162793771	0.983913775172544	0.14757528478141	120	76998	0.348081194970745	TRUE	0.846727036842462	0.4257684	0.907135891659722	0.124237133677251	20	0	NA
AGER	ENSG00000204305	chr6:31762763-31764032	test	1510	75608	TRUE	0.348	-0.0327301219093192	0.986924531045514	0.48	61	77057	-0.396715349208908	TRUE	1	0.572802	0.955044447125372	-0.117896528647482	20	0	NA
AGER	ENSG00000204305	chr6:31764314-31764571	test	1606	75512	TRUE	0.796	0.0072797226462642	0.994487669787683	1	120	76998	0.219398814913197	TRUE	1	0.6202005	0.96751513593411	-0.0903305540116583	19	0	NA
AGER	ENSG00000204305	chr6:31765928-31766802	test	1562	75556	TRUE	0.844	-0.00213996775834469	0.996722802511863	0.067794082468596	127	76991	0.366316803006593	TRUE	0.72959697036297	0.0874277	0.634552800671423	-0.15154624564783	20	0	NA
AGER	ENSG00000204305	chr6:31769615-31770257	test	1483	75635	TRUE	0.068	0.0713551414343789	0.943343635025754	1	191	76927	0.205373556410653	TRUE	1	0.6399399	0.973783369648826	0.10636575805906	20	0	NA
AGER	ENSG00000204305	chr6:31770470-31770715	test	1517	75601	TRUE	0.948	0.00308313322170517	0.999113620482433	0.64	102	77016	-0.30249022459791	TRUE	1	0.7529037	0.997352323807677	-0.0777549687007038	20	0	NA
AGER	ENSG00000204305	chr6:31772888-31773174	test	1482	75636	TRUE	0.076	0.0710163917303319	0.949521537442015	1	25	77093	0.482051426627769	TRUE	1	0.8060204	0.998880009328254	0.133631113480872	20	0	NA
AGER	ENSG00000204305	chr6:31775257-31778081	test	1649	75469	TRUE	0.024	0.0859841838634907	0.919658536585366	0.125322746563314	91	77027	0.421322069206997	TRUE	0.817838448089805	0.0001077	0.0497140208333333	0.173648437498552	20	0	NA
AGER	ENSG00000204305	chr6:31776485-31778192	test	1713	75405	TRUE	0.24	0.0357244606832225	0.983913775172544	0.034506928002944	116	77002	0.410520649575623	TRUE	0.662308331026847	0.0605503	0.580985025456088	0.137437671895129	20	0	NA
AGER	ENSG00000204305	chr6:31791353-31791641	test	1559	75559	TRUE	0.84	0.0127134193768574	0.996446234191153	1	58	77060	0.353783759318159	TRUE	1	0.5714036	0.955044447125372	0.0937896820175181	20	0	NA
AGER	ENSG00000204305	chr6:31794259-31796391	test	1629	75489	TRUE	0.22	-0.0390524916165476	0.982275902901125	1	65	77053	-0.286785296733452	TRUE	1	0.4215232	0.905024293549533	-0.122081849292704	20	0	NA
AGER	ENSG00000204305	chr6:31806092-31807536	test	1669	75449	TRUE	0.128	0.0510311410071809	0.96633657022725	1	164	76954	0.226189286437636	TRUE	1	0.7605097	0.997352323807677	0.0971639881697352	19	0	NA
AGER	ENSG00000204305	chr6:31814206-31817021	test	1537	75581	TRUE	0.752	-0.00809350606102144	0.994124626071085	1	82	77036	-0.265183116783867	TRUE	1	0.8570463	0.9999969	-0.0865840650739108	19	0	NA
AGER	ENSG00000204305	chr6:31817239-31817580	test	1540	75578	TRUE	0.512	0.0268550815102637	0.991037925560064	0.435624815627386	84	77034	0.369053674173374	TRUE	1	0.1880898	0.760112415248055	0.134981940997119	20	0	NA
AGER	ENSG00000204305	chr6:31821242-31822577	test	1519	75599	TRUE	0.912	0.00295612068683893	0.998424713919968	1	117	77001	0.174425899447696	TRUE	1	0.9151289	0.9999969	0.0646510856979034	20	0	NA
AGER	ENSG00000204305	chr6:31821432-31823431	test	1376	75742	TRUE	0.472	-0.0210632918789404	0.990799276270007	0.217574357432277	109	77009	0.352703669686526	TRUE	0.93866389772211	0.1214854	0.687525835333163	-0.155268450754161	20	0	NA
AGER	ENSG00000204305	chr6:31826877-31828644	test	1597	75521	TRUE	0.484	-0.0284181404492214	0.991037925560064	1	122	76996	0.234299674251788	TRUE	1	0.800369	0.998880009328254	-0.101968111913842	20	0	NA
AGER	ENSG00000204305	chr6:31829433-31829741	test	194	76924	TRUE	0.624	0.0416481734541465	0.992468484873567	1	106	77012	0.0459857952319289	TRUE	1	0.8417683	0.9999969	0.0413121254566596	2	0	NA
AGER	ENSG00000204305	chr6:31834234-31835425	test	1521	75597	TRUE	0.332	0.0359897798978759	0.98639918052163	0.48	53	77065	-0.397246159241776	TRUE	1	0.2954668	0.847102758939163	-0.107277797793095	20	0	NA
AGER	ENSG00000204305	chr6:31840063-31840910	test	1291	75827	TRUE	0.52	0.0268546264107583	0.991037925560064	1	123	76995	0.199165870995119	TRUE	1	0.8579196	0.9999969	0.085802624656713	20	0	NA
AGER	ENSG00000204305	chr6:31841008-31842456	test	1475	75643	TRUE	0.508	-0.0262706112630224	0.991037925560064	0.56	114	77004	0.305913853772007	TRUE	1	0.4876809	0.929942330208899	-0.119250863234532	20	0	NA
AGER	ENSG00000204305	chr6:31851673-31852487	test	1620	75498	TRUE	0.088	0.0642850295831732	0.957612698412698	0.260268229371171	115	77003	0.336663224722849	TRUE	0.991462502510272	0.5870245	0.960079856727717	0.0965957305220445	20	0	NA
AGER	ENSG00000204305	chr6:31852624-31853075	test	676	76442	TRUE	0.748	0.0256037425600382	0.994124626071085	1	57	77061	-0.13627716276299	TRUE	1	0.9933415	0.9999969	0.0368540570831502	10	0	NA
AGER	ENSG00000204305	chr6:31855366-31855668	test	777	76341	TRUE	0.292	0.0559177202207353	0.984943282138106	0.336	107	77011	0.330245758796994	TRUE	1	0.4235517	0.906334916105978	0.155151111640922	12	0	NA
AGER	ENSG00000204305	chr6:31862357-31865881	test	1803	75315	TRUE	0.228	0.0427604355544673	0.983913775172544	1	126	76992	0.215028375964937	TRUE	1	0.922316	0.9999969	0.0768049463904408	20	0	NA
AGER	ENSG00000204305	chr6:31862478-31864168	test	1605	75513	TRUE	0.732	-0.00908729442397638	0.994124626071085	0.123517634714308	61	77057	-0.443174608853069	TRUE	0.816633310215001	0.3804507	0.893401557938246	0.102882229069074	20	0	NA
AGER	ENSG00000204305	chr6:31870397-31871573	test	1516	75602	TRUE	0.968	0.00942929033909756	0.999215681997873	0.23656095708695	104	77014	0.356310745342829	TRUE	0.961823224406126	0.338954	0.874113380407372	-0.1234160567202	19	0	NA
AGER	ENSG00000204305	chr6:31874908-31875284	test	1428	75690	TRUE	0.72	0.016676825888962	0.994124626071085	1	96	77022	0.293046711978445	TRUE	1	0.5957168	0.962493575366754	-0.0949483120326489	20	0	NA
AGER	ENSG00000204305	chr6:31877029-31879215	test	1629	75489	TRUE	0.92	-0.00082678554642257	0.998424713919968	0.323070632759635	80	77038	0.361832705798369	TRUE	1	0.4454267	0.915451947685199	-0.0898962932793522	20	0	NA
AGER	ENSG00000204305	chr6:31882412-31882682	test	1492	75626	TRUE	0.724	0.0189923903082747	0.994124626071085	1	86	77032	0.278120681372544	TRUE	1	0.7547069	0.997352323807677	0.080708634607402	19	0	NA
AGER	ENSG00000204305	chr6:31888461-31889457	test	1489	75629	TRUE	0.64	0.0231624914066046	0.992648502810424	0.912	89	77029	0.309268840405851	TRUE	1	0.1917719	0.769448435786175	0.105688318932697	19	0	NA
AGER	ENSG00000204305	chr6:31896953-31898663	test	1509	75609	TRUE	0.056	0.0713812338244142	0.931628502095742	0.96	71	77047	0.320811732752365	TRUE	1	0.4895663	0.929942330208899	0.131346154971799	20	0	NA
AGER	ENSG00000204305	chr6:31898032-31900031	test	1519	75599	TRUE	0.996	0.00950489340501681	0.999924809627776	1	51	77067	-0.335434234298647	TRUE	1	0.6717361	0.982233076415468	0.0882797742123228	20	0	NA
AGER	ENSG00000204305	chr6:31898742-31899032	test	1403	75715	TRUE	0.692	0.0128392801377548	0.994124626071085	0.330238009262339	87	77031	0.37852249739603	TRUE	1	0.5776838	0.957882659864794	0.09575144952871	19	0	NA
AGER	ENSG00000204305	chr6:31901422-31902703	test	1415	75703	TRUE	0.052	-0.0701914404032387	0.931628502095742	1	52	77066	-0.334476489462006	TRUE	1	0.6123299	0.96751513593411	-0.127154322269803	20	0	NA
AGER	ENSG00000204305	chr6:31907333-31907885	test	288	76830	TRUE	0.888	-0.00419982126563201	0.998424713919968	0.544	35	77083	-0.327848771373966	TRUE	1	0.2989739	0.847102758939163	-0.165377320096475	4	0	NA
AGER	ENSG00000204305	chr6:31908818-31909158	test	1158	75960	TRUE	0.192	0.0539246476128474	0.979766140792788	0.195047297562958	112	77006	0.34620439158892	TRUE	0.913694160021993	0.4900445	0.930737249028571	0.121521578908981	18	0	NA
AGER	ENSG00000204305	chr6:31911491-31911673	test	204	76914	TRUE	0.288	0.108788323268876	0.984943282138106	0.48	40	77078	0.35043249325021	TRUE	1	0.3641862	0.886687546756529	0.211994708378373	3	0	NA
AGER	ENSG00000204305	chr6:31919609-31920093	test	1647	75471	TRUE	0.292	0.042612292722999	0.984943282138106	0.912	99	77019	0.27671066765361	TRUE	1	0.0740649	0.611380855991338	0.127441193512928	19	0	NA
AGER	ENSG00000204305	chr6:31923019-31923477	test	1551	75567	TRUE	0.112	0.0539786866073142	0.962852713178294	0.243620713163183	75	77043	0.379436755082047	TRUE	0.969901102297363	0.5698721	0.955044447125372	0.109631302678346	19	0	NA
AGER	ENSG00000204305	chr6:31927370-31928524	test	1576	75542	TRUE	0.824	0.0180153378044541	0.99595080947444	0.00599853770530762	117	77001	-0.421250632793516	TRUE	0.487555012224939	0.0017831	0.23778676753507	-0.097380804287322	20	0	NA
AGER	ENSG00000204305	chr6:31928642-31929979	test	1746	75372	TRUE	0.932	0.00945672955904286	0.998424713919968	1	65	77053	0.346856589814828	TRUE	1	0.5327851	0.943699885335892	0.0897616756124045	20	0	NA
AGER	ENSG00000204305	chr6:31933313-31934377	test	1489	75629	TRUE	0.072	-0.0592881530010527	0.949076035658102	0.0372663582676667	48	77070	-0.636035693258226	TRUE	0.670028356519287	0.1610424	0.737416095844458	-0.116644596695143	19	0	NA
AGER	ENSG00000204305	chr6:31933757-31937257	test	1615	75503	TRUE	0.524	0.0239653210383457	0.991037925560064	0.72	81	77037	0.308281504989962	TRUE	1	0.3380843	0.873847389813375	0.0946009410217035	20	0	NA
AGER	ENSG00000204305	chr6:31937857-31939856	test	1327	75791	TRUE	0.648	0.0243079184313801	0.992658954926207	0.00228210314224741	129	76989	0.489668276272965	TRUE	0.380207756969844	0.0144826	0.404308451070979	0.105247943652258	20	0	NA
AGER	ENSG00000204305	chr6:31940351-31941119	test	1490	75628	TRUE	0.376	0.0340918079072252	0.987155547980228	0.88	82	77036	0.343840375774763	TRUE	1	0.613592	0.96751513593411	0.0898801994581589	20	0	NA
AGER	ENSG00000204305	chr6:31945607-31951356	test	1597	75521	TRUE	0.496	0.0272870247171524	0.991037925560064	0.8	45	77073	-0.42914984424361	TRUE	1	0.5699964	0.955044447125372	0.0892724486054702	20	0	NA
AGER	ENSG00000204305	chr6:31945771-31946245	test	1532	75586	TRUE	0.824	0.00603144921024956	0.99595080947444	0.122974668023036	94	77024	0.413508751342712	TRUE	0.81606443739144	0.3815411	0.894372378222997	0.0882257834351774	19	0	NA
AGER	ENSG00000204305	chr6:31948750-31949416	test	1387	75731	TRUE	0.316	-0.0336265547881938	0.984943282138106	0.234623954892497	38	77080	-0.560418636115928	TRUE	0.961823224406126	0.5225329	0.940428919454771	-0.127260540574866	20	0	NA
AGER	ENSG00000204305	chr6:31952224-31952653	test	1558	75560	TRUE	0.64	0.0194569563172318	0.992648502810424	0.8	93	77025	0.304946334842328	TRUE	1	0.1214854	0.687525835333163	0.119560987764882	20	0	NA
AGER	ENSG00000204305	chr6:31952857-31954856	test	1366	75752	TRUE	0.164	-0.0488428713969318	0.977412127758062	0.532	64	77054	-0.357263253042983	TRUE	1	0.5250411	0.940428919454771	-0.132626947930903	19	0	NA
AGER	ENSG00000204305	chr6:31958452-31959632	test	1337	75781	TRUE	0.476	-0.0210413249895987	0.991037925560064	0.76	113	77005	0.273943974613089	TRUE	1	0.1805406	0.757006277767567	-0.139526825241496	19	0	NA
AGER	ENSG00000204305	chr6:31969629-31970067	test	1561	75557	TRUE	0.336	0.0290766823069164	0.986924531045514	0.56	74	77044	0.39685546464819	TRUE	1	0.8086788	0.998880009328254	0.105603442669511	20	0	NA
AGER	ENSG00000204305	chr6:31971319-31972880	test	1399	75719	TRUE	0.78	0.0092021117763228	0.994124626071085	0.72	73	77045	-0.301262000132146	TRUE	1	0.471798	0.92282510202474	0.0910051529777693	20	0	NA
AGER	ENSG00000204305	chr6:31972971-31973326	test	1427	75691	TRUE	0.724	-0.0143356445724725	0.994124626071085	0.64	45	77073	-0.443676960451653	TRUE	1	0.3237138	0.868633727313095	-0.156090792354018	20	0	NA
AGER	ENSG00000204305	chr6:31978820-31980627	test	1579	75539	TRUE	0.304	0.038598176595694	0.984943282138106	1	78	77040	0.273106983941572	TRUE	1	0.5109725	0.940428919454771	0.102248958104629	20	0	NA
AGER	ENSG00000204305	chr6:31981726-31982144	test	1329	75789	TRUE	0.48	-0.0287990064549899	0.991037925560064	0.180161310639343	184	76934	0.275863818532485	TRUE	0.893014341401725	0.0002286	0.0853341117318436	-0.188246236545047	20	0	NA
AGER	ENSG00000204305	chr6:31982300-31983140	test	1457	75661	TRUE	0.04	-0.0734249785128878	0.925558716875872	0.72	85	77033	-0.33676334507536	TRUE	1	0.0790099	0.616926687844979	-0.156360483957946	20	0	NA
AGER	ENSG00000204305	chr6:31983861-31984064	test	1451	75667	TRUE	0.312	0.042021466496257	0.984943282138106	0.0750683976365961	75	77043	0.480558851948109	TRUE	0.74521218947663	0.2659822	0.834008506532011	0.131226065618263	20	0	NA
AGER	ENSG00000204305	chr6:31989275-31989852	test	1504	75614	TRUE	0.62	-0.0132119835687208	0.992468484873567	0.88	35	77083	-0.432826431079493	TRUE	1	0.6535842	0.976022921964218	-0.119750176316629	20	0	NA
AGER	ENSG00000204305	chr6:31997498-31998270	test	1476	75642	TRUE	0.488	-0.022287880145401	0.991037925560064	1	58	77060	0.262100624893417	TRUE	1	0.8518556	0.9999969	-0.0818851055203223	20	0	NA
AGER	ENSG00000204305	chr6:32002562-32003711	test	1540	75578	TRUE	0.228	-0.0448384118742899	0.983913775172544	0.517936586803754	55	77063	-0.443114841383892	TRUE	1	0.0423203	0.533375381410256	-0.170055222117192	20	0	NA
AGER	ENSG00000204305	chr6:32011727-32012212	test	1607	75511	TRUE	0.16	0.0536369481379932	0.977412127758062	0.0481734232814654	94	77024	0.469586110976006	TRUE	0.687504863797713	0.196364	0.776415149604426	0.109624159951079	19	0	NA
AGER	ENSG00000204305	chr6:32012313-32013264	test	1655	75463	TRUE	0.78	-0.00411383024109413	0.994124626071085	1	139	76979	0.232042678709411	TRUE	1	0.9463203	0.9999969	-0.0692305255902973	20	0	NA
AGER	ENSG00000204305	chr6:32044972-32047303	test	1473	75645	TRUE	0.82	-0.00396176317624519	0.99593879851828	1	123	76995	0.242422052606111	TRUE	1	0.1574772	0.731788973993289	-0.128061283417567	20	0	NA
AGER	ENSG00000204305	chr6:32048173-32048746	test	1563	75555	TRUE	0.3	0.0376143285099257	0.984943282138106	0.88	107	77011	0.238753896011289	TRUE	1	0.416005	0.90212065067982	0.0974273912146384	20	0	NA
AGER	ENSG00000204305	chr6:32055182-32057181	test	1608	75510	TRUE	0.7	-0.00775523328275085	0.994124626071085	0.238119901311394	130	76988	0.325758920727507	TRUE	0.961823224406126	0.5631339	0.955044447125372	-0.0650111344278026	19	0	NA
AGER	ENSG00000204305	chr6:32061096-32061628	test	1413	75705	TRUE	0.568	0.0217625484815223	0.991037925560064	0.334822466094432	59	77059	0.40477565706994	TRUE	1	0.0815337	0.62376766843135	-0.137536104274518	20	0	NA
AGER	ENSG00000204305	chr6:32063032-32065131	test	1506	75612	TRUE	0.784	0.0116150544176334	0.994265572447195	1	67	77051	-0.315697415951106	TRUE	1	0.8137538	0.99973612905192	-0.0709382811961211	20	0	NA
AGER	ENSG00000204305	chr6:32067157-32069156	test	1660	75458	TRUE	0.052	0.0712558026468133	0.931628502095742	0.208324792953222	127	76991	0.320467228951279	TRUE	0.926168291530492	0.1238463	0.690846903635604	0.132318713236325	20	0	NA
AGER	ENSG00000204305	chr6:32069521-32070330	test	1523	75595	TRUE	0.996	0.00317533711269302	0.999924809627776	0.8	71	77047	0.332931178232334	TRUE	1	0.7053815	0.990834674441205	-0.0889927958892199	20	0	NA
AGER	ENSG00000204305	chr6:32071855-32072285	test	1577	75541	TRUE	0.256	0.0444144008961112	0.983913775172544	0.031567083903256	68	77050	-0.548144158621423	TRUE	0.654681925107639	0.0137953	0.397680514285714	0.139061291761107	20	0	NA
AGER	ENSG00000204305	chr6:32073209-32073641	test	1474	75644	TRUE	0.136	-0.047330918570176	0.968150389729482	0.0529724730378401	53	77065	-0.554561222078742	TRUE	0.703934482771937	0.0172662	0.430327826771653	-0.186930926000009	19	0	NA
AGER	ENSG00000204305	chr6:32081168-32081577	test	1578	75540	TRUE	0.052	0.0730860721946132	0.931628502095742	0.0822884138123882	129	76989	0.359952106253685	TRUE	0.755462798585188	0.0416965	0.533375381410256	0.162923265574675	20	0	NA
AGER	ENSG00000204305	chr6:32085866-32086089	test	1729	75389	TRUE	0.3	-0.0353153540434219	0.984943282138106	0.462434330332104	147	76971	-0.253787110746714	TRUE	1	0.1198844	0.686164104077069	-0.143485073708392	20	0	NA
AGER	ENSG00000204305	chr6:32087237-32088177	test	1586	75532	TRUE	0.44	-0.0221959619928476	0.989302053479096	0.462150021092901	88	77030	-0.336923720723359	TRUE	1	0.7568796	0.997352323807677	-0.0876105724102871	20	0	NA
AGER	ENSG00000204305	chr6:32087832-32091781	test	1577	75541	TRUE	0.256	-0.0355501983075353	0.983913775172544	0.513257303533207	62	77056	-0.397380552909742	TRUE	1	0.6900598	0.985969237677608	-0.0918742422872158	20	0	NA
AGER	ENSG00000204305	chr6:32095446-32097270	test	1502	75616	TRUE	0.488	0.0243761490433991	0.991037925560064	1	80	77038	0.294301763641803	TRUE	1	0.6696718	0.982233076415468	0.100402633307146	20	0	NA
AGER	ENSG00000204305	chr6:32097157-32099156	test	1447	75671	TRUE	0.144	-0.0575209188860455	0.969756027862118	0.0965803010171912	58	77060	-0.526139322506624	TRUE	0.773550139608712	0.3232095	0.868633727313095	-0.135192519951585	20	0	NA
AGER	ENSG00000204305	chr6:32103307-32106706	test	1377	75741	TRUE	0.268	0.0428281581412016	0.983913775172544	0.387129279436854	111	77007	0.332876714077401	TRUE	1	0.1671016	0.747950980149384	0.116000438376596	20	0	NA
AGER	ENSG00000204305	chr6:32103513-32103696	test	1556	75562	TRUE	0.036	0.0802351961744445	0.919658536585366	1	196	76922	0.201973624444536	TRUE	1	0.3044257	0.850932560092515	0.119797811489972	18	0	NA
AGER	ENSG00000204305	chr6:32108025-32109567	test	1559	75559	TRUE	0.504	0.0247248739021582	0.991037925560064	0.157988102735922	91	77027	0.404497987080632	TRUE	0.86412616301878	0.4438953	0.915451947685199	0.102972932514543	20	0	NA
AGER	ENSG00000204305	chr6:32109687-32111103	test	1554	75564	TRUE	0.392	0.0333532690455984	0.988084230229293	0.0204852510000157	82	77036	0.556293336278729	TRUE	0.62806948061395	0.0988708	0.654003843550133	0.142673392313581	20	0	NA
AGER	ENSG00000204305	chr6:32113813-32114430	test	1478	75640	TRUE	0.636	0.017076511869931	0.992468484873567	1	93	77025	0.216240214901738	TRUE	1	0.9942428	0.9999969	0.0473496730598303	20	0	NA
AGER	ENSG00000204305	chr6:32116811-32117036	test	1646	75472	TRUE	0.344	0.0384783755417897	0.986924531045514	0.196047755960309	128	76990	0.325475700052436	TRUE	0.91382114926199	0.2486562	0.823895997906385	0.127466314204949	20	0	NA
AGER	ENSG00000204305	chr6:32118702-32120068	test	1488	75630	TRUE	0.864	0.00707977179074937	0.997412445464983	1	101	77017	0.248295869069329	TRUE	1	0.9040548	0.9999969	-0.0736799327911591	20	0	NA
AGER	ENSG00000204305	chr6:32127536-32128582	test	1484	75634	TRUE	0.576	-0.022107466097999	0.991037925560064	1	61	77057	0.248454388390581	TRUE	1	0.7170107	0.995397736776411	-0.080091446729855	20	0	NA
AGER	ENSG00000204305	chr6:32129256-32129669	test	1458	75660	TRUE	0.22	0.0430608278527476	0.982275902901125	0.395708276376303	70	77048	-0.388589326926262	TRUE	1	0.2128457	0.792064364516851	0.11468042392434	19	0	NA
AGER	ENSG00000204305	chr6:32129978-32130841	test	1241	75877	TRUE	0.452	0.0353830647640487	0.98952663512062	1	91	77027	0.249350879631827	TRUE	1	0.8577827	0.9999969	0.0863195354920694	19	0	NA
AGER	ENSG00000204305	chr6:32131560-32131874	test	1604	75514	TRUE	0.568	0.0213095882877046	0.991037925560064	1	82	77036	-0.282622517850739	TRUE	1	0.85847	0.9999969	0.0858779307634603	19	0	NA
AGER	ENSG00000204305	chr6:32146482-32148481	test	1277	75841	TRUE	0.064	-0.0657344184834152	0.940812475633528	0.223496337990798	70	77048	-0.420012621822835	TRUE	0.944871176545247	0.5199093	0.940428919454771	-0.162915834328855	19	0	NA
AGER	ENSG00000204305	chr6:32148386-32149177	test	1608	75510	TRUE	0.00911331440575576	0.0918784624198912	0.806786773716214	0.836	102	77016	0.26532509504034	TRUE	1	0.0041677	0.299687400430571	0.169239011445828	19	0	NA
AGER	ENSG00000204305	chr6:32152952-32155097	test	1633	75485	TRUE	0.228	0.0486819722430905	0.983913775172544	0.129372989125405	91	77027	0.413289814475447	TRUE	0.821222366538029	0.0556257	0.570947141937462	0.153661101664295	20	0	NA
AGER	ENSG00000204305	chr6:32162807-32166231	test	1597	75521	TRUE	0.612	0.0184438188309322	0.992263157894737	0.00636287194735472	92	77026	0.531652961868007	TRUE	0.497553216374269	0.0363002	0.516035370112027	0.126939194621908	20	0	NA
AGER	ENSG00000204305	chr6:32166448-32169512	test	1426	75692	TRUE	0.58	0.0232097115294356	0.991037925560064	0.12296845849634	107	77011	0.401251250432888	TRUE	0.81606443739144	0.1392238	0.713838783245912	0.129277508570398	19	0	NA
AGER	ENSG00000204305	chr6:32175777-32176333	test	1526	75592	TRUE	0.5	0.023797027899557	0.991037925560064	0.136892987237268	89	77029	0.415784318094524	TRUE	0.833294317051558	0.2254874	0.800997930351166	0.134780888941142	20	0	NA
AGER	ENSG00000204305	chr6:32177110-32178719	test	1815	75303	TRUE	0.836	0.00813249505903024	0.996151434711162	1	81	77037	0.172566044684362	TRUE	1	0.8916673	0.9999969	-0.0560410014021525	20	0	NA
AGER	ENSG00000204305	chr6:32184448-32184654	test	1619	75499	TRUE	0.32	0.0416263211100771	0.984943282138106	1	110	77008	0.270778749957388	TRUE	1	0.8916673	0.9999969	0.0968339860603596	20	0	NA
AGER	ENSG00000204305	chr6:32185674-32186005	test	1130	75988	TRUE	0.808	-0.00925929659242608	0.99524526329544	0.296807527600882	32	77086	0.611313796908391	TRUE	1	0.2048818	0.785878772346933	0.127108105116667	18	0	NA
AGER	ENSG00000204305	chr6:32188316-32188540	test	575	76543	TRUE	0.188	-0.0743282305511399	0.979766140792788	0.608	85	77033	-0.283439837249572	TRUE	1	0.7321442	0.995614258878887	-0.108504253263327	8	0	NA
AGER	ENSG00000204305	chr6:32189659-32190569	test	1565	75553	TRUE	0.264	0.0386807881687221	0.983913775172544	1	117	77001	-0.215006160662951	TRUE	1	0.4384279	0.914239632105659	0.110655732860643	19	0	NA
AGER	ENSG00000204305	chr6:32195086-32195317	test	1407	75711	TRUE	0.7	-0.0141043284498932	0.994124626071085	0.64	94	77024	-0.30194289210922	TRUE	1	0.7580795	0.997352323807677	-0.104260888238864	20	0	NA
AGER	ENSG00000204305	chr6:32195422-32196819	test	1566	75552	TRUE	0.18	-0.0447498014202572	0.978176839374505	1	52	77066	-0.264680417365581	TRUE	1	0.0187003	0.439785699226985	-0.157462803850833	20	0	NA
AGER	ENSG00000204305	chr6:32203405-32204039	test	1571	75547	TRUE	0.608	-0.0157596752440217	0.991705152052602	1	132	76986	-0.20361257183412	TRUE	1	0.554346	0.953075430543108	-0.0900373852085477	20	0	NA
AGER	ENSG00000204305	chr6:32204175-32204654	test	1566	75552	TRUE	0.624	0.0180761223082393	0.992468484873567	1	128	76990	0.220621159476547	TRUE	1	0.2564875	0.828613462992662	-0.0968123921029053	19	0	NA
AGER	ENSG00000204305	chr6:32209987-32210755	test	1493	75625	TRUE	0.484	-0.0179206496165061	0.991037925560064	1	77	77041	-0.290362186027525	TRUE	1	0.9421898	0.9999969	-0.094845210638816	20	0	NA
AGER	ENSG00000204305	chr6:32212080-32212272	test	1352	75766	TRUE	0.816	0.0135512273618226	0.99593879851828	0.152725233855136	79	77039	0.422893841689308	TRUE	0.854947472995696	0.0490228	0.553139622474962	0.130832985883774	18	0	NA
AGER	ENSG00000204305	chr6:32216313-32216731	test	1336	75782	TRUE	0.392	-0.0377939994302161	0.988084230229293	0.025895300063536	75	77043	-0.502171549841246	TRUE	0.645875427964838	0.1204055	0.687525835333163	-0.112975362103753	19	0	NA
AGER	ENSG00000204305	chr6:32217889-32218482	test	1559	75559	TRUE	0.072	0.0664221765610651	0.949076035658102	0.56	64	77054	0.397275051867671	TRUE	1	0.7699083	0.997352323807677	0.128323906595433	20	0	NA
AGER	ENSG00000204305	chr6:32228902-32229682	test	1521	75597	TRUE	0.1	0.0638265621926211	0.962706382978723	0.0158963364358513	92	77026	0.511108954012924	TRUE	0.586629864278876	0.0803915	0.621205198119777	0.153238915085631	19	0	NA
AGER	ENSG00000204305	chr6:32234915-32235334	test	1613	75505	TRUE	0.508	0.0318383300375589	0.991037925560064	0.8	73	77045	-0.352021518733125	TRUE	1	0.2398057	0.810312848146267	0.131271758218904	20	0	NA
AGER	ENSG00000204305	chr6:32244547-32245969	test	1767	75351	TRUE	0.448	0.024869286733209	0.98952663512062	1	148	76970	0.213788561969608	TRUE	1	0.8566963	0.9999969	0.0729431897855301	20	0	NA
AGER	ENSG00000204305	chr6:32254668-32256056	test	1401	75717	TRUE	0.94	0.0030674835266733	0.998624265293812	1	70	77048	0.284165380215212	TRUE	1	0.6667426	0.981898141943196	-0.0873270112576928	19	0	NA
AGER	ENSG00000204305	chr6:32288494-32288971	test	1383	75735	TRUE	0.0247426352807941	-0.0805815341600657	0.919658536585366	0.0186783790693082	66	77052	-0.588247866096461	TRUE	0.612233171596969	0.0915602	0.636333751196172	-0.175521087006881	20	0	NA
AGER	ENSG00000204305	chr6:32319493-32319643	test	187	76931	TRUE	0.056	0.189460007168907	0.931628502095742	0.192	95	77023	0.211999508544053	TRUE	0.907101473443011	0.1469028	0.723447302290076	0.189793510412707	2	0	NA
AGER	ENSG00000204305	chr6:32324390-32324675	test	1421	75697	TRUE	0.768	0.0153012738197977	0.994124626071085	1	108	77010	0.276582592285435	TRUE	1	0.9293178	0.9999969	0.0712782318652953	20	0	NA
AGER	ENSG00000204305	chr6:32391587-32391799	test	1049	76069	TRUE	0.28	0.0485410048826409	0.984490861618799	0.728	85	77033	0.311935366015493	TRUE	1	0.6866985	0.985969237677608	0.109638351319318	13	0	NA
AGER	ENSG00000204305	chr6:32393740-32393996	test	1289	75829	TRUE	0.048	-0.0771495706987284	0.926959282970551	0.48	69	77049	-0.354017591517035	TRUE	1	0.2975563	0.847102758939163	-0.127190407893802	20	0	NA
AGER	ENSG00000204305	chr6:32394801-32394975	test	1536	75582	TRUE	0.636	-0.0116923225649324	0.992468484873567	1	85	77033	-0.231475682348786	TRUE	1	0.99484	0.9999969	-0.0478715861658238	20	0	NA
AGER	ENSG00000204305	chr6:32397672-32397840	test	1529	75589	TRUE	0.536	0.0227972446408549	0.991037925560064	1	112	77006	-0.198843592077442	TRUE	1	0.328851	0.872186017476658	0.0783177317242528	20	0	NA
AGER	ENSG00000204305	chr6:32402860-32403151	test	1569	75549	TRUE	0.436	0.0282743608445424	0.989188363067481	0.421416523600372	113	77005	0.305059781106371	TRUE	1	0.7305842	0.995397736776411	0.0793390418856439	20	0	NA
AGER	ENSG00000204305	chr6:32413296-32413959	test	1310	75808	TRUE	0.1	-0.0620888508087876	0.962706382978723	0.175732111891094	76	77042	-0.41645113118293	TRUE	0.886535313731434	0.4729776	0.92282510202474	-0.123432969618393	20	0	NA
AGER	ENSG00000204305	chr6:32415294-32416007	test	1609	75509	TRUE	0.08	0.0637376641237184	0.952	0.495426333213767	64	77054	0.409744538480395	TRUE	1	0.1497061	0.723447302290076	0.136643447697091	20	0	NA
AGER	ENSG00000204305	chr6:32439511-32440091	test	1415	75703	TRUE	0.2	-0.0385008654270833	0.979821997011629	0.0283644523941998	64	77054	-0.56277823048447	TRUE	0.648675088308719	0.0380606	0.525090926110419	-0.186296555770032	20	0	NA
AGER	ENSG00000204305	chr6:32473155-32474197	test	1390	75728	TRUE	0.272	-0.0362575298831822	0.983913775172544	0.210135019433597	90	77028	0.399163892541802	TRUE	0.929609135239704	0.52381	0.940428919454771	-0.10672266095362	20	0	NA
AGER	ENSG00000204305	chr6:32475226-32476196	test	1427	75691	TRUE	0.56	0.0261217140260992	0.991037925560064	0.49220072909418	68	77050	0.390639985074113	TRUE	1	0.6900598	0.985969237677608	0.115997681281203	20	0	NA
AGER	ENSG00000204305	chr6:32483958-32484937	test	1523	75595	TRUE	0.896	0.00748340258453606	0.998424713919968	0.282102587012027	46	77072	-0.49454542044778	TRUE	1	0.1848506	0.757006277767567	-0.147980331825711	20	0	NA
AGER	ENSG00000204305	chr6:32521797-32522141	test	1545	75573	TRUE	0.052	0.0677909443298099	0.931628502095742	0.64	52	77066	0.402534877152829	TRUE	1	0.2881616	0.847102758939163	0.136441010619274	20	0	NA
AGER	ENSG00000204305	chr6:32530041-32530840	test	1468	75650	TRUE	0.748	0.0098612834546552	0.994124626071085	0.96	71	77047	0.344015420065743	TRUE	1	0.7699083	0.997352323807677	0.0862738159272803	20	0	NA
AGER	ENSG00000204305	chr6:32558427-32558954	test	1514	75604	TRUE	0.892	-0.000637030637926639	0.998424713919968	1	58	77060	-0.368917322438567	TRUE	1	0.8108461	0.99973612905192	-0.081163263195117	20	0	NA
AGER	ENSG00000204305	chr6:32583639-32584799	test	1625	75493	TRUE	0.632	-0.01263770101067	0.992468484873567	1	71	77047	-0.327730322522411	TRUE	1	0.7425634	0.997352323807677	-0.0976275243896158	20	0	NA
AGER	ENSG00000204305	chr6:32589565-32590024	test	1656	75462	TRUE	0.92	0.000214740640736233	0.998424713919968	0.0455639415549381	172	76946	0.347227854940415	TRUE	0.687286248259429	0.0114732	0.381873144144144	-0.168706601460583	20	0	NA
AGER	ENSG00000204305	chr6:32609751-32610407	test	1322	75796	TRUE	0.668	0.0229031558540571	0.993040915503998	0.125888290837895	122	76996	0.348271458217679	TRUE	0.817838448089805	0.3851595	0.894372378222997	0.0922067973925455	20	0	NA
AGER	ENSG00000204305	chr6:32614485-32614951	test	1602	75516	TRUE	0.82	0.00795191733942446	0.99593879851828	0.417123750947919	77	77041	0.39223331394339	TRUE	1	0.1856501	0.757006277767567	-0.124976627803944	20	0	NA
AGER	ENSG00000204305	chr6:32622509-32622789	test	1319	75799	TRUE	0.728	-0.00721611020397384	0.994124626071085	0.56	62	77056	-0.371554890896971	TRUE	1	0.2741863	0.836402171407598	0.12664592175036	20	0	NA
AGER	ENSG00000204305	chr6:32664796-32665308	test	1480	75638	TRUE	0.888	0.00164435827659326	0.998424713919968	0.684	64	77054	-0.365993914854921	TRUE	1	0.5199093	0.940428919454771	0.0982284840089876	19	0	NA
AGER	ENSG00000204305	chr6:32666396-32666894	test	1386	75732	TRUE	0.788	-0.00631250557138352	0.994487669787683	1	52	77066	-0.3458634695483	TRUE	1	0.3049585	0.851255355730063	-0.144828546617867	19	0	NA
AGER	ENSG00000204305	chr6:32692104-32692347	test	1462	75656	TRUE	0.048	-0.0750334076454753	0.926959282970551	0.51268804378984	47	77071	-0.424631038698441	TRUE	1	0.075283	0.611380855991338	-0.17701348436767	20	0	NA
AGER	ENSG00000204305	chr6:32700385-32701020	test	1279	75839	TRUE	0.304	-0.036641054809736	0.984943282138106	0.49042717579489	46	77072	-0.460357701389643	TRUE	1	0.7580795	0.997352323807677	-0.11218032537942	20	0	NA
AGER	ENSG00000204305	chr6:32745672-32745953	test	1420	75698	TRUE	0.732	-0.00903300905409354	0.994124626071085	0.792	47	77071	-0.394003479653667	TRUE	1	0.5372788	0.947694560980788	-0.108651465759892	18	0	NA
AGER	ENSG00000204305	chr6:32761119-32761904	test	1762	75356	TRUE	0.036	0.0667628833740035	0.919658536585366	0.522650517948913	161	76957	0.252489862801042	TRUE	1	0.5249911	0.940428919454771	0.117720228200732	20	0	NA
AGER	ENSG00000204305	chr6:32763294-32763473	test	1695	75423	TRUE	0.412	0.0313098186702896	0.988084230229293	0.88	67	77051	-0.350555644854774	TRUE	1	0.5699964	0.955044447125372	0.107493016905885	20	0	NA
AGER	ENSG00000204305	chr6:32785828-32786407	test	1537	75581	TRUE	0.12	-0.054917522748845	0.96532342314442	0.00655160187204983	52	77066	-0.680280786326571	TRUE	0.50461758567225	0.037258	0.52084092643968	-0.158345706175766	20	0	NA
AGER	ENSG00000204305	chr6:32796677-32797916	test	1324	75794	TRUE	0.648	0.0232837749165757	0.992658954926207	0.0419499128653501	80	77038	0.512169825410308	TRUE	0.683945287777399	0.0881004	0.634552800671423	0.13631380369381	18	0	NA
AGER	ENSG00000204305	chr6:32800117-32800295	test	570	76548	TRUE	0.384	-0.0457608007658874	0.987155547980228	0.48	58	77060	-0.290644249746592	TRUE	1	0.3922252	0.898914217287867	-0.147961008581699	8	0	NA
AGER	ENSG00000204305	chr6:32807243-32807426	test	1518	75600	TRUE	0.768	-0.00616012023035362	0.994124626071085	1	76	77042	-0.294371024762531	TRUE	1	0.9151289	0.9999969	-0.0845029846635299	20	0	NA
AGER	ENSG00000204305	chr6:32816993-32817234	test	992	76126	TRUE	0.772	-0.0130715641956614	0.994124626071085	0.832	141	76977	0.247604926849924	TRUE	1	0.5504647	0.953075430543108	-0.126035311581944	16	0	NA
AGER	ENSG00000204305	chr6:32819787-32820652	test	1486	75632	TRUE	0.52	0.0276565928463539	0.991037925560064	0.427510674109156	89	77029	0.359763576414006	TRUE	1	0.2006425	0.779286372268318	0.117379057544933	20	0	NA
AGER	ENSG00000204305	chr6:32825915-32826883	test	1260	75858	TRUE	0.76	0.0119739383281654	0.994124626071085	0.148294267236601	67	77051	-0.457731762318257	TRUE	0.847029962251554	0.2989024	0.847102758939163	-0.168909920662547	20	0	NA
AGER	ENSG00000204305	chr6:32829550-32829856	test	1776	75342	TRUE	0.024	0.0767831699701444	0.919658536585366	0.0738420330620752	143	76975	0.331803407697496	TRUE	0.741768163463222	0.2679348	0.834008506532011	0.136135654030423	20	0	NA
AGER	ENSG00000204305	chr6:32837657-32839102	test	1519	75599	TRUE	0.048	0.0722453318096596	0.926959282970551	1	94	77024	0.283403816605573	TRUE	1	0.4007192	0.90212065067982	0.139033787192253	20	0	NA
AGER	ENSG00000204305	chr6:32843667-32845108	test	1713	75405	TRUE	0.916	0.0073963407222426	0.998424713919968	0.64	63	77055	-0.344966512406582	TRUE	1	0.0884892	0.634552800671423	-0.127609094085325	20	0	NA
AGER	ENSG00000204305	chr6:32853059-32854603	test	1508	75610	TRUE	0.124	-0.0458722584599884	0.96532342314442	0.48	43	77075	-0.457395444843063	TRUE	1	0.4165335	0.90212065067982	-0.145374964613201	20	0	NA
AGER	ENSG00000204305	chr6:32857713-32857900	test	1535	75583	TRUE	0.96	0.00297589896813788	0.999215681997873	1	60	77058	-0.255364746815019	TRUE	1	0.6328194	0.973783369648826	-0.0905112105345392	19	0	NA
AGER	ENSG00000204305	chr6:32861089-32861520	test	1339	75779	TRUE	0.568	-0.0243355689027951	0.991037925560064	0.152759312751242	125	76993	0.330435604252707	TRUE	0.854994233628752	0.4349254	0.911067764457736	-0.113891481008376	20	0	NA
AGER	ENSG00000204305	chr6:32866897-32867503	test	1403	75715	TRUE	0.856	-0.00391575987583548	0.997029454011893	0.36415365281362	73	77045	0.402945518258594	TRUE	1	0.3584182	0.878088613811401	-0.111433331094732	20	0	NA
AGER	ENSG00000204305	chr6:32868045-32868528	test	1516	75602	TRUE	0.7	-0.0116990252990397	0.994124626071085	1	85	77033	-0.27286472560501	TRUE	1	0.9360796	0.9999969	-0.058605739900765	20	0	NA
AGER	ENSG00000204305	chr6:32885752-32886155	test	1190	75928	TRUE	0.948	0.00133376477914782	0.999113620482433	1	47	77071	0.370882731779677	TRUE	1	0.745591	0.997352323807677	-0.10975601179517	20	0	NA
AGER	ENSG00000204305	chr6:32893821-32895308	test	1628	75490	TRUE	0.4	0.0291018936245904	0.988084230229293	0.64	59	77059	-0.359910405428501	TRUE	1	0.6163777	0.96751513593411	0.0936482096704632	20	0	NA
AGER	ENSG00000204305	chr6:32915154-32915381	test	174	76944	TRUE	0.2	-0.126238755582183	0.979821997011629	0.456	67	77051	-0.26234161109603	TRUE	1	0.5543723	0.953075430543108	-0.158987279714614	3	0	NA
AGER	ENSG00000204305	chr6:32933624-32934051	test	1636	75482	TRUE	0.616	0.0175875510767958	0.992468484873567	1	61	77057	-0.31648305820531	TRUE	1	0.3049585	0.851255355730063	-0.0973960226135301	19	0	NA
AGER	ENSG00000204305	chr6:32937142-32937447	test	1418	75700	TRUE	0.024	0.0892887124088546	0.919658536585366	1	106	77012	0.259123671539967	TRUE	1	0.1529143	0.728874794138722	0.15234474049383	18	0	NA
AGER	ENSG00000204305	chr6:32940624-32941835	test	1416	75702	TRUE	0.34	-0.0325373001716696	0.986924531045514	0.88	70	77048	-0.330784072145708	TRUE	1	0.8243786	0.9999969	-0.109188053892247	20	0	NA
AGER	ENSG00000204305	chr6:32947659-32948247	test	1265	75853	TRUE	0.204	-0.0423774632105445	0.980562687233093	1	84	77034	-0.294991878649448	TRUE	1	0.9463203	0.9999969	-0.0948441411876216	20	0	NA
AGER	ENSG00000204305	chr6:32952896-32953531	test	1390	75728	TRUE	0.324	-0.0332319754487724	0.984943282138106	1	65	77053	0.267151958983158	TRUE	1	0.9675212	0.9999969	-0.0773181630959646	19	0	NA
AGER	ENSG00000204305	chr6:32954999-32955373	test	1361	75757	TRUE	0.88	0.00978340174429415	0.998424713919968	1	31	77087	-0.400818788098383	TRUE	1	0.4154456	0.90212065067982	-0.0932328071592781	20	0	NA
AGER	ENSG00000204305	chr6:32967566-32967796	test	1523	75595	TRUE	0.76	-0.00685142803117134	0.994124626071085	0.8	63	77055	0.371586022728036	TRUE	1	0.6238138	0.96751513593411	-0.103595664911811	20	0	NA
AGER	ENSG00000204305	chr6:32968139-32970511	test	1468	75650	TRUE	0.224	-0.0391452162564248	0.983310320740439	1	109	77009	-0.228186475269357	TRUE	1	0.7263402	0.995397736776411	-0.0962236929503335	20	0	NA
AGER	ENSG00000204305	chr6:32970678-32971108	test	1616	75502	TRUE	0.24	0.0429743118953658	0.983913775172544	0.88	138	76980	0.252245344026738	TRUE	1	0.5249911	0.940428919454771	0.0992561079585587	20	0	NA
AGER	ENSG00000204305	chr6:32971492-32972732	test	1634	75484	TRUE	0.044	0.0739337674797325	0.925558716875872	0.0294667069692564	71	77047	0.538605011546919	TRUE	0.654681925107639	0.1329768	0.705706019640719	0.157813179288689	20	0	NA
AGER	ENSG00000204305	chr6:32980541-32981208	test	1483	75635	TRUE	0.936	0.00935722974264408	0.998424713919968	1	92	77026	-0.261159226805797	TRUE	1	0.944151	0.9999969	0.0709616903345877	19	0	NA
AGER	ENSG00000204305	chr6:32981697-32982715	test	1292	75826	TRUE	0.88	-0.00378507785409643	0.998424713919968	0.815630159468481	88	77030	-0.296330117002451	TRUE	1	0.4751455	0.92282510202474	-0.0976839828597305	19	0	NA
AGER	ENSG00000204305	chr6:32982865-32983834	test	1458	75660	TRUE	0.16	0.0590817047458931	0.977412127758062	0.116528937223353	77	77041	0.441019315080543	TRUE	0.80683867513259	0.3663845	0.887711063091942	0.11688933011781	20	0	NA
AGER	ENSG00000204305	chr6:32984036-32984375	test	1409	75709	TRUE	0.272	-0.0382142157287069	0.983913775172544	0.96	85	77033	-0.290349302592466	TRUE	1	0.8715379	0.9999969	-0.108595314019624	20	0	NA
AGER	ENSG00000204305	chr6:32984455-32985094	test	1590	75528	TRUE	0.984	0.00448987404855195	0.999924809627776	0.72	44	77074	-0.415708471123113	TRUE	1	0.6900598	0.985969237677608	0.0792910468528149	20	0	NA
AGER	ENSG00000204305	chr6:32999970-33000394	test	1594	75524	TRUE	0.856	0.00675687944452319	0.997029454011893	0.234657097132457	45	77073	-0.452597923063992	TRUE	0.961823224406126	0.0205821	0.447967317288802	-0.145614429394643	20	0	NA
AGER	ENSG00000204305	chr6:33009235-33009931	test	1509	75609	TRUE	0.576	0.02385466400207	0.991037925560064	1	88	77030	-0.241807336952045	TRUE	1	0.7569875	0.997352323807677	0.0701882497484849	20	0	NA
AGER	ENSG00000204305	chr6:33014769-33015436	test	1515	75603	TRUE	0.856	-0.000394107996906978	0.997029454011893	0.0767011205633807	86	77032	0.480559867075417	TRUE	0.747603809192525	0.2752594	0.838020075940091	0.102453790608497	20	0	NA
AGER	ENSG00000204305	chr6:33029981-33030179	test	1716	75402	TRUE	0.14	0.0496877857735789	0.968150389729482	0.72	92	77026	0.327368571409268	TRUE	1	0.298719	0.847102758939163	0.120746863869222	20	0	NA
AGER	ENSG00000204305	chr6:33049436-33049677	test	1332	75786	TRUE	0.868	0.00810909967432516	0.997647015789795	1	96	77022	0.206490506020901	TRUE	1	0.747674	0.997352323807677	0.0905242322105675	18	0	NA
AGER	ENSG00000204305	chr6:33051226-33051462	test	1759	75359	TRUE	0.0104117466739322	0.0887466190845001	0.831031323332316	0.00438062063609179	104	77014	0.533253929033131	TRUE	0.465713375796178	0.0190278	0.44145903380969	0.141031151976927	20	0	NA
AGER	ENSG00000204305	chr6:33062023-33062329	test	1456	75662	TRUE	0.04	-0.0720951714902849	0.925558716875872	1	48	77070	-0.30575600930762	TRUE	1	0.4510617	0.915451947685199	-0.130667629064955	20	0	NA
AGER	ENSG00000204305	chr6:33069402-33069630	test	1565	75553	TRUE	0.924	0.00645511639276042	0.998424713919968	0.88	83	77035	-0.332674877856286	TRUE	1	0.3665772	0.887711063091942	-0.106719330811567	20	0	NA
AGER	ENSG00000204305	chr6:33073469-33073887	test	1475	75643	TRUE	0.792	-0.00720015417083553	0.994487669787683	1	66	77052	-0.283001837500205	TRUE	1	0.226265	0.800997930351166	-0.120528081617439	20	0	NA
AGER	ENSG00000204305	chr6:33075566-33076192	test	1813	75305	TRUE	0.98	0.00195826168264968	0.999874988161758	1	94	77024	0.252406521505002	TRUE	1	0.952031	0.9999969	-0.0560473918501296	20	0	NA
AGER	ENSG00000204305	chr6:33080171-33081452	test	1642	75476	TRUE	0.84	-0.00575707966164285	0.996446234191153	0.72	65	77053	-0.378618024546058	TRUE	1	0.7299328	0.995397736776411	-0.09928369749607	20	0	NA
AGER	ENSG00000204305	chr6:33082767-33083042	test	1569	75549	TRUE	0.064	-0.0612719893196849	0.940812475633528	0.48	57	77061	-0.402028233189129	TRUE	1	0.7014106	0.990268930997877	-0.129484557292875	20	0	NA
AGER	ENSG00000204305	chr6:33091862-33092619	test	1560	75558	TRUE	0.432	-0.0276797343230342	0.988469688694702	1	83	77035	-0.263136756065807	TRUE	1	0.8733126	0.9999969	-0.0957672507660571	20	0	NA
AGER	ENSG00000204305	chr6:33112210-33112672	test	1436	75682	TRUE	0.304	-0.0332519512838898	0.984943282138106	1	67	77051	0.281343879597844	TRUE	1	0.9001757	0.9999969	-0.0953831279567546	20	0	NA
AGER	ENSG00000204305	chr6:33116430-33118817	test	1481	75637	TRUE	0.36	-0.0323456812471097	0.986924531045514	0.0750204667433871	66	77052	0.512827933196451	TRUE	0.74521218947663	0.2709585	0.834326747347941	-0.111615538996302	20	0	NA
AGER	ENSG00000204305	chr6:33123471-33124880	test	1541	75577	TRUE	0.036	0.0699456525076509	0.919658536585366	0.96	96	77022	0.278897673982705	TRUE	1	0.613592	0.96751513593411	0.116356637985924	20	0	NA
AGER	ENSG00000204305	chr6:33125958-33126566	test	1519	75599	TRUE	0.036	0.0787985739908523	0.919658536585366	0.48	144	76974	0.302117154751472	TRUE	1	0.3380843	0.873847389813375	0.121370468320669	20	0	NA
AGER	ENSG00000204305	chr6:33136422-33136837	test	1548	75570	TRUE	0.356	0.0350222674997902	0.986924531045514	0.343736876003371	79	77039	0.396857681588386	TRUE	1	0.1822202	0.757006277767567	-0.129252381220111	20	0	NA
AGER	ENSG00000204305	chr6:33143151-33143611	test	1705	75413	TRUE	0.708	0.018069571506605	0.994124626071085	0.56	74	77044	-0.320900526732907	TRUE	1	0.8086788	0.998880009328254	0.0658711517709749	20	0	NA
AGER	ENSG00000204305	chr6:33148150-33148553	test	1459	75659	TRUE	0.564	-0.0142652196570439	0.991037925560064	0.56	132	76986	-0.266696796891569	TRUE	1	0.4530652	0.915451947685199	-0.0920548383166652	20	0	NA
AGER	ENSG00000204305	chr6:33161357-33162470	test	1440	75678	TRUE	0.068	0.0716151034401815	0.943343635025754	0.76	93	77025	0.3115525742718	TRUE	1	0.5850103	0.960079856727717	0.114832180070373	19	0	NA
AGER	ENSG00000204305	chr6:33170110-33170273	test	1617	75501	TRUE	0.3	0.0355636667470436	0.984943282138106	0.8	36	77082	0.483836645847644	TRUE	1	0.8907482	0.9999969	0.111475384619609	20	0	NA
AGER	ENSG00000204305	chr6:33172538-33173310	test	1340	75778	TRUE	0.396	0.0370704930975894	0.988084230229293	0.535648731179263	126	76992	0.282959837543171	TRUE	1	0.1442958	0.720557570881226	0.148410408289165	20	0	NA
AGER	ENSG00000204305	chr6:33175635-33175999	test	1562	75556	TRUE	0.764	0.0128908880155514	0.994124626071085	0.204997692658825	38	77080	-0.575722845208222	TRUE	0.924750365187112	0.5166613	0.940428919454771	-0.131988847151802	20	0	NA
AGER	ENSG00000204305	chr6:33178894-33179564	test	1647	75471	TRUE	0.396	-0.0275698314297588	0.988084230229293	1	60	77058	-0.27049575748025	TRUE	1	0.8782207	0.9999969	-0.091465058606548	20	0	NA
AGER	ENSG00000204305	chr6:33183035-33183424	test	1508	75610	TRUE	0.84	0.00424918288464138	0.996446234191153	0.88	46	77072	-0.4176396098424	TRUE	1	0.8453606	0.9999969	-0.0814298841781718	20	0	NA
AGER	ENSG00000204305	chr6:33184979-33185475	test	1538	75580	TRUE	0.172	0.0532287297066636	0.978149605718918	0.48	84	77034	0.402363374920977	TRUE	1	0.5249911	0.940428919454771	0.12602950833074	20	0	NA
AGER	ENSG00000204305	chr6:33192035-33193499	test	1525	75593	TRUE	0.248	0.0464125933805311	0.983913775172544	1	61	77057	-0.300707550081214	TRUE	1	0.7529037	0.997352323807677	0.0990945551416466	20	0	NA
AGER	ENSG00000204305	chr6:33197523-33197806	test	1508	75610	TRUE	0.744	-0.0105318352383907	0.994124626071085	1	65	77053	-0.268968187598122	TRUE	1	0.9380058	0.9999969	-0.0755169598285145	20	0	NA
AGER	ENSG00000204305	chr6:33199885-33200000	test	1116	76002	TRUE	0.064	-0.0752889696239309	0.940812475633528	0.146640697491981	83	77035	-0.408555761998691	TRUE	0.845265704364838	0.3964547	0.90212065067982	-0.144458116715871	17	0	NA
AGPAT1	ENSG00000204310	chr1:156677207-156677419	test	3946	359626	TRUE	0.416	-0.00920730839120454	0.988084230229293	0.28	498	363074	-0.0712049441782705	TRUE	1	0.517462	0.940428919454771	-0.0284342017091657	10	0	NA
AGPAT1	ENSG00000204310	chr11:17719290-17719635	test	3155	360417	TRUE	0.736	-0.00232722300555022	0.994124626071085	0.44	367	363205	0.0859767073534874	TRUE	1	0.3789868	0.891442669036754	-0.0324210231182857	10	0	NA
AGPAT1	ENSG00000204310	chr11:5254487-5254795	test	3723	359849	TRUE	0.044	-0.0205614463250177	0.925558716875872	0.24	330	363242	-0.096793343361683	TRUE	0.961823224406126	0.4713834	0.92282510202474	-0.0369769660391879	10	0	NA
AGPAT1	ENSG00000204310	chr11:5254682-5254782	test	3707	359865	TRUE	0.72	0.00676795025425969	0.994124626071085	1	440	363132	-0.0336186906755453	TRUE	1	0.4758253	0.92282510202474	0.021333184765005	10	0	NA
AGPAT1	ENSG00000204310	chr11:5269651-5269865	test	3387	360185	TRUE	0.044	-0.0243748760446003	0.925558716875872	0.0517090524633688	331	363241	-0.108062463193405	TRUE	0.698744200799169	0.1534093	0.730138634612631	-0.0400113703824029	10	0	NA
AGPAT1	ENSG00000204310	chr12:102957453-102957736	test	3747	359825	TRUE	0.72	-0.00254778872605366	0.994124626071085	1	371	363201	0.0595709836787903	TRUE	1	0.6418648	0.975863523696249	-0.0218882159281132	10	0	NA
AGPAT1	ENSG00000204310	chr12:7789365-7789670	test	2896	360676	TRUE	0.316	0.0135539562216436	0.984943282138106	1	311	363261	0.0464227763119203	TRUE	1	0.8798823	0.9999969	0.0203622291821964	10	0	NA
AGPAT1	ENSG00000204310	chr2:113117714-113127811	test	3562	360010	TRUE	0.772	0.004460091005277	0.994124626071085	1	232	363340	-0.0804289167141468	TRUE	1	0.4882897	0.929942330208899	-0.0271387653703513	10	0	NA
AGPAT1	ENSG00000204310	chr2:209424033-209424313	test	3500	360072	TRUE	0.76	4.11121658148161e-05	0.994124626071085	0.36	474	363098	0.0798628639628638	TRUE	1	0.4009635	0.90212065067982	-0.0222403077778894	10	0	NA
AGPAT1	ENSG00000204310	chr3:181711915-181712221	test	3432	360140	TRUE	0.112	0.0212626473258433	0.962852713178294	0.129068519748451	383	363189	0.0889255951768684	TRUE	0.820581971083648	0.204194	0.784277276324149	0.0460322671589863	10	0	NA
AGPAT1	ENSG00000204310	chr4:112515941-112516776	test	3387	360185	TRUE	0.948	0.00151076218306745	0.999113620482433	0.6	350	363222	-0.0694963952005097	TRUE	1	0.6200306	0.96751513593411	0.0257849328420651	10	0	NA
AGPAT1	ENSG00000204310	chr6:29702283-29703026	test	6779	356793	TRUE	0.112	-0.0123649035820894	0.962852713178294	0.72	296	363276	-0.0964558396923647	TRUE	1	0.7735975	0.997352323807677	-0.0285172351846079	20	0	NA
AGPAT1	ENSG00000204310	chr6:29705703-29706028	test	7189	356383	TRUE	0.32	-0.0071447298355265	0.984943282138106	0.64	409	363163	-0.0806298968160188	TRUE	1	0.651678	0.976022921964218	-0.0245701827060011	20	0	NA
AGPAT1	ENSG00000204310	chr6:29723163-29724697	test	7230	356342	TRUE	0.504	-0.0045684066431928	0.991037925560064	1	242	363330	-0.0775326140402983	TRUE	1	0.3895041	0.896974250996016	-0.0276937595693076	20	0	NA
AGPAT1	ENSG00000204310	chr6:29737737-29738687	test	6330	357242	TRUE	0.972	0.00217629844838241	0.999215681997873	1	345	363227	0.0671278675798885	TRUE	1	0.7262054	0.995397736776411	0.0187123137981482	20	0	NA
AGPAT1	ENSG00000204310	chr6:29748405-29749554	test	7346	356226	TRUE	0.776	0.00467327962094988	0.994124626071085	0.96	539	363033	0.0589433597764586	TRUE	1	0.613592	0.96751513593411	0.0231284048656592	20	0	NA
AGPAT1	ENSG00000204310	chr6:29752307-29753422	test	7248	356324	TRUE	0.00533368832876485	-0.0217849322311885	0.72472811576363	0.350117192231426	699	362873	-0.0650508895845632	TRUE	1	0.376958	0.888934553517579	-0.0342087109475428	20	0	NA
AGPAT1	ENSG00000204310	chr6:29758038-29758251	test	7070	356502	TRUE	0.204	0.0108107707790874	0.980562687233093	0.186791020529099	365	363207	0.101856424976527	TRUE	0.907101473443011	0.3584182	0.878088613811401	0.0245229102840625	20	0	NA
AGPAT1	ENSG00000204310	chr6:29758782-29759248	test	6069	357503	TRUE	0.652	0.00594428401172298	0.992658954926207	0.96	307	363265	0.0784098053151037	TRUE	1	0.7524245	0.997352323807677	0.026767741569236	20	0	NA
AGPAT1	ENSG00000204310	chr6:29759411-29759982	test	6682	356890	TRUE	0.352	-0.00679704836330597	0.986924531045514	1	259	363313	-0.0851327729989686	TRUE	1	0.3332293	0.873481803415096	-0.0264548531419925	20	0	NA
AGPAT1	ENSG00000204310	chr6:29760264-29760749	test	7221	356351	TRUE	0.544	0.0063643570278149	0.991037925560064	0.88	299	363273	-0.0819167634267302	TRUE	1	0.1822202	0.757006277767567	0.0287999427590191	20	0	NA
AGPAT1	ENSG00000204310	chr6:29769292-29769656	test	6413	357159	TRUE	0.956	0.00116794634505846	0.999215681997873	0.106096980315437	283	363289	-0.116258708122395	TRUE	0.79148401323043	0.0537966	0.570947141937462	-0.0363035358276383	19	0	NA
AGPAT1	ENSG00000204310	chr6:29791892-29793373	test	6006	357566	TRUE	0.924	0.00041527576925926	0.998424713919968	1	393	363179	0.0545213550649195	TRUE	1	0.759753	0.997352323807677	-0.0173747315344124	18	0	NA
AGPAT1	ENSG00000204310	chr6:29812946-29813558	test	7231	356341	TRUE	0.212	0.0110090640335501	0.982275902901125	1	456	363116	0.0599059813555445	TRUE	1	0.8086668	0.998880009328254	0.023815690484916	20	0	NA
AGPAT1	ENSG00000204310	chr6:29813800-29815780	test	6805	356767	TRUE	0.12	0.015577837642478	0.96532342314442	1	361	363211	0.0748623809632765	TRUE	1	0.8836298	0.9999969	0.0245818229988219	20	0	NA
AGPAT1	ENSG00000204310	chr6:29827334-29828897	test	6998	356574	TRUE	0.364	0.0084366561362299	0.987018374024666	0.142334651883608	363	363209	0.100189390434748	TRUE	0.838355328768034	0.4163357	0.90212065067982	0.018240707391809	20	0	NA
AGPAT1	ENSG00000204310	chr6:29834676-29835312	test	6461	357111	TRUE	0.556	0.00713303406957788	0.991037925560064	1	274	363298	-0.0718440136411753	TRUE	1	0.5359801	0.945966299532686	0.0231528148641956	20	0	NA
AGPAT1	ENSG00000204310	chr6:29847861-29848382	test	7266	356306	TRUE	0.436	-0.00498006673087215	0.989188363067481	0.0917579153794521	358	363214	-0.110894712533697	TRUE	0.771364694327874	0.0742819	0.611380855991338	-0.0233205665933739	20	0	NA
AGPAT1	ENSG00000204310	chr6:29850094-29850626	test	7468	356104	TRUE	0.376	0.0104055806362093	0.987155547980228	1	402	363170	0.0636686778899294	TRUE	1	0.858388	0.9999969	0.0239151971709235	20	0	NA
AGPAT1	ENSG00000204310	chr6:29863832-29864500	test	7008	356564	TRUE	0.724	0.00437783060465069	0.994124626071085	1	351	363221	-0.0785542145414593	TRUE	1	0.4353854	0.911067764457736	0.0197642643280335	20	0	NA
AGPAT1	ENSG00000204310	chr6:29887280-29888879	test	7072	356500	TRUE	0.204	0.0114765726322088	0.980562687233093	0.0635325296754908	341	363231	0.113433740668196	TRUE	0.719858981824298	0.0380606	0.525090926110419	0.0401199593145393	20	0	NA
AGPAT1	ENSG00000204310	chr6:29917733-29918203	test	6738	356834	TRUE	0.444	0.00756104256278123	0.989302053479096	1	440	363132	0.0699218088426967	TRUE	1	0.6824364	0.985969237677608	0.026637820857801	19	0	NA
AGPAT1	ENSG00000204310	chr6:29924848-29925041	test	6200	357372	TRUE	0.724	0.00318618248186064	0.994124626071085	1	370	363202	-0.0490582603992484	TRUE	1	0.9257026	0.9999969	0.0136767451618549	16	0	NA
AGPAT1	ENSG00000204310	chr6:29926083-29927564	test	7413	356159	TRUE	0.456	0.00704635660942676	0.989949391139131	0.88	377	363195	-0.0738332754512565	TRUE	1	0.0244533	0.471846315239478	0.0330695541925075	20	0	NA
AGPAT1	ENSG00000204310	chr6:29934071-29934293	test	7437	356135	TRUE	0.204	0.0128852482244759	0.980562687233093	0.24890256406919	414	363158	0.0889489651696835	TRUE	0.978851818345702	0.5051704	0.936565321953532	0.0305674099487393	20	0	NA
AGPAT1	ENSG00000204310	chr6:29941886-29943609	test	6897	356675	TRUE	0.408	-0.00496121986782461	0.988084230229293	0.396516477509924	407	363165	-0.0819691731068319	TRUE	1	0.1618335	0.737416095844458	-0.0360676967787968	20	0	NA
AGPAT1	ENSG00000204310	chr6:29956599-29956842	test	6822	356750	TRUE	0.364	0.00996877090409454	0.987018374024666	0.72	344	363228	-0.0816306416391135	TRUE	1	0.3488925	0.878088613811401	0.0332632740866518	20	0	NA
AGPAT1	ENSG00000204310	chr6:29964667-29966468	test	7261	356311	TRUE	0.24	-0.00878970225357634	0.983913775172544	0.120758404744374	295	363277	-0.117441846880057	TRUE	0.809154351145014	0.3584182	0.878088613811401	-0.027384703302025	20	0	NA
AGPAT1	ENSG00000204310	chr6:29967104-29967966	test	6409	357163	TRUE	0.224	0.0132175197706617	0.983310320740439	0.106876492710819	360	363212	0.10403563388988	TRUE	0.79148401323043	0.3460499	0.878088613811401	0.030569624705636	20	0	NA
AGPAT1	ENSG00000204310	chr6:29975001-29975708	test	6687	356885	TRUE	0.32	-0.00785612271341707	0.984943282138106	0.11193126735377	324	363248	-0.116271827134116	TRUE	0.795622528588223	0.3568229	0.878088613811401	-0.0269567709894807	20	0	NA
AGPAT1	ENSG00000204310	chr6:29976370-29977471	test	6657	356915	TRUE	0.944	0.00219676360224152	0.998624265293812	0.228998742627398	419	363153	-0.0917010144271853	TRUE	0.95432892930678	0.020638	0.448620332570307	0.0322595126317352	19	0	NA
AGPAT1	ENSG00000204310	chr6:29982251-29982430	test	6144	357428	TRUE	0.056	-0.0149506097928902	0.931628502095742	0.76	532	363040	-0.0634168826417887	TRUE	1	0.863394	0.9999969	-0.0237420579425205	19	0	NA
AGPAT1	ENSG00000204310	chr6:29994672-29995484	test	7360	356212	TRUE	0.432	0.0071146998676257	0.988469688694702	1	350	363222	-0.0667247161257212	TRUE	1	0.0908601	0.634552800671423	0.0281971934735697	20	0	NA
AGPAT1	ENSG00000204310	chr6:30005570-30005755	test	3283	360289	TRUE	0.744	0.00544650698568283	0.994124626071085	0.68	336	363236	-0.0651411064516827	TRUE	1	0.7924792	0.998880009328254	0.0192105877201814	10	0	NA
AGPAT1	ENSG00000204310	chr6:30006203-30006475	test	6502	357070	TRUE	0.52	0.00632289503196937	0.991037925560064	1	314	363258	0.0637056041978954	TRUE	1	0.9310241	0.9999969	0.0162585892827392	20	0	NA
AGPAT1	ENSG00000204310	chr6:30006570-30007933	test	6853	356719	TRUE	0.392	-0.0044628373125204	0.988084230229293	0.142407261345825	339	363233	-0.108357752141938	TRUE	0.838355328768034	0.4164686	0.90212065067982	-0.0294173556774068	20	0	NA
AGPAT1	ENSG00000204310	chr6:30013249-30013883	test	6089	357483	TRUE	0.276	-0.00993760970104152	0.983913775172544	0.56	327	363245	-0.0932253938111587	TRUE	1	0.4530652	0.915451947685199	-0.0306871823619921	20	0	NA
AGPAT1	ENSG00000204310	chr6:30037221-30037673	test	6619	356953	TRUE	0.00274541212094402	-0.0240633534750829	0.62287197640118	0.130841390569153	250	363322	-0.122701427202163	TRUE	0.824163896189628	0.0702762	0.603002741967998	-0.0437267885859835	20	0	NA
AGPAT1	ENSG00000204310	chr6:30041957-30042353	test	5995	357577	TRUE	0.672	-0.00306264414850554	0.993040915503998	1	218	363354	0.0804544506480149	TRUE	1	0.8491678	0.9999969	-0.0182383637122126	19	0	NA
AGPAT1	ENSG00000204310	chr6:30047199-30047568	test	1027	362545	TRUE	0.3	-0.0217942176270611	0.984943282138106	1	206	363366	-0.0664754260962885	TRUE	1	0.6070788	0.96751513593411	-0.0338709937943863	4	0	NA
AGPAT1	ENSG00000204310	chr6:30060535-30062064	test	7111	356461	TRUE	0.748	0.00413831601919634	0.994124626071085	0.48	467	363105	-0.0750679249856994	TRUE	1	0.0617184	0.580985025456088	-0.0334148359183078	20	0	NA
AGPAT1	ENSG00000204310	chr6:30066546-30067702	test	7077	356495	TRUE	0.48	-0.00493799278037166	0.991037925560064	0.56	330	363242	0.0943672370200406	TRUE	1	0.1170178	0.681578440764108	-0.0279365989672648	20	0	NA
AGPAT1	ENSG00000204310	chr6:30074348-30076389	test	7384	356188	TRUE	0.224	0.0123246539222586	0.983310320740439	0.48	395	363177	0.0854881440650597	TRUE	1	0.0447928	0.537174253112033	0.0373992123220877	20	0	NA
AGPAT1	ENSG00000204310	chr6:30091888-30092343	test	7408	356164	TRUE	0.96	0.0016934517422853	0.999215681997873	0.96	444	363128	-0.0626306403522485	TRUE	1	0.3381278	0.873847389813375	0.0265839207003546	20	0	NA
AGPAT1	ENSG00000204310	chr6:30097990-30098183	test	6656	356916	TRUE	0.052	0.0163174397167007	0.931628502095742	0.48	268	363304	0.0957278877657428	TRUE	1	0.4752486	0.92282510202474	0.0315076657071608	20	0	NA
AGPAT1	ENSG00000204310	chr6:30101688-30103715	test	7298	356274	TRUE	0.816	0.00429314291171679	0.99593879851828	1	518	363054	-0.0503297494517576	TRUE	1	0.2321332	0.809651533127	-0.0268506928995462	19	0	NA
AGPAT1	ENSG00000204310	chr6:30121511-30121989	test	7203	356369	TRUE	0.108	0.0151436224230066	0.962706382978723	1	506	363066	0.0571518200521344	TRUE	1	0.7735975	0.997352323807677	0.0222304824384647	20	0	NA
AGPAT1	ENSG00000204310	chr6:30127137-30128131	test	7086	356486	TRUE	0.428	-0.00529141856182092	0.988404103506354	0.0783155208680439	451	363121	-0.097134230412081	TRUE	0.751179545133493	0.2793305	0.844161466110532	-0.0214586744021428	20	0	NA
AGPAT1	ENSG00000204310	chr6:30130716-30131520	test	6877	356695	TRUE	0.096	0.0155051822585555	0.962706382978723	0.56	365	363207	0.0945603926375558	TRUE	1	0.2599965	0.830545299097282	0.034456376671271	20	0	NA
AGPAT1	ENSG00000204310	chr6:30147145-30147402	test	7628	355944	TRUE	0.768	0.0039979144172797	0.994124626071085	0.72	393	363179	0.0706794798637955	TRUE	1	0.5914661	0.960079856727717	0.0148402142055615	20	0	NA
AGPAT1	ENSG00000204310	chr6:30149290-30149508	test	5634	357938	TRUE	0.62	0.00513010524348312	0.992468484873567	0.576	259	363313	-0.0986024569958732	TRUE	1	0.6937925	0.98799238200827	0.0277352372588533	18	0	NA
AGPAT1	ENSG00000204310	chr6:30151632-30151995	test	6742	356830	TRUE	0.148	-0.0108756601448743	0.971871821664925	0.135949964838315	667	362905	-0.0764626993639794	TRUE	0.830855418633635	0.0251214	0.474612747025496	-0.0307999419747408	20	0	NA
AGPAT1	ENSG00000204310	chr6:30152089-30152261	test	4281	359291	TRUE	0.56	0.00899765305316969	0.991037925560064	1	447	363125	0.0573360697644816	TRUE	1	0.2220753	0.800810784516899	0.0260904911257516	13	0	NA
AGPAT1	ENSG00000204310	chr6:30156222-30156550	test	7628	355944	TRUE	0.2	0.0115460036571928	0.979821997011629	1	328	363244	-0.0742753389747262	TRUE	1	0.5359801	0.945966299532686	0.0292481036738174	20	0	NA
AGPAT1	ENSG00000204310	chr6:30160564-30160874	test	6557	357015	TRUE	0.908	-0.000658580758320149	0.998424713919968	1	495	363077	0.0556404980031617	TRUE	1	0.8199443	0.9999969	-0.0199322080106265	20	0	NA
AGPAT1	ENSG00000204310	chr6:30162341-30162709	test	6635	356937	TRUE	0.532	-0.00495105933498241	0.991037925560064	0.328429069691916	591	362981	-0.0713884294163991	TRUE	1	0.4253766	0.906766166442178	-0.0263674439018106	20	0	NA
AGPAT1	ENSG00000204310	chr6:30163042-30164114	test	6642	356930	TRUE	0.684	0.00304371163399741	0.994060666795144	1	464	363108	0.0538012157438814	TRUE	1	0.4742844	0.92282510202474	0.0252293613987659	19	0	NA
AGPAT1	ENSG00000204310	chr6:30169716-30170337	test	6720	356852	TRUE	1	0.000687793806406933	1	0.317902625056424	269	363303	-0.103042939251969	TRUE	1	0.376958	0.888934553517579	-0.0226861916098554	20	0	NA
AGPAT1	ENSG00000204310	chr6:30171513-30172632	test	7814	355758	TRUE	0.28	-0.00659074037836582	0.984490861618799	1	471	363101	-0.057431371956401	TRUE	1	0.7095762	0.992795382857383	-0.0225986895279317	20	0	NA
AGPAT1	ENSG00000204310	chr6:30185925-30186543	test	6869	356703	TRUE	0.796	0.000515724002766227	0.994487669787683	0.151791302940918	258	363314	-0.114549108322219	TRUE	0.852500692133399	0.435627	0.911194956008685	-0.0223030079223055	19	0	NA
AGPAT1	ENSG00000204310	chr6:30195391-30195892	test	6984	356588	TRUE	0.956	0.000534983606930162	0.999215681997873	1	563	363009	0.0527828741975838	TRUE	1	0.3911211	0.898022257969813	-0.0255708672441399	20	0	NA
AGPAT1	ENSG00000204310	chr6:30201759-30202174	test	7037	356535	TRUE	0.1	-0.0136785546090326	0.962706382978723	1	341	363231	0.0619751955842731	TRUE	1	0.499942	0.93611614431163	-0.031142433129502	20	0	NA
AGPAT1	ENSG00000204310	chr6:30206874-30207955	test	6422	357150	TRUE	0.036	0.0202023529917548	0.919658536585366	1	368	363204	0.0687604700986721	TRUE	1	0.6399399	0.973783369648826	0.0329477776773212	20	0	NA
AGPAT1	ENSG00000204310	chr6:30212915-30213890	test	7623	355949	TRUE	0.268	-0.00855742582141028	0.983913775172544	0.152974690017051	384	363188	-0.0953080435180729	TRUE	0.855911417965773	0.4352913	0.911067764457736	-0.0247698379076576	20	0	NA
AGPAT1	ENSG00000204310	chr6:30214044-30214752	test	7098	356474	TRUE	0.72	-0.00195898681413054	0.994124626071085	1	418	363154	-0.0706160357798917	TRUE	1	0.6891878	0.985969237677608	-0.0192483627220059	19	0	NA
AGPAT1	ENSG00000204310	chr6:30219237-30219674	test	6811	356761	TRUE	0.372	0.00764958036903263	0.987155547980228	0.56	400	363172	0.0709144095759435	TRUE	1	0.5957168	0.962493575366754	0.0258584668535228	20	0	NA
AGPAT1	ENSG00000204310	chr6:30238308-30239117	test	6508	357064	TRUE	0.684	-0.00221295701401392	0.994060666795144	0.202119058411224	357	363215	-0.0972225381007976	TRUE	0.921647376867261	0.5125927	0.940428919454771	-0.0266847929860344	20	0	NA
AGPAT1	ENSG00000204310	chr6:30259125-30260790	test	6788	356784	TRUE	0.288	0.0116662027487631	0.984943282138106	0.8	333	363239	0.0849725612439496	TRUE	1	0.5249911	0.940428919454771	0.0292060790427128	20	0	NA
AGPAT1	ENSG00000204310	chr6:30272132-30272381	test	5121	358451	TRUE	0.452	-0.00671691242202233	0.98952663512062	0.78	287	363285	-0.0815950100915157	TRUE	1	0.6424985	0.976022921964218	-0.0289781721965594	15	0	NA
AGPAT1	ENSG00000204310	chr6:30288810-30289200	test	6936	356636	TRUE	0.088	-0.0144901190509605	0.957612698412698	0.0115363652744497	218	363354	-0.170159587173574	TRUE	0.55662247034194	0.0421161	0.533375381410256	-0.0432209968947828	20	0	NA
AGPAT1	ENSG00000204310	chr6:30308057-30310057	test	7066	356506	TRUE	0.08	0.0159190305603789	0.952	0.122349988983797	256	363316	0.125184850037857	TRUE	0.813911505980083	0.1092747	0.673644461093015	0.0353852566225397	20	0	NA
[truncated: 64,601 more rows]
